# Supplementary material for: Functionalizing tandem mass tags for streamlining click-based quantitative chemoproteomics
Source: Commun Chem. 2024 Apr 10;7:80. doi: 10.1038/s42004-024-01162-x (PMC11006884; doi:10.1038/s42004-024-01162-x)
Supplement: Supplementary file 4 — Supplementary Data 1 [file 42004_2024_1162_MOESM4_ESM.xlsx]

## Sheet: Table of Contents
Related to Figure 3. Defining the acquisition parameters for sCIP-TMT
Tab	Description
25% CE	Relative intensity of TMTzero reporter and desulfurization ion for samples labeled with IAA and clicked to sCIP-TMTzero reagent. Analyzed using 25% normalized HCD collision energy
30% CE	Relative intensity of TMTzero reporter and desulfurization ion for samples labeled with IAA and clicked to sCIP-TMTzero reagent. Analyzed using 30% normalized HCD collision energy
35% CE	Relative intensity of TMTzero reporter and desulfurization ion for samples labeled with IAA and clicked to sCIP-TMTzero reagent. Analyzed using 35% normalized HCD collision energy
40% CE	Relative intensity of TMTzero reporter and desulfurization ion for samples labeled with IAA and clicked to sCIP-TMTzero reagent. Analyzed using 40% normalized HCD collision energy
45% CE	Relative intensity of TMTzero reporter and desulfurization ion for samples labeled with IAA and clicked to sCIP-TMTzero reagent. Analyzed using 45% normalized HCD collision energy
Compiled peptides	Coverage of Peptides, Cysteines, and Proteins for sCIP-TMT zero labeled samples at each collision energy
Diagnostic Ion Mining	Diagnostic Ion mining output from a sCIP-TMTzero labeled sample using 35% normalized HCD collision energy.
Charge State	Data used for charge state analysis in Figure S3

## Sheet: 25% CE
Spectrum	Peptide	Mods	Pep Mass	Mass Shift	Relative Intensity of TMT Reporter	Relative Intensity of Cysteine Desulfurization Ion
2023-04-20-NBI-B-127-25CE.40074.40074.6	LGVHPLSCHGWVLGEHGDSSVPVWSGMNVAGVSLK	27M(15.9949), 8C(633.3957)	4260.17	635.447	10.19	90.58
2023-04-20-NBI-B-127-25CE.29685.29685.4	NETSAPFKERPTPSLNNNCTTSEDSLVLYNR	19C(633.3957)	4130.05	635.443	73.09	72.01
2023-04-20-NBI-B-127-25CE.27024.27024.5	LPHQRLGCNAGVSPSFQQHCVASLATK	20C(633.3957)	3481.82	635.441	9.06	38.67
2023-04-20-NBI-B-127-25CE.30963.30963.3	VAEPELMGTPDGTCYPPPPVPR	14C(633.3957), 7M(15.9949)	2971.49	635.438	55.74	66.14
2023-04-20-NBI-B-127-25CE.37050.37050.4	SGDAAIVEMVPGKPMCVESFSQYPPLGR	16C(633.3957)	3597.81	635.435	37.95	76.78
2023-04-20-NBI-B-127-25CE.23135.23135.4	TSDVTSTKGNEFEDYCLKR	16C(633.3957)	2825.4	635.433	34.86	59.78
2023-04-20-NBI-B-127-25CE.44919.44919.4	KECEHCDCLQGFQLTHSLGGGTGSGMGTLLISK	26M(15.9949), 3C(633.3957)	4055.97	635.433	39	100
2023-04-20-NBI-B-127-25CE.60314.60314.3	LFADAGLVCITSFISPYTQDR	9C(633.3957)	2949.54	635.431	39.03	100
2023-04-20-NBI-B-127-25CE.35907.35907.4	LCDFGSATTISHYPDYSWSAQR	2C(633.3957)	3137.5	635.43	8.4	19.6
2023-04-20-NBI-B-127-25CE.49303.49303.3	ECEHCDCLQGFQLTHSLGGGTGSGMGTLLISK	25M(15.9949), 2C(633.3957)	3927.87	635.429	38.55	74.61
2023-04-20-NBI-B-127-25CE.27444.27444.3	GYDSAGVGFDGGNDKDWEANACK	22C(633.3957)	3008.37	635.428	98.11	49.93
2023-04-20-NBI-B-127-25CE.31699.31699.3	SPGASVSSSLTSLCSSSSDPAPSDR	14C(633.3957)	3014.46	635.427	39.44	33.5
2023-04-20-NBI-B-127-25CE.40829.40829.3	IDCFSEVPTSVFGEK	3C(633.3957)	2290.17	635.426	21.37	79.55
2023-04-20-NBI-B-127-25CE.32144.32144.3	ASACGAPGPGGALGSQAPSWYHR	4C(633.3957), N-term(42.0106)	2872.42	635.424	36.96	100
2023-04-20-NBI-B-127-25CE.43905.43905.3	GLQCGAPLSLVDLAGSER	4C(633.3957)	2418.3	635.423	31.33	100
2023-04-20-NBI-B-127-25CE.45907.45907.3	ALEFGEPVLLVGDTGCGK	16C(633.3957)	2437.3	635.422	45.55	100
2023-04-20-NBI-B-127-25CE.31916.31916.3	ACISIGNQNFEVK	2C(633.3957)	2055.09	635.422	11.95	52.82
2023-04-20-NBI-B-127-25CE.35039.35039.3	ACLDTAVENMPSLK	2C(633.3957)	2124.11	635.419	13.76	24.22
2023-04-20-NBI-B-127-25CE.34558.34558.5	LVQAFQYTDKHGEVCPAGWKPGSETIIPDPAGK	15C(633.3957)	4172.15	635.419	12.13	23.58
2023-04-20-NBI-B-127-25CE.36945.36945.3	LPLMECVQMTQDVQK	6C(633.3957)	2395.24	635.418	32.36	100
2023-04-20-NBI-B-127-25CE.54193.54193.4	QFETCSKTPITFEVEEFVPCIPK	20C(633.3957)	3304.69	635.418	15.9	73.58
2023-04-20-NBI-B-127-25CE.30092.30092.3	SGGGSCGGGGSYSASSSSSAAAAAGAAVLPVK	6C(633.3957)	3261.6	635.417	41.75	100
2023-04-20-NBI-B-127-25CE.26762.26762.3	ASNLEGESNSSETPSTSTVWGGTCK	24C(633.3957)	3161.49	635.415	100	76.13
2023-04-20-NBI-B-127-25CE.25562.25562.5	KTQPSMVSNPGSCSDPQPSPEMKPHSYLDAIR	13C(633.3957)	4117.02	635.415	7.84	5.22
2023-04-20-NBI-B-127-25CE.58937.58937.3	LMEPYYFVEVQAPADCVSAVYTVLAR	16C(633.3957), 2M(15.9949)	3582.82	635.415	48.38	84.38
2023-04-20-NBI-B-127-25CE.61369.61369.5	GLNNELNNLPVISNMTAALDSCSAADGSLAAEMPKLEAEGLIDKK	22C(633.3957)	5260.68	635.415	9.19	29.17
2023-04-20-NBI-B-127-25CE.33044.33044.3	TEDNKLSQSSIQQELCVS	16C(633.3957)	2641.34	635.415	44.56	100
2023-04-20-NBI-B-127-25CE.35007.35007.3	VPSWGLEDNVVCSQPAR	12C(633.3957)	2489.28	635.414	28.52	31.2
2023-04-20-NBI-B-127-25CE.29431.29431.4	LSSVCMGQEDNMTSVTNHFSQSK	5C(633.3957)	3162.49	635.414	35.77	61.21
2023-04-20-NBI-B-127-25CE.31599.31599.3	SCETLEGPQTVDTWPR	2C(633.3957)	2451.22	635.414	59.68	100
2023-04-20-NBI-B-127-25CE.32503.32503.5	LCDFGSATTISHYPDYSWSAQRR	2C(633.3957)	3293.6	635.413	13.61	100
2023-04-20-NBI-B-127-25CE.35567.35567.4	NAVIGLNLYCGGAGLGAGSGGATRPGGR	10C(633.3957)	3148.67	635.413	19.12	100
2023-04-20-NBI-B-127-25CE.45454.45454.3	GTPSEAEIFTTLSCEPDIPNPPR	14C(633.3957)	3103.56	635.413	87.43	83.18
2023-04-20-NBI-B-127-25CE.19481.19481.3	CLQNPSSDIR	1C(633.3957)	1764.93	635.413	26.99	59.96
2023-04-20-NBI-B-127-25CE.32485.32485.3	ELAEITLDPPPNCSAGPK	13C(633.3957)	2484.3	635.413	52.82	100
2023-04-20-NBI-B-127-25CE.47594.47594.4	LLPVEPCDLTEGFDPSVPPRTPQEYLR	7C(633.3957)	3700.93	635.413	27.61	64.14
2023-04-20-NBI-B-127-25CE.63265.63265.4	SSSLQVADQDLLPSFHPYQPLECIVEETEGKLNELGQR	23C(633.3957)	4902.49	635.412	16.07	19.4
2023-04-20-NBI-B-127-25CE.31172.31172.3	TTPDASESCPAPLTTWR	9C(633.3957)	2465.24	635.412	41.18	56.77
2023-04-20-NBI-B-127-25CE.21668.21668.3	NVCEQGTSTVDQNFGK	3C(633.3957)	2359.16	635.412	31.42	50.27
2023-04-20-NBI-B-127-25CE.34665.34665.4	NFGQLSVDPNGHSFCSSSVMTYSK	15C(633.3957)	3224.54	635.412	42.24	97.74
2023-04-20-NBI-B-127-25CE.22923.22923.3	NCLALADDK	2C(633.3957)	1594.85	635.411	12.91	64.23
2023-04-20-NBI-B-127-25CE.19412.19412.4	RAETFAGYDCTNSPTK	10C(633.3957)	2393.18	635.411	30.57	100
2023-04-20-NBI-B-127-25CE.41053.41053.3	KGPELCLEELDAAIPGSR	6C(633.3957)	2530.36	635.411	52.5	79.82
2023-04-20-NBI-B-127-25CE.36543.36543.3	CPQPPQEQQQLNGLISPELR	1C(633.3957)	2907.54	635.411	100	81.64
2023-04-20-NBI-B-127-25CE.33906.33906.4	ELELMFGCQVEGDAAETPPRPR	5M(15.9949), 8C(633.3957)	3093.54	635.41	34.5	53.96
2023-04-20-NBI-B-127-25CE.34433.34433.3	ICSIYTQSGENSLVQEGSEASPIGK	2C(633.3957)	3229.63	635.41	41.67	100
2023-04-20-NBI-B-127-25CE.47708.47708.5	GAALDVHESEPFSFSQGPLKDAPNLICTPHAAWYSEQASIEMR	27C(633.3957)	5332.61	635.41	44.12	92.82
2023-04-20-NBI-B-127-25CE.22084.22084.3	GVITDQNSDGYCQTGTMSR	12C(633.3957)	2665.26	635.409	94.38	54.39
2023-04-20-NBI-B-127-25CE.38037.38037.4	SPDVGLYGVIPECGETYHSDLAEAK	13C(633.3957)	3282.62	635.409	38.14	59.41
2023-04-20-NBI-B-127-25CE.46736.46736.5	LAFLLFKQDQPIDFSEDARPSPCYQLAQR	23C(633.3957)	4029.09	635.409	16.62	36.04
2023-04-20-NBI-B-127-25CE.54282.54282.3	AWDLWDPETLPAEYCLPSAR	15C(633.3957)	2965.48	635.409	29.68	50.05
2023-04-20-NBI-B-127-25CE.64880.64880.4	DAALAVAEAMADKAELEKLDLNGNTLGEEGCEQLQEVLEGFNMAK	31C(633.3957), 43M(15.9949)	5426.67	635.409	37.1	52.91
2023-04-20-NBI-B-127-25CE.32527.32527.7	QLSSDAEAQKLGKPSAHASQSFCESSSETPFHFTLPK	23C(633.3957)	4610.29	635.409	0	42.09
2023-04-20-NBI-B-127-25CE.30015.30015.3	GPCVSENELGVGGTSQWK	3C(633.3957)	2480.25	635.409	56.1	100
2023-04-20-NBI-B-127-25CE.32222.32222.3	DSSSLSSCTSGILEER	8C(633.3957)	2303.14	635.409	44.15	100
2023-04-20-NBI-B-127-25CE.36356.36356.3	QAAECGPEPGVSGVGELIVR	5C(633.3957)	2600.37	635.409	45.83	100
2023-04-20-NBI-B-127-25CE.29616.29616.4	ESECITKPVSFLPQNKEEIER	4C(633.3957)	3108.63	635.409	25.43	52.46
2023-04-20-NBI-B-127-25CE.37454.37454.3	SEETNTEIVECILKR	11C(633.3957)	2396.27	635.409	32.95	57.37
2023-04-20-NBI-B-127-25CE.14636.14636.4	KACPLQPDHTNDEKE	3C(633.3957)	2357.18	635.408	41.86	73.6
2023-04-20-NBI-B-127-25CE.64016.64016.5	ICDPGLTAFEPEALGNLVEGMDFHRFYFENALSK	2C(633.3957)	4463.21	635.408	9.48	46.76
2023-04-20-NBI-B-127-25CE.47909.47909.7	EIVHLQAGQCGNQIGAKFWEVISDEHGIDPTGTYHGDSDLQLER	10C(633.3957)	5495.69	635.408	1.91	12.52
2023-04-20-NBI-B-127-25CE.45850.45850.3	PMCVESFSDYPPLGR	3C(633.3957)	2330.15	635.408	20.99	100
2023-04-20-NBI-B-127-25CE.59795.59795.4	GMENLLEVQVPEDVEQQLQQLDCREQEQLER	23C(633.3957)	4358.16	635.408	21.16	24.74
2023-04-20-NBI-B-127-25CE.64062.64062.6	SSLDAEIDSLTSILADLECSSPYKPRPPQSSTGSTASPPVSTPVTGHK	19C(633.3957)	5543.81	635.408	7.52	38.94
2023-04-20-NBI-B-127-25CE.14121.14121.4	KAEDNVCVK	7C(633.3957)	1637.89	635.408	33.67	39.08
2023-04-20-NBI-B-127-25CE.20534.20534.5	IHETQETTDKSADDAGCQLQELR	17C(633.3957)	3220.58	635.408	22.97	78.99
2023-04-20-NBI-B-127-25CE.37345.37345.3	LGPQDSDPTEANLESADPELCIR	21C(633.3957)	3102.53	635.408	42.46	29.77
2023-04-20-NBI-B-127-25CE.41252.41252.3	LTESPCALVASQYGWSGNMER	6C(633.3957)	2931.44	635.408	45.57	100
2023-04-20-NBI-B-127-25CE.65124.65124.4	AYHEQLSVAEITNACFEPANQMVK	15C(633.3957)	3325.66	635.408	17.53	58.28
2023-04-20-NBI-B-127-25CE.32262.32262.3	LCPPGIPTPGSGLPPPR	2C(633.3957)	2288.28	635.408	34.31	44.41
2023-04-20-NBI-B-127-25CE.27816.27816.3	VIVVGNPANTNCLTASK	12C(633.3957)	2333.29	635.407	61.02	100
2023-04-20-NBI-B-127-25CE.34501.34501.3	SESSAGICVPLSTSSQVPEVTTVQNK	8C(633.3957)	3280.7	635.407	32.99	88.78
2023-04-20-NBI-B-127-25CE.31845.31845.3	NCLTNFHGMDLTR	2C(633.3957)	2154.08	635.407	36.27	98.93
2023-04-20-NBI-B-127-25CE.34895.34895.5	ESGCSWHGGPDGLYEYLRPSGTPAR	4C(633.3957)	3324.61	635.407	3.71	5.3
2023-04-20-NBI-B-127-25CE.29611.29611.3	AATESVPCSPSPLAGEIR	8C(633.3957)	2417.27	635.407	65.51	68.87
2023-04-20-NBI-B-127-25CE.34370.34370.5	QFSTPFQLQCHLENVHSPYESTTK	10C(633.3957)	3453.71	635.406	5.39	9.56
2023-04-20-NBI-B-127-25CE.24260.24260.3	GSDFDCELR	6C(633.3957)	1673.82	635.406	23.43	43.51
2023-04-20-NBI-B-127-25CE.51100.51100.5	RLETEASTGQQLNSLNLSSPFDLNFPLPGEKGPACLVK	35C(633.3957)	4703.47	635.406	17.04	47.85
2023-04-20-NBI-B-127-25CE.65188.65188.5	EKFEEMIQQIKETGANLAICQWGFDDEANHLLLQNNLPAVR	20C(633.3957)	5358.73	635.406	29.61	80.23
2023-04-20-NBI-B-127-25CE.23113.23113.4	CSDNTEVEVSNLENKQPVESTSAK	1C(633.3957)	3240.59	635.406	16.01	38.13
2023-04-20-NBI-B-127-25CE.32445.32445.3	ALEMSCAIQNQLAR	6C(633.3957)	2180.16	635.406	27.93	100
2023-04-20-NBI-B-127-25CE.53204.53204.5	FNYGFEYLGVQDKLVQTPLTDRCYLTMTQALEAR	23C(633.3957)	4616.36	635.406	31.58	69.22
2023-04-20-NBI-B-127-25CE.58453.58453.4	SSQCNGQVLNESLIATLQHSLQLSLPGK	4C(633.3957)	3597.93	635.406	24.02	100
2023-04-20-NBI-B-127-25CE.31400.31400.3	CVSMPGDISGLQGGPR	1C(633.3957)	2206.13	635.406	32.15	82.19
2023-04-20-NBI-B-127-25CE.37125.37125.5	KGDSEAEALSEIKDGSLPPELSCIPSHR	23C(633.3957)	3597.85	635.406	16.57	100
2023-04-20-NBI-B-127-25CE.31687.31687.3	TLEPICDADPSALAK	6C(633.3957)	2176.16	635.406	32.1	100
2023-04-20-NBI-B-127-25CE.17178.17178.3	ECMAGTSGSEEVK	2C(633.3957)	1959.94	635.405	32.73	69.89
2023-04-20-NBI-B-127-25CE.24980.24980.3	CPQVEEAIVQSGQK	1C(633.3957)	2148.14	635.405	40.52	100
2023-04-20-NBI-B-127-25CE.50025.50025.3	DGPCIYNNLEFGIDLDTR	4C(633.3957)	2687.34	635.405	39.04	100
2023-04-20-NBI-B-127-25CE.50160.50160.3	MDVFYLQPECSSSTDSPVWYTSTSLDR	10C(633.3957)	3746.76	635.405	32.64	41.06
2023-04-20-NBI-B-127-25CE.46084.46084.4	CSEGSFLLTTFPRPVTVEPMDQLDDEEGLPEK	1C(633.3957), 20M(15.9949)	4228.07	635.405	68.2	100
2023-04-20-NBI-B-127-25CE.46434.46434.5	LNSDPQFVLAQNVGTTHDLLDICLKR	23C(633.3957)	3542.9	635.405	5.12	4.63
2023-04-20-NBI-B-127-25CE.24363.24363.3	LCDNIVSESESTTAR	2C(633.3957)	2257.14	635.405	43.11	100
2023-04-20-NBI-B-127-25CE.51660.51660.4	ASTDNEELLQFPLELCSDSLPSHPFPPAK	16C(633.3957)	3814.92	635.405	54.7	91.54
2023-04-20-NBI-B-127-25CE.57965.57965.3	NAGATCYMNSVIQQLYMIPSIR	17M(15.9949), 6C(633.3957)	3121.59	635.405	29.1	100
2023-04-20-NBI-B-127-25CE.60218.60218.3	LLPDGCTLIVGGEASTLSIWDLAAPTPR	6C(633.3957)	3498.89	635.405	44.81	100
2023-04-20-NBI-B-127-25CE.60298.60298.3	DLLVAAEAFSELNHLSPVQGTEASLCAPSVYEGK	26C(633.3957)	4178.14	635.405	14.2	19.17
2023-04-20-NBI-B-127-25CE.63698.63698.6	KFDLGQDVIDFTGHALALYRTDDYLDQPCLETVNR	29C(633.3957)	4674.35	635.405	2.8	21.84
2023-04-20-NBI-B-127-25CE.19823.19823.3	EGLVCNGAPETENR	5C(633.3957)	2121.06	635.405	40.1	22.72
2023-04-20-NBI-B-127-25CE.21518.21518.4	CVSVQTDPTDEIPTKK	1C(633.3957)	2393.26	635.405	18.69	91.4
2023-04-20-NBI-B-127-25CE.27948.27948.3	NDPFVVDCSDKLGR	8C(633.3957)	2197.13	635.405	59.7	36.71
2023-04-20-NBI-B-127-25CE.38640.38640.6	CSDAAGYPHATHDLEGPPLDAYSIQGQHTISPLDLAK	1C(633.3957)	4521.24	635.405	7.43	32.96
2023-04-20-NBI-B-127-25CE.47711.47711.6	EIVHLQAGQCGNQIGAKFWEVISDEHGIDPTGTYHGDSDLQLER	10C(633.3957)	5495.69	635.405	11.37	27.5
2023-04-20-NBI-B-127-25CE.51919.51919.4	DYEFMWNPHLGYILTCPSNLGTGLR	16C(633.3957), 5M(15.9949)	3545.76	635.405	30.66	84.6
2023-04-20-NBI-B-127-25CE.63908.63908.5	EEQVISLGPQVAEGENVFGVCHIFASFNDTFVHVTDLSGK	21C(633.3957)	4952.48	635.405	14.13	39.53
2023-04-20-NBI-B-127-25CE.65525.65525.3	MEPLGLEGLNMLSDPCALLPDPAVEESFR	16C(633.3957)	3775.9	635.405	30.89	44.99
2023-04-20-NBI-B-127-25CE.59413.59413.5	AHQFEGDSFDSASEGSEGLGPCVLSLSTLIGTVAETSKEK	22C(633.3957)	4716.32	635.404	15.85	55.2
2023-04-20-NBI-B-127-25CE.60276.60276.4	SGHSSSEGECAVAPEPLTDAEGLFSFADFGSALGGGGAGLSGR	10C(633.3957)	4687.22	635.404	41.83	100
2023-04-20-NBI-B-127-25CE.28040.28040.3	IISNASCTTNCLAPLAK	7C(633.3957)	2352.27	635.404	97	93.7
2023-04-20-NBI-B-127-25CE.25064.25064.4	CLINSGNGSTYEEETNKIK	1C(633.3957)	2732.38	635.404	6.37	6.05
2023-04-20-NBI-B-127-25CE.55026.55026.4	NECDPALALLSDYVLHNSNTMR	3C(633.3957)	3108.55	635.404	13.25	63.81
2023-04-20-NBI-B-127-25CE.54372.54372.5	QQTQVKNPLNLADLDMFSSVNCSSEKPLSFSAVFSTSK	22C(633.3957)	4780.42	635.404	16.62	43.59
2023-04-20-NBI-B-127-25CE.56652.56652.4	MSDSADKPIDNDAEGVWSPDIEQSFQEALAIYPPCGR	1M(15.9949), 35C(633.3957)	4700.22	635.404	46.08	69.68
2023-04-20-NBI-B-127-25CE.57044.57044.3	IGCLLSGGLDSSLVAATLLK	3C(633.3957)	2563.48	635.404	24.67	100
2023-04-20-NBI-B-127-25CE.58568.58568.5	TGMLEELHLEPGVVQGLFPCVDELSDIHTR	20C(633.3957)	3967.03	635.404	4.33	31.16
2023-04-20-NBI-B-127-25CE.65620.65620.3	GFLFGPSLAQELGLGCVLIR	16C(633.3957)	2722.54	635.404	37.37	100
2023-04-20-NBI-B-127-25CE.20239.20239.6	GSSVDAPPRPCHTTPDSQFGTEHVLR	11C(633.3957)	3423.71	635.404	18.54	69.52
2023-04-20-NBI-B-127-25CE.19533.19533.3	CEEEAQEIVR	1C(633.3957)	1837.94	635.404	54.22	79.1
2023-04-20-NBI-B-127-25CE.40888.40888.3	DLAYCVSQLPLTER	5C(633.3957)	2240.2	635.404	4.98	4.78
2023-04-20-NBI-B-127-25CE.32620.32620.5	LAHMEPVVAAHVGDNYLCDYQGPR	18C(633.3957)	3287.63	635.404	13.34	60.71
2023-04-20-NBI-B-127-25CE.39571.39571.4	SVANVIQQAGCPVPEYIKGFQK	11C(633.3957)	3008.63	635.404	23.82	100
2023-04-20-NBI-B-127-25CE.40596.40596.3	LEQCPLQLNNPFNEYSK	4C(633.3957)	2669.36	635.404	47.71	100
2023-04-20-NBI-B-127-25CE.44162.44162.7	SKPHSEAGTAFIQTQQLHAAMADTFLEHMCRLDIDSPPITAR	29M(15.9949), 30C(633.3957), N-term(42.0106)	5325.65	635.404	3.06	12.96
2023-04-20-NBI-B-127-25CE.44760.44760.5	ALIERPSQNNIGIQTMECSLRVPETVSAATQTIK	18C(633.3957)	4331.31	635.404	12.65	31.91
2023-04-20-NBI-B-127-25CE.48678.48678.7	EIVHLQAGQCGNQIGAKFWEVISDEHGIDPTGTYHGDSDLQLER	10C(633.3957)	5495.69	635.404	1.91	18
2023-04-20-NBI-B-127-25CE.46484.46484.7	SKPHSEAGTAFIQTQQLHAAMADTFLEHMCRLDIDSPPITAR	21M(15.9949), 30C(633.3957), N-term(42.0106)	5325.65	635.404	0	13.95
2023-04-20-NBI-B-127-25CE.46670.46670.5	AREIFTSLEYGPVPESHACALAWLDTQDR	19C(633.3957)	3907.97	635.404	12.76	38.46
2023-04-20-NBI-B-127-25CE.51308.51308.4	LIADLGSTSITNLGFRDNWVFCGGK	22C(633.3957)	3316.74	635.404	15.62	95.29
2023-04-20-NBI-B-127-25CE.62703.62703.5	PGHLQEGFGCVVTNRFDQLFDDESDPFEVLK	10C(633.3957)	4171.05	635.404	12.68	75.16
2023-04-20-NBI-B-127-25CE.23129.23129.3	KATVFLNPAACK	11C(633.3957)	1895.08	635.404	40.14	100
2023-04-20-NBI-B-127-25CE.44293.44293.3	GCDSYMVYLFDK	2C(633.3957)	2073.01	635.404	12.2	7.42
2023-04-20-NBI-B-127-25CE.29386.29386.4	EGDVLSNCEFTPAPTPQEHLTK	8C(633.3957)	3045.52	635.404	21.48	99.32
2023-04-20-NBI-B-127-25CE.38494.38494.5	ESKEETPGTEWEKVAQLCDFNPK	18C(633.3957)	3297.63	635.404	15.09	76.33
2023-04-20-NBI-B-127-25CE.42547.42547.5	SPDLEASLDTLENNCHVGSDIDFRPK	15C(633.3957)	3504.73	635.404	0.79	3.1
2023-04-20-NBI-B-127-25CE.43167.43167.3	VCTLAIIDPGDSDIIR	2C(633.3957)	2333.28	635.404	26.09	100
2023-04-20-NBI-B-127-25CE.53169.53169.5	RFFLDIASDCPTSDAVNHSLSFISDGNVLALHR	10C(633.3957)	4250.17	635.404	10.2	34.59
2023-04-20-NBI-B-127-25CE.57811.57811.4	NLPQQCMQEDFLVHEVTNLPVTEALIER	6C(633.3957)	3899.01	635.404	29.08	76
2023-04-20-NBI-B-127-25CE.48337.48337.4	ALTVPELTQQMFDSKNMMAACDPR	21C(633.3957)	3329.64	635.403	21.44	53.05
2023-04-20-NBI-B-127-25CE.62805.62805.4	AYHEQLSVAEITNACFEPANQMVK	15C(633.3957), 22M(15.9949)	3341.65	635.403	17.56	84.78
2023-04-20-NBI-B-127-25CE.25510.25510.3	SQACEPSEPEIEIK	4C(633.3957)	2192.11	635.403	30.79	100
2023-04-20-NBI-B-127-25CE.27693.27693.3	CSLPAEEDSVLEK	1C(633.3957)	2052.06	635.403	23.18	55.44
2023-04-20-NBI-B-127-25CE.50256.50256.3	SQMESMLISGYALNCVVGSQGMPK	15C(633.3957)	3162.57	635.403	58.36	100
2023-04-20-NBI-B-127-25CE.42448.42448.3	DAVPATLHLLPCEVAVDGPAPVGR	12C(633.3957)	3029.65	635.403	60.86	49.78
2023-04-20-NBI-B-127-25CE.46885.46885.3	FRISLGLPVGAVINCADNTGAK	15C(633.3957)	2848.57	635.403	36.16	42.49
2023-04-20-NBI-B-127-25CE.45589.45589.4	AENGLLMTPCYTANFVAPEVLKR	10C(633.3957)	3169.68	635.403	25.03	46.33
2023-04-20-NBI-B-127-25CE.52285.52285.3	LGTTAGQMCSGLPGLSSVDINNFGDSINESEGIPLK	9C(633.3957)	4254.13	635.403	31.85	71.05
2023-04-20-NBI-B-127-25CE.64819.64819.3	ISSINSISALCEATGADVEEVATAIGMDQR	11C(633.3957)	3683.85	635.403	54.49	85.09
2023-04-20-NBI-B-127-25CE.19769.19769.3	STCIYGGAPK	3C(633.3957)	1628.87	635.403	14.67	86.91
2023-04-20-NBI-B-127-25CE.20672.20672.3	CAPPPPPVMR	1C(633.3957)	1696.93	635.403	33.66	0
2023-04-20-NBI-B-127-25CE.48651.48651.4	VVETSALLCTAQHLAAVQSSGAPATASGPQVDNTGGEPAWDSPLR	9C(633.3957)	5092.57	635.403	32.56	50.86
2023-04-20-NBI-B-127-25CE.60137.60137.4	HMDSQVEDEFDLEACLTEPLRDFSAMS	15C(633.3957)	3747.72	635.403	19.54	50.27
2023-04-20-NBI-B-127-25CE.38561.38561.3	SDSNPLTEILKCPTK	12C(633.3957)	2278.23	635.403	36.74	100
2023-04-20-NBI-B-127-25CE.17625.17625.3	CLSQQADVR	1C(633.3957)	1651.88	635.403	78.2	100
2023-04-20-NBI-B-127-25CE.59177.59177.4	AYHEQLSVAEITNACFEPANQMVK	15C(633.3957)	3325.66	635.403	18.82	65.97
2023-04-20-NBI-B-127-25CE.64321.64321.6	GTGCKVPQDVLQKLLESLQENHFQEDEQFLGAVMPR	4C(633.3957)	4716.41	635.403	2.39	19.11
2023-04-20-NBI-B-127-25CE.19128.19128.5	IECEIKINHEGEVNR	3C(633.3957)	2415.27	635.402	7.04	30.53
2023-04-20-NBI-B-127-25CE.53001.53001.3	CWAATTTEGLLIYSLDTR	1C(633.3957)	2646.38	635.402	44.02	95.62
2023-04-20-NBI-B-127-25CE.18014.18014.5	MCKQDPSVLHTEEMR	2C(633.3957)	2436.21	635.402	5.35	14.2
2023-04-20-NBI-B-127-25CE.41989.41989.5	SNGYEDHMAEDCRGDIGRTNLIVNYLPQNMTQDELR	12C(633.3957), 8M(15.9949), N-term(42.0106)	4858.29	635.402	26.34	74.95
2023-04-20-NBI-B-127-25CE.60758.60758.4	DKPELQFPFLQDEDTVATLLECK	22C(633.3957)	3311.71	635.402	13.84	42.98
2023-04-20-NBI-B-127-25CE.64614.64614.3	VSMILQSPAFCEELESMIQEQFK	11C(633.3957)	3319.66	635.402	59.53	83.35
2023-04-20-NBI-B-127-25CE.65018.65018.3	ALSIPPNIDVLLCEQEVVADETPAVQAVLR	13C(633.3957)	3835.09	635.402	16.65	23.3
2023-04-20-NBI-B-127-25CE.46958.46958.3	TPSYSISSTLNPQAPEFILGCTASK	21C(633.3957)	3244.68	635.402	49.83	76.98
2023-04-20-NBI-B-127-25CE.48735.48735.3	DLQNPIIVQLCDQWDNPAPVQHVK	11C(633.3957)	3402.79	635.402	67.75	100
2023-04-20-NBI-B-127-25CE.29456.29456.5	LNHRPSEPELNLNSWPCK	17C(633.3957)	2766.44	635.402	11.79	57
2023-04-20-NBI-B-127-25CE.29857.29857.4	FGEVVDCTIKMDPNTGR	7C(633.3957)	2514.27	635.402	23.48	83.43
2023-04-20-NBI-B-127-25CE.33903.33903.3	NLQCLVIDEADR	4C(633.3957)	2021.07	635.402	15.12	100
2023-04-20-NBI-B-127-25CE.39366.39366.4	CLEEFELLGKAYGK	1C(633.3957)	2232.2	635.402	8.15	65.13
2023-04-20-NBI-B-127-25CE.41420.41420.5	KLGNNCVFAPADVTSEKDVQTALALAK	6C(633.3957)	3435.85	635.402	5.35	39.21
2023-04-20-NBI-B-127-25CE.42365.42365.4	VALLEQQMQACTLDFENEKLDR	11C(633.3957)	3226.65	635.402	22.89	100
2023-04-20-NBI-B-127-25CE.48910.48910.4	SSVNCPFSSQDMKYPSPFFVFGEK	5C(633.3957)	3360.63	635.402	23.65	64.74
2023-04-20-NBI-B-127-25CE.59298.59298.7	IQHPSNVLHFFNAPLEVTEENFFEICDELGVKRPSSVK	26C(633.3957)	5002.58	635.402	0	11.49
2023-04-20-NBI-B-127-25CE.60091.60091.4	GTVSYLGSFLPDVSCWDIDQEGDSSFSVQEVQVDSSHLPLVK	15C(633.3957)	5202.55	635.402	14.73	23.64
2023-04-20-NBI-B-127-25CE.60158.60158.4	IYDPEIPTDEVENEFQSQQNISASVPNPNVICNSMFPVEDVFR	32C(633.3957)	5543.66	635.402	11.84	12.53
2023-04-20-NBI-B-127-25CE.60322.60322.3	NAIDDGCVVPGAGAVEVAMAEALIK	7C(633.3957)	3045.6	635.402	7.79	100
2023-04-20-NBI-B-127-25CE.65211.65211.5	PGHLQEGFGCVVTNRFDQLFDDESDPFEVLK	10C(633.3957)	4171.05	635.402	8.16	51.44
2023-04-20-NBI-B-127-25CE.20801.20801.3	SMFIACAGKK	6C(633.3957)	1687.93	635.402	23.69	54.07
2023-04-20-NBI-B-127-25CE.39408.39408.3	IICSAGLSLLAEER	3C(633.3957)	2107.18	635.402	15.12	100
2023-04-20-NBI-B-127-25CE.22066.22066.4	CSAGLGALAQRPGSVSK	1C(633.3957)	2234.23	635.402	21.36	62.66
2023-04-20-NBI-B-127-25CE.25833.25833.4	RWDDDVVFKNCAK	11C(633.3957)	2228.15	635.402	8.32	9.99
2023-04-20-NBI-B-127-25CE.42338.42338.3	CVWSPLASPSTSILK	1C(633.3957)	2221.23	635.402	30.34	100
2023-04-20-NBI-B-127-25CE.45681.45681.3	LFTEYPCGSGNVYAGVLAVAR	7C(633.3957)	2819.48	635.402	62.93	62.23
2023-04-20-NBI-B-127-25CE.46153.46153.4	SGDAAIVDMVPGKPMCVESFSDYPPLGR	16C(633.3957), 9M(15.9949)	3586.76	635.402	39.34	100
2023-04-20-NBI-B-127-25CE.45421.45421.5	KVEELQACVETARQEQHEAQAQVAELELQLR	8C(633.3957)	4209.2	635.402	26.92	69.86
2023-04-20-NBI-B-127-25CE.46235.46235.3	CGVPFTDLLDAAK	1C(633.3957)	1982.07	635.402	7.94	18.79
2023-04-20-NBI-B-127-25CE.29165.29165.5	LQHINPLLPACLNKEESK	11C(633.3957)	2679.49	635.401	3.36	9.9
2023-04-20-NBI-B-127-25CE.22011.22011.3	NSIASCADEQPHIGNYR	6C(633.3957)	2507.23	635.401	42.4	28.23
2023-04-20-NBI-B-127-25CE.42017.42017.3	SVEEFQCLNRIEEGTYGVVYR	7C(633.3957)	3123.58	635.401	20.45	13.49
2023-04-20-NBI-B-127-25CE.44447.44447.3	TYLLDGSCMVEESGTLESQLEATKR	8C(633.3957)	3392.7	635.401	46.46	100
2023-04-20-NBI-B-127-25CE.46047.46047.3	NAFACFDEEATGTIQEDYLR	5C(633.3957)	2925.4	635.401	52.85	100
2023-04-20-NBI-B-127-25CE.51401.51401.4	TDCSPIQFESAWALTNIASGTSEQTK	3C(633.3957)	3417.69	635.401	27.53	92.61
2023-04-20-NBI-B-127-25CE.51505.51505.5	EIVHIQAGQCGNQIGTKFWEVISDEHGIDPAGGYVGDSALQLER	10C(633.3957)	5369.69	635.401	9.78	12.55
2023-04-20-NBI-B-127-25CE.53841.53841.3	EVWLLETPQADDFWCEGEPYPGPK	15C(633.3957)	3438.66	635.401	54.88	54.38
2023-04-20-NBI-B-127-25CE.56465.56465.3	EAPGSLLLCSAPSAAPEALVDSVIAPSR	9C(633.3957)	3353.8	635.401	30.57	100
2023-04-20-NBI-B-127-25CE.62563.62563.4	AFGSPMIDLSSPVGGSYNLPSLPDIDCSSTIMLDNIVRK	27C(633.3957)	4742.41	635.401	31.5	53.95
2023-04-20-NBI-B-127-25CE.62937.62937.4	KVVTAGAIIPFPLAPGQSLPDSLMQFGGATPWTPLSACGEPSGTR	38C(633.3957)	5155.7	635.401	35.55	42.89
2023-04-20-NBI-B-127-25CE.24781.24781.5	KPTDGASSSNCVTDISHLVRK	11C(633.3957)	2847.5	635.401	5.7	50.96
2023-04-20-NBI-B-127-25CE.44304.44304.3	AFSENLDPEDSCLTSLASSSLK	12C(633.3957)	2946.46	635.401	69.8	98.81
2023-04-20-NBI-B-127-25CE.45810.45810.5	SGDAAIVDMVPGKPMCVESFSDYPPLGR	16C(633.3957)	3570.77	635.401	3.33	17.42
2023-04-20-NBI-B-127-25CE.48475.48475.3	GFEVVYMTEPIDEYCVQQLK	15C(633.3957)	3023.51	635.401	62.49	100
2023-04-20-NBI-B-127-25CE.23166.23166.3	KCAMLEYTTGSR	2C(633.3957)	1992.03	635.401	13.23	12.46
2023-04-20-NBI-B-127-25CE.54143.54143.3	TIPCFNPNTLLPDPLLR	4C(633.3957)	2556.42	635.401	21.23	100
2023-04-20-NBI-B-127-25CE.25945.25945.3	ITGNYLGYTCK	10C(633.3957)	1864.99	635.401	38.87	100
2023-04-20-NBI-B-127-25CE.30864.30864.4	KADPQEAINCLMR	10C(633.3957)	2121.12	635.401	6.13	23.45
2023-04-20-NBI-B-127-25CE.43397.43397.3	SFSYTGDSQAQELCLYLTK	14C(633.3957)	2786.39	635.401	64.27	100
2023-04-20-NBI-B-127-25CE.45875.45875.3	DCEVVMMIGLPGAGK	2C(633.3957)	2152.12	635.401	15.63	100
2023-04-20-NBI-B-127-25CE.51559.51559.7	SKPHSEAGTAFIQTQQLHAAMADTFLEHMCRLDIDSPPITAR	30C(633.3957), N-term(42.0106)	5309.65	635.401	0	2.26
2023-04-20-NBI-B-127-25CE.33422.33422.4	KSDSNPLTEILKCPTK	13C(633.3957)	2406.33	635.401	7.15	33.75
2023-04-20-NBI-B-127-25CE.42724.42724.6	YILAEPDPHAPDPEKLELDCWAGKPIPGDLYR	20C(633.3957)	4251.18	635.401	3.83	3.56
2023-04-20-NBI-B-127-25CE.63470.63470.3	GLSNLGNTCFFNAVMQNLSQTPVLR	9C(633.3957)	3356.75	635.401	44.53	100
2023-04-20-NBI-B-127-25CE.36080.36080.4	NHLLPDIVTCVQSSR	10C(633.3957)	2314.26	635.4	6.68	32.33
2023-04-20-NBI-B-127-25CE.39284.39284.4	LSGSSLCSGSWVSADGFLRR	7C(633.3957)	2717.41	635.4	8.66	41.75
2023-04-20-NBI-B-127-25CE.40980.40980.4	IDCFSEVPTSVFGEKLR	3C(633.3957)	2559.35	635.4	7.64	61.01
2023-04-20-NBI-B-127-25CE.58526.58526.3	VTEDENDEPIEIPSEDDGTVLLSTVTAQFPGACGLR	33C(633.3957)	4450.18	635.4	9.94	8.35
2023-04-20-NBI-B-127-25CE.63946.63946.6	GQVCLPVISAENWKPATKTDQVIQSLIALVNDPQPEHPLR	4C(633.3957)	5037.72	635.4	4.51	47.95
2023-04-20-NBI-B-127-25CE.44747.44747.4	SKAECEILMMVGLPAAGK	5C(633.3957)	2480.33	635.4	7.82	37.98
2023-04-20-NBI-B-127-25CE.29716.29716.3	CEIDPMFQK	1C(633.3957)	1742.88	635.4	13.78	47.65
2023-04-20-NBI-B-127-25CE.40453.40453.5	PTGDFDSKPSWADQVEEEGEDDKCVTSELLK	24C(633.3957)	4086.94	635.4	7.76	27.34
2023-04-20-NBI-B-127-25CE.44993.44993.3	QSVNISLSGCQPAPEGYSPTLQWQQQQVAQFSTVR	10C(633.3957)	4495.27	635.4	22.51	79.18
2023-04-20-NBI-B-127-25CE.51522.51522.5	KQSLGELIGTLNAAKVPADTEVVCAPPTAYIDFAR	24C(633.3957)	4291.3	635.4	11.85	100
2023-04-20-NBI-B-127-25CE.56035.56035.6	PGHLQEGFGCVVTNRFDQLFDDESDPFEVLKAAENK	10C(633.3957)	4684.3	635.4	0	45.81
2023-04-20-NBI-B-127-25CE.56048.56048.6	PGHLQEGFGCVVTNRFDQLFDDESDPFEVLKAAENK	10C(633.3957)	4684.3	635.4	8.83	68.26
2023-04-20-NBI-B-127-25CE.63713.63713.3	FLVPDMMDDICQEQFLELSYLNGVPEPSR	11C(633.3957)	4017.97	635.4	21.83	50.69
2023-04-20-NBI-B-127-25CE.27800.27800.2	NMSVHLSPCFR	9C(633.3957)	1923	635.4	100	39.71
2023-04-20-NBI-B-127-25CE.32133.32133.4	DGVKVPTTLAEYCVK	13C(633.3957)	2255.23	635.4	5.01	26.46
2023-04-20-NBI-B-127-25CE.39536.39536.4	YLQQPGCLLVGTNMDNRLPLENGR	7C(633.3957)	3333.74	635.4	20.81	44.32
2023-04-20-NBI-B-127-25CE.42247.42247.3	YRWQEQSCSLEPSAPEDLL	8C(633.3957)	2883.42	635.4	81.17	89.42
2023-04-20-NBI-B-127-25CE.44776.44776.5	EGICALGGTSELSSEGTQHSYSEEEKYAFVNWINK	4C(633.3957)	4496.16	635.4	12.03	100
2023-04-20-NBI-B-127-25CE.51642.51642.4	APPKPCAGNQGTQITVEDLFYNIATR	6C(633.3957)	3436.79	635.4	30.28	59.43
2023-04-20-NBI-B-127-25CE.53318.53318.4	RVFIMDSCDELIPEYLNFIR	5M(15.9949), 8C(633.3957)	3121.61	635.4	10.71	42.84
2023-04-20-NBI-B-127-25CE.53921.53921.3	TTQAAGGNVTSCLGSTSSPFVIFPEIVR	12C(633.3957)	3471.82	635.4	79.81	100
2023-04-20-NBI-B-127-25CE.62786.62786.4	ILVGYPPECLDLSNGDTILEDLPIQSGDMLIIEEDQTRPR	9C(633.3957)	5100.61	635.4	8.53	12.73
2023-04-20-NBI-B-127-25CE.61151.61151.5	ELLVDCYKPTEAFISGLLDKIR	6C(633.3957)	3155.74	635.4	0	33.29
2023-04-20-NBI-B-127-25CE.64522.64522.4	AFDLIEHYFGTEDEDSSIAPQVDLNQQQYIFQQCEAPMEGFQL	34C(633.3957)	5626.63	635.4	32.51	78.4
2023-04-20-NBI-B-127-25CE.41337.41337.3	AACEQLHQQQQQQQEETAAATLLLQGEEEGEED	3C(633.3957)	4315.03	635.4	77.87	42.95
2023-04-20-NBI-B-127-25CE.41393.41393.6	DGWPAMCIHGDKSQPERDWVLNEFR	7C(633.3957)	3618.76	635.4	1.58	15.31
2023-04-20-NBI-B-127-25CE.41866.41866.3	SSGTFLSGLSDCTNVTFSK	12C(633.3957)	2583.3	635.399	44.49	100
2023-04-20-NBI-B-127-25CE.39056.39056.4	ANASICFAVPDPLMPDPSKQPK	14M(15.9949), 6C(633.3957)	2974.54	635.399	11.19	100
2023-04-20-NBI-B-127-25CE.40821.40821.3	YGETANECGEAFFFYGK	8C(633.3957)	2565.2	635.399	67.33	100
2023-04-20-NBI-B-127-25CE.41248.41248.3	GSDCGIVNVNIPTSGAEIGGAFGGEK	4C(633.3957)	3081.55	635.399	37.52	100
2023-04-20-NBI-B-127-25CE.41849.41849.4	AGSEVLTAAGAVFLPGDSCRDDLR	19C(633.3957)	3052.58	635.399	10.98	38.03
2023-04-20-NBI-B-127-25CE.44431.44431.3	QGEYGLASICNGGGGASAMLIQKL	10C(633.3957), 19M(15.9949)	2986.54	635.399	61.96	100
2023-04-20-NBI-B-127-25CE.56331.56331.5	CGTLGAQPDGEPAALAAAAAAEPPFYKDVWQVIVKPR	1C(633.3957)	4440.34	635.399	14.26	54.53
2023-04-20-NBI-B-127-25CE.48422.48422.4	CVDEVAFQEEVVAVLKK	1C(633.3957)	2538.39	635.399	3.05	18.43
2023-04-20-NBI-B-127-25CE.21975.21975.4	SRFEQFCHLR	7C(633.3957)	1955.03	635.399	9.78	100
2023-04-20-NBI-B-127-25CE.36478.36478.4	RVNQAIWLLCTGAR	10C(633.3957)	2233.26	635.399	6.03	26.86
2023-04-20-NBI-B-127-25CE.41377.41377.2	AAVEEGIVLGGGCALLR	13C(633.3957)	2260.27	635.399	26.97	11.15
2023-04-20-NBI-B-127-25CE.46488.46488.4	IVGYFVSGCDPSIMGIGPVPAISGALKK	14M(15.9949), 9C(633.3957)	3424.86	635.399	32.01	86.16
2023-04-20-NBI-B-127-25CE.41371.41371.3	SVLCSTPTINIPASPFMQK	17M(15.9949), 4C(633.3957)	2682.42	635.399	48.67	100
2023-04-20-NBI-B-127-25CE.46093.46093.5	GLDGIPFTVDATSQIHCIEDFHR	17C(633.3957)	3203.62	635.399	7.56	36.82
2023-04-20-NBI-B-127-25CE.53425.53425.6	IHFPLATYAPVISAEKAYHEQLSVAEITNACFEPANQMVK	31C(633.3957)	5063.6	635.399	8.54	54.4
2023-04-20-NBI-B-127-25CE.57831.57831.3	WTQTLSELDLAVPFCVNFR	15C(633.3957)	2871.51	635.399	51.13	74.66
2023-04-20-NBI-B-127-25CE.28372.28372.4	LAQQVCHAIANISDR	6C(633.3957)	2271.23	635.399	8.9	43.89
2023-04-20-NBI-B-127-25CE.40086.40086.3	TYLLDGSCMVEESGTLESQLEATK	8C(633.3957), 9M(15.9949)	3252.59	635.399	55.72	75.46
2023-04-20-NBI-B-127-25CE.51857.51857.4	APVAGTCYQAEWDDYVPKLYEQLSGK	7C(633.3957)	3563.78	635.399	22.63	77.63
2023-04-20-NBI-B-127-25CE.40814.40814.3	AACLLDGVPVALK	3C(633.3957)	1902.11	635.399	9.86	56.64
2023-04-20-NBI-B-127-25CE.47829.47829.4	NSNSLFTLDELIDQDDCISHSEPK	17C(633.3957)	3352.62	635.398	27.39	99.09
2023-04-20-NBI-B-127-25CE.56002.56002.3	ATDYPCLLILDPQNEFETLR	6C(633.3957)	2983.55	635.398	21.58	69.67
2023-04-20-NBI-B-127-25CE.22012.22012.3	CLHPLANETFVAKDNK	1C(633.3957)	2432.3	635.398	34.25	36.32
2023-04-20-NBI-B-127-25CE.44329.44329.3	MGIGLGSENAAGPCNWDEADIGPWAK	14C(633.3957), 1M(15.9949)	3307.57	635.398	73.13	100
2023-04-20-NBI-B-127-25CE.47275.47275.4	DYVFIEFCVEDSKDVNVNFEK	8C(633.3957)	3171.56	635.398	23.02	80.45
2023-04-20-NBI-B-127-25CE.51552.51552.3	YAEYFLRPMLQYVCDNSPEVR	14C(633.3957)	3225.61	635.398	47.17	38.58
2023-04-20-NBI-B-127-25CE.55542.55542.4	SNILTLMYQCMQDKMPEVR	10C(633.3957)	2932.48	635.398	8.3	43.54
2023-04-20-NBI-B-127-25CE.60313.60313.3	NPLDINPSVDFLFDCGLVGPEDVSTEQDLPR	15C(633.3957)	4034.01	635.398	69.02	100
2023-04-20-NBI-B-127-25CE.61569.61569.3	LMEPYYFVEVQAPADCVSAVYTVLAR	16C(633.3957)	3566.83	635.398	87.06	100
2023-04-20-NBI-B-127-25CE.34308.34308.5	VEDAKIAILTCPFEPPKPK	11C(633.3957)	2728.53	635.398	0	88.9
2023-04-20-NBI-B-127-25CE.44328.44328.3	SPLDPDSGLLSCTLPNGFGGQSGPEGER	12C(633.3957)	3419.68	635.398	36.2	65.9
2023-04-20-NBI-B-127-25CE.54906.54906.5	PGHLQEGFGCVVTNRFDQLFDDESDPFEVLK	10C(633.3957)	4171.05	635.398	13.39	60.46
2023-04-20-NBI-B-127-25CE.53630.53630.6	IHFPLATYAPVISAEKAYHEQLTVAEITNACFEPANQMVK	31C(633.3957)	5077.62	635.398	8.39	100
2023-04-20-NBI-B-127-25CE.59087.59087.5	SMSCPSTGLTEDILTHIGNVASSVPVENFTIHGGLSR	2M(15.9949), 4C(633.3957)	4475.26	635.398	3.17	28.05
2023-04-20-NBI-B-127-25CE.32564.32564.4	GKDYYCILGIEK	6C(633.3957)	2034.1	635.398	9.94	100
2023-04-20-NBI-B-127-25CE.62047.62047.3	DILCGAADEVLAVLK	4C(633.3957)	2162.21	635.398	6.81	67.43
2023-04-20-NBI-B-127-25CE.39626.39626.3	SCQSMTSLFSNTVSPTQDGTSSLPR	2C(633.3957)	3263.59	635.398	24.22	30.62
2023-04-20-NBI-B-127-25CE.40556.40556.5	KLMSSNSTDLPLNIECFMNDKDVSGK	16C(633.3957), 3M(15.9949)	3534.75	635.398	6.03	45.74
2023-04-20-NBI-B-127-25CE.42470.42470.3	ADDLDFETGDAGASATFPMQCSALRK	21C(633.3957), N-term(42.0106)	3391.62	635.398	76.23	38.01
2023-04-20-NBI-B-127-25CE.50783.50783.3	VYCENQPMLPIGLSDIPGEAMVK	3C(633.3957)	3136.61	635.398	42.03	100
2023-04-20-NBI-B-127-25CE.43325.43325.3	VLSSSGSEAAVPSVCFLVPPPNQEAQEAVTR	15C(633.3957)	3801.97	635.398	11.76	19.75
2023-04-20-NBI-B-127-25CE.49222.49222.3	EIQSPLSSICDGSIALDAEPVTQPASLPR	10C(633.3957)	3626.9	635.397	27.12	35.83
2023-04-20-NBI-B-127-25CE.51251.51251.5	IQEIIEDLEAQVTLECAIPQKFHR	16C(633.3957)	3455.86	635.397	2.3	11.44
2023-04-20-NBI-B-127-25CE.57909.57909.4	VSDTVVEPYNATLSVHQLVENTDETYSIDNEALYDICFR	37C(633.3957)	5095.48	635.397	20.04	13.88
2023-04-20-NBI-B-127-25CE.51099.51099.3	GAIILSSLLQSCDLEVANK	12C(633.3957)	2606.45	635.397	43.84	100
2023-04-20-NBI-B-127-25CE.40955.40955.3	SGDAAIVDMVPGKPMCVESFSDYPPLGR	16C(633.3957), 9M(15.9949)	3586.76	635.397	27.35	15.08
2023-04-20-NBI-B-127-25CE.48683.48683.6	EIVHLQAGQCGNQIGAKFWEVISDEHGIDPTGTYHGDSDLQLER	10C(633.3957)	5495.69	635.397	12.01	45.67
2023-04-20-NBI-B-127-25CE.13600.13600.4	CSGASQKLPR	1C(633.3957)	1678.93	635.397	33.36	49.39
2023-04-20-NBI-B-127-25CE.44806.44806.6	RAPSVANVGSHCDLSLKIPEISIQDMTAQVTSPSGK	12C(633.3957)	4369.29	635.397	9.97	48.48
2023-04-20-NBI-B-127-25CE.49283.49283.4	EFVICDKYLQQIFESQR	5C(633.3957)	2778.45	635.397	9.95	55.96
2023-04-20-NBI-B-127-25CE.34528.34528.3	AFAETYPAASSLPNGDCGRPR	17C(633.3957), N-term(42.0106)	2854.42	635.396	41.32	29.81
2023-04-20-NBI-B-127-25CE.38523.38523.3	INNACFEAVVVTNTIPQEDK	5C(633.3957)	2837.47	635.396	58.58	100
2023-04-20-NBI-B-127-25CE.47578.47578.5	GIKPQKDPDMAMEICATDAVDDMEEGLK	15C(633.3957)	3682.77	635.396	10.09	100
2023-04-20-NBI-B-127-25CE.57879.57879.3	ELDECFAQANDQMEILDSLIR	5C(633.3957)	3085.52	635.396	30.92	100
2023-04-20-NBI-B-127-25CE.24409.24409.6	SCGSSSHENRPLDLLHKMESK	2C(633.3957)	2987.51	635.396	2.4	9.5
2023-04-20-NBI-B-127-25CE.37300.37300.3	MPACNIMLLGAQR	4C(633.3957)	2050.1	635.396	8.38	8.1
2023-04-20-NBI-B-127-25CE.39423.39423.3	QADSCPYGTMYLSPPADTSWR	5C(633.3957)	2978.41	635.396	56.93	81.51
2023-04-20-NBI-B-127-25CE.50725.50725.4	QTRPVQSWLCDPDAMEQGETPLTMLQSQVPNIVK	10C(633.3957), 24M(15.9949)	4488.26	635.396	12.92	13.25
2023-04-20-NBI-B-127-25CE.45463.45463.3	ITAQSIEELCAVNLYGPDAQVDR	10C(633.3957)	3137.62	635.396	64.95	100
2023-04-20-NBI-B-127-25CE.60803.60803.4	GGLDRFQAAVQTTCDLMSLVTK	14C(633.3957)	2986.57	635.396	7.48	40.01
2023-04-20-NBI-B-127-25CE.28050.28050.3	ADEWACELR	6C(633.3957)	1724.87	635.396	17.38	41.52
2023-04-20-NBI-B-127-25CE.31826.31826.4	KVAEPELMGTPDGTCYPPPPVPR	15C(633.3957)	3083.59	635.396	34.47	73.07
2023-04-20-NBI-B-127-25CE.42520.42520.3	AAEEPQQQKQEPLGSDSEGVNCLAYDEAIMAQQDR	22C(633.3957), N-term(42.0106)	4523.13	635.396	7.73	4.37
2023-04-20-NBI-B-127-25CE.53140.53140.4	KGGPGVALSVGTLPLDSGAGSEGSGTATPSALITTNMVAMEAICPEGIAR	40M(15.9949), 44C(633.3957)	5360.74	635.396	15.53	16.32
2023-04-20-NBI-B-127-25CE.53836.53836.4	AYHEQLSVAEITNACFEPANQMVK	15C(633.3957)	3325.66	635.396	9.62	26.7
2023-04-20-NBI-B-127-25CE.65659.65659.4	APSSNTDLLSCLLGPPEAASQGPPEDLLSEDPLLLASPAPPLSVQSTPR	11C(633.3957)	5580.9	635.396	17.73	27.8
2023-04-20-NBI-B-127-25CE.41109.41109.5	GTQLGDKLDSFIKPPECSSDVNLELR	17C(633.3957)	3493.82	635.396	11.87	50.01
2023-04-20-NBI-B-127-25CE.31223.31223.3	SLQCMDNNLLQAR	4C(633.3957)	2138.11	635.395	35.88	87.32
2023-04-20-NBI-B-127-25CE.22068.22068.3	FQPASAPAEDCISSSTEPKPDPK	11C(633.3957)	3034.51	635.395	22.92	13.46
2023-04-20-NBI-B-127-25CE.42560.42560.6	LEDLIVKDGLTDVYNKIHMGSCAENTAK	19M(15.9949), 22C(633.3957)	3725.91	635.395	0	15.49
2023-04-20-NBI-B-127-25CE.51495.51495.4	NTGDADQWCPLLETLTDAEMEKK	20M(15.9949), 9C(633.3957)	3256.57	635.395	14.17	48.45
2023-04-20-NBI-B-127-25CE.56028.56028.3	STFFNVLTNSQASAENFPFCTIDPNESR	20C(633.3957)	3768.82	635.395	12.16	14.2
2023-04-20-NBI-B-127-25CE.20535.20535.5	SKGCGVVKFESPEVAER	4C(633.3957)	2454.3	635.395	12.51	40.01
2023-04-20-NBI-B-127-25CE.22958.22958.3	GPTQPPTLPAGSGSNDETCTGAGYPQGK	19C(633.3957)	3320.61	635.395	53.94	44.5
2023-04-20-NBI-B-127-25CE.39632.39632.3	SCPVVQSSQHLFLDLPK	2C(633.3957)	2530.37	635.395	59.37	100
2023-04-20-NBI-B-127-25CE.39115.39115.5	AQQACIEAKHDKYMADMDELFSQVDEK	5C(633.3957)	3775.8	635.394	10.09	28.54
2023-04-20-NBI-B-127-25CE.46118.46118.3	ICDYLFNVSDSSALNLAK	2C(633.3957)	2605.36	635.394	26.98	53.96
2023-04-20-NBI-B-127-25CE.36602.36602.5	RGSDELFSTCVTNGPFIMSSNSASAANGNDSKK	10C(633.3957)	4024.94	635.394	12.39	38.84
2023-04-20-NBI-B-127-25CE.45845.45845.3	ALANVNIGSLICNVGAGGPAPAAGAAPAGGPAPSTAAAPAEEK	12C(633.3957)	4384.3	635.394	7.6	27.19
2023-04-20-NBI-B-127-25CE.40385.40385.4	EAGCPQGDTAGESSWGSGPGSRPTAVEGLALGSSASSSSEPPQIIINPAR	4C(633.3957)	5455.67	635.394	5.19	22.23
2023-04-20-NBI-B-127-25CE.61051.61051.3	NQISPFISQMCNMLGLGDMNADQLASK	11C(633.3957)	3558.74	635.394	48.66	100
2023-04-20-NBI-B-127-25CE.53374.53374.4	AYHEQLSVAEITNACFEPANQMVK	15C(633.3957), 22M(15.9949)	3341.65	635.394	26.68	63.73
2023-04-20-NBI-B-127-25CE.12244.12244.3	CGYPAKR	1C(633.3957)	1426.79	635.393	14.42	7.23
2023-04-20-NBI-B-127-25CE.19840.19840.3	ACASPSAQVEGSPVAGSDGSQPAVK	2C(633.3957)	2932.47	635.393	75.38	48.06
2023-04-20-NBI-B-127-25CE.38506.38506.3	CYDSPPSSPEMNNSSINNQLLPVDAIR	11M(15.9949), 1C(633.3957)	3609.75	635.393	40.77	47.26
2023-04-20-NBI-B-127-25CE.49497.49497.3	LLEPVVCMSDMLR	7C(633.3957)	2138.14	635.393	7.58	23.72
2023-04-20-NBI-B-127-25CE.57154.57154.3	SGSLQTGLPESFPLTGGTENLNTETTDGCVADALGAAFATR	29C(633.3957)	4702.32	635.393	9.93	9.05
2023-04-20-NBI-B-127-25CE.62253.62253.3	VPSGGQELTSELNVVLENYQLLCNR	23C(633.3957)	3407.79	635.393	52.27	47.69
2023-04-20-NBI-B-127-25CE.61487.61487.4	EGGQEEDACHLPQNQTDGGEVVQDVNSSVQMVMMEQLDPTLLQMK	9C(633.3957)	5590.61	635.393	15.07	21.93
2023-04-20-NBI-B-127-25CE.37301.37301.3	ELGAALQGCLLR	9C(633.3957)	1876.07	635.393	26.92	94.9
2023-04-20-NBI-B-127-25CE.53940.53940.4	KLMSANASDLPLSIECFMNDVDVSGTMNR	16C(633.3957), 27M(15.9949), 3M(15.9949)	3822.84	635.393	36.57	100
2023-04-20-NBI-B-127-25CE.42428.42428.3	MNGEAICSALPTIPYHK	7C(633.3957), N-term(42.0106)	2519.3	635.392	40.93	100
2023-04-20-NBI-B-127-25CE.43378.43378.3	DDDIAALVVDNGSGMCKAGFAGDDAPR	15M(15.9949), 16C(633.3957), N-term(42.0106)	3370.59	635.392	34.57	100
2023-04-20-NBI-B-127-25CE.33574.33574.3	NNLLCNGLSLK	5C(633.3957)	1821.03	635.392	5.73	13.07
2023-04-20-NBI-B-127-25CE.39640.39640.4	AAGALLTEGEACHMSLSSPELGPLTK	12C(633.3957)	3215.67	635.392	23.79	100
2023-04-20-NBI-B-127-25CE.07265.07265.4	KNEDCEKGNDSK	5C(633.3957)	1998.98	635.391	22.84	33.58
2023-04-20-NBI-B-127-25CE.47856.47856.5	QVLMGPYNPDTCPEVGFFDVLGNDRRR	12C(633.3957)	3727.87	635.391	16.01	81.62
2023-04-20-NBI-B-127-25CE.44242.44242.3	GSDELFSTCVTNGPFIMSSNSASAANGNDSK	9C(633.3957)	3740.74	635.39	28.75	100
2023-04-20-NBI-B-127-25CE.35531.35531.4	LEICNLTPDTLTSDTYKK	4C(633.3957)	2687.42	635.39	20.86	89.17
2023-04-20-NBI-B-127-25CE.21841.21841.4	KPAFTEASCPLSR	9C(633.3957)	2039.1	635.389	9.84	38.86
2023-04-20-NBI-B-127-25CE.45838.45838.3	CMPTFQFFK	1C(633.3957)	1780.91	635.389	5.62	46.77
2023-04-20-NBI-B-127-25CE.37237.37237.3	EPFDLGEPEQSNGGFPCTTAPK	17C(633.3957)	2953.43	635.389	87.11	100
2023-04-20-NBI-B-127-25CE.28537.28537.5	DSSKPPFSLENHSACLDSVAK	15C(633.3957)	2864.45	635.389	7.49	24.05
2023-04-20-NBI-B-127-25CE.61485.61485.6	TLKLPTPTYGDLNHLVSATMSGVTTCLRFPGQLNADLR	26C(633.3957)	4733.51	635.389	0	20.51
2023-04-20-NBI-B-127-25CE.24319.24319.3	DTCNSSLASLR	3C(633.3957)	1798.94	635.389	18.19	61.03
2023-04-20-NBI-B-127-25CE.34281.34281.4	AYHEQLTVAEITNACFEPANQMVK	15C(633.3957), 22M(15.9949)	3355.67	635.388	39.77	63.2
2023-04-20-NBI-B-127-25CE.50219.50219.3	DGPCIYNNLEFGIDLDTR	4C(633.3957)	2687.34	635.387	51.48	93.63
2023-04-20-NBI-B-127-25CE.25545.25545.4	SSLCVNGSHIYNEEPQGPVR	4C(633.3957)	2818.42	635.385	31.98	100
2023-04-20-NBI-B-127-25CE.28672.28672.5	KHDIMIQENGNGLECFEK	15C(633.3957)	2737.37	635.382	9.36	49.24
2023-04-20-NBI-B-127-25CE.30431.30431.4	TPLDKDLINTGICESSGK	13C(633.3957)	2523.34	635.382	12.57	24.72
2023-04-20-NBI-B-127-25CE.47260.47260.4	RLQMEGEGGGETPEQPGLNGAAAAAAGAPDEAAEALGSADCELSAK	41C(633.3957)	5000.39	635.382	24.02	24.41
2023-04-20-NBI-B-127-25CE.37400.37400.3	ALSQTVPSSGTNGVSLPADCTGAVPAASPDTAAWR	20C(633.3957)	3988.01	635.38	15.68	15.23
2023-04-20-NBI-B-127-25CE.59745.59745.5	LPTPTYGDLNHLVSATMSGVTTCLRFPGQLNADLR	23C(633.3957)	4391.29	635.379	14.33	35.82
2023-04-20-NBI-B-127-25CE.53957.53957.3	LCYVALDFEQEMAMAASSSSLEK	2C(633.3957)	3155.53	635.378	45.06	77.04
2023-04-20-NBI-B-127-25CE.53206.53206.3	FVDVAVYFSPEEWGCLRPAQR	15C(633.3957)	3101.59	635.378	64.17	84.65
2023-04-20-NBI-B-127-25CE.13113.13113.3	NGGGGGGGGSGLHCAGNGGGGGGGPR	14C(633.3957)	2613.23	635.378	22.61	9.88
2023-04-20-NBI-B-127-25CE.49418.49418.4	TIQFVDWCPTGFKVGINYQPPTVVPGGDLAK	8C(633.3957)	3980.1	635.378	26.07	51.37
2023-04-20-NBI-B-127-25CE.50036.50036.4	TIQFVDWCPTGFKVGINYQPPTVVPGGDLAK	8C(633.3957)	3980.1	635.376	45.58	66.59
2023-04-20-NBI-B-127-25CE.58836.58836.6	LPTPTYGDLNHLVSATMSGVTTCLRFPGQLNADLRK	23C(633.3957)	4519.38	635.376	0	13.87
2023-04-20-NBI-B-127-25CE.49564.49564.6	EIVHLQAGQCGNQIGAKFWEVISDEHGIDPTGTYHGDSDLQLER	10C(633.3957)	5495.69	635.375	16.24	100
2023-04-20-NBI-B-127-25CE.48271.48271.4	QSLSLPSMLRDAAIGTTPFSTCSVGTWFTPSAPQEK	22C(633.3957)	4444.26	635.375	30.14	35.37
2023-04-20-NBI-B-127-25CE.33743.33743.3	IAEINFNIDADEDSPSAALFEACCSDR	23C(633.3957)	3548.65	635.371	37.5	100
2023-04-20-NBI-B-127-25CE.42121.42121.5	MAAQCVTKVALNVSCANLLDKDIGSK	15C(633.3957)	3324.77	635.371	2.58	4.69
2023-04-20-NBI-B-127-25CE.50184.50184.3	EEEIAALVIDNGSGMCKAGFAGDDAPR	15M(15.9949), 16C(633.3957), N-term(42.0106)	3426.65	635.371	82.83	100
2023-04-20-NBI-B-127-25CE.61031.61031.5	PGHLQEGFGCVVTNRFDQLFDDESDPFEVLK	10C(633.3957)	4171.05	635.37	9.76	59.77
2023-04-20-NBI-B-127-25CE.45435.45435.3	SGDAAIVEMVPGKPMCVESFSQYPPLGR	15M(15.9949), 16C(633.3957), 9M(15.9949)	3629.8	635.363	35.4	22.04
2023-04-20-NBI-B-127-25CE.43176.43176.4	DIKDLVVYENSSNPVCTLNDTAQFNR	16C(633.3957)	3587.8	635.362	49.11	100
2023-04-20-NBI-B-127-25CE.47526.47526.4	SGDAAIVEMVPGKPMCVESFSQYPPLGR	16C(633.3957)	3597.81	635.356	45.42	100
2023-04-20-NBI-B-127-25CE.46864.46864.4	SGDAAIVEMVPGKPMCVESFSQYPPLGR	16C(633.3957)	3597.81	635.35	48.31	99.64
2023-04-20-NBI-B-127-25CE.59477.59477.4	KDFVFCLSNSLGDAFLFQTTSQTELENWITAIHSACATAVAR	6C(633.3957)	5238.63	634.466	66.76	100
2023-04-20-NBI-B-127-25CE.29440.29440.5	IGEWSGPNQPNSSTGAWDNQKGHPLPENQGNAQAPCWGR	36C(633.3957)	4818.29	634.455	40.16	40.14
2023-04-20-NBI-B-127-25CE.46287.46287.4	SGDAAIVEMVPGKPMCVESFSQYPPLGR	15M(15.9949), 16C(633.3957), 9M(15.9949)	3629.8	634.454	44.28	100
2023-04-20-NBI-B-127-25CE.49618.49618.5	DGSCGVAYVVQEPGDYEVSVKFNEEHIPDSPFVVPVASPSGDAR	4C(633.3957)	5281.57	634.442	33.63	97.01
2023-04-20-NBI-B-127-25CE.46123.46123.4	SGDAAIVDMVPGKPMCVESFSDYPPLGR	15M(15.9949), 16C(633.3957)	3586.76	634.442	45.78	100
2023-04-20-NBI-B-127-25CE.53496.53496.4	MDSLDHMLTDPLELGPCGDGHGTR	17C(633.3957), N-term(42.0106)	3241.53	634.442	21.11	74.64
2023-04-20-NBI-B-127-25CE.29728.29728.4	NETSAPFKERPTPSLNNNCTTSEDSLVLYNR	19C(633.3957)	4130.05	634.44	68.67	65.94
2023-04-20-NBI-B-127-25CE.29516.29516.4	HGSPTAPICLGSPEFTDQGR	9C(633.3957)	2702.36	634.44	20.5	65.6
2023-04-20-NBI-B-127-25CE.41486.41486.3	NIIEATHMYDNAAEACSTTEEVFNSPR	16C(633.3957)	3645.72	634.438	44.62	29.18
2023-04-20-NBI-B-127-25CE.32766.32766.4	FALACNASDKIIEPIQSR	5C(633.3957)	2608.42	634.437	13.4	79.86
2023-04-20-NBI-B-127-25CE.52174.52174.3	YYGGAEVVDEIELLCQR	15C(633.3957)	2589.33	634.437	45.79	100
2023-04-20-NBI-B-127-25CE.52303.52303.3	SLQFYSVENGDCLLVRW	12C(633.3957)	2661.37	634.437	44.96	71.31
2023-04-20-NBI-B-127-25CE.29257.29257.3	TPQASTYSYETSDLCYTAEK	15C(633.3957)	2890.37	634.436	99.29	100
2023-04-20-NBI-B-127-25CE.31112.31112.4	ITSVSTGNLCTEEQTPPPRPEAYPIPTQTYTR	10C(633.3957)	4180.13	634.435	40.8	84.3
2023-04-20-NBI-B-127-25CE.45078.45078.7	NSPMAQTPPCHLPNIPGVTSPGTLIEDSKVEVNNLNNLNNHDRK	10C(633.3957), 4M(15.9949)	5423.75	634.435	4.93	25.65
2023-04-20-NBI-B-127-25CE.50716.50716.3	FLSQIESDCLALLQVR	9C(633.3957)	2467.36	634.433	42.18	97.52
2023-04-20-NBI-B-127-25CE.37679.37679.3	QQGEQICWGGSSSVMSLATK	7C(633.3957)	2729.36	634.433	68.29	100
2023-04-20-NBI-B-127-25CE.29694.29694.3	ASYFDEHDCEPSDPEQETR	9C(633.3957), N-term(42.0106)	2929.28	634.431	45.93	38.87
2023-04-20-NBI-B-127-25CE.32172.32172.3	LNEKNPDVDAICEMPSLSR	12C(633.3957)	2763.4	634.429	84.39	49.42
2023-04-20-NBI-B-127-25CE.48552.48552.4	QVEEQSAAANEEVLFPFCREPSYFEIPTK	18C(633.3957)	3990.98	634.429	68.91	90.31
2023-04-20-NBI-B-127-25CE.31603.31603.3	VEQNSEPCAGSSSESDLQTVFK	8C(633.3957)	2974.43	634.428	16.9	28.82
2023-04-20-NBI-B-127-25CE.28662.28662.3	LPEGCGGGGGGSEEVEVQFSAGR	5C(633.3957)	2811.36	634.427	93.06	100
2023-04-20-NBI-B-127-25CE.23082.23082.5	IVEVNGVCMEGKQHGDVVSAIR	8C(633.3957), 9M(15.9949)	2988.56	634.426	22.86	77.78
2023-04-20-NBI-B-127-25CE.29966.29966.3	AGAGPPPGPPAYDPYGPYCPGR	19C(633.3957)	2789.37	634.426	44.47	41.7
2023-04-20-NBI-B-127-25CE.31673.31673.3	KVAEPELMGTPDGTCYPPPPVPR	15C(633.3957)	3083.59	634.426	94.86	79.69
2023-04-20-NBI-B-127-25CE.31745.31745.3	SPGASVSSSLTSLCSSSSDPAPSDR	14C(633.3957)	3014.46	634.426	43.14	40.73
2023-04-20-NBI-B-127-25CE.52050.52050.6	CLRPEELTNQMNQIEISMQHEQLEESFQELVEDYRR	18M(15.9949), 1C(633.3957)	5113.47	634.425	7.38	23.99
2023-04-20-NBI-B-127-25CE.33440.33440.4	DISNCWAPKVETAITK	5C(633.3957)	2408.29	634.425	5.58	34.11
2023-04-20-NBI-B-127-25CE.27471.27471.3	GYDSAGVGFDGGNDKDWEANACK	22C(633.3957)	3008.37	634.425	91.69	44.8
2023-04-20-NBI-B-127-25CE.28293.28293.4	QSNLTNGDCVASSDGTSKPSSSLAVAAQLR	9C(633.3957)	3596.82	634.424	46.66	75.98
2023-04-20-NBI-B-127-25CE.43351.43351.3	SFSYTGDSQAQELCLYLTK	14C(633.3957)	2786.39	634.424	54.19	100
2023-04-20-NBI-B-127-25CE.26969.26969.3	AKENDENCGPTTTVFVGNISEK	8C(633.3957)	2985.49	634.423	72.71	100
2023-04-20-NBI-B-127-25CE.33005.33005.3	SLGNVWPGEEEPCNDATTPSYK	13C(633.3957)	3026.44	634.423	75.83	100
2023-04-20-NBI-B-127-25CE.33691.33691.4	DFGYGVEEEEEEAAAAGGGVGAGAGGGCGPGGADSSKPR	28C(633.3957)	4157.9	634.423	81.14	100
2023-04-20-NBI-B-127-25CE.30577.30577.4	LIEMNGGGTGCNHELEMIR	11C(633.3957)	2706.34	634.422	14.58	49.21
2023-04-20-NBI-B-127-25CE.63584.63584.4	AYHEQLSVAEITNACFEPANQMVK	15C(633.3957)	3325.66	634.422	6.29	26.33
2023-04-20-NBI-B-127-25CE.30183.30183.5	ASGKVDPTYGLESSCIAGTGPDEPEKLEGAEEEK	15C(633.3957)	4126	634.422	17.03	28.39
2023-04-20-NBI-B-127-25CE.34355.34355.3	GLYAAFDCTATMK	8C(633.3957)	2024.02	634.422	27.13	100
2023-04-20-NBI-B-127-25CE.32225.32225.3	ASACGAPGPGGALGSQAPSWYHR	4C(633.3957), N-term(42.0106)	2872.42	634.421	30.52	100
2023-04-20-NBI-B-127-25CE.33036.33036.3	AAAPAPEEEMDECEQALAAEPK	13C(633.3957)	2932.39	634.421	46.17	57.56
2023-04-20-NBI-B-127-25CE.30294.30294.4	IGDLAHLSCAAPTQDVSSSAGSTPTAVPR	9C(633.3957)	3441.77	634.42	70.37	98.92
2023-04-20-NBI-B-127-25CE.31833.31833.4	SALIPQHSAGCDSTPTTKPQWSLELAR	11C(633.3957)	3526.84	634.42	47.81	44.83
2023-04-20-NBI-B-127-25CE.35042.35042.4	ESIDGKLPSTDQQESCSSTPGLEEPLFK	16C(633.3957)	3654.81	634.42	46.96	100
2023-04-20-NBI-B-127-25CE.34203.34203.5	SDDSQPTVWPAHDVKDDYVFECEAGTQYQK	22C(633.3957)	4090.9	634.42	8.47	21.56
2023-04-20-NBI-B-127-25CE.55564.55564.4	LPTASTCMNLLKLPEFYDETLLR	7C(633.3957)	3300.76	634.42	11.85	31.14
2023-04-20-NBI-B-127-25CE.56066.56066.4	PGHLQEGFGCVVTNRFDQLFDDESDPFEVLK	10C(633.3957), N-term(42.0106)	4213.06	634.42	53.46	84.97
2023-04-20-NBI-B-127-25CE.48748.48748.4	AYHEQLTVAEITNACFEPANQMVK	15C(633.3957), 22M(15.9949)	3355.67	634.419	32.23	85.25
2023-04-20-NBI-B-127-25CE.48309.48309.4	QSLSLPSMLRDAAIGTTPFSTCSVGTWFTPSAPQEK	22C(633.3957)	4444.26	634.419	23.79	28.29
2023-04-20-NBI-B-127-25CE.32478.32478.3	SEYTQPTPIQCQGVPVALSGR	11C(633.3957)	2863.5	634.419	78.67	64.22
2023-04-20-NBI-B-127-25CE.33623.33623.3	AAAPAPEEEMDECEQALAAEPK	13C(633.3957)	2932.39	634.419	74.17	100
2023-04-20-NBI-B-127-25CE.28109.28109.4	KQEAESWSPDACLGVK	12C(633.3957)	2380.22	634.419	7.56	25.12
2023-04-20-NBI-B-127-25CE.45377.45377.6	ALEATTEHIRQELAVFCSPEPPAKTSTPEDFIR	17C(633.3957)	4316.23	634.419	6.49	100
2023-04-20-NBI-B-127-25CE.29937.29937.5	LNSLPSEYESGSACPAQTVHYRPINLSSSENK	14C(633.3957)	4111.04	634.418	5.71	18.98
2023-04-20-NBI-B-127-25CE.35205.35205.3	FINPIQNGQCADSTMVDVR	10C(633.3957)	2740.38	634.418	85.82	100
2023-04-20-NBI-B-127-25CE.34617.34617.5	ERPTPSLNNNCTTSEDSLVLYNRVAVQGDVVR	11C(633.3957)	4179.15	634.418	9.53	30.12
2023-04-20-NBI-B-127-25CE.45208.45208.5	SYYFPVKNVIDGDLCEQFNSMEPNKQK	15C(633.3957)	3825.89	634.418	11.52	39.99
2023-04-20-NBI-B-127-25CE.32914.32914.5	SQSNGVLATENKPLGFSFGCSSAQEAQKDTDLSK	20C(633.3957)	4177.07	634.418	23.69	52.88
2023-04-20-NBI-B-127-25CE.33513.33513.3	CAPASSSVPAEAELAGEGISVNTGPK	1C(633.3957)	3074.57	634.418	73.32	100
2023-04-20-NBI-B-127-25CE.34107.34107.5	LDMVPHLETDMMQGGVYGSGGERYDSYESCDSR	11M(15.9949), 30C(633.3957)	4332.92	634.418	17.75	30.47
2023-04-20-NBI-B-127-25CE.35760.35760.4	TVTCVTVVEPEAPPSPDVLQAATHR	4C(633.3957)	3249.72	634.418	24.71	81.43
2023-04-20-NBI-B-127-25CE.34780.34780.4	VLNEECDQNWYKAELNGKDGFIPK	6C(633.3957)	3442.73	634.417	38.68	100
2023-04-20-NBI-B-127-25CE.60984.60984.5	PGHLQEGFGCVVTNRFDQLFDDESDPFEVLKAAENK	10C(633.3957), N-term(42.0106)	4726.31	634.417	19.83	51.85
2023-04-20-NBI-B-127-25CE.44039.44039.4	EAELQQLRDSLDENEATMCQAYEER	19C(633.3957)	3603.69	634.417	62.19	91.38
2023-04-20-NBI-B-127-25CE.27243.27243.3	QYLPGNEQGVACSGSDPSWK	12C(633.3957)	2755.34	634.417	37.08	29.54
2023-04-20-NBI-B-127-25CE.31270.31270.3	WSSSPENACGLPSPISTNR	9C(633.3957)	2635.32	634.417	47.18	83.03
2023-04-20-NBI-B-127-25CE.34519.34519.5	LVQAFQYTDKHGEVCPAGWKPGSETIIPDPAGK	15C(633.3957)	4172.15	634.417	14.84	25.07
2023-04-20-NBI-B-127-25CE.35955.35955.4	LCDFGSATTISHYPDYSWSAQR	2C(633.3957)	3137.5	634.417	9.28	24.93
2023-04-20-NBI-B-127-25CE.26708.26708.3	TGSQGQCTQVRVEFMDDTSR	7C(633.3957)	2877.39	634.416	33.37	11.79
2023-04-20-NBI-B-127-25CE.31519.31519.4	SSDKFCSPISSELAQNHEFYK	6C(633.3957)	3049.5	634.416	14.86	100
2023-04-20-NBI-B-127-25CE.31627.31627.3	GGPSGAGGSGAGPAPELALPPCGPR	22C(633.3957)	2762.43	634.416	74.88	63.64
2023-04-20-NBI-B-127-25CE.33191.33191.2	DGFYEAELCPDR	9C(633.3957)	2046.98	634.416	52.39	18.97
2023-04-20-NBI-B-127-25CE.34124.34124.5	STSAGSTPTHCPQDSLSGVGGDVQEAFAQGTRR	11C(633.3957)	3936.91	634.416	8.15	12.48
2023-04-20-NBI-B-127-25CE.34670.34670.3	DPSSGQEVATPPVPQLQVCEPK	19C(633.3957)	2938.52	634.416	45.8	83.41
2023-04-20-NBI-B-127-25CE.60148.60148.3	DINTEQGQNVLEILQDCFEEK	17C(633.3957)	3097.54	634.416	49.69	95
2023-04-20-NBI-B-127-25CE.30747.30747.4	GFCFLEYEDHKSAAQAR	3C(633.3957)	2604.29	634.416	17.83	61.88
2023-04-20-NBI-B-127-25CE.26165.26165.3	QGADREESPMTGVCVQQSPVASS	14C(633.3957)	2995.45	634.415	75.38	100
2023-04-20-NBI-B-127-25CE.27765.27765.2	ASVGECPAPVPVK	6C(633.3957), N-term(42.0106)	1928.05	634.415	53.69	59.38
2023-04-20-NBI-B-127-25CE.34687.34687.4	VASWLSCNSVSEGGFADSDSHSSFK	7C(633.3957)	3236.52	634.415	23.39	100
2023-04-20-NBI-B-127-25CE.39569.39569.4	AYHEQLSVAEITNACFEPANQMVK	15C(633.3957), 22M(15.9949)	3341.65	634.415	35.13	68.8
2023-04-20-NBI-B-127-25CE.15793.15793.3	LCPPDDSTK	2C(633.3957)	1607.83	634.415	42	64.57
2023-04-20-NBI-B-127-25CE.26547.26547.4	AFDCPSSFQIHER	4C(633.3957)	2169.08	634.415	14.76	48.12
2023-04-20-NBI-B-127-25CE.30813.30813.3	SCDFESSQSSVINDTVVR	2C(633.3957)	2605.28	634.415	59.05	83.76
2023-04-20-NBI-B-127-25CE.34809.34809.4	EGGQYGLVAACAAGGQGHAMIVEAYPK	11C(633.3957)	3280.65	634.415	30.67	100
2023-04-20-NBI-B-127-25CE.60941.60941.5	SPAGLQVLNDYLADKSYIEGYVPSQADVAVFEAVSSPPPADLCHALR	43C(633.3957)	5605.85	634.415	20.93	41.43
2023-04-20-NBI-B-127-25CE.25485.25485.3	CDTVVSEISTGQR	1C(633.3957)	2027.05	634.415	49.01	100
2023-04-20-NBI-B-127-25CE.35029.35029.3	ACIPVGLLGK	2C(633.3957)	1602.96	634.415	6.64	40.39
2023-04-20-NBI-B-127-25CE.33846.33846.3	SSPGLSDTIFCR	11C(633.3957)	1915	634.415	14.3	53.95
2023-04-20-NBI-B-127-25CE.32979.32979.3	TEDNKLSQSSIQQELCVS	16C(633.3957)	2641.34	634.415	42.77	76.88
2023-04-20-NBI-B-127-25CE.28054.28054.3	TASISSSPSEGTPTVGSYGCTPQSLPK	20C(633.3957)	3271.64	634.414	77.79	100
2023-04-20-NBI-B-127-25CE.33477.33477.3	GPSVGEVVPNVGPPEGAVTCETPTPR	20C(633.3957)	3178.64	634.414	33.71	18.93
2023-04-20-NBI-B-127-25CE.34526.34526.3	QPALSAACLGPEVTTQYGGQYR	8C(633.3957)	2942.51	634.414	47.87	100
2023-04-20-NBI-B-127-25CE.34797.34797.4	MSYQVQQAINTCLKDPVR	12C(633.3957)	2726.44	634.414	1.57	1.1
2023-04-20-NBI-B-127-25CE.47614.47614.6	GAALDVHESEPFSFSQGPLKDAPNLICTPHAAWYSEQASIEMR	27C(633.3957)	5332.61	634.414	16.5	42.65
2023-04-20-NBI-B-127-25CE.47095.47095.7	EIVHLQAGQCGNQIGAKFWEVISDEHGIDPTGTYHGDSDLQLER	10C(633.3957)	5495.69	634.414	4.08	26.3
2023-04-20-NBI-B-127-25CE.16491.16491.3	SALCNADSPK	4C(633.3957)	1637.86	634.414	53.3	80.27
2023-04-20-NBI-B-127-25CE.20463.20463.4	SCSGVEFSTSGHAYTDTGK	2C(633.3957)	2566.21	634.414	27.7	100
2023-04-20-NBI-B-127-25CE.30568.30568.3	EMGFGHYEEEESCWEK	13C(633.3957)	2622.15	634.414	71.41	100
2023-04-20-NBI-B-127-25CE.34989.34989.3	IMSTLQGALAQESACNNTLQQQK	15C(633.3957)	3109.6	634.414	91.01	100
2023-04-20-NBI-B-127-25CE.40415.40415.4	AYHEQLSVAEITNACFEPANQMVK	15C(633.3957), 22M(15.9949)	3341.65	634.414	40.21	92.01
2023-04-20-NBI-B-127-25CE.27496.27496.2	NTGIICTIGPASR	6C(633.3957)	1935.07	634.414	40.56	14.24
2023-04-20-NBI-B-127-25CE.32140.32140.3	EICNAYTELNDPMR	3C(633.3957)	2301.12	634.414	53.82	55.39
2023-04-20-NBI-B-127-25CE.20231.20231.4	SRHCPYLDTINR	4C(633.3957)	2107.11	634.413	12.79	34.07
2023-04-20-NBI-B-127-25CE.27570.27570.5	AGASCPSGGHVADIYLANINKQR	5C(633.3957)	2974.56	634.413	12.25	78.69
2023-04-20-NBI-B-127-25CE.32296.32296.3	TTPCSSAIINPLSTAGNSER	4C(633.3957)	2651.37	634.413	56.06	100
2023-04-20-NBI-B-127-25CE.34979.34979.3	ACLDTAVENMPSLK	2C(633.3957)	2124.11	634.413	19.07	47.49
2023-04-20-NBI-B-127-25CE.28035.28035.4	NNEELVVSASCKEPEQEPVPAQFQK	11C(633.3957)	3432.73	634.413	71.54	89.92
2023-04-20-NBI-B-127-25CE.33509.33509.3	MMCGAPSATQPATAETQHIADQVR	2M(15.9949), 3C(633.3957), N-term(42.0106)	3204.55	634.413	33.02	41.28
2023-04-20-NBI-B-127-25CE.49104.49104.5	NHVLETFYPISPIIDLHECNIYDVK	19C(633.3957)	3604.87	634.413	6.78	15.39
2023-04-20-NBI-B-127-25CE.31716.31716.5	AFQYVETHGEVCPANWTPDSPTIKPSPAASK	12C(633.3957)	3960.98	634.413	26.16	100
2023-04-20-NBI-B-127-25CE.32298.32298.3	QIELACDSQEDVDSWK	6C(633.3957)	2498.21	634.413	31.34	32.65
2023-04-20-NBI-B-127-25CE.31664.31664.3	FLVSCDISTSGQEQIK	5C(633.3957)	2387.25	634.413	26.94	36.86
2023-04-20-NBI-B-127-25CE.26924.26924.3	LCASGAGATPDTAIEEIKEK	2C(633.3957)	2636.38	634.413	74.76	100
2023-04-20-NBI-B-127-25CE.25897.25897.3	NLEEAAAAEQGGGCDQVDSSPVPR	14C(633.3957)	3032.46	634.413	100	77.66
2023-04-20-NBI-B-127-25CE.32651.32651.5	RGSDELFSTCVTNGPFIMSSNSASAANGNDSKK	10C(633.3957), 18M(15.9949)	4040.93	634.413	28.1	91.55
2023-04-20-NBI-B-127-25CE.34482.34482.3	QGEYGLASICNGGGGASAMLIQK	10C(633.3957), 19M(15.9949)	2873.45	634.413	77.06	100
2023-04-20-NBI-B-127-25CE.51868.51868.3	GALGSPVAAAGAAMQESFGCVVANR	20C(633.3957)	2966.52	634.413	69.42	100
2023-04-20-NBI-B-127-25CE.32918.32918.3	CELLYEGPPDDEAAMGIK	15M(15.9949), 1C(633.3957)	2599.27	634.413	5.41	2.57
2023-04-20-NBI-B-127-25CE.34884.34884.4	QVQSLTCEVDALKGTNESLER	7C(633.3957)	2952.53	634.413	16.94	56.18
2023-04-20-NBI-B-127-25CE.12827.12827.4	CKHMQSQQLENYKK	1C(633.3957)	2397.24	634.412	20.17	33.91
2023-04-20-NBI-B-127-25CE.34357.34357.3	DNQGILYEAAPTSTLTCDSGPQK	17C(633.3957)	3041.51	634.412	22.42	24.89
2023-04-20-NBI-B-127-25CE.36740.36740.3	SLDAFPEDFCR	10C(633.3957)	1931.96	634.412	17.28	61.91
2023-04-20-NBI-B-127-25CE.56509.56509.5	GEASEDLCEMALDPELLLLRDDGEEEFAGAKLEDSEVR	8C(633.3957)	4826.33	634.412	25.51	85.9
2023-04-20-NBI-B-127-25CE.27654.27654.2	VQENCIDLVGR	5C(633.3957)	1878.01	634.412	49.52	14.89
2023-04-20-NBI-B-127-25CE.33383.33383.3	ILQEIESTDTACVGPTLR	12C(633.3957)	2578.38	634.412	70.41	69.25
2023-04-20-NBI-B-127-25CE.30859.30859.3	INNNCIFNVNEPATTK	5C(633.3957)	2424.26	634.412	37.04	100
2023-04-20-NBI-B-127-25CE.32455.32455.3	ASSDLEQLCSHVNEK	9C(633.3957), N-term(42.0106)	2334.16	634.412	34.54	63.8
2023-04-20-NBI-B-127-25CE.34674.34674.4	NFGQLSVDPNGHSFCSSSVMTYSK	15C(633.3957)	3224.54	634.412	47.1	100
2023-04-20-NBI-B-127-25CE.32902.32902.3	SIEIPRPVDGVEVPGCGK	16C(633.3957)	2484.35	634.412	47.24	74.1
2023-04-20-NBI-B-127-25CE.34277.34277.3	EMASPPECSEMPLDLSSK	8C(633.3957)	2583.24	634.412	53.4	83.17
2023-04-20-NBI-B-127-25CE.35446.35446.4	FGIAAKYQIDPDACFSAK	14C(633.3957)	2577.34	634.412	15.59	51.66
2023-04-20-NBI-B-127-25CE.27419.27419.2	AYEYVECPIR	7C(633.3957)	1874.97	634.412	38.14	11.6
2023-04-20-NBI-B-127-25CE.32958.32958.4	HPHDIIDDINSGAVECPAS	16C(633.3957)	2622.29	634.412	9.81	39.56
2023-04-20-NBI-B-127-25CE.34324.34324.3	EQVPSLGSNVACGLAYTDYHK	12C(633.3957)	2884.45	634.412	66.92	100
2023-04-20-NBI-B-127-25CE.36851.36851.5	TAEPLLDKESISENPTLDLPCSIGRTEGTAHSSNTSDVDFTGASSAK	21C(633.3957)	5481.68	634.412	36.02	45.58
2023-04-20-NBI-B-127-25CE.64682.64682.6	DIQRPDSEHGLSPDSENFDWKAIQEGANSIVSSLHQAAAAACLSR	42C(633.3957)	5453.68	634.412	4.31	13.17
2023-04-20-NBI-B-127-25CE.32983.32983.3	TYITDPVSAPCAPPLQPK	11C(633.3957)	2530.36	634.412	69.84	100
2023-04-20-NBI-B-127-25CE.35521.35521.4	SPPQNIPNPYLEDTVPINVCGGHSQQQSPTEK	20C(633.3957)	4107.05	634.411	62.33	69.25
2023-04-20-NBI-B-127-25CE.42197.42197.4	AGCAVTSLLASELTKDDAMAAVPAK	19M(15.9949), 3C(633.3957)	3081.62	634.411	4.63	18.01
2023-04-20-NBI-B-127-25CE.26287.26287.4	MLSSTPPTPIACAPSAVNQAAPHQQNR	12C(633.3957)	3419.75	634.411	43.67	74.34
2023-04-20-NBI-B-127-25CE.34507.34507.3	EECPVFTPPGGETLDQVK	3C(633.3957)	2578.31	634.411	51.4	100
2023-04-20-NBI-B-127-25CE.36287.36287.3	CLSQSLPLPVSAEGPAAQTTAEPSR	1C(633.3957)	3142.64	634.411	62.34	65.49
2023-04-20-NBI-B-127-25CE.32249.32249.2	GLCAIAQAESLR	3C(633.3957)	1864.03	634.411	27.18	7.18
2023-04-20-NBI-B-127-25CE.33911.33911.3	CGASVPIPVPTQVQNYQR	1C(633.3957)	2589.38	634.411	52.81	69.7
2023-04-20-NBI-B-127-25CE.26851.26851.4	NVMVVSCVYPSSEKNNSNSLNR	7C(633.3957)	3073.54	634.411	32.06	100
2023-04-20-NBI-B-127-25CE.25972.25972.3	VPPAPVPCPPPSPGPSAVPSSPK	8C(633.3957)	2794.52	634.411	65.82	100
2023-04-20-NBI-B-127-25CE.30098.30098.3	AALLEAGMPECTEDK	11C(633.3957)	2210.11	634.411	34.99	53.99
2023-04-20-NBI-B-127-25CE.49800.49800.5	MNLSEEVDLEDYVARPDKISGADINSICQESGMLAVR	28C(633.3957)	4700.32	634.411	16.74	34.55
2023-04-20-NBI-B-127-25CE.26997.26997.3	ASIMASDCEPALNQAEGR	8C(633.3957)	2495.23	634.41	59.47	65.04
2023-04-20-NBI-B-127-25CE.30611.30611.6	LVQAFQYTDEHGEVCPAGWKPGSDTIKPNVDDSK	15C(633.3957)	4364.15	634.41	8.16	18.21
2023-04-20-NBI-B-127-25CE.30708.30708.5	AECLEKFPVIQHFK	3C(633.3957)	2321.27	634.41	10.01	31.46
2023-04-20-NBI-B-127-25CE.36268.36268.6	CGSGPVHISGQHLVAVEEDAESEDEEEEDVKLLSISGKR	1C(633.3957)	4810.37	634.41	8.27	55.29
2023-04-20-NBI-B-127-25CE.43934.43934.6	AKLEAQEMPSQLFTLGASEHSPLKTPYFDAGASCTEQEMPR	34C(633.3957)	5128.51	634.41	8.6	30.98
2023-04-20-NBI-B-127-25CE.35776.35776.4	IRPLNSEGTLNLLNCEPPR	15C(633.3957)	2768.51	634.41	9.32	78.71
2023-04-20-NBI-B-127-25CE.49324.49324.4	AYHEQLSVAEITNACFEPANQMVK	15C(633.3957), 22M(15.9949)	3341.65	634.41	25.12	85.45
2023-04-20-NBI-B-127-25CE.25057.25057.5	LLHEMILVCDAYRK	5M(15.9949), 9C(633.3957)	2352.28	634.41	13.89	44.72
2023-04-20-NBI-B-127-25CE.13486.13486.5	SYRTIFSCLNRIK	8C(633.3957)	2233.25	634.41	8.81	13.71
2023-04-20-NBI-B-127-25CE.21601.21601.4	SPLNSCKDPYGGSEGTFSSR	6C(633.3957)	2721.32	634.41	3.48	2.04
2023-04-20-NBI-B-127-25CE.27312.27312.3	CSPPETLASTPDSGYSIDSK	1C(633.3957)	2687.31	634.41	74.37	80.96
2023-04-20-NBI-B-127-25CE.28573.28573.3	ADNEPSCSPAAQELLTR	7C(633.3957)	2434.23	634.409	39.72	67.73
2023-04-20-NBI-B-127-25CE.27367.27367.3	ASPLPPPPPPPGAEPACPGSSAAAPEYK	17C(633.3957)	3285.69	634.409	81.37	73.53
2023-04-20-NBI-B-127-25CE.29885.29885.4	KAAAPAPEEEMDECEQALAAEPK	14C(633.3957)	3060.49	634.409	40.4	58.96
2023-04-20-NBI-B-127-25CE.48384.48384.4	SGDAAIVDMVPGKPMCVESFSDYPPLGR	16C(633.3957), 9M(15.9949)	3586.76	634.409	23.24	38.95
2023-04-20-NBI-B-127-25CE.34327.34327.3	LCSESPDNVVSTTGFSIK	2C(633.3957)	2516.29	634.409	62.45	90.71
2023-04-20-NBI-B-127-25CE.36577.36577.5	VASLPGDFKQEEVGGVKEEAGGLLQCPEVAK	26C(633.3957)	3817.01	634.409	10.92	33.31
2023-04-20-NBI-B-127-25CE.20323.20323.3	SQAEQCGTLIR	6C(633.3957)	1837.98	634.409	46.27	90.71
2023-04-20-NBI-B-127-25CE.38316.38316.3	SVTVLCTLDENLNR	6C(633.3957)	2209.19	634.409	30.56	100
2023-04-20-NBI-B-127-25CE.35975.35975.3	ADPGVLAALCEKTDNDIR	10C(633.3957)	2533.33	634.409	70.82	100
2023-04-20-NBI-B-127-25CE.31022.31022.4	GDVASCNTQVAEKPVLTAVPGITR	6C(633.3957)	3058.66	634.409	13.51	100
2023-04-20-NBI-B-127-25CE.54614.54614.5	KLADQCTGLQGFLVFHSFGGGTGSGFTSLLMER	31M(15.9949), 6C(633.3957)	4110.08	634.409	10.67	46.41
2023-04-20-NBI-B-127-25CE.32499.32499.4	WSSVEAVCGYGSQEALPMRPAR	8C(633.3957)	3026.52	634.408	17.38	32.83
2023-04-20-NBI-B-127-25CE.33359.33359.4	GETCMNPQDFKPGAMVLEQNGK	4C(633.3957)	3026.48	634.408	27.89	100
2023-04-20-NBI-B-127-25CE.36083.36083.3	SSQGSSSVSSDAPGNVLCALSQK	18C(633.3957)	2841.43	634.408	64.23	100
2023-04-20-NBI-B-127-25CE.20339.20339.3	CQQEGQELLR	1C(633.3957)	1835.97	634.408	34.32	97.21
2023-04-20-NBI-B-127-25CE.18721.18721.5	SKYCTETSGVHGDSPYGSGTMDTHSLESK	4C(633.3957)	3693.7	634.408	21.44	51.89
2023-04-20-NBI-B-127-25CE.30348.30348.5	TPGHPPPPEIPSELGACDFEKPESPR	17C(633.3957)	3416.72	634.408	2.37	1.61
2023-04-20-NBI-B-127-25CE.32534.32534.3	ALEMSCAIQNQLAR	6C(633.3957)	2180.16	634.408	31.44	76.65
2023-04-20-NBI-B-127-25CE.36684.36684.5	SVLTPLRGDVASCNTQVAEKPVLTAVPGITR	13C(633.3957)	3825.13	634.408	10.82	28.21
2023-04-20-NBI-B-127-25CE.37638.37638.5	GSDELFSTCVTNGPFIMSSNSASAANGNDSKKFK	9C(633.3957)	4144	634.408	21.35	50.28
2023-04-20-NBI-B-127-25CE.30961.30961.2	APPPSLTDCIGTVDSR	9C(633.3957)	2261.18	634.408	30.52	12.18
2023-04-20-NBI-B-127-25CE.26654.26654.3	EADTDVQVCPNYSIPQK	9C(633.3957)	2539.27	634.408	87.88	100
2023-04-20-NBI-B-127-25CE.30111.30111.4	GSSPTPPCSPVQPSKQLEYLAR	8C(633.3957)	2974.57	634.408	5.85	12.39
2023-04-20-NBI-B-127-25CE.34567.34567.5	ALNRPPTYPTKYFGCELGAQTQFDVK	15C(633.3957)	3576.85	634.408	14.93	100
2023-04-20-NBI-B-127-25CE.59412.59412.4	AGVCAALEAWPALQIAVENGFGGVHSQEK	4C(633.3957)	3584.86	634.408	14.66	100
2023-04-20-NBI-B-127-25CE.63179.63179.5	TAAQKAQEACGPLEMDSALSVVQNLEKDLQEVK	10C(633.3957)	4176.16	634.408	14.49	80.68
2023-04-20-NBI-B-127-25CE.26727.26727.2	NLETFCEETR	6C(633.3957)	1873.94	634.408	60.09	26.9
2023-04-20-NBI-B-127-25CE.28718.28718.3	DTVVTSACSLQTEGSLSTR	8C(633.3957)	2587.33	634.408	35.38	32.73
2023-04-20-NBI-B-127-25CE.32879.32879.3	LQHINPLLPACLNK	11C(633.3957)	2206.28	634.408	17.16	100
2023-04-20-NBI-B-127-25CE.39275.39275.5	WECTELIHDIPLPEHR	3C(633.3957)	2620.36	634.408	5.12	7.63
2023-04-20-NBI-B-127-25CE.24918.24918.5	LLQHPSICSDPTEEPTALTAGQSTSETQEGGKK	8C(633.3957)	4073.04	634.408	18.54	28.15
2023-04-20-NBI-B-127-25CE.29858.29858.3	SCGSSTPDEFPTDIPGTK	2C(633.3957)	2471.2	634.408	23.76	20.8
2023-04-20-NBI-B-127-25CE.33984.33984.4	ELELMFGCQVEGDAAETPPRPR	5M(15.9949), 8C(633.3957)	3093.54	634.408	43.69	92.95
2023-04-20-NBI-B-127-25CE.34497.34497.4	ALQSGQCAGAALDVFTEEPPRDR	7C(633.3957)	3063.56	634.408	18.25	70.37
2023-04-20-NBI-B-127-25CE.36007.36007.5	IRPSECETLGSNLGHNADLLNENNILAK	6C(633.3957)	3667.91	634.408	13.76	54.77
2023-04-20-NBI-B-127-25CE.36570.36570.3	CPQPPQEQQQLNGLISPELR	1C(633.3957)	2907.54	634.408	95.08	100
2023-04-20-NBI-B-127-25CE.36573.36573.5	KGDSEAEALSEIKDGSLPPELSCIPSHR	23C(633.3957)	3597.85	634.408	13.97	49.17
2023-04-20-NBI-B-127-25CE.50023.50023.3	EEEIAALVIDNGSGMCKAGFAGDDAPR	15M(15.9949), 16C(633.3957), N-term(42.0106)	3426.65	634.408	68.91	70.82
2023-04-20-NBI-B-127-25CE.64878.64878.5	DAALAVAEAMADKAELEKLDLNGNTLGEEGCEQLQEVLEGFNMAK	31C(633.3957), 43M(15.9949)	5426.67	634.408	15.58	55.6
2023-04-20-NBI-B-127-25CE.34220.34220.3	DWDNSGPFCGTISSK	9C(633.3957)	2246.08	634.408	29.04	47.41
2023-04-20-NBI-B-127-25CE.31701.31701.3	TDDYLDQPCLETVNR	9C(633.3957)	2414.19	634.407	34.85	29.48
2023-04-20-NBI-B-127-25CE.34356.34356.4	ACVLQNPQTIMHIQDPASQR	2C(633.3957)	2882.5	634.407	15.48	100
2023-04-20-NBI-B-127-25CE.36488.36488.3	QAEEIYENIPGLCK	13C(633.3957)	2239.17	634.407	56.99	100
2023-04-20-NBI-B-127-25CE.64986.64986.4	SGEQCSVEPDLISKVLQGLIEVR	5C(633.3957)	3131.7	634.407	9.96	54.55
2023-04-20-NBI-B-127-25CE.64188.64188.3	SLRDDYEVSCPELDQLVEAALAVPGVYGSR	10C(633.3957)	3883.98	634.407	11.79	6.42
2023-04-20-NBI-B-127-25CE.22346.22346.6	GALTGGTEVSALPCTTNAPGNGKPVGSPHVVTSHQSK	14C(633.3957)	4189.17	634.407	11.19	47.36
2023-04-20-NBI-B-127-25CE.20854.20854.5	ALDCSSSVRQPSLHMSAAAASR	4C(633.3957)	2877.47	634.407	21.19	63.49
2023-04-20-NBI-B-127-25CE.29811.29811.4	MVAAATNNLCEAANAAVQGHASQEK	10C(633.3957)	3131.56	634.407	34.61	100
2023-04-20-NBI-B-127-25CE.31733.31733.4	SKADCPTMEAQTTLTTNDIVISK	5C(633.3957)	3099.59	634.407	17.08	35.96
2023-04-20-NBI-B-127-25CE.32960.32960.5	LKSYCNDQSTGDIKVIGGDDLSTLTGK	5C(633.3957)	3460.79	634.407	9.05	28.13
2023-04-20-NBI-B-127-25CE.33152.33152.3	VFFIQACQGDNYQK	7C(633.3957)	2293.17	634.407	46.7	100
2023-04-20-NBI-B-127-25CE.34256.34256.5	GNIVKHPLTQELKECEGIVPVPLAEK	15C(633.3957)	3473.94	634.407	17.45	74.71
2023-04-20-NBI-B-127-25CE.34518.34518.6	LVQAFQYTDKHGEVCPAGWKPGSETIIPDPAGK	15C(633.3957)	4172.15	634.407	4.45	21.52
2023-04-20-NBI-B-127-25CE.36292.36292.7	CGSGPVHISGQHLVAVEEDAESEDEEEEDVKLLSISGKR	1C(633.3957)	4810.37	634.407	3.59	33.68
2023-04-20-NBI-B-127-25CE.32582.32582.3	VQVQDNEGCPVEALVK	9C(633.3957)	2360.25	634.407	43.62	100
2023-04-20-NBI-B-127-25CE.28148.28148.5	AKEEQQDDTVYMGKVTFSCAAGFGQR	12M(15.9949), 19C(633.3957)	3514.7	634.407	14.39	39.02
2023-04-20-NBI-B-127-25CE.34325.34325.3	LTNVPACVLITPGDSK	7C(633.3957)	2260.26	634.407	38.49	100
2023-04-20-NBI-B-127-25CE.34946.34946.4	ERTPCAETPAEPVDWAFAQR	5C(633.3957)	2906.45	634.407	23.4	73.53
2023-04-20-NBI-B-127-25CE.35991.35991.4	KSPLALLAQTCSQIGKPDPPPSSK	11C(633.3957)	3095.72	634.407	39.27	100
2023-04-20-NBI-B-127-25CE.49684.49684.4	AYHEQLSVAEITNACFEPANQMVK	15C(633.3957)	3325.66	634.407	28.07	100
2023-04-20-NBI-B-127-25CE.32149.32149.3	LCPPGIPTPGSGLPPPR	2C(633.3957)	2288.28	634.407	15.49	4.34
2023-04-20-NBI-B-127-25CE.28538.28538.4	IECGPKYPEAPPFVR	3C(633.3957)	2335.25	634.407	17.93	82.96
2023-04-20-NBI-B-127-25CE.31643.31643.3	AITIASQTNCPLYVTK	10C(633.3957)	2355.3	634.407	48	86.1
2023-04-20-NBI-B-127-25CE.33298.33298.3	CVTTELYADSSQLSR	1C(633.3957)	2305.17	634.407	33.35	100
2023-04-20-NBI-B-127-25CE.34410.34410.3	SESSAGICVPLSTSSQVPEVTTVQNK	8C(633.3957)	3280.7	634.407	21.68	100
2023-04-20-NBI-B-127-25CE.35699.35699.3	SYMAQMDQELAHTCISK	14C(633.3957)	2588.25	634.407	72.36	100
2023-04-20-NBI-B-127-25CE.35356.35356.2	AEEQEFTQLCK	10C(633.3957), N-term(42.0106)	2000	634.407	70.35	49.1
2023-04-20-NBI-B-127-25CE.60385.60385.5	SPAGLQVLNDYLADKSYIEGYVPSQADVAVFEAVSSPPPADLCHALR	43C(633.3957)	5605.85	634.407	6.04	7.65
2023-04-20-NBI-B-127-25CE.60387.60387.5	SPAGLQVLNDYLADKSYIEGYVPSQADVAVFEAVSSPPPADLCHALR	43C(633.3957)	5605.85	634.407	4.48	6.82
2023-04-20-NBI-B-127-25CE.45033.45033.4	LANNSDCILAKDLFEIR	7C(633.3957)	2567.39	634.407	8.63	24.21
2023-04-20-NBI-B-127-25CE.31741.31741.5	GIPVMGHSEGICHMYVDSEASVDKVTR	12C(633.3957)	3549.75	634.406	23.56	100
2023-04-20-NBI-B-127-25CE.35977.35977.3	ELLILQGGPPQSCTDVK	13C(633.3957)	2430.33	634.406	47.91	100
2023-04-20-NBI-B-127-25CE.36611.36611.4	GSDELFSTCVTNGPFIMSSNSASAANGNDSKK	17M(15.9949), 9C(633.3957)	3884.83	634.406	30.82	100
2023-04-20-NBI-B-127-25CE.16022.16022.3	ANGCVANGEVR	4C(633.3957)	1721.9	634.406	27.44	88.16
2023-04-20-NBI-B-127-25CE.21911.21911.3	CLHPLANETFVAKDNK	1C(633.3957)	2432.3	634.406	24.95	17.68
2023-04-20-NBI-B-127-25CE.19039.19039.4	CQTAEADSESDHEVPEPESEMK	1C(633.3957)	3080.37	634.406	29.48	35.83
2023-04-20-NBI-B-127-25CE.30595.30595.4	ELGETQRRPCTIQVPEPILR	10C(633.3957)	2967.64	634.406	10.22	11.76
2023-04-20-NBI-B-127-25CE.33516.33516.3	SQPCLTSFNSVDIASSK	4C(633.3957)	2416.24	634.406	44.18	100
2023-04-20-NBI-B-127-25CE.33795.33795.4	AHWLSIEGCQPAIPENPPPAPK	9C(633.3957)	2984.57	634.406	19.89	100
2023-04-20-NBI-B-127-25CE.47549.47549.6	IRGAALDVHESEPFSFAQGPLKDAPNLICTPHTAWYSEQASLEMR	29C(633.3957)	5615.81	634.406	16.4	46.75
2023-04-20-NBI-B-127-25CE.48458.48458.7	EIVHLQAGQCGNQIGAKFWEVISDEHGIDPTGTYHGDSDLQLER	10C(633.3957)	5495.69	634.406	0	57.9
2023-04-20-NBI-B-127-25CE.49481.49481.4	ENPDLACLQSIIFDEERSPEEQAK	7C(633.3957)	3393.69	634.406	26.82	100
2023-04-20-NBI-B-127-25CE.26721.26721.3	SSSQPSPAICSAPATLTPR	10C(633.3957)	2503.32	634.406	22.19	22.55
2023-04-20-NBI-B-127-25CE.26452.26452.5	RLAALALASSENSSSTPEECEEMSEKPK	20C(633.3957)	3626.79	634.406	19.15	57.2
2023-04-20-NBI-B-127-25CE.29167.29167.3	DVAECGPQQELDLNSPR	5C(633.3957)	2503.25	634.406	55	100
2023-04-20-NBI-B-127-25CE.35108.35108.4	GPEEKKDCEVVMMIGLPGAGK	8C(633.3957)	2820.47	634.406	7.7	25.57
2023-04-20-NBI-B-127-25CE.34439.34439.3	SCGRPPPDVDGMITLK	2C(633.3957), N-term(42.0106)	2360.23	634.406	27.41	24.99
2023-04-20-NBI-B-127-25CE.50269.50269.4	AYHEQLSVAEITNACFEPANQMVK	15C(633.3957), 22M(15.9949)	3341.65	634.406	26.46	78.24
2023-04-20-NBI-B-127-25CE.43885.43885.4	SEYSNLCEPEQFVVVMSNVKR	7C(633.3957)	3090.56	634.406	32.79	100
2023-04-20-NBI-B-127-25CE.48380.48380.3	ELFASALSNDLLQNCQVSEEDGR	15C(633.3957)	3170.57	634.406	10.37	8.75
2023-04-20-NBI-B-127-25CE.62378.62378.3	QFGVTEWCVNGSPIETLSEWIK	8C(633.3957)	3155.61	634.406	16	100
2023-04-20-NBI-B-127-25CE.62379.62379.3	QFGVTEWCVNGSPIETLSEWIK	8C(633.3957)	3155.61	634.406	18.77	100
2023-04-20-NBI-B-127-25CE.30877.30877.3	ALAPSAECPIAEENLAR	8C(633.3957)	2387.26	634.406	66.9	100
2023-04-20-NBI-B-127-25CE.47931.47931.7	EIVHIQAGQCGNQIGAKFWEVISDEHGIDPTGTYHGDSDLQLDR	10C(633.3957)	5481.68	634.406	1.98	11.32
2023-04-20-NBI-B-127-25CE.64715.64715.3	DCQPLLSSLSNLAEQLQAAQNLR	2C(633.3957)	3144.67	634.406	34.56	77.14
2023-04-20-NBI-B-127-25CE.20845.20845.3	NRMDGTYACSYTPVK	9C(633.3957)	2338.16	634.406	28.12	16.11
2023-04-20-NBI-B-127-25CE.32896.32896.3	LCPPGIPTPGSGLPPPR	2C(633.3957)	2288.28	634.406	44.53	100
2023-04-20-NBI-B-127-25CE.26684.26684.3	TSMCSIQSAPPEPATLK	4C(633.3957)	2393.24	634.405	52.31	100
2023-04-20-NBI-B-127-25CE.30850.30850.4	DKGGINLTATCPQSELDAETVK	11C(633.3957)	2922.51	634.405	42.19	100
2023-04-20-NBI-B-127-25CE.29855.29855.4	LVLGNLSGTDQLSCNSEQKPDR	14C(633.3957)	3006.56	634.405	32.79	58.51
2023-04-20-NBI-B-127-25CE.31898.31898.4	QVQSLTCEVDALKGTNESLER	7C(633.3957)	2952.53	634.405	13.27	22.32
2023-04-20-NBI-B-127-25CE.31987.31987.6	QLHEIPAFYCPDKNKVNFIPK	10C(633.3957)	3133.69	634.405	3.43	17.08
2023-04-20-NBI-B-127-25CE.34329.34329.4	EIEQVYRQDCETFGMVVK	10C(633.3957)	2806.41	634.405	24.18	82
2023-04-20-NBI-B-127-25CE.37441.37441.5	KVDATDASYPSVNTCVHYLKLPEYSSEEIMR	15C(633.3957)	4178.08	634.405	31.52	95.75
2023-04-20-NBI-B-127-25CE.39344.39344.4	KAGEDLEVSEGLMCFDPKELR	14C(633.3957)	2998.52	634.405	35.96	100
2023-04-20-NBI-B-127-25CE.53307.53307.5	FNYGFEYLGVQDKLVQTPLTDRCYLTMTQALEAR	23C(633.3957)	4616.36	634.405	25.99	44.97
2023-04-20-NBI-B-127-25CE.62672.62672.3	CDFTEDQTAEFKEAFQLFDR	1C(633.3957), N-term(42.0106)	3114.48	634.405	45.63	81.14
2023-04-20-NBI-B-127-25CE.34236.34236.3	IFANTPDSGCVLGMR	10C(633.3957)	2213.14	634.405	41.6	84.44
2023-04-20-NBI-B-127-25CE.20600.20600.3	DINAYNCEEPTEK	7C(633.3957)	2158.04	634.405	33.35	48.18
2023-04-20-NBI-B-127-25CE.16764.16764.4	KQDDLAPSETCLKK	11C(633.3957)	2208.19	634.405	27.94	75.92
2023-04-20-NBI-B-127-25CE.33992.33992.4	SQSVSVSGPGPGPGPGLCPGPNVLLNQQNPPAPQPQHLAR	18C(633.3957)	4582.4	634.405	20.12	45.6
2023-04-20-NBI-B-127-25CE.34414.34414.5	QFSTPFQLQCHLENVHSPYESTTK	10C(633.3957)	3453.71	634.405	4.9	10.1
2023-04-20-NBI-B-127-25CE.36595.36595.3	VQIEAAQCPDVVVAQIDPK	8C(633.3957)	2655.44	634.405	52.14	100
2023-04-20-NBI-B-127-25CE.41052.41052.5	SKGPAVGIDLGTTYSCVGVFQHGKVEIIANDQGNR	16C(633.3957), N-term(42.0106)	4305.23	634.405	21.78	100
2023-04-20-NBI-B-127-25CE.47648.47648.7	EIVHLQAGQCGNQIGAKFWEVISDEHGIDPTGTYHGDSDLQLER	10C(633.3957)	5495.69	634.405	3.08	21.62
2023-04-20-NBI-B-127-25CE.19900.19900.3	GQCEQEEEVLK	3C(633.3957)	1923.97	634.405	40.53	100
2023-04-20-NBI-B-127-25CE.26415.26415.3	QMTCTDINTLTR	4C(633.3957)	2029.04	634.405	36.69	100
2023-04-20-NBI-B-127-25CE.29965.29965.3	GPCVSENELGVGGTSQWK	3C(633.3957)	2480.25	634.405	63.84	100
2023-04-20-NBI-B-127-25CE.36382.36382.3	AVCMLSNTTAVAEAWAR	3C(633.3957), 4M(15.9949)	2442.25	634.405	42.3	100
2023-04-20-NBI-B-127-25CE.22589.22589.3	CGTFGATSLQQR	1C(633.3957)	1900.99	634.405	35.57	81.25
2023-04-20-NBI-B-127-25CE.21108.21108.5	EDLNCQEEEDPMNKLKGQK	5C(633.3957)	2880.41	634.405	15.34	74.87
2023-04-20-NBI-B-127-25CE.25407.25407.3	CQVGEDYGEPAPEEPPPAPRPSR	1C(633.3957), N-term(42.0106)	3152.53	634.405	29.37	17.12
2023-04-20-NBI-B-127-25CE.28565.28565.5	HISESCPFPSPGGQLAEVHSVSPEQGAK	6C(633.3957)	3507.76	634.405	16.82	72.69
2023-04-20-NBI-B-127-25CE.28642.28642.4	SFIKWCNSGSQEEGYSQYQR	6C(633.3957)	3029.44	634.405	15.77	42.56
2023-04-20-NBI-B-127-25CE.30862.30862.4	CLTPLVPEDLRK	1C(633.3957)	2016.15	634.405	3.63	23.26
2023-04-20-NBI-B-127-25CE.33615.33615.4	FACNGTVIEHPEYGEVIQLQGDQR	3C(633.3957)	3335.67	634.405	16.76	37.12
2023-04-20-NBI-B-127-25CE.33685.33685.3	IAILTCPFEPPKPK	6C(633.3957)	2186.26	634.405	22.85	100
2023-04-20-NBI-B-127-25CE.34156.34156.4	NGDVIELKYPLNCADPTSER	13C(633.3957)	2866.46	634.405	30.54	100
2023-04-20-NBI-B-127-25CE.34181.34181.4	EATDPRPCEVENAVESWR	8C(633.3957)	2720.33	634.405	1.78	1.33
2023-04-20-NBI-B-127-25CE.36182.36182.3	YISCVFAEESDLSR	4C(633.3957)	2251.13	634.405	25.39	100
2023-04-20-NBI-B-127-25CE.38867.38867.4	TCPSREDFPLIETEDEAYLR	2C(633.3957)	3016.5	634.405	18.82	52.21
2023-04-20-NBI-B-127-25CE.38903.38903.3	VTVLTHCNTGALATAGYGTALGVIR	7C(633.3957)	3091.7	634.405	91.84	100
2023-04-20-NBI-B-127-25CE.19414.19414.3	AFQNTATACAPVSHYR	9C(633.3957)	2369.21	634.405	99.77	90.55
2023-04-20-NBI-B-127-25CE.29630.29630.3	FCAFGGNPPVTGPR	2C(633.3957)	2052.07	634.405	19.94	35.57
2023-04-20-NBI-B-127-25CE.33471.33471.3	CGLEESVSEGLNVPR	1C(633.3957)	2221.15	634.405	31.75	100
2023-04-20-NBI-B-127-25CE.17127.17127.4	IACKSPQPDPVDTPASTK	3C(633.3957)	2487.31	634.405	8.49	5.9
2023-04-20-NBI-B-127-25CE.19541.19541.5	FQPASAPAEDCISSSTEPKPDPKK	11C(633.3957)	3162.6	634.405	14.95	19.69
2023-04-20-NBI-B-127-25CE.25481.25481.4	NAASFPLRSPQPVCSPAGSEGTPK	14C(633.3957)	3030.57	634.405	48.53	100
2023-04-20-NBI-B-127-25CE.35004.35004.5	ESGCSWHGGPDGLYEYLRPSGTPAR	4C(633.3957)	3324.61	634.405	2.84	5.02
2023-04-20-NBI-B-127-25CE.34343.34343.4	DDPGKGSYWTIDTCPDISR	14C(633.3957)	2758.34	634.405	34.58	100
2023-04-20-NBI-B-127-25CE.37424.37424.3	FQYCVAVGAQTFPSVSAPSK	4C(633.3957)	2719.41	634.405	25.48	100
2023-04-20-NBI-B-127-25CE.37669.37669.3	ATEASAVEQTAESCEVQEMLK	14C(633.3957)	2886.41	634.405	89.53	100
2023-04-20-NBI-B-127-25CE.36375.36375.4	SSIINSLKQEQMCNVGVSMGLTR	12M(15.9949), 13C(633.3957)	3143.62	634.405	41.3	97.96
2023-04-20-NBI-B-127-25CE.50593.50593.4	SIAEQAHELAYDPNYMSPFAQFACDNGLNVR	24C(633.3957)	4103.96	634.405	33.75	49.55
2023-04-20-NBI-B-127-25CE.63688.63688.5	LTTPTYGDLNHLVSATMSGVTTCLRFPGQLNADLR	23C(633.3957)	4395.28	634.405	10.75	30.9
2023-04-20-NBI-B-127-25CE.19698.19698.3	CPASEPGLDATTASESR	1C(633.3957)	2324.14	634.405	52.52	24.89
2023-04-20-NBI-B-127-25CE.29726.29726.3	CPSILGGLAPEKDQPK	1C(633.3957)	2285.26	634.405	60.18	83.53
2023-04-20-NBI-B-127-25CE.32244.32244.3	DSSSLSSCTSGILEER	8C(633.3957)	2303.14	634.405	40.7	100
2023-04-20-NBI-B-127-25CE.27415.27415.4	KVAEPELMGTPDGTCYPPPPVPR	15C(633.3957), 8M(15.9949)	3099.59	634.404	27.14	54.58
2023-04-20-NBI-B-127-25CE.28111.28111.6	ETGEVVDCHLSDMLQQLHSVNASKPSER	13M(15.9949), 8C(633.3957)	3757.85	634.404	13	59.84
2023-04-20-NBI-B-127-25CE.30734.30734.5	EKETNDDNYGPGPSLRPPNVACWR	22C(633.3957)	3347.65	634.404	4.85	8.81
2023-04-20-NBI-B-127-25CE.33063.33063.3	CYGFVTMSTAEEATK	1C(633.3957)	2270.11	634.404	65.59	100
2023-04-20-NBI-B-127-25CE.33379.33379.3	NGGFGELGCFGGSAK	9C(633.3957)	2033.01	634.404	28.42	100
2023-04-20-NBI-B-127-25CE.34686.34686.3	EECGPLPIVVASPR	3C(633.3957)	2099.16	634.404	6.42	26.94
2023-04-20-NBI-B-127-25CE.34948.34948.3	CNLGSPEDFLSK	1C(633.3957)	1942	634.404	23.48	100
2023-04-20-NBI-B-127-25CE.37351.37351.4	AYHEQLSVAEITNACFEPANQMVK	15C(633.3957), 22M(15.9949)	3341.65	634.404	37.53	100
2023-04-20-NBI-B-127-25CE.36030.36030.4	GKLGVCFDVPTASVTEIQEK	6C(633.3957)	2753.48	634.404	25.11	90.66
2023-04-20-NBI-B-127-25CE.49626.49626.4	TISNGFGFKDAVFDGSSCISPTIVQQFGYQR	18C(633.3957)	4002.01	634.404	41.6	100
2023-04-20-NBI-B-127-25CE.19898.19898.3	AATCEGSESSGFGKLPK	4C(633.3957)	2301.18	634.404	41.5	88.83
2023-04-20-NBI-B-127-25CE.29509.29509.3	AATESVPCSPSPLAGEIR	8C(633.3957)	2417.27	634.404	34.51	71.96
2023-04-20-NBI-B-127-25CE.34487.34487.3	EELCPGNLSLVDTR	4C(633.3957)	2178.15	634.404	19.44	68.26
2023-04-20-NBI-B-127-25CE.17514.17514.4	TTKMPCESSPPESADTPTSTR	6C(633.3957)	2855.38	634.404	49.3	45.02
2023-04-20-NBI-B-127-25CE.21969.21969.4	TREEECHFYAGGQVYPGEASR	6C(633.3957)	3018.44	634.404	22.43	47.93
2023-04-20-NBI-B-127-25CE.21442.21442.3	QPLASPCQASSTPGLNK	7C(633.3957)	2331.24	634.404	13.88	14.14
2023-04-20-NBI-B-127-25CE.19254.19254.4	MREIVHIQAGQCGNQIGAK	12C(633.3957), 1M(15.9949)	2701.43	634.404	16.17	19.15
2023-04-20-NBI-B-127-25CE.25453.25453.3	CGSPSDSSTTEEMEVAVSK	1C(633.3957)	2576.21	634.404	98.07	100
2023-04-20-NBI-B-127-25CE.29549.29549.3	VGSDMTSQQEFTSCLK	14C(633.3957)	2393.17	634.404	60.15	100
2023-04-20-NBI-B-127-25CE.29337.29337.4	SCGSSTPDEFPTDIPGTKGNFK	2C(633.3957)	2917.43	634.404	28.32	100
2023-04-20-NBI-B-127-25CE.32137.32137.3	SECLNNIGDSSPLIR	3C(633.3957)	2250.18	634.404	32.7	100
2023-04-20-NBI-B-127-25CE.32640.32640.5	VHSPSGALEECYVTEIDQDKYAVR	11C(633.3957)	3341.67	634.404	3.02	8
2023-04-20-NBI-B-127-25CE.33483.33483.4	GIGMNEPLVDCEGYPR	11C(633.3957)	2382.18	634.404	14.5	84.06
2023-04-20-NBI-B-127-25CE.37485.37485.3	IITIPATQLAQCQLQTK	12C(633.3957)	2502.44	634.404	38.86	68.82
2023-04-20-NBI-B-127-25CE.38641.38641.3	DASALLDPMECTDTAEEQR	11C(633.3957)	2727.28	634.404	61.72	100
2023-04-20-NBI-B-127-25CE.36254.36254.4	SDCLGEHLYVMVNAK	3C(633.3957)	2311.18	634.404	3.74	26.4
2023-04-20-NBI-B-127-25CE.40958.40958.4	TGIEQGSDAGYLCESQKFGELVMTK	13C(633.3957)	3323.65	634.404	41.14	100
2023-04-20-NBI-B-127-25CE.42431.42431.6	EFHRKHPNEICVPMSVEFEELLK	11C(633.3957)	3443.78	634.404	0	71.15
2023-04-20-NBI-B-127-25CE.21284.21284.3	ASAQQENSSTCIGSAIK	11C(633.3957)	2327.19	634.404	46.33	100
2023-04-20-NBI-B-127-25CE.21318.21318.3	VTDTQEAECAGPPVPDPK	9C(633.3957)	2486.25	634.404	70.97	100
2023-04-20-NBI-B-127-25CE.27480.27480.3	FSNQETCVEIGESVR	7C(633.3957)	2330.17	634.404	61.2	100
2023-04-20-NBI-B-127-25CE.31708.31708.3	TLEPICDADPSALAK	6C(633.3957)	2176.16	634.404	31.31	100
2023-04-20-NBI-B-127-25CE.38959.38959.3	AIYQCFVWSGTAEAR	5C(633.3957)	2334.19	634.404	33.18	100
2023-04-20-NBI-B-127-25CE.20112.20112.5	HGEVCPAGWKPGSDTIKPDVQK	5C(633.3957)	2981.55	634.404	6.7	17.37
2023-04-20-NBI-B-127-25CE.20870.20870.3	KVEELQACVETAR	8C(633.3957)	2108.14	634.404	61.94	36.93
2023-04-20-NBI-B-127-25CE.25082.25082.4	NVLSETPAICPPQNTENQRPK	10C(633.3957)	2968.55	634.404	34.1	100
2023-04-20-NBI-B-127-25CE.27282.27282.5	TFIQCSHFTEPENIDTGEKPYK	5C(633.3957)	3216.59	634.404	21.95	100
2023-04-20-NBI-B-127-25CE.25536.25536.4	DTCYSPKPSVYLSTPSSASK	3C(633.3957)	2750.39	634.404	24.76	93.75
2023-04-20-NBI-B-127-25CE.28379.28379.5	CLSPGGHPTYRPAYLLENEEEER	1C(633.3957)	3292.63	634.404	24.94	89.49
2023-04-20-NBI-B-127-25CE.30336.30336.3	AVIPMSCITNGSGANR	7C(633.3957)	2223.16	634.404	54.78	86
2023-04-20-NBI-B-127-25CE.34445.34445.5	ADIDVSGPKVDVECPDVNIEGPEGKWK	14C(633.3957)	3528.79	634.404	19.99	65.7
2023-04-20-NBI-B-127-25CE.37205.37205.3	INPYMSSPCHIEMILTEK	5M(15.9949), 9C(633.3957)	2754.39	634.404	70.41	99.12
2023-04-20-NBI-B-127-25CE.38892.38892.4	AYHEQLSVAEITNACFEPANQMVK	15C(633.3957), 22M(15.9949)	3341.65	634.404	33.91	100
2023-04-20-NBI-B-127-25CE.44595.44595.4	MLGSCVSHATFDDDLPGVGNLSEFK	5C(633.3957)	3271.6	634.404	19.84	61.42
2023-04-20-NBI-B-127-25CE.44869.44869.4	VCFPERILEDSGFDEQQEFR	2C(633.3957)	3076.51	634.404	19.29	71.79
2023-04-20-NBI-B-127-25CE.64851.64851.3	SPAQYQVVLSERLQALVNSLCAGQSP	21C(633.3957)	3390.81	634.404	60.88	100
2023-04-20-NBI-B-127-25CE.64345.64345.4	SFFGPLELVEKLCPEASDIATSVR	13C(633.3957)	3240.72	634.404	10.7	49.91
2023-04-20-NBI-B-127-25CE.37245.37245.3	NVTQIEPFCLETDR	9C(633.3957)	2297.18	634.404	63.63	100
2023-04-20-NBI-B-127-25CE.39291.39291.3	CPIQLNEGVSFQDLDTAK	1C(633.3957)	2610.35	634.404	67.86	100
2023-04-20-NBI-B-127-25CE.20213.20213.3	ESCSSPSTVGSSLTTR	3C(633.3957)	2231.12	634.404	58.15	100
2023-04-20-NBI-B-127-25CE.26915.26915.4	APVPSTCSSTFPEELSPPSHQAK	7C(633.3957)	3029.53	634.404	41.43	100
2023-04-20-NBI-B-127-25CE.27646.27646.3	NGFQDSPCEDEWESR	8C(633.3957)	2431.09	634.404	51.74	100
2023-04-20-NBI-B-127-25CE.27768.27768.3	VIVVGNPANTNCLTASK	12C(633.3957)	2333.29	634.404	65.65	100
2023-04-20-NBI-B-127-25CE.27832.27832.5	DKFNECGHVLYADIKMENGK	6C(633.3957)	2943.47	634.404	14.8	74.72
2023-04-20-NBI-B-127-25CE.29128.29128.4	GAPAGPGAPGCGLARPGGGPQAFGIR	11C(633.3957)	2921.56	634.404	26.72	47.84
2023-04-20-NBI-B-127-25CE.37504.37504.3	SSEASQCSGGSGLLNLTPAQQYSLR	7C(633.3957)	3186.61	634.404	35.19	100
2023-04-20-NBI-B-127-25CE.39768.39768.5	SLYQENLEAQVKPCLELSLQSGNSTDFTTDRK	14C(633.3957)	4247.15	634.404	26.41	62.67
2023-04-20-NBI-B-127-25CE.37996.37996.6	CSDAAGYPHATHDLEGPPLDAYSIQGQHTISPLDLAK	1C(633.3957)	4521.24	634.404	11.22	40.33
2023-04-20-NBI-B-127-25CE.38153.38153.4	DIIEHLNTSGAPADTSDPLQQICK	23C(633.3957)	3198.63	634.404	18.5	38.52
2023-04-20-NBI-B-127-25CE.39233.39233.3	FMADIDLDPGCTLNK	11C(633.3957)	2285.15	634.404	23.09	55.75
2023-04-20-NBI-B-127-25CE.44219.44219.3	WFLTCINQPQFR	5C(633.3957)	2185.16	634.404	27.28	100
2023-04-20-NBI-B-127-25CE.48113.48113.4	LTYPTCGIGYPVSSAFAFQNTFPHSISAK	6C(633.3957)	3736.91	634.404	36.61	90.11
2023-04-20-NBI-B-127-25CE.55970.55970.5	TLKLTTPTYGDLNHLVSATMSGVTTCLR	26C(633.3957)	3625.93	634.404	5.39	15.92
2023-04-20-NBI-B-127-25CE.58766.58766.4	LCYVALDFEQEMATAASSSSLEKSYELPDGQVITIGNER	2C(633.3957)	4897.41	634.404	19.06	100
2023-04-20-NBI-B-127-25CE.60435.60435.7	QGPFTLEEHALPEDKWTIDDIAQSLEHCSSLFPAELALKK	28C(633.3957)	5139.64	634.404	0	17.19
2023-04-20-NBI-B-127-25CE.65024.65024.5	GNRGMEELIPLVNKLQDAFSSIGQSCHLDLPQIAVVGGQSAGK	26C(633.3957), 5M(15.9949), N-term(42.0106)	5167.69	634.404	18.95	47.53
2023-04-20-NBI-B-127-25CE.26612.26612.3	LSNNPQLSCSSSLIK	9C(633.3957)	2223.2	634.404	20.25	31
2023-04-20-NBI-B-127-25CE.27697.27697.3	SCLETVASNPGMPVK	2C(633.3957)	2165.13	634.404	20.39	100
2023-04-20-NBI-B-127-25CE.27895.27895.3	CNALVTSVDSAPAAVK	1C(633.3957)	2178.18	634.404	57.85	93.09
2023-04-20-NBI-B-127-25CE.30278.30278.3	NVMVVSCVYPSSEK	7C(633.3957)	2174.12	634.404	60.48	100
2023-04-20-NBI-B-127-25CE.34007.34007.4	CLEEQGLKFVGQDVEGER	1C(633.3957)	2668.36	634.404	2.47	100
2023-04-20-NBI-B-127-25CE.34906.34906.4	SHCFVTYSTVEEAVATR	3C(633.3957)	2532.28	634.404	20.14	100
2023-04-20-NBI-B-127-25CE.51063.51063.3	SEDCILSLDSDPLLEMK	4C(633.3957)	2540.29	634.404	27.69	100
2023-04-20-NBI-B-127-25CE.20488.20488.5	AGDRDPLGNDCPEQDRLPQR	11C(633.3957)	2884.44	634.404	13.34	38.85
2023-04-20-NBI-B-127-25CE.16500.16500.4	PSETPQAEVGPTGCPHR	14C(633.3957)	2395.21	634.404	13.98	15.07
2023-04-20-NBI-B-127-25CE.18683.18683.3	TADDSATSDYCPAPK	11C(633.3957)	2174.03	634.404	37.13	40.12
2023-04-20-NBI-B-127-25CE.28156.28156.4	LGTTTHDTCSEDTYSTLLQR	9C(633.3957)	2874.42	634.404	21.48	63.63
2023-04-20-NBI-B-127-25CE.37455.37455.3	EICSLFGEAPQNLSQTQR	3C(633.3957)	2653.36	634.404	37.49	100
2023-04-20-NBI-B-127-25CE.50121.50121.6	GGINLTATCPQSELDAETVKSILAEYKIHNADVTLR	9C(633.3957)	4503.38	634.404	10.15	70.48
2023-04-20-NBI-B-127-25CE.41701.41701.4	STCSLTPALAAHFSENLIK	3C(633.3957)	2635.41	634.404	12.07	79.4
2023-04-20-NBI-B-127-25CE.43109.43109.3	GFEVYLAEMSADNQTCGK	16C(633.3957)	2595.25	634.404	47.61	63.42
2023-04-20-NBI-B-127-25CE.59452.59452.5	AHQFEGDSFDSASEGSEGLGPCVLSLSTLIGTVAETSKEK	22C(633.3957)	4716.32	634.404	15.65	45.07
2023-04-20-NBI-B-127-25CE.60094.60094.4	SGDAAIVDMVPGKPMCVESFSDYPPLGR	16C(633.3957)	3570.77	634.404	21.87	69.88
2023-04-20-NBI-B-127-25CE.65235.65235.4	AYHEQLSVAEITNACFEPANQMVK	15C(633.3957)	3325.66	634.404	20.36	69.99
2023-04-20-NBI-B-127-25CE.23997.23997.3	QLLCTNEDVSSPASADQR	4C(633.3957)	2566.28	634.403	35.96	100
2023-04-20-NBI-B-127-25CE.27668.27668.3	KFDFDACNEVPPAPK	7C(633.3957)	2310.18	634.403	33.2	65.49
2023-04-20-NBI-B-127-25CE.31056.31056.4	VILLDGSEYTCDVEKR	11C(633.3957)	2472.3	634.403	8.89	35.09
2023-04-20-NBI-B-127-25CE.15106.15106.4	CRPLEENTADNEK	1C(633.3957)	2151.07	634.403	59.73	100
2023-04-20-NBI-B-127-25CE.22550.22550.4	AMAEGERTECAEPPRDEPPADGALK	10C(633.3957), N-term(42.0106)	3314.6	634.403	31.63	28.36
2023-04-20-NBI-B-127-25CE.19507.19507.3	AGDELAYNSSSACASSR	13C(633.3957)	2321.11	634.403	51.27	21.85
2023-04-20-NBI-B-127-25CE.19582.19582.4	KLTGIKHELQANCYEEVK	13C(633.3957)	2735.48	634.403	16.4	30.24
2023-04-20-NBI-B-127-25CE.23752.23752.5	TPQASTYSYETSDLCYTAEKKSPSEAR	15C(633.3957)	3645.76	634.403	24.72	62.88
2023-04-20-NBI-B-127-25CE.26175.26175.4	WRPGDADGTDCTSIGTIEQK	11C(633.3957)	2782.37	634.403	11.13	100
2023-04-20-NBI-B-127-25CE.37573.37573.3	RPDPPTAALNEPQTFDCAL	17C(633.3957)	2688.37	634.403	70.18	100
2023-04-20-NBI-B-127-25CE.38189.38189.4	KGAQDPTAFSVQDPWFCEAR	17C(633.3957)	2885.43	634.403	12.61	35.43
2023-04-20-NBI-B-127-25CE.50333.50333.4	SNTGGQAFPQCVFDHWQILPGDPFDNSSRPSQVVAETR	11C(633.3957)	4820.35	634.403	22.12	20.58
2023-04-20-NBI-B-127-25CE.42481.42481.4	AYHEQLTVAEITNACFEPANQMVK	15C(633.3957)	3339.67	634.403	34.55	92.89
2023-04-20-NBI-B-127-25CE.44830.44830.5	AGEMELKPFNGEDYTCITFQPDLSKFK	16C(633.3957)	3740.86	634.403	10.88	74.7
2023-04-20-NBI-B-127-25CE.46560.46560.7	SKPHSEAGTAFIQTQQLHAAMADTFLEHMCRLDIDSPPITAR	21M(15.9949), 30C(633.3957), N-term(42.0106)	5325.65	634.403	5.73	30.77
2023-04-20-NBI-B-127-25CE.54331.54331.4	AEGSDVANAVLDGADCIMLSGETAKGDYPLEAVR	16C(633.3957)	4070.01	634.403	47.08	100
2023-04-20-NBI-B-127-25CE.60365.60365.3	GCFSDLDLIDNLGPAMMLSDR	2C(633.3957)	2915.43	634.403	32.87	100
2023-04-20-NBI-B-127-25CE.64322.64322.6	NFQACLHNSWIEQAAAALEIELEEDMYKGGKADQQEER	5C(633.3957)	4997.41	634.403	1.88	17.15
2023-04-20-NBI-B-127-25CE.22249.22249.3	SSLCGEEQGSPEELR	4C(633.3957)	2253.11	634.403	23.4	43.8
2023-04-20-NBI-B-127-25CE.18399.18399.3	KSSADTEFSDECTTAER	12C(633.3957)	2509.17	634.403	54.36	48.21
2023-04-20-NBI-B-127-25CE.25658.25658.3	FDEKENVSNCIQLK	10C(633.3957)	2299.2	634.403	46.62	100
2023-04-20-NBI-B-127-25CE.37432.37432.3	LLQNCNDDSLNVALPMR	5C(633.3957)	2548.32	634.403	46.56	100
2023-04-20-NBI-B-127-25CE.20226.20226.6	GSSVDAPPRPCHTTPDSQFGTEHVLR	11C(633.3957)	3423.71	634.403	19.13	68.88
2023-04-20-NBI-B-127-25CE.22519.22519.4	TGSQGQCTQVRVEFMDDTSR	15M(15.9949), 7C(633.3957)	2893.38	634.403	37.23	78.24
2023-04-20-NBI-B-127-25CE.21158.21158.4	QMEKDETVSDCSPHIANIGR	11C(633.3957)	2862.41	634.403	21.48	47.6
2023-04-20-NBI-B-127-25CE.28563.28563.4	VQSCPDPAVYGVVQSGDHIGR	4C(633.3957)	2816.44	634.403	14.33	42.98
2023-04-20-NBI-B-127-25CE.33417.33417.5	TILVYSRPPCQPQFSLTEPMKK	10C(633.3957)	3195.73	634.403	8.97	42.05
2023-04-20-NBI-B-127-25CE.38328.38328.4	VLECDIIKNYGFVHIEDK	4C(633.3957)	2767.47	634.403	9.07	14.63
2023-04-20-NBI-B-127-25CE.37836.37836.4	ALKDENLPPVICQDVENLQK	12C(633.3957)	2898.56	634.403	21.38	100
2023-04-20-NBI-B-127-25CE.41671.41671.4	AYHEQLSVAEITNACFEPANQMVK	15C(633.3957), 22M(15.9949)	3341.65	634.403	29.1	90.43
2023-04-20-NBI-B-127-25CE.45062.45062.4	CHDYYTTEFLYNLYSSEGK	1C(633.3957)	2965.39	634.403	23.23	93.5
2023-04-20-NBI-B-127-25CE.32156.32156.3	DGVKVPTTLAEYCVK	13C(633.3957)	2255.23	634.403	43.46	88.69
2023-04-20-NBI-B-127-25CE.51781.51781.3	SLSLCNMFLDEMAK	5C(633.3957)	2234.13	634.403	31.73	100
2023-04-20-NBI-B-127-25CE.19503.19503.6	LTGIKHELQANCYEEVKDR	12C(633.3957)	2878.51	634.403	14.59	72.87
2023-04-20-NBI-B-127-25CE.24814.24814.3	DAHWSEDSEADCHAL	12C(633.3957)	2318.04	634.403	63.38	100
2023-04-20-NBI-B-127-25CE.26650.26650.4	TGSQGQCTQVRVEFMDDTSR	7C(633.3957)	2877.39	634.403	14.65	33.21
2023-04-20-NBI-B-127-25CE.31149.31149.4	SEALGVGDVKLPCEMDAQGPK	13C(633.3957), 15M(15.9949)	2792.42	634.403	14.72	31.34
2023-04-20-NBI-B-127-25CE.37567.37567.3	DSFFLDLSCEKSNPK	9C(633.3957)	2362.2	634.403	45.4	86.4
2023-04-20-NBI-B-127-25CE.44667.44667.4	WGPPLVDGGSPISCYSVEMSPIEKDEPR	14C(633.3957)	3677.82	634.403	31.05	86.08
2023-04-20-NBI-B-127-25CE.45781.45781.3	QMFYQLCDLNVEELQK	7C(633.3957)	2633.33	634.403	62.08	100
2023-04-20-NBI-B-127-25CE.48393.48393.5	SGDAAIVDMVPGKPMCVESFSDYPPLGRFAVR	16C(633.3957)	4044.04	634.403	24.48	86.25
2023-04-20-NBI-B-127-25CE.54178.54178.3	AYHEQLTVAEITNACFEPANQMVK	15C(633.3957)	3339.67	634.403	39.8	48.97
2023-04-20-NBI-B-127-25CE.59502.59502.4	NAGNCLSPAVIVGLLKEASKQADVNLVNAK	5C(633.3957)	3669.04	634.403	34.64	97.32
2023-04-20-NBI-B-127-25CE.24701.24701.3	CQLPDGSFR	1C(633.3957)	1654.86	634.403	11.14	51.61
2023-04-20-NBI-B-127-25CE.19882.19882.3	IPCDSPQSDPVDTPTSTK	3C(633.3957)	2520.25	634.403	48.2	43.09
2023-04-20-NBI-B-127-25CE.19979.19979.3	GCGTVLLSGPRK	2C(633.3957)	1820.04	634.403	18.47	36.1
2023-04-20-NBI-B-127-25CE.22399.22399.6	DLATPVMQPCTALDSHKELNTSSKR	10C(633.3957), 7M(15.9949)	3390.74	634.403	9.49	69.02
2023-04-20-NBI-B-127-25CE.24960.24960.3	TSCGSPNYAAPEVISGR	3C(633.3957)	2341.18	634.403	49.36	70.96
2023-04-20-NBI-B-127-25CE.29583.29583.3	SPTAALNESLVECPK	13C(633.3957)	2191.17	634.403	65.67	100
2023-04-20-NBI-B-127-25CE.36449.36449.4	RGSDELFSTCVTNGPFIMSSNSASAANGNDSKK	10C(633.3957)	4024.94	634.403	41.59	61.03
2023-04-20-NBI-B-127-25CE.37958.37958.3	QASPLISPLLNDQACPR	15C(633.3957)	2455.34	634.403	65.39	97.95
2023-04-20-NBI-B-127-25CE.44080.44080.4	VLEEVCASPQGPGALFVQSHLEDLK	6C(633.3957)	3298.74	634.403	32.73	83.91
2023-04-20-NBI-B-127-25CE.44104.44104.4	IAVYSCPFDGMITETKGTVLIK	6C(633.3957)	3018.63	634.403	14.24	57.66
2023-04-20-NBI-B-127-25CE.44650.44650.4	GFEVVYMTEPIDEYCVQQLKEFDGK	15C(633.3957), 7M(15.9949)	3615.76	634.403	18.55	48.73
2023-04-20-NBI-B-127-25CE.46437.46437.6	FASPWASSPCRPQDIDFHVPSEYLTNIHIR	10C(633.3957)	4116.08	634.403	6.48	32.6
2023-04-20-NBI-B-127-25CE.56545.56545.3	LSLEPLPCYQLELDAAVAEVK	8C(633.3957)	2933.59	634.403	46.98	100
2023-04-20-NBI-B-127-25CE.59764.59764.5	SMSCPSTGLTEDILTHIGNVASSVPVENFTIHGGLSR	4C(633.3957)	4459.26	634.403	11.68	65.44
2023-04-20-NBI-B-127-25CE.65094.65094.3	ALALAALAAVEPACGSR	14C(633.3957), N-term(42.0106)	2258.26	634.403	15.95	34.15
2023-04-20-NBI-B-127-25CE.22402.22402.3	LPECGSGDGSLQPPR	4C(633.3957)	2145.1	634.402	22.56	85.5
2023-04-20-NBI-B-127-25CE.21440.21440.4	TCMSESTWNPEHR	2C(633.3957)	2210.04	634.402	31.86	92.54
2023-04-20-NBI-B-127-25CE.24376.24376.3	LNQVCFDDDGTSSPQDR	5C(633.3957)	2529.19	634.402	47.04	48.75
2023-04-20-NBI-B-127-25CE.20614.20614.4	KPDAQSGPAGLVCGDQR	13C(633.3957)	2331.21	634.402	14.17	41.96
2023-04-20-NBI-B-127-25CE.22827.22827.3	SQTDVYNDSTNLACR	14C(633.3957)	2319.13	634.402	17.55	9.24
2023-04-20-NBI-B-127-25CE.22858.22858.3	CGEDDETIPSEYR	1C(633.3957)	2146	634.402	37.66	74.11
2023-04-20-NBI-B-127-25CE.22916.22916.4	ALDCSSSIRQPSLHMSAAAASR	4C(633.3957)	2891.49	634.402	20.42	32.22
2023-04-20-NBI-B-127-25CE.21054.21054.3	EVCEQNQQLLR	3C(633.3957)	1992.06	634.402	37.31	46.54
2023-04-20-NBI-B-127-25CE.24939.24939.4	YVDEYRNDYCEGYVPR	10C(633.3957)	2673.26	634.402	4.35	4.47
2023-04-20-NBI-B-127-25CE.25685.25685.4	KVDATDASYPSVNTCVHYLK	15C(633.3957)	2843.46	634.402	37.76	98.92
2023-04-20-NBI-B-127-25CE.27724.27724.3	EIESTDTACIGPTLR	9C(633.3957)	2238.17	634.402	42.37	100
2023-04-20-NBI-B-127-25CE.30760.30760.3	ELQICPATAGSGPAATQDFSK	5C(633.3957)	2724.39	634.402	61.68	83.74
2023-04-20-NBI-B-127-25CE.34999.34999.3	MGPSYCLPPTFPK	6C(633.3957)	2070.08	634.402	8.29	25.54
2023-04-20-NBI-B-127-25CE.36995.36995.3	DLILQCLDDKDESIR	6C(633.3957)	2408.27	634.402	25.38	53.97
2023-04-20-NBI-B-127-25CE.38217.38217.3	VMTIPYQPMPASSPVICAGGQDR	17C(633.3957)	3050.55	634.402	40.68	31.85
2023-04-20-NBI-B-127-25CE.47567.47567.6	EIVHIQAGQCGNQIGAKFWEVISDEHGIDPTGSYHGDSDLQLER	10C(633.3957)	5481.68	634.402	13.72	38.11
2023-04-20-NBI-B-127-25CE.47677.47677.6	EIVHLQAGQCGNQIGAKFWEVISDEHGIDPTGTYHGDSDLQLER	10C(633.3957)	5495.69	634.402	14.57	36.53
2023-04-20-NBI-B-127-25CE.47679.47679.5	ENEITGALLPCLDESRFENLGVSSLGERK	11C(633.3957)	3808.98	634.402	7.83	28.05
2023-04-20-NBI-B-127-25CE.44717.44717.5	EGICALGGTSELSSEGTQHSYSEEEKYAFVNWINK	4C(633.3957)	4496.16	634.402	24.35	100
2023-04-20-NBI-B-127-25CE.48041.48041.4	AYHEQLTVAEITNACFEPANQMVK	15C(633.3957)	3339.67	634.402	26.48	100
2023-04-20-NBI-B-127-25CE.48442.48442.7	EIVHIQAGQCGNQIGAKFWEVISDEHGIDPTGTYHGDSDLQLDR	10C(633.3957)	5481.68	634.402	7.57	75.93
2023-04-20-NBI-B-127-25CE.45552.45552.7	NSPMAQTPPCHLPNIPGVTSPGTLIEDSKVEVNNLNNLNNHDRK	10C(633.3957)	5407.75	634.402	4.58	18.28
2023-04-20-NBI-B-127-25CE.52245.52245.3	VLQQFAACFLETLPAQEEQTPK	8C(633.3957)	3123.64	634.402	47.76	100
2023-04-20-NBI-B-127-25CE.51793.51793.6	ICDFENASKPQSIQESTGSIIEVLSKIDSEGGVSANHTSR	2C(633.3957)	4866.45	634.402	5.61	33.58
2023-04-20-NBI-B-127-25CE.55256.55256.4	KELLSSLTECLTVDPLSASVWR	10C(633.3957)	3079.67	634.402	16.26	100
2023-04-20-NBI-B-127-25CE.56074.56074.3	IIQDYYCTLSPLQVQLYEDFAK	7C(633.3957)	3282.7	634.402	43.25	81.92
2023-04-20-NBI-B-127-25CE.53702.53702.4	DIQESCGDPEAVALIYLRNPILR	6C(633.3957)	3217.73	634.402	18.4	65.71
2023-04-20-NBI-B-127-25CE.59303.59303.4	LQQLSSHAVPFATPSVVPGLDPGTQTSSQEFLVPNDLIGCVIGR	40C(633.3957)	5207.74	634.402	25.57	32.03
2023-04-20-NBI-B-127-25CE.60370.60370.3	LFADAGLVCITSFISPYTQDR	9C(633.3957)	2949.54	634.402	31.91	100
2023-04-20-NBI-B-127-25CE.60431.60431.3	CDFTEDQTAEFKEAFQLFDR	1C(633.3957), N-term(42.0106)	3114.48	634.402	26.12	42.56
2023-04-20-NBI-B-127-25CE.64814.64814.6	GQVLFDKVCEHLNLLEKDYFGLLFQESPEQK	9C(633.3957)	4299.24	634.402	3.79	0
2023-04-20-NBI-B-127-25CE.64192.64192.3	LCYVALDFEQEMATAASSSSLEK	2C(633.3957)	3125.54	634.402	47.8	100
2023-04-20-NBI-B-127-25CE.19874.19874.2	STCIYGGAPK	3C(633.3957)	1628.87	634.402	45.18	46.85
2023-04-20-NBI-B-127-25CE.20422.20422.3	CAAVAAAAAAGEPR	1C(633.3957)	1861	634.402	47.76	87.9
2023-04-20-NBI-B-127-25CE.15709.15709.5	VGDCMGDSGDKPLRR	4C(633.3957)	2238.14	634.402	29.34	74.91
2023-04-20-NBI-B-127-25CE.22089.22089.3	TVFAEHISDECK	11C(633.3957)	2011.02	634.402	31.64	42.04
2023-04-20-NBI-B-127-25CE.19273.19273.4	TIDAGCKPYMAPER	6C(633.3957)	2184.12	634.402	15.92	48.62
2023-04-20-NBI-B-127-25CE.26544.26544.4	GKDMPDLNDCVSINR	10C(633.3957)	2309.16	634.402	17.28	74.05
2023-04-20-NBI-B-127-25CE.45237.45237.3	AEPSISYSCNPLYFDFK	9C(633.3957)	2613.29	634.402	48.63	72.28
2023-04-20-NBI-B-127-25CE.19342.19342.3	IEDCPINNPR	4C(633.3957)	1802.95	634.402	17.84	36.09
2023-04-20-NBI-B-127-25CE.21526.21526.3	AGQAGLPCDYTANSK	8C(633.3957)	2128.07	634.402	33.8	42.24
2023-04-20-NBI-B-127-25CE.29650.29650.3	FCADSDGFSQELR	2C(633.3957)	2107.02	634.402	51.77	100
2023-04-20-NBI-B-127-25CE.29799.29799.2	AALYACTK	6C(633.3957), N-term(42.0106)	1514.83	634.402	39.17	59.78
2023-04-20-NBI-B-127-25CE.29417.29417.4	TCTSVPETLHLNPSLK	2C(633.3957)	2372.29	634.402	6.61	23.57
2023-04-20-NBI-B-127-25CE.30908.30908.3	KADPQEAINCLMR	10C(633.3957)	2121.12	634.402	38.63	65.31
2023-04-20-NBI-B-127-25CE.30969.30969.3	SQGCSEQVLTVLK	4C(633.3957)	2024.11	634.402	8.29	41.45
2023-04-20-NBI-B-127-25CE.32602.32602.6	FLCADYAEQDELDYHRGLLVDRPSETK	3C(633.3957)	3815.89	634.402	10.17	90.93
2023-04-20-NBI-B-127-25CE.38530.38530.4	ALALNCFAPINDQEGAEAKDWR	6C(633.3957)	3064.55	634.402	18.5	100
2023-04-20-NBI-B-127-25CE.37716.37716.4	TILVYSRPPCQPQFSLTEPMK	10C(633.3957)	3067.63	634.402	20.29	43.74
2023-04-20-NBI-B-127-25CE.36275.36275.4	GPAAEEEASSPPVLSLSHFCR	20C(633.3957)	2816.43	634.402	17.29	100
2023-04-20-NBI-B-127-25CE.41956.41956.4	AYHEQLTVAEITNACFEPANQMVK	15C(633.3957)	3339.67	634.402	24.59	100
2023-04-20-NBI-B-127-25CE.42142.42142.4	NNLSYDCIGRLEVGTETIIDK	7C(633.3957)	2985.56	634.402	22.04	68.42
2023-04-20-NBI-B-127-25CE.43401.43401.4	HTEVPTGTCPVDPFEAQWAALENK	9C(633.3957)	3272.63	634.402	12.84	97.13
2023-04-20-NBI-B-127-25CE.43414.43414.4	HTEVPTGTCPVDPFEAQWAALENK	9C(633.3957)	3272.63	634.402	22.38	100
2023-04-20-NBI-B-127-25CE.44226.44226.4	NVASVCLQIGYPTVASVPHSIINGYK	6C(633.3957)	3362.82	634.402	33.11	98.78
2023-04-20-NBI-B-127-25CE.53277.53277.3	LCVILEPMQELMSR	2C(633.3957)	2294.23	634.402	16.74	70.11
2023-04-20-NBI-B-127-25CE.59998.59998.4	AYHEQLSVAEITNACFEPANQMVK	15C(633.3957)	3325.66	634.402	20.06	86.67
2023-04-20-NBI-B-127-25CE.60004.60004.3	GMENLLEVQVPEDVEQQLQQLDCR	23C(633.3957)	3445.73	634.402	64.11	50.68
2023-04-20-NBI-B-127-25CE.64046.64046.4	AEYGTLLQDLTNNITLEDLEQLKSACKEDIPSEK	26C(633.3957), N-term(42.0106)	4496.3	634.402	28.86	43.91
2023-04-20-NBI-B-127-25CE.60532.60532.3	ERESLNASIVDAINQAADCWGIR	19C(633.3957)	3163.62	634.402	11.38	12.38
2023-04-20-NBI-B-127-25CE.61818.61818.3	CDFTEDQTAEFKEAFQLFDR	1C(633.3957), N-term(42.0106)	3114.48	634.402	35.66	100
2023-04-20-NBI-B-127-25CE.22412.22412.3	DKECGQLLISENQK	4C(633.3957)	2237.18	634.402	39.99	60.38
2023-04-20-NBI-B-127-25CE.26538.26538.3	ASNPVIAAQLCSK	11C(633.3957)	1934.08	634.402	11.55	16.85
2023-04-20-NBI-B-127-25CE.27894.27894.3	NDPFVVDCSDKLGR	8C(633.3957)	2197.13	634.402	45.31	29.28
2023-04-20-NBI-B-127-25CE.20010.20010.4	CVQYDEHVISPK	1C(633.3957)	2050.07	634.402	21.28	62.65
2023-04-20-NBI-B-127-25CE.20562.20562.3	VCNVAPIAGETK	2C(633.3957)	1834.01	634.402	17.97	63.13
2023-04-20-NBI-B-127-25CE.21215.21215.3	VACAEEWQESR	3C(633.3957)	1939.96	634.402	46.52	96.16
2023-04-20-NBI-B-127-25CE.16483.16483.4	TPESTKPGPVCQPPVSQSR	11C(633.3957)	2627.38	634.402	28.6	88.31
2023-04-20-NBI-B-127-25CE.21909.21909.4	VSQQCKENMYAVQTLK	5C(633.3957)	2502.31	634.402	32.13	83.72
2023-04-20-NBI-B-127-25CE.18826.18826.4	EQHLGCGTPGLEGSR	6C(633.3957)	2173.11	634.402	48.7	100
2023-04-20-NBI-B-127-25CE.32148.32148.4	NHIENQDECVLNVISHAR	9C(633.3957)	2723.39	634.402	4.67	18.05
2023-04-20-NBI-B-127-25CE.35139.35139.4	AFTMDCITLEGDQVSHR	6C(633.3957)	2555.26	634.402	14.41	74.77
2023-04-20-NBI-B-127-25CE.38479.38479.5	SEHGPISFFPESGQPECLKEMNLESK	17C(633.3957)	3552.74	634.402	12.98	80.92
2023-04-20-NBI-B-127-25CE.36970.36970.3	TEQLQAVLCSTMEK	9C(633.3957)	2213.15	634.402	18.7	67.52
2023-04-20-NBI-B-127-25CE.37320.37320.3	NICNITTLDEEMVK	3C(633.3957)	2255.16	634.402	36.44	100
2023-04-20-NBI-B-127-25CE.37650.37650.5	LIQSHPESAEDLQEKCTELNQAWSSLGK	16C(633.3957)	3773.9	634.402	22.39	66.6
2023-04-20-NBI-B-127-25CE.36526.36526.5	EAVCFIPGEGHTLQEHQIVLVEGGR	4C(633.3957)	3350.76	634.402	7.33	33.64
2023-04-20-NBI-B-127-25CE.49991.49991.4	YWPQEAGEYAVHVLCNSEDIR	15C(633.3957)	3111.52	634.402	15.39	46.49
2023-04-20-NBI-B-127-25CE.50950.50950.4	TCFETFPDKVAIQLNDTHPALSIPELMR	2C(633.3957)	3818.98	634.402	16.35	48.83
2023-04-20-NBI-B-127-25CE.46732.46732.3	GPPLPPPPPLPECLTISPPVPSGPPSK	13C(633.3957)	3300.83	634.402	59.84	81.38
2023-04-20-NBI-B-127-25CE.46840.46840.3	VLQEALCVISGVPGLK	7C(633.3957)	2258.32	634.402	11.66	65.12
2023-04-20-NBI-B-127-25CE.46537.46537.4	EGITGPPADSSKPIGPDDAIDALSSDFTCGSPTAAGK	29C(633.3957)	4178.05	634.402	67.43	87.8
2023-04-20-NBI-B-127-25CE.49026.49026.6	GPVWQEAPQLPVDPHRDTILNAIEQHPVVVISGDTGCGK	37C(633.3957)	4805.51	634.402	4.59	17.86
2023-04-20-NBI-B-127-25CE.61397.61397.5	PGHLQEGFGCVVTNRFDQLFDDESDPFEVLK	10C(633.3957)	4171.05	634.402	10.95	100
2023-04-20-NBI-B-127-25CE.65084.65084.2	SACSLESNLEGLAGVLEADLPNYK	3C(633.3957)	3125.61	634.402	3.2	2.06
2023-04-20-NBI-B-127-25CE.65144.65144.3	TGCVDLTITNLLEGAVAFMPEDITK	19M(15.9949), 3C(633.3957)	3299.71	634.402	26.69	22.88
2023-04-20-NBI-B-127-25CE.65622.65622.5	PGHLQEGFGCVVTNRFDQLFDDESDPFEVLK	10C(633.3957)	4171.05	634.402	2.68	15.82
2023-04-20-NBI-B-127-25CE.22303.22303.3	CVELVHEEMQR	1C(633.3957)	2005.02	634.402	8.72	4.76
2023-04-20-NBI-B-127-25CE.16857.16857.2	CNVEPVGR	1C(633.3957)	1505.81	634.402	25.61	11.09
2023-04-20-NBI-B-127-25CE.19183.19183.3	SCPELTSGPR	2C(633.3957)	1678.88	634.402	13.93	28.1
2023-04-20-NBI-B-127-25CE.47192.47192.3	TGLCYLPEELAALQK	4C(633.3957)	2281.25	634.402	25.21	100
2023-04-20-NBI-B-127-25CE.19742.19742.3	CAAVDVEPPSK	1C(633.3957)	1747.93	634.402	20.55	45.62
2023-04-20-NBI-B-127-25CE.21068.21068.5	QRETHSVDRLPSALTATACK	19C(633.3957)	2816.51	634.402	42.65	100
2023-04-20-NBI-B-127-25CE.21226.21226.3	ACFQVGTSEEMK	11M(15.9949), 2C(633.3957)	1977.96	634.402	20.64	26.23
2023-04-20-NBI-B-127-25CE.37565.37565.4	ELELMFGCQVEGDAAETPPRPR	8C(633.3957)	3077.54	634.402	20.05	60.05
2023-04-20-NBI-B-127-25CE.37763.37763.3	YAYFNGCSSPTAPLSPMSPPGYK	7C(633.3957)	3067.49	634.402	52.51	100
2023-04-20-NBI-B-127-25CE.37828.37828.3	IALNLEGCALSQGSLR	8C(633.3957)	2277.26	634.402	21.3	60.8
2023-04-20-NBI-B-127-25CE.37830.37830.3	IALNLEGCALSQGSLR	8C(633.3957)	2277.26	634.402	30.53	66.75
2023-04-20-NBI-B-127-25CE.36316.36316.3	GIQYIDLSSDSEDVVSPNCSNTVQEK	19C(633.3957)	3459.68	634.402	84.31	83.14
2023-04-20-NBI-B-127-25CE.44121.44121.5	LQDPKDDECPVVNAYATLIENDSNPEVRR	9C(633.3957)	3932.97	634.402	14.31	69.14
2023-04-20-NBI-B-127-25CE.46823.46823.3	LLPLPSCLPALASSQVK	7C(633.3957)	2369.39	634.402	23.55	100
2023-04-20-NBI-B-127-25CE.46910.46910.4	AYHEQLSVAEITNACFEPANQMVK	15C(633.3957)	3325.66	634.402	24.69	100
2023-04-20-NBI-B-127-25CE.59025.59025.4	SELLLAEEPGFLEGEDGEDTAKICQADIVEAVDIASAAK	24C(633.3957)	4679.35	634.402	19.25	30.51
2023-04-20-NBI-B-127-25CE.59040.59040.4	AYHEQLSVAEITNACFEPANQMVK	15C(633.3957)	3325.66	634.402	18.44	66.07
2023-04-20-NBI-B-127-25CE.63556.63556.6	KFDLGQDVIDFTGHALALYRTDDYLDQPCLETVNR	29C(633.3957)	4674.35	634.402	3.78	42.39
2023-04-20-NBI-B-127-25CE.60958.60958.3	GGDCDGFSTFDVPIFTEEFLDQNK	4C(633.3957)	3313.56	634.402	67.12	100
2023-04-20-NBI-B-127-25CE.64739.64739.4	EGISINCGLLALGNVISALGDKSK	7C(633.3957)	3004.67	634.402	13.96	68.42
2023-04-20-NBI-B-127-25CE.64242.64242.3	ADTNLGNILLNVLIPPNMPCTR	20C(633.3957)	3011.64	634.402	34.58	52.28
2023-04-20-NBI-B-127-25CE.65142.65142.6	GTGCKVPQDVLQKLLESLQENHFQEDEQFLGAVMPR	4C(633.3957)	4716.41	634.402	4.27	31.65
2023-04-20-NBI-B-127-25CE.19662.19662.3	CSWSPDGSK	1C(633.3957)	1598.79	634.401	42.8	94.51
2023-04-20-NBI-B-127-25CE.19450.19450.3	SCPSFSASSEGTR	2C(633.3957)	1947.95	634.401	35.82	26.75
2023-04-20-NBI-B-127-25CE.18729.18729.4	SAEVCKQDSPFSR	5C(633.3957)	2086.06	634.401	22.18	60.46
2023-04-20-NBI-B-127-25CE.23478.23478.3	DNGNGTYSCSYVPR	9C(633.3957)	2165.03	634.401	43.74	72.95
2023-04-20-NBI-B-127-25CE.26669.26669.3	IVLAGCVPQAQPR	6C(633.3957)	1984.14	634.401	14.76	100
2023-04-20-NBI-B-127-25CE.26978.26978.3	AEEDVEPECIMEK	9C(633.3957)	2154.03	634.401	49.25	91.48
2023-04-20-NBI-B-127-25CE.29691.29691.3	VLGCPEALTGSYK	4C(633.3957)	1970.07	634.401	42.12	90.93
2023-04-20-NBI-B-127-25CE.32579.32579.3	CEGINISGNFYR	1C(633.3957)	2005.02	634.401	6.93	7.98
2023-04-20-NBI-B-127-25CE.38716.38716.3	IYHPNINSNGSICLDILR	13C(633.3957)	2674.44	634.401	46.68	71.89
2023-04-20-NBI-B-127-25CE.51014.51014.3	ELNVITETQCTLGLTALR	10C(633.3957)	2607.44	634.401	49.18	93
2023-04-20-NBI-B-127-25CE.53881.53881.3	ADEQTTCEVLDYFLR	7C(633.3957)	2435.21	634.401	29.2	100
2023-04-20-NBI-B-127-25CE.64261.64261.3	AVCMLSNTTAIAEAWAR	3C(633.3957)	2440.27	634.401	22.88	78.3
2023-04-20-NBI-B-127-25CE.19753.19753.3	EGALCEENMR	5C(633.3957)	1783.87	634.401	39.82	52.2
2023-04-20-NBI-B-127-25CE.22814.22814.4	SASYPCAAPRPGAPETTALHGGFQR	6C(633.3957)	3174.61	634.401	37.26	41.77
2023-04-20-NBI-B-127-25CE.14445.14445.3	CSETYETK	1C(633.3957)	1592.79	634.401	24.36	59.63
2023-04-20-NBI-B-127-25CE.21362.21362.4	APVLSKYPYSCR	11C(633.3957)	2016.1	634.401	13.38	32.9
2023-04-20-NBI-B-127-25CE.18762.18762.5	REIVHIQAGQCGNQIGAK	11C(633.3957)	2554.39	634.401	21.56	59.51
2023-04-20-NBI-B-127-25CE.30776.30776.4	TEKEDFIELCTPGVIKQEK	10C(633.3957)	2839.51	634.401	22.08	70.96
2023-04-20-NBI-B-127-25CE.30458.30458.3	LCVPAMNVNDSVTK	2C(633.3957)	2123.12	634.401	18.33	87.18
2023-04-20-NBI-B-127-25CE.33408.33408.4	QVQSLTCEVDALKGTNESLER	7C(633.3957)	2952.53	634.401	14.43	43.15
2023-04-20-NBI-B-127-25CE.34263.34263.5	QTISNACGTIGLIHAIANNKDK	7C(633.3957)	2914.58	634.401	8.53	92.16
2023-04-20-NBI-B-127-25CE.38338.38338.4	AYHEQLSVAEITNACFEPANQMVK	15C(633.3957), 22M(15.9949)	3341.65	634.401	39.19	100
2023-04-20-NBI-B-127-25CE.38365.38365.3	QQMDTPMVSCGNEQFLDNSFEK	10C(633.3957)	3180.47	634.401	46.33	42.89
2023-04-20-NBI-B-127-25CE.38508.38508.3	QGEYGLASICNGGGGASAMLIQK	10C(633.3957)	2857.46	634.401	61.16	100
2023-04-20-NBI-B-127-25CE.38170.38170.4	ELELMFGCQVEGDAAETPPRPR	8C(633.3957)	3077.54	634.401	9.9	100
2023-04-20-NBI-B-127-25CE.41793.41793.4	CKPIDVFDFPDNSDVSSIGR	1C(633.3957)	2843.43	634.401	23.07	100
2023-04-20-NBI-B-127-25CE.49840.49840.3	DLQSEFGITGDPQPSSFSPSSWCQGASQDYGLGGASPR	23C(633.3957)	4549.12	634.401	32.02	17.52
2023-04-20-NBI-B-127-25CE.44441.44441.4	DILKEMFPYEASTPTGISASCR	21C(633.3957)	3048.54	634.401	8.99	22.16
2023-04-20-NBI-B-127-25CE.44465.44465.4	DILKEMFPYEASTPTGISASCR	21C(633.3957)	3048.54	634.401	8.18	19.12
2023-04-20-NBI-B-127-25CE.46878.46878.4	NYSWMDIITICKDKLPNYEEK	11C(633.3957)	3235.64	634.401	27.81	100
2023-04-20-NBI-B-127-25CE.48390.48390.3	DAAIGTTPFSTCSVGTWFTPSAPQEK	12C(633.3957)	3331.65	634.401	48.17	48.5
2023-04-20-NBI-B-127-25CE.45201.45201.6	KHGLEVIYMIEPIDEYCVQQLKEFEGK	17C(633.3957), 9M(15.9949)	3887	634.401	5.27	28.34
2023-04-20-NBI-B-127-25CE.49307.49307.5	SNTGGQAFPQCVFDHWQILPGDPFDNSSRPSQVVAETR	11C(633.3957)	4820.35	634.401	16.99	34.72
2023-04-20-NBI-B-127-25CE.51117.51117.5	RLETEASTGQQLNSLNLSSPFDLNFPLPGEKGPACLVK	35C(633.3957)	4703.47	634.401	17	52.67
2023-04-20-NBI-B-127-25CE.56774.56774.4	MSDSADKPIDNDAEGVWSPDIEQSFQEALAIYPPCGR	1M(15.9949), 35C(633.3957)	4700.22	634.401	54.76	78.24
2023-04-20-NBI-B-127-25CE.63933.63933.5	PGHLQEGFGCVVTNRFDQLFDDESDPFEVLK	10C(633.3957)	4171.05	634.401	11.8	48.7
2023-04-20-NBI-B-127-25CE.61264.61264.4	NCEEVGLFNELASSFEHEFK	2C(633.3957)	2961.43	634.401	7.97	60.89
2023-04-20-NBI-B-127-25CE.22302.22302.3	SEDQNCVPPLQER	6C(633.3957)	2147.08	634.401	27.48	100
2023-04-20-NBI-B-127-25CE.20940.20940.3	CALFEKPR	1C(633.3957)	1595.9	634.401	27.15	55.05
2023-04-20-NBI-B-127-25CE.18681.18681.4	ETARPSCEIVDGTR	7C(633.3957)	2166.12	634.401	12.15	68.64
2023-04-20-NBI-B-127-25CE.27438.27438.3	KPASFMTSICDER	10C(633.3957)	2117.08	634.401	47.64	58.81
2023-04-20-NBI-B-127-25CE.26183.26183.3	SQDGDTAACSLIQAR	9C(633.3957)	2168.1	634.401	53.09	100
2023-04-20-NBI-B-127-25CE.29054.29054.4	AECTARLPEASQSPLVLK	3C(633.3957)	2545.4	634.401	28.13	100
2023-04-20-NBI-B-127-25CE.33015.33015.3	NCPPSPLPLISK	2C(633.3957)	1898.08	634.401	22.99	98.47
2023-04-20-NBI-B-127-25CE.38697.38697.3	DMYTICQSAGLDGLAK	6C(633.3957)	2318.18	634.401	41.43	100
2023-04-20-NBI-B-127-25CE.38944.38944.3	EMELFFPSSGGCGPANTAK	12C(633.3957)	2575.26	634.401	79.13	87.72
2023-04-20-NBI-B-127-25CE.44239.44239.3	MLSAVSQQVQCIQEALR	11C(633.3957), 1M(15.9949)	2552.36	634.401	52.32	66.79
2023-04-20-NBI-B-127-25CE.23013.23013.4	CDQGNTAATQTEVPSLVVKK	1C(633.3957)	2721.45	634.401	4.18	1
2023-04-20-NBI-B-127-25CE.16472.16472.3	TSCKDDEAVVQAPR	3C(633.3957)	2151.11	634.401	28.13	41.1
2023-04-20-NBI-B-127-25CE.29785.29785.3	HEELMLGDPCLK	10C(633.3957)	2017.05	634.401	39.81	91.93
2023-04-20-NBI-B-127-25CE.26096.26096.4	LRPFVDGTAGASDPPCVR	16C(633.3957)	2490.32	634.401	18.39	36.99
2023-04-20-NBI-B-127-25CE.30717.30717.5	YHEVHYILLDPSCSGSGMPSR	13C(633.3957)	2980.47	634.401	9.76	100
2023-04-20-NBI-B-127-25CE.32171.32171.5	SHFEQWGTLTDCVVMRDPNTKR	12C(633.3957)	3252.63	634.401	13.02	47.8
2023-04-20-NBI-B-127-25CE.37610.37610.3	CTLSANLVASGELMSSK	1C(633.3957)	2343.23	634.401	54.49	100
2023-04-20-NBI-B-127-25CE.35838.35838.4	RGFCFITYTDEEPVK	4C(633.3957)	2437.25	634.401	11.28	48.3
2023-04-20-NBI-B-127-25CE.38395.38395.5	ESKEETPGTEWEKVAQLCDFNPK	18C(633.3957)	3297.63	634.401	8.6	47.63
2023-04-20-NBI-B-127-25CE.47797.47797.4	ETQTECEWTVDTSKLVFDGLR	6C(633.3957)	3089.55	634.401	15.92	100
2023-04-20-NBI-B-127-25CE.44626.44626.4	ALVLDCHYPEDEVGQEDEAESDIFSIR	6C(633.3957)	3711.77	634.401	50.9	100
2023-04-20-NBI-B-127-25CE.44816.44816.3	ATELFVQCLATYSYR	8C(633.3957)	2397.25	634.401	43.56	100
2023-04-20-NBI-B-127-25CE.44821.44821.3	ICTLPSPPSPLASLAPVADSSTR	2C(633.3957)	2912.58	634.401	29.92	100
2023-04-20-NBI-B-127-25CE.52148.52148.5	TIAECLADELINAAKGSSNSYAIKK	5C(633.3957)	3242.73	634.401	3.16	27.02
2023-04-20-NBI-B-127-25CE.53882.53882.4	VDLNSNGFICDYELHELFKEANMPLPGYK	10C(633.3957)	3988.98	634.401	21.12	38.53
2023-04-20-NBI-B-127-25CE.58066.58066.3	LFVATALLPEETETCLFNQEILAK	15C(633.3957)	3325.8	634.401	45.97	71.98
2023-04-20-NBI-B-127-25CE.58109.58109.5	RLDSIVGPQLTVLASDICEQFNINKR	18C(633.3957)	3561.94	634.401	5.92	34.69
2023-04-20-NBI-B-127-25CE.56761.56761.3	DQNVLSPVNCWNLLLNQVK	10C(633.3957)	2829.53	634.401	57.77	96.04
2023-04-20-NBI-B-127-25CE.58906.58906.3	LVVSSLEALESCFAVGPIIEK	12C(633.3957)	2836.58	634.401	43.16	97.5
2023-04-20-NBI-B-127-25CE.63625.63625.4	SLSLNPFLWSPFESLCEIGEKPDPDQTFK	16C(633.3957)	3957	634.401	25.81	53.79
2023-04-20-NBI-B-127-25CE.60278.60278.5	SMSCPSTGLTEDILTHIGNVASSVPVENFTIHGGLSR	4C(633.3957)	4459.26	634.401	10.82	49.19
2023-04-20-NBI-B-127-25CE.61188.61188.3	QPPWCDPLGPFVVGGEDLDPFGPR	5C(633.3957)	3227.62	634.401	54	100
2023-04-20-NBI-B-127-25CE.60519.60519.3	SADNLSCPSPLNVMEPVTELMQEQSYLK	7C(633.3957)	3755.86	634.401	29.44	100
2023-04-20-NBI-B-127-25CE.64438.64438.5	SCTDSELLLHPELLSQEFLLLTLEQKNIAVETDVR	2C(633.3957)	4629.47	634.401	13.96	90.61
2023-04-20-NBI-B-127-25CE.37413.37413.3	ALALNCFAPINDQEGAEAK	6C(633.3957)	2607.35	634.401	35.75	100
2023-04-20-NBI-B-127-25CE.49723.49723.3	TNPGPVGETLLCQLSSYAK	12C(633.3957)	2610.38	634.401	34.64	100
2023-04-20-NBI-B-127-25CE.22454.22454.4	MPCQSLQPEPINTPTHTK	3C(633.3957)	2654.37	634.401	10.03	45.35
2023-04-20-NBI-B-127-25CE.22842.22842.3	ASVGECPAPVPVKDK	6C(633.3957), N-term(42.0106)	2171.18	634.401	47.16	72.37
2023-04-20-NBI-B-127-25CE.24203.24203.3	CEILPEER	1C(633.3957)	1620.87	634.401	4.88	7.57
2023-04-20-NBI-B-127-25CE.28099.28099.4	KMQPDQQVVINCAIVR	12C(633.3957)	2474.36	634.401	15.18	36.08
2023-04-20-NBI-B-127-25CE.33139.33139.4	NCQDKLETSLHVLNQIK	2C(633.3957)	2615.42	634.401	11.37	42.38
2023-04-20-NBI-B-127-25CE.37443.37443.4	WQASSLPADDLCTENAIMLKR	12C(633.3957)	2994.54	634.401	18.57	100
2023-04-20-NBI-B-127-25CE.40695.40695.4	VQEAPIDEHWIIECNDGVFQR	14C(633.3957)	3130.57	634.401	35.68	100
2023-04-20-NBI-B-127-25CE.50939.50939.5	SPLPFQNRYPGTPADFNPGSLACSQLQNYDPDRALTDYITR	23C(633.3957)	5231.59	634.401	35.17	81.84
2023-04-20-NBI-B-127-25CE.43498.43498.3	CQSPWTEALWVR	1C(633.3957)	2108.1	634.401	24.27	100
2023-04-20-NBI-B-127-25CE.44229.44229.3	LCDFGVSGQLIDSMANSFVGTR	14M(15.9949), 2C(633.3957)	2965.48	634.401	68.15	100
2023-04-20-NBI-B-127-25CE.44851.44851.3	GLEMDPIDCTPPEYILPGSR	9C(633.3957)	2835.43	634.401	36.84	100
2023-04-20-NBI-B-127-25CE.48203.48203.7	ACVVHGSDLKDMTSEQLDDILKYHTEIVFAR	2C(633.3957)	4166.13	634.401	0	4.04
2023-04-20-NBI-B-127-25CE.51253.51253.3	QNAVTDLTAEAVNVAIAAPPSEGEANAELCR	30C(633.3957)	3756.91	634.401	13.54	13.32
2023-04-20-NBI-B-127-25CE.51906.51906.6	MRPGAYSTGYGGYEEYSGLSDGYGFTTDLFGRDLSYCLSGMYDHR	1M(15.9949), 37C(633.3957), 41M(15.9949)	5679.54	634.401	15.52	43.87
2023-04-20-NBI-B-127-25CE.55597.55597.4	AYHEQLTVAEITNACFEPANQMVK	15C(633.3957)	3339.67	634.401	22.26	99.74
2023-04-20-NBI-B-127-25CE.55122.55122.5	MKGNFTLPEVAECFDEITYVELQKEEAQK	13C(633.3957), 1M(15.9949)	4038.01	634.401	9.57	44.9
2023-04-20-NBI-B-127-25CE.54479.54479.5	MKGNFTLPEVAECFDEITYVELQKEEAQK	13C(633.3957), 1M(15.9949)	4038.01	634.401	6.35	29.77
2023-04-20-NBI-B-127-25CE.52474.52474.5	MLGNLLRPPYERPELPTCLYVIGLTGISGSGK	18C(633.3957), 1M(15.9949)	4093.22	634.401	11.95	82.96
2023-04-20-NBI-B-127-25CE.52526.52526.3	VYQPVSCPLSDLSENVESVVNEEK	7C(633.3957)	3296.66	634.401	46.35	100
2023-04-20-NBI-B-127-25CE.53594.53594.5	LASNLQWPSCPTQYSELQVDIQNLEDSPFQKPLHDSEIAK	10C(633.3957)	5201.61	634.401	14.94	47.46
2023-04-20-NBI-B-127-25CE.58583.58583.5	TGMLEELHLEPGVVQGLFPCVDELSDIHTR	20C(633.3957)	3967.03	634.401	4.7	29.96
2023-04-20-NBI-B-127-25CE.59954.59954.4	GTVSYLGSFLPDVSCWDIDQEGDSSFSVQEVQVDSSHLPLVK	15C(633.3957)	5202.55	634.401	23.04	42.96
2023-04-20-NBI-B-127-25CE.59125.59125.3	TMPIGPDVSLENLAAETCFFSGADLR	18C(633.3957), 2M(15.9949)	3402.69	634.401	79.89	84.19
2023-04-20-NBI-B-127-25CE.63224.63224.4	SGSAFCLVSILKPLLPTPDLTLK	6C(633.3957)	3045.77	634.401	12.7	63.53
2023-04-20-NBI-B-127-25CE.63570.63570.4	ELFEQAVSNAPCIIFIDEIDAITPKR	12C(633.3957)	3564.9	634.401	22.87	82.32
2023-04-20-NBI-B-127-25CE.63918.63918.4	IHESAGLPFFEIFVDAPLNICESR	21C(633.3957)	3336.73	634.401	22.98	92.35
2023-04-20-NBI-B-127-25CE.64883.64883.5	PGHLQEGFGCVVTNRFDQLFDDESDPFEVLK	10C(633.3957)	4171.05	634.401	9.12	60.81
2023-04-20-NBI-B-127-25CE.64504.64504.3	EGEAAGACPEEIFSALQYSGTEVPLQWLR	8C(633.3957)	3783.89	634.401	48.99	100
2023-04-20-NBI-B-127-25CE.21142.21142.3	SPLGEAPPGTPPCR	13C(633.3957)	2011.07	634.401	17.22	6.74
2023-04-20-NBI-B-127-25CE.19419.19419.3	TVGPCLGDSK	5C(633.3957)	1608.87	634.401	15.28	40.33
2023-04-20-NBI-B-127-25CE.23137.23137.3	DSFDNCSLGESSK	6C(633.3957)	2020.95	634.401	18.64	100
2023-04-20-NBI-B-127-25CE.23655.23655.4	HIEQLTTASEHCDLAIK	12C(633.3957)	2541.34	634.401	41.16	65.38
2023-04-20-NBI-B-127-25CE.27979.27979.3	CQDETQMISSLK	1C(633.3957)	2015.02	634.401	34.36	79.73
2023-04-20-NBI-B-127-25CE.37419.37419.3	TVPLLAACLPQDK	8C(633.3957)	2001.14	634.401	3.84	100
2023-04-20-NBI-B-127-25CE.35852.35852.3	DCLIPMGITSENVAER	2C(633.3957), 6M(15.9949)	2396.22	634.401	29.53	100
2023-04-20-NBI-B-127-25CE.41230.41230.3	CMPAPEEIVEELPASK	1C(633.3957)	2375.22	634.401	36.78	100
2023-04-20-NBI-B-127-25CE.22161.22161.3	NSIASCADEQPHIGNYR	6C(633.3957)	2507.23	634.401	75.24	72.92
2023-04-20-NBI-B-127-25CE.14496.14496.4	VDCDQHSDIAQR	3C(633.3957)	2018.99	634.401	42.38	78.92
2023-04-20-NBI-B-127-25CE.27226.27226.5	CFNPPPKPEPFQFGQSSQKPPVAGGK	1C(633.3957)	3401.77	634.401	2.53	2.23
2023-04-20-NBI-B-127-25CE.27887.27887.5	ALCAEADRLQQSHPLSATQIQVK	3C(633.3957)	3139.69	634.401	7.65	27.27
2023-04-20-NBI-B-127-25CE.28930.28930.4	KPTDGASSSNCVTDISHLVR	11C(633.3957)	2719.41	634.401	18.46	100
2023-04-20-NBI-B-127-25CE.35376.35376.3	CQSLTEDLEFR	1C(633.3957)	1973	634.401	20.74	88.39
2023-04-20-NBI-B-127-25CE.38853.38853.3	ANTESQSLILQANEELCPK	17C(633.3957)	2720.42	634.401	83.25	100
2023-04-20-NBI-B-127-25CE.39217.39217.5	QCVSAATSTNDSFEIRPAPKPVMETIPLGDLQAR	2C(633.3957)	4275.21	634.401	21.97	62.54
2023-04-20-NBI-B-127-25CE.44513.44513.4	YGDESSNSLPGHSVALCLAVAFK	17C(633.3957)	2997.54	634.401	20.06	80.47
2023-04-20-NBI-B-127-25CE.44726.44726.4	YHALLIPSCPGALTDLASSGSLAR	9C(633.3957)	3045.64	634.401	3.77	6.4
2023-04-20-NBI-B-127-25CE.44764.44764.4	TYLLDGSCMVEESGTLESQLEATKR	8C(633.3957)	3392.7	634.401	27.73	100
2023-04-20-NBI-B-127-25CE.46731.46731.3	LLPVEPCDLTEGFDPSVPPR	7C(633.3957)	2813.48	634.401	48.79	77.49
2023-04-20-NBI-B-127-25CE.48650.48650.3	MEDSMDMDMSPLRPQNYLFGCELK	21C(633.3957), 5M(15.9949), 7M(15.9949), N-term(42.0106)	3556.62	634.401	60.59	65.11
2023-04-20-NBI-B-127-25CE.55499.55499.4	SNILTLMYQCMQDKMPEVR	10C(633.3957)	2932.48	634.401	11.16	49.99
2023-04-20-NBI-B-127-25CE.58134.58134.5	REEPEKWPLPPIVDYSQTDFSQLLNCPEFVPR	26C(633.3957)	4462.28	634.401	13.5	57.77
2023-04-20-NBI-B-127-25CE.59969.59969.5	NHELSGLNKEELAVLLLQSDPFFMPEICK	28C(633.3957)	3947.07	634.401	6.24	29.83
2023-04-20-NBI-B-127-25CE.59584.59584.3	CDFTEDQTAEFKEAFQLFDR	1C(633.3957), N-term(42.0106)	3114.48	634.401	49.57	74.4
2023-04-20-NBI-B-127-25CE.64052.64052.3	SYFQPSPSCPQASPDIELPSLPLMSALMTPK	9C(633.3957)	3965.01	634.401	29.18	63.75
2023-04-20-NBI-B-127-25CE.60591.60591.4	DKPELQFPFLQDEDTVATLLECK	22C(633.3957)	3311.71	634.401	15.83	39.84
2023-04-20-NBI-B-127-25CE.64700.64700.5	ILQCTKDNEVEQEDLAQSLSLVKDVIGAVDSK	4C(633.3957)	4120.17	634.401	7.86	31.68
2023-04-20-NBI-B-127-25CE.64362.64362.6	GTGCKVPQDVLQKLLESLQENHFQEDEQFLGAVMPR	4C(633.3957)	4716.41	634.401	0	20.45
2023-04-20-NBI-B-127-25CE.16475.16475.3	GGEQINKIQQDSGCK	14C(633.3957)	2237.16	634.4	31.22	21.88
2023-04-20-NBI-B-127-25CE.34595.34595.3	TSVPAPLNSCLLK	10C(633.3957)	1975.13	634.4	24.35	90.55
2023-04-20-NBI-B-127-25CE.38016.38016.4	EAGVGNGTCAPVRLPFSGFR	9C(633.3957)	2667.41	634.4	3.08	100
2023-04-20-NBI-B-127-25CE.56379.56379.3	GEPGGILCFLPGWQEIK	8C(633.3957)	2476.33	634.4	27.98	90.43
2023-04-20-NBI-B-127-25CE.20360.20360.4	ERCLGPPTTPGPYR	3C(633.3957)	2176.16	634.4	20.41	46.15
2023-04-20-NBI-B-127-25CE.22282.22282.4	HGSLGSSIKDEASLPDCSSSR	17C(633.3957)	2765.38	634.4	13.12	9.63
2023-04-20-NBI-B-127-25CE.17653.17653.3	GFNKETAAACVEK	10C(633.3957)	2000.05	634.4	14.6	100
2023-04-20-NBI-B-127-25CE.17666.17666.3	GFNKETAAACVEK	10C(633.3957)	2000.05	634.4	17.12	100
2023-04-20-NBI-B-127-25CE.21256.21256.3	CGAALAGHQLIR	1C(633.3957)	1842.04	634.4	46.08	78.73
2023-04-20-NBI-B-127-25CE.16285.16285.5	VKTEQQESDSVQCMPVAKR	13C(633.3957)	2795.44	634.4	22.55	67.72
2023-04-20-NBI-B-127-25CE.16503.16503.3	PSETPQAEVGPTGCPHR	14C(633.3957)	2395.21	634.4	41.03	17.35
2023-04-20-NBI-B-127-25CE.29637.29637.3	DCGTSVPQGLLK	2C(633.3957)	1850.01	634.4	31.58	100
2023-04-20-NBI-B-127-25CE.37789.37789.5	NIQKLPVESKSEETNTEIVECILK	21C(633.3957)	3376.83	634.4	14.12	63.24
2023-04-20-NBI-B-127-25CE.38586.38586.3	LLSDLCGTVMSTTDVEK	6C(633.3957)	2444.26	634.4	27.28	100
2023-04-20-NBI-B-127-25CE.38634.38634.3	ASAPLACAAAAPLTSPSITSASLEAEPSGR	7C(633.3957)	3429.79	634.4	34.47	100
2023-04-20-NBI-B-127-25CE.36473.36473.5	VCHAHPTLSEAFREANLAASFGK	2C(633.3957)	3088.6	634.4	18.84	68.05
2023-04-20-NBI-B-127-25CE.39238.39238.3	LLSMNLENPSCNSVLDPR	11C(633.3957), 4M(15.9949)	2650.36	634.4	43.3	58.43
2023-04-20-NBI-B-127-25CE.40511.40511.3	DGLLENQTPEFFQDVCKPK	16C(633.3957)	2840.45	634.4	49.66	62.5
2023-04-20-NBI-B-127-25CE.49903.49903.4	ELNTLCSELHVEPFQEEGETTILQLEK	6C(633.3957)	3761.92	634.4	39.42	78.9
2023-04-20-NBI-B-127-25CE.49942.49942.3	IGSSELQEFCPTILQQLDSR	10C(633.3957)	2896.51	634.4	61.3	100
2023-04-20-NBI-B-127-25CE.50323.50323.4	DIDFLKEEEHDCFLEEIMTK	12C(633.3957)	3116.52	634.4	15.59	42.9
2023-04-20-NBI-B-127-25CE.42277.42277.3	LVCGMVSYLNDLPSQR	3C(633.3957)	2427.28	634.4	24.52	100
2023-04-20-NBI-B-127-25CE.41848.41848.4	AGEGTYALDSESCMEKLAALSASLAR	13C(633.3957), 14M(15.9949)	3292.64	634.4	41.18	96.42
2023-04-20-NBI-B-127-25CE.41935.41935.5	SNGYEDHMAEDCRGDIGRTNLIVNYLPQNMTQDELR	12C(633.3957), 8M(15.9949), N-term(42.0106)	4858.29	634.4	24	65.07
2023-04-20-NBI-B-127-25CE.50764.50764.4	FGSTQEYEACFGQFILTPHIMTR	10C(633.3957)	3308.65	634.4	9.03	29.13
2023-04-20-NBI-B-127-25CE.49776.49776.3	LLFSQGCNWIQQYSFGPEK	7C(633.3957)	2877.46	634.4	31.46	48.5
2023-04-20-NBI-B-127-25CE.44536.44536.5	ALIERPSQNNIGIQTMECSLRVPETVSAATQTIK	18C(633.3957)	4331.31	634.4	18.45	60.21
2023-04-20-NBI-B-127-25CE.44680.44680.3	LNLSGVNLPGVLQQGCVSAK	16C(633.3957)	2629.47	634.4	48.44	65.03
2023-04-20-NBI-B-127-25CE.46909.46909.3	AAVEEGIVLGGGCALLR	13C(633.3957)	2260.27	634.4	28.93	100
2023-04-20-NBI-B-127-25CE.48260.48260.4	AAGSGVSDYDYLDLDKMSLYSEADSGYGSYGGFASAPTTPCQK	41C(633.3957)	5077.33	634.4	35.26	47.03
2023-04-20-NBI-B-127-25CE.48601.48601.4	AYHEQLTVAEITNACFEPANQMVK	15C(633.3957)	3339.67	634.4	23.66	100
2023-04-20-NBI-B-127-25CE.46428.46428.4	GKEFEFSQLPLKVEFLECSAK	18C(633.3957)	3061.63	634.4	13.55	42.2
2023-04-20-NBI-B-127-25CE.49114.49114.7	TFPLCFDDHDPAVIHENASQPEVLVPIRLDMEIDGQKLR	5C(633.3957)	5090.61	634.4	0	17.76
2023-04-20-NBI-B-127-25CE.52826.52826.4	TMMFSEDEALCVVDLLKEK	11C(633.3957), 2M(15.9949)	2849.44	634.4	11.67	100
2023-04-20-NBI-B-127-25CE.56625.56625.4	EIGNCTQITNLDLQHNELLDLPDTIGNLSSLSR	5C(633.3957)	4269.21	634.4	28.29	100
2023-04-20-NBI-B-127-25CE.56821.56821.3	MIPICPVVSFTYVPSRLGEDAK	5C(633.3957), N-term(42.0106)	3096.65	634.4	46.56	100
2023-04-20-NBI-B-127-25CE.58450.58450.3	TAAVSCLWALTSSEVLSAEQIR	6C(633.3957)	2967.58	634.4	42.59	100
2023-04-20-NBI-B-127-25CE.58614.58614.3	AEQQDVNVNPEITALQTMLAECQENLK	22C(633.3957)	3661.84	634.4	50.47	70.09
2023-04-20-NBI-B-127-25CE.63539.63539.3	LMWLFGCPLLLDDVAR	7C(633.3957)	2494.36	634.4	20.1	64.73
2023-04-20-NBI-B-127-25CE.64075.64075.3	LLEETQLDMNEFDNLLQPIIDTCTK	23C(633.3957)	3568.82	634.4	29.28	34.54
2023-04-20-NBI-B-127-25CE.64343.64343.5	STAPVMDLLGLDAPVACSIANSKTSNTLEKDLDLLASVPSPSSSGSR	17C(633.3957)	5347.76	634.4	17.5	53.87
2023-04-20-NBI-B-127-25CE.65540.65540.4	GTAPEVFLLLCRPPPGVLPEIDTALLTPLQSPAQVLPNSSK	11C(633.3957)	4911.73	634.4	35.79	60.44
2023-04-20-NBI-B-127-25CE.21974.21974.3	GCHLLVATPGR	2C(633.3957)	1755.99	634.4	9.16	4.08
2023-04-20-NBI-B-127-25CE.24732.24732.4	APHAMISSCGTIPGNPYPK	9C(633.3957)	2573.32	634.4	16.84	100
2023-04-20-NBI-B-127-25CE.29266.29266.4	KIENLCAMGFDR	6C(633.3957)	2029.06	634.4	6.7	57.75
2023-04-20-NBI-B-127-25CE.36068.36068.3	LMGCQDILENVPGR	4C(633.3957)	2177.14	634.4	26.81	100
2023-04-20-NBI-B-127-25CE.37723.37723.4	KAGEDLEVSEGLMCFDPK	14C(633.3957)	2600.3	634.4	9.27	28.49
2023-04-20-NBI-B-127-25CE.41924.41924.3	SVLPTAIPAVLPAASPCSSPK	17C(633.3957)	2638.49	634.4	42.76	83.07
2023-04-20-NBI-B-127-25CE.46745.46745.3	ENVIMSQILPCIK	11C(633.3957)	2120.18	634.4	22.46	78.9
2023-04-20-NBI-B-127-25CE.48624.48624.3	LGGTIDDCELVEGLVLTQK	8C(633.3957)	2635.42	634.4	24.64	63.91
2023-04-20-NBI-B-127-25CE.20142.20142.4	RLDECEEAFQGTK	5C(633.3957)	2158.08	634.4	27.44	100
2023-04-20-NBI-B-127-25CE.20724.20724.4	GAQVNAVNQNGCTPLHYAASK	12C(633.3957)	2775.42	634.4	39.05	100
2023-04-20-NBI-B-127-25CE.22124.22124.3	EALEHLCTYEK	7C(633.3957)	1968.01	634.4	47.92	86.31
2023-04-20-NBI-B-127-25CE.19197.19197.4	SKFCEADVSSDLRK	4C(633.3957)	2217.16	634.4	28.31	53.42
2023-04-20-NBI-B-127-25CE.23531.23531.3	ACSMPQELPQSPR	2C(633.3957)	2076.06	634.4	22.03	34.57
2023-04-20-NBI-B-127-25CE.25496.25496.5	APPAPPKPEPGEAPGASQCMPLKLR	19C(633.3957)	3171.7	634.4	21.28	70.89
2023-04-20-NBI-B-127-25CE.29464.29464.4	ETCAWFTDNYEQARK	3C(633.3957)	2494.21	634.4	17.28	100
2023-04-20-NBI-B-127-25CE.37434.37434.4	LTEEKYQVEQCVNEASIIIR	11C(633.3957)	2997.6	634.4	17.66	100
2023-04-20-NBI-B-127-25CE.37554.37554.4	GSDELFSTCVTNGPFIMSSNSASAANGNDSKK	17M(15.9949), 9C(633.3957)	3884.83	634.4	26.44	40.79
2023-04-20-NBI-B-127-25CE.39310.39310.3	GQAGGGGPGTGPGLGEAGSLATCELPLAK	23C(633.3957)	3155.64	634.4	83.24	100
2023-04-20-NBI-B-127-25CE.39713.39713.3	LLSMNLENPSCNSVLDPR	11C(633.3957)	2634.36	634.4	60.37	85.11
2023-04-20-NBI-B-127-25CE.43828.43828.4	AYHEQLSVAEITNACFEPANQMVK	15C(633.3957)	3325.66	634.4	12	43.66
2023-04-20-NBI-B-127-25CE.41974.41974.3	CPQIVIAFYEER	1C(633.3957)	2100.12	634.4	32.76	100
2023-04-20-NBI-B-127-25CE.49886.49886.3	VTELQQQPLCTSVNTIYDNAVQGLR	10C(633.3957)	3422.8	634.4	39.31	70.69
2023-04-20-NBI-B-127-25CE.44690.44690.3	VFPLSCAVQQYAWGK	6C(633.3957)	2329.24	634.4	34.43	100
2023-04-20-NBI-B-127-25CE.46774.46774.3	SLWSSLCLGPAPAPPGPVSPEGR	7C(633.3957)	2907.54	634.4	25.57	100
2023-04-20-NBI-B-127-25CE.48523.48523.4	RIVAQLLTCMDDLNNVAATAR	9C(633.3957)	2920.57	634.4	17.86	100
2023-04-20-NBI-B-127-25CE.48580.48580.3	ANCSDNEFTQALTAAIPPESLTR	3C(633.3957)	3081.55	634.4	42.12	87.53
2023-04-20-NBI-B-127-25CE.45289.45289.3	AGAPGPGLGLCSSSPTGGFVDASVLVR	11C(633.3957)	3104.64	634.4	79.77	100
2023-04-20-NBI-B-127-25CE.45295.45295.4	AYHEQLSVAEITNACFEPANQMVK	15C(633.3957)	3325.66	634.4	29.16	84.06
2023-04-20-NBI-B-127-25CE.51331.51331.3	NAALQPSVLTMCNGGAGDVGLPALVAEAGR	12C(633.3957)	3484.83	634.4	70.75	100
2023-04-20-NBI-B-127-25CE.51742.51742.4	IGSSLYALGTQDSTDICKFFLK	17C(633.3957)	3039.61	634.4	15.48	37.58
2023-04-20-NBI-B-127-25CE.52789.52789.4	VDEFPLCGHMVSDEYEQLSSEALEAAR	7C(633.3957)	3657.74	634.4	23.88	49.73
2023-04-20-NBI-B-127-25CE.52949.52949.3	SPQLILVNMASFPECTAAAIK	15C(633.3957)	2836.53	634.4	69	100
2023-04-20-NBI-B-127-25CE.53107.53107.4	STFFNVLTNSQASAENFPFCTIDPNESRVPVPDER	20C(633.3957)	4561.23	634.4	18.21	23.7
2023-04-20-NBI-B-127-25CE.59170.59170.5	GGPGGGFRPFVPHIPFDFYLCEMAFPR	21C(633.3957)	3643.84	634.4	4.09	22.29
2023-04-20-NBI-B-127-25CE.61285.61285.4	QELIECVANSDEQLGEMFLEEKIPSISDLK	6C(633.3957)	4040.05	634.4	19.7	73.88
2023-04-20-NBI-B-127-25CE.60562.60562.4	KNPFGLVPVLENSQGQLIYESAITCEYLDEAYPGK	25C(633.3957)	4518.31	634.4	30.47	66.27
2023-04-20-NBI-B-127-25CE.65107.65107.4	ESQYCVLRDFQEYLAAVESSMK	5C(633.3957)	3228.59	634.4	5.46	32.61
2023-04-20-NBI-B-127-25CE.65236.65236.4	GLQGVGPGCTDETLLSAIASALHTSTMPITGQLSAAVEK	27M(15.9949), 9C(633.3957)	4473.32	634.4	36.82	100
2023-04-20-NBI-B-127-25CE.65449.65449.5	LTLMEEVLLLGLKDKEGYTSFWNDCISSGLR	25C(633.3957)	4163.18	634.4	8.57	23.68
2023-04-20-NBI-B-127-25CE.17651.17651.4	GFNKETAAACVEK	10C(633.3957)	2000.05	634.4	18.84	73.9
2023-04-20-NBI-B-127-25CE.17667.17667.4	GFNKETAAACVEK	10C(633.3957)	2000.05	634.4	30	75.41
2023-04-20-NBI-B-127-25CE.23562.23562.3	AGWACPGQDPGPEPR	5C(633.3957)	2170.07	634.4	44.56	100
2023-04-20-NBI-B-127-25CE.31133.31133.4	IRCDMEDIHTLLK	3C(633.3957)	2219.19	634.4	6.98	23.53
2023-04-20-NBI-B-127-25CE.38482.38482.3	TSFVNFTDICK	10C(633.3957)	1907	634.4	12.11	30.33
2023-04-20-NBI-B-127-25CE.37310.37310.3	CIYNLLQSSSPAVK	1C(633.3957)	2155.18	634.4	34.86	96.75
2023-04-20-NBI-B-127-25CE.37330.37330.3	ELGAALQGCLLR	9C(633.3957)	1876.07	634.4	23.98	87.59
2023-04-20-NBI-B-127-25CE.20396.20396.3	AVGQGCVEIGSQR	6C(633.3957)	1936.03	634.4	44.79	100
2023-04-20-NBI-B-127-25CE.18040.18040.5	IEDEECVRLDKER	6C(633.3957)	2266.17	634.4	20.47	26.69
2023-04-20-NBI-B-127-25CE.21363.21363.3	STCPSAAPSASAPAMTTVENK	3C(633.3957)	2653.32	634.4	46.92	68.62
2023-04-20-NBI-B-127-25CE.18739.18739.5	LRCDSADLRHDIDR	3C(633.3957)	2317.21	634.4	13.15	15.85
2023-04-20-NBI-B-127-25CE.23246.23246.6	RHCAYEHDIQALSPQVQQVQDDGHR	3C(633.3957)	3562.76	634.4	7.02	27.26
2023-04-20-NBI-B-127-25CE.24473.24473.5	SCGSSSHENRPLDLLHKMESK	2C(633.3957)	2987.51	634.4	12.6	50.27
2023-04-20-NBI-B-127-25CE.25103.25103.5	EPDKGCIEPGPGHWGELSR	6C(633.3957)	2696.35	634.4	11.62	100
2023-04-20-NBI-B-127-25CE.25366.25366.3	QESCLGNSPPFEK	4C(633.3957)	2068.04	634.4	11.85	20.05
2023-04-20-NBI-B-127-25CE.26659.26659.3	TECYGYALGDATR	3C(633.3957)	2052.01	634.4	15.72	52.88
2023-04-20-NBI-B-127-25CE.31207.31207.4	SEVCILHEYMQR	4C(633.3957)	2140.09	634.4	8.46	40.8
2023-04-20-NBI-B-127-25CE.33444.33444.5	VALEGLRPTIPPGISPHVCK	19C(633.3957)	2716.56	634.4	5.04	41.62
2023-04-20-NBI-B-127-25CE.38510.38510.4	RPPGGTSPPNGGLPGPLATSAAPPGPPAAASPCLGPVAAAGSGLR	33C(633.3957)	4599.45	634.4	11.68	7.58
2023-04-20-NBI-B-127-25CE.36929.36929.5	YSYVCPDLVKEFNKYDTDGSK	5C(633.3957)	3103.53	634.4	9.14	38.23
2023-04-20-NBI-B-127-25CE.39546.39546.3	DSGAALGLGIALHSPCYAQVR	16C(633.3957)	2731.46	634.4	100	81.77
2023-04-20-NBI-B-127-25CE.39601.39601.4	DAPNLICTPHTAWYSEQASLEMR	7C(633.3957)	3265.6	634.4	21.71	53.59
2023-04-20-NBI-B-127-25CE.36373.36373.6	KHETQSLALDACSRDEGAVISQISDISNR	12C(633.3957)	3775.93	634.4	4.71	25.29
2023-04-20-NBI-B-127-25CE.38145.38145.4	AASEVAGVVANAPSPPESSSLCASKSDEGLPDGLSTKDSAQK	22C(633.3957), N-term(42.0106)	4732.35	634.4	15.18	16.82
2023-04-20-NBI-B-127-25CE.41161.41161.5	MKVACITEQVLTLVNKR	1M(15.9949), 5C(633.3957)	2594.48	634.4	0	17.65
2023-04-20-NBI-B-127-25CE.41208.41208.4	ECTIVPSNHYGPIPGIPVGTMWR	21M(15.9949), 2C(633.3957)	3172.63	634.4	21.74	78.67
2023-04-20-NBI-B-127-25CE.47710.47710.5	EKAQALEELTGFRELFQTPCTDNPTTDEK	20C(633.3957)	3943.96	634.4	15.65	48.91
2023-04-20-NBI-B-127-25CE.47764.47764.3	VYAAATEDMDCLTFGSPVLMR	11C(633.3957)	2922.44	634.4	48.85	55.18
2023-04-20-NBI-B-127-25CE.43714.43714.4	RLQMEGEGGGETPEQPGLNGAAAAAAGAPDEAAEALGSADCELSAK	41C(633.3957), 4M(15.9949)	5016.38	634.4	29.21	37.12
2023-04-20-NBI-B-127-25CE.41537.41537.6	QHRLDGSLETTNEILDSASHDCPLVTQTYGAAAGK	22C(633.3957)	4331.16	634.4	2.3	13.13
2023-04-20-NBI-B-127-25CE.41845.41845.5	QHRLDGSLETTNEILDSASHDCPLVTQTYGAAAGK	22C(633.3957)	4331.16	634.4	8.67	23.81
2023-04-20-NBI-B-127-25CE.41860.41860.5	QHRLDGSLETTNEILDSASHDCPLVTQTYGAAAGK	22C(633.3957)	4331.16	634.4	17.42	34.03
2023-04-20-NBI-B-127-25CE.50816.50816.5	TCFETFPDKVAIQLNDTHPALSIPELMR	2C(633.3957)	3818.98	634.4	4.44	37.31
2023-04-20-NBI-B-127-25CE.43478.43478.3	VIEDVAFACALTSSVPTTK	9C(633.3957)	2584.39	634.4	39.47	100
2023-04-20-NBI-B-127-25CE.46983.46983.4	LQDPKDDECPVVNAYATLIENDSNPEVR	9C(633.3957)	3776.87	634.4	37.85	76.73
2023-04-20-NBI-B-127-25CE.48562.48562.4	SLTANPELIDRLACLSEEGNEIESGK	14C(633.3957)	3420.76	634.4	23.89	58.75
2023-04-20-NBI-B-127-25CE.49342.49342.5	FLEVIKPFCVILPEIQKPER	9C(633.3957)	3030.75	634.4	2.94	17.83
2023-04-20-NBI-B-127-25CE.48952.48952.4	NGVLPDCLTDGSDVVSDLEHEEMK	7C(633.3957)	3234.55	634.4	26.38	100
2023-04-20-NBI-B-127-25CE.51223.51223.4	GVWGTPGQVYDVEEVDVKDPNYDDDQENCVYETVVLPLDER	29C(633.3957)	5331.52	634.4	26.54	52.48
2023-04-20-NBI-B-127-25CE.51402.51402.5	HRPQVAIICGSGLGGLTDKLTQAQIFDYGEIPNFPR	9C(633.3957)	4544.41	634.4	26.14	67.43
2023-04-20-NBI-B-127-25CE.55019.55019.4	GLGCQTLGPHNPTPPPSLDMFAEELAEEELETPTPTQR	4C(633.3957)	4735.33	634.4	61.44	87.99
2023-04-20-NBI-B-127-25CE.54581.54581.3	AAVEEGIVLGGGCALLR	13C(633.3957)	2260.27	634.4	18.2	40.89
2023-04-20-NBI-B-127-25CE.55705.55705.3	MSNWQGAIDSCLEALELDPSNTK	11C(633.3957)	3154.54	634.4	39.53	62.54
2023-04-20-NBI-B-127-25CE.53754.53754.5	QILLGIQELLNEPNIQDPAQAEAYTIYCQNRVEYEKR	28C(633.3957)	4995.59	634.4	27.21	52.7
2023-04-20-NBI-B-127-25CE.60001.60001.5	SDQGVEGPGGTGGSGSSPNDPVTNICQAADKQLFTLVEWAKR	26C(633.3957)	4906.43	634.4	16.28	48.91
2023-04-20-NBI-B-127-25CE.59383.59383.3	TLPPIEGTLGLSACFLPNSVFPR	14C(633.3957)	3061.68	634.4	37.32	51.33
2023-04-20-NBI-B-127-25CE.60178.60178.4	IYDPEIPTDEVENEFQSQQNISASVPNPNVICNSMFPVEDVFR	32C(633.3957)	5543.66	634.4	8.87	10.88
2023-04-20-NBI-B-127-25CE.60255.60255.4	VMDALEPADWCQFAALIVRDQTELR	11C(633.3957), 2M(15.9949)	3538.81	634.4	4.92	14.63
2023-04-20-NBI-B-127-25CE.64838.64838.7	QVHEIQSCMGRLETADKQSVHIVENEIQASIDQIFSR	8C(633.3957)	4871.48	634.4	0	14.92
2023-04-20-NBI-B-127-25CE.64900.64900.3	SACSLESNLEGLAGVLEADLPNYK	3C(633.3957)	3125.61	634.4	36.38	100
2023-04-20-NBI-B-127-25CE.64952.64952.3	ALSIPPNIDVLLCEQEVVADETPAVQAVLR	13C(633.3957)	3835.09	634.4	18.11	24.58
2023-04-20-NBI-B-127-25CE.27551.27551.3	CSNILLNNSGQIK	1C(633.3957)	2036.12	634.4	20.14	57.86
2023-04-20-NBI-B-127-25CE.26128.26128.3	AMEALATAEQACK	12C(633.3957)	1969.01	634.4	20.99	47.75
2023-04-20-NBI-B-127-25CE.28377.28377.4	IMDHVEESLCSAATPK	10C(633.3957)	2363.2	634.4	9.17	70.65
2023-04-20-NBI-B-127-25CE.34262.34262.3	CIENQVLQLER	1C(633.3957)	1977.08	634.4	7.32	24.83
2023-04-20-NBI-B-127-25CE.39187.39187.4	IVDWKEDCNFALGQLAK	8C(633.3957)	2582.37	634.4	20.04	100
2023-04-20-NBI-B-127-25CE.44220.44220.3	AFCEPGNVENNGVLSFIK	3C(633.3957)	2570.33	634.4	33.61	100
2023-04-20-NBI-B-127-25CE.53922.53922.3	VLMSVQYFLEDVDCK	14C(633.3957)	2421.24	634.4	5.75	10.71
2023-04-20-NBI-B-127-25CE.56412.56412.3	AGLLPCPEPTIISAILK	6C(633.3957)	2368.39	634.4	8.88	28.78
2023-04-20-NBI-B-127-25CE.22518.22518.3	WKSDEVDEQVACQEVK	12C(633.3957)	2525.26	634.4	81.67	100
2023-04-20-NBI-B-127-25CE.15785.15785.5	ATCAPQHGAPGPGPADASKVVAK	3C(633.3957)	2762.46	634.4	40.92	100
2023-04-20-NBI-B-127-25CE.19190.19190.5	SKFCEADVSSDLRK	4C(633.3957)	2217.16	634.4	13.33	24.49
2023-04-20-NBI-B-127-25CE.23489.23489.3	YYTPVPCESATAK	7C(633.3957)	2062.06	634.4	40.35	68.18
2023-04-20-NBI-B-127-25CE.24656.24656.4	ALTVAHELLCNKPEEEK	10C(633.3957)	2556.37	634.4	30.16	69.47
2023-04-20-NBI-B-127-25CE.27044.27044.4	AFSVEHTSCNEEENFANMK	9C(633.3957)	2819.3	634.4	26.61	100
2023-04-20-NBI-B-127-25CE.30628.30628.4	NRGFCFLEYEDHK	5C(633.3957)	2290.13	634.4	15.09	100
2023-04-20-NBI-B-127-25CE.35308.35308.5	DLQPFPTCQALVYRGHSDLVR	8C(633.3957)	3047.61	634.4	7.44	54.31
2023-04-20-NBI-B-127-25CE.40564.40564.3	TMGFCYQILTEPNADPR	5C(633.3957)	2588.29	634.4	32.69	94.47
2023-04-20-NBI-B-127-25CE.50227.50227.4	LTAGEACAQGLVTEVFPDSTFQKEVWTR	7C(633.3957)	3715.9	634.4	31.85	100
2023-04-20-NBI-B-127-25CE.41766.41766.5	DGWPAMCIHGDKSQPERDWVLNEFR	7C(633.3957)	3618.76	634.4	11.35	38.23
2023-04-20-NBI-B-127-25CE.50763.50763.5	VTQILQSPAFREDLECLIQEQMKK	16C(633.3957)	3479.86	634.4	0	46.06
2023-04-20-NBI-B-127-25CE.51071.51071.4	SGDAAIVDMVPGKPMCVESFSDYPPLGR	16C(633.3957)	3570.77	634.4	39.59	90
2023-04-20-NBI-B-127-25CE.43103.43103.3	VQYLEDTDPFACANFPEPR	12C(633.3957)	2844.39	634.4	56.38	89.81
2023-04-20-NBI-B-127-25CE.44519.44519.4	SGDAAIVEMVPGKPMCVESFSQYPPLGR	16C(633.3957)	3597.81	634.4	40.84	100
2023-04-20-NBI-B-127-25CE.44748.44748.6	LQQELDDLLVDLDHQRQSACNLEKK	20C(633.3957)	3583.88	634.4	0	10.57
2023-04-20-NBI-B-127-25CE.46926.46926.6	AQPLEDLAGLKELFQTPVCTDKPTTHEK	19C(633.3957)	3741.98	634.4	0	20.12
2023-04-20-NBI-B-127-25CE.46152.46152.4	IIQLLDDYPKCFIVGADNVGSK	11C(633.3957)	3040.64	634.4	32.02	100
2023-04-20-NBI-B-127-25CE.48548.48548.3	DLGPTLLVHGVTPVTCTDL	16C(633.3957)	2583.41	634.4	27.57	100
2023-04-20-NBI-B-127-25CE.46413.46413.5	QVCQLPGLFSYAQHIASIDGRR	3C(633.3957)	3091.65	634.4	0	50.8
2023-04-20-NBI-B-127-25CE.49197.49197.5	EKEHYCLADLASLMDKTFER	6C(633.3957)	3031.53	634.4	0	55.8
2023-04-20-NBI-B-127-25CE.54850.54850.3	AGVGLLEVVLEPDMSCGEEAATAVR	16C(633.3957)	3148.63	634.4	65.41	70.06
2023-04-20-NBI-B-127-25CE.54411.54411.4	AYHEQLTVAEITNACFEPANQMVK	15C(633.3957)	3339.67	634.4	15.02	72.27
2023-04-20-NBI-B-127-25CE.55789.55789.3	AFSSEIEDLPYLSTTEMYLCR	20C(633.3957)	3100.52	634.4	53.92	68.26
2023-04-20-NBI-B-127-25CE.52330.52330.4	ICEDSAEILDSDVLDRPLNIMIPK	2C(633.3957)	3331.75	634.4	21.14	73.95
2023-04-20-NBI-B-127-25CE.58429.58429.3	MEANQCPLVVEPSYPDLVINVGEVTLGEENRK	6C(633.3957), N-term(42.0106)	4217.15	634.4	17.75	83.15
2023-04-20-NBI-B-127-25CE.59604.59604.5	HVPCVEDEDFIQALDKMMLENLQQR	4C(633.3957)	3633.81	634.4	0	36.06
2023-04-20-NBI-B-127-25CE.60118.60118.4	MCLDQYSMLPATPWGVWEIIKR	2C(633.3957)	3269.69	634.4	8.79	36.84
2023-04-20-NBI-B-127-25CE.61003.61003.3	VAMNVYELSSAAGLPCEIDPALVVALSSQK	16C(633.3957)	3707.96	634.4	29.74	33.87
2023-04-20-NBI-B-127-25CE.64316.64316.5	FDRFNACFESVATNIDEIYKALSR	7C(633.3957)	3441.75	634.4	2.48	20.62
2023-04-20-NBI-B-127-25CE.64461.64461.3	NWYIQATCATSGDGLYEGLDWLSNQLR	8C(633.3957)	3706.82	634.4	59.77	100
2023-04-20-NBI-B-127-25CE.64525.64525.4	AYHEQLSVAEITNACFEPANQMVK	15C(633.3957), 22M(15.9949)	3341.65	634.4	16.04	94.51
2023-04-20-NBI-B-127-25CE.61610.61610.4	DLTEFTQVVQHDTACTIAATASVVK	15C(633.3957)	3280.71	634.4	17.34	100
2023-04-20-NBI-B-127-25CE.65240.65240.4	KGQVLSVCVEEENIIPYITNVLQNPDLALR	8C(633.3957)	4000.18	634.4	31.36	71.98
2023-04-20-NBI-B-127-25CE.26694.26694.3	MADCGGLPQISQPAK	4C(633.3957)	2148.12	634.399	43.19	100
2023-04-20-NBI-B-127-25CE.27421.27421.3	EVCFTIENK	3C(633.3957)	1714.91	634.399	15.71	74.86
2023-04-20-NBI-B-127-25CE.27750.27750.3	VQENCIDLVGR	5C(633.3957)	1878.01	634.399	25.1	100
2023-04-20-NBI-B-127-25CE.32113.32113.3	VMPCLAPIAAK	4C(633.3957)	1746	634.399	5.57	24.19
2023-04-20-NBI-B-127-25CE.37589.37589.3	CLYALEEGIVR	1C(633.3957)	1898.04	634.399	19.79	73.67
2023-04-20-NBI-B-127-25CE.45808.45808.3	NLSFFLTPPCAR	10C(633.3957)	1998.09	634.399	3.53	100
2023-04-20-NBI-B-127-25CE.46201.46201.3	ACANPAAGSVILLENLR	2C(633.3957)	2344.3	634.399	28.81	100
2023-04-20-NBI-B-127-25CE.51314.51314.3	AVCMLSNTTAIAEAWAR	3C(633.3957)	2440.27	634.399	32.57	100
2023-04-20-NBI-B-127-25CE.54463.54463.3	MDALVEDDICILNHEK	10C(633.3957), N-term(42.0106)	2532.27	634.399	37.6	60.86
2023-04-20-NBI-B-127-25CE.20189.20189.4	TEENKIQHNGNCQLNEENLSTKTEAV	12C(633.3957)	3575.76	634.399	25.01	47.5
2023-04-20-NBI-B-127-25CE.15995.15995.5	TECAEPPRDEPPADGALKR	3C(633.3957)	2684.37	634.399	33	100
2023-04-20-NBI-B-127-25CE.19504.19504.3	GMETCAMETR	5C(633.3957)	1760.84	634.399	44.6	100
2023-04-20-NBI-B-127-25CE.19219.19219.5	LTDCVVMRDPASKR	4C(633.3957)	2223.2	634.399	16.05	26.73
2023-04-20-NBI-B-127-25CE.27239.27239.4	SEGVGTCSEKDPGVLQPVPLGGR	7C(633.3957)	2914.53	634.399	34.56	72.77
2023-04-20-NBI-B-127-25CE.29471.29471.5	ACSAPGGLVPSEKPPMMPQAQPAIPRPNR	2C(633.3957)	3629.91	634.399	29.56	100
2023-04-20-NBI-B-127-25CE.30897.30897.4	KADPQEAINCLMR	10C(633.3957)	2121.12	634.399	5.63	25.1
2023-04-20-NBI-B-127-25CE.32117.32117.3	VCFVGDGFTR	2C(633.3957)	1732.91	634.399	13.02	53.56
2023-04-20-NBI-B-127-25CE.38268.38268.3	SQTEEITSTTDSVYTGGTEVMVPSFCK	21M(15.9949), 26C(633.3957)	3545.69	634.399	23.07	19.49
2023-04-20-NBI-B-127-25CE.38431.38431.5	FCQLLWRPRPPTLLSQEQIK	2C(633.3957)	3085.74	634.399	2.82	21.85
2023-04-20-NBI-B-127-25CE.38493.38493.5	NEMNCKEDQFQLSLLAAMGNTQRK	3M(15.9949), 5C(633.3957)	3417.7	634.399	3.82	6.39
2023-04-20-NBI-B-127-25CE.39500.39500.2	FEELCSDLFR	5C(633.3957)	1890.97	634.399	74.59	50.18
2023-04-20-NBI-B-127-25CE.38583.38583.5	YVWLVYEQDRPLKCDEPILSNR	14C(633.3957)	3368.77	634.399	6.65	28.85
2023-04-20-NBI-B-127-25CE.38860.38860.3	YCNSLPDIPFDPK	2C(633.3957)	2141.1	634.399	21.03	100
2023-04-20-NBI-B-127-25CE.47874.47874.3	EANGLPIMESNCFDPSKIQLPEDE	12C(633.3957)	3308.61	634.399	57.44	85.75
2023-04-20-NBI-B-127-25CE.47732.47732.4	LMSSLPNFCGIFNHLER	2M(15.9949), 9C(633.3957)	2626.35	634.399	5.22	30.64
2023-04-20-NBI-B-127-25CE.47756.47756.5	QNIVLPSDEKGELDLSLENLDLSKDCGSVSTVDEFPEAR	26C(633.3957)	4894.45	634.399	28.98	48.4
2023-04-20-NBI-B-127-25CE.50229.50229.4	SSLPEFQAAPEAEPEPGEPLLQVTLVDCPGHASLIR	28C(633.3957)	4430.29	634.399	58.93	71.47
2023-04-20-NBI-B-127-25CE.42563.42563.4	HGVSQTDCNIMQDPDFSFLAAR	8C(633.3957)	3084.49	634.399	34.47	100
2023-04-20-NBI-B-127-25CE.41552.41552.4	ANASICFAVPDPLMPDPSKQPK	6C(633.3957)	2958.55	634.399	19.13	100
2023-04-20-NBI-B-127-25CE.41936.41936.4	EHINLGCDMDFDIAGPSIR	7C(633.3957)	2735.35	634.399	3.4	4.6
2023-04-20-NBI-B-127-25CE.43127.43127.4	AYHEQLSVAEITNACFEPANQMVK	15C(633.3957), 22M(15.9949)	3341.65	634.399	20.21	57.98
2023-04-20-NBI-B-127-25CE.50610.50610.5	AISEQTGKELLYKFICTTSAIQNR	16C(633.3957)	3346.81	634.399	1.71	9.76
2023-04-20-NBI-B-127-25CE.50693.50693.4	LSCQNLGAVLDDVPVQGFFKK	3C(633.3957)	2910.58	634.399	7.17	59.08
2023-04-20-NBI-B-127-25CE.43084.43084.5	ETQTECEWTVDTSKLVFDGLRK	6C(633.3957)	3217.64	634.399	5.7	100
2023-04-20-NBI-B-127-25CE.44446.44446.3	AAVEEGIVLGGGCALLR	13C(633.3957)	2260.27	634.399	29.71	82.67
2023-04-20-NBI-B-127-25CE.44115.44115.5	ACDLPAWVHFPDTERAEWLNK	2C(633.3957)	3130.58	634.399	5.26	31.52
2023-04-20-NBI-B-127-25CE.44245.44245.4	VVQLSDACDMLGDHIVLDSVR	8C(633.3957)	2917.51	634.399	19.77	69.34
2023-04-20-NBI-B-127-25CE.46009.46009.3	EIMPVSTQACVIEPIVSIPK	10C(633.3957)	2786.54	634.399	60.72	100
2023-04-20-NBI-B-127-25CE.46042.46042.3	AATFFGEVVKAPCR	13C(633.3957), N-term(42.0106)	2170.17	634.399	12.76	24.16
2023-04-20-NBI-B-127-25CE.46173.46173.4	ALTVPELTQQMFDSKNMMAACDPR	21C(633.3957)	3329.64	634.399	22.57	39.98
2023-04-20-NBI-B-127-25CE.48427.48427.4	TDLVPAFQNLMKDCEAEVR	14C(633.3957)	2811.44	634.399	5.13	19.61
2023-04-20-NBI-B-127-25CE.45303.45303.3	VANCSLGTATIISENLNNEVMMK	4C(633.3957)	3084.58	634.399	46.68	100
2023-04-20-NBI-B-127-25CE.46498.46498.5	AKVDEFPLCGHMVSDEYEQLSSEALEAAR	12M(15.9949), 9C(633.3957)	3872.87	634.399	8.29	30.28
2023-04-20-NBI-B-127-25CE.46641.46641.4	SCSPSPVSPQVQPQAADTISDSVAVPASLLGMRR	2C(633.3957)	4084.12	634.399	28.38	62.85
2023-04-20-NBI-B-127-25CE.55124.55124.4	DLKDYFTKFGEVVDCTIK	15C(633.3957)	2753.45	634.399	4.58	24.44
2023-04-20-NBI-B-127-25CE.55784.55784.3	LSCQNLGAVLDDVPVQGFFK	3C(633.3957)	2782.48	634.399	42.42	100
2023-04-20-NBI-B-127-25CE.63014.63014.4	AYHEQLSVAEITNACFEPANQMVK	15C(633.3957), 22M(15.9949)	3341.65	634.399	20.71	82.04
2023-04-20-NBI-B-127-25CE.57983.57983.3	IEAVLPQCDLNNLSSFATSVLR	8C(633.3957)	3022.63	634.399	31.06	39.43
2023-04-20-NBI-B-127-25CE.63639.63639.6	LFDANKAELFTQSCADLDKWLHGLESQIQSDDYGK	14C(633.3957)	4618.28	634.399	0	29.83
2023-04-20-NBI-B-127-25CE.63695.63695.3	FLVPDMMDDICQEQFLELSYLNGVPEPSR	11C(633.3957)	4017.97	634.399	27	47.28
2023-04-20-NBI-B-127-25CE.63868.63868.6	VNPSQTHNNLYAWGQETGAPILTDDVSLQVFMDHLKKLAVSSAC	44C(633.3957)	5430.75	634.399	11.42	26.71
2023-04-20-NBI-B-127-25CE.63947.63947.4	YAPPPSFSEFYPPLTSSLEDFCSSLNSFSMSESKR	22C(633.3957), 30M(15.9949)	4583.17	634.399	41.15	83.67
2023-04-20-NBI-B-127-25CE.63956.63956.3	DGTVLCELINALYPEGQAPVK	6C(633.3957)	2862.53	634.399	39.15	99.95
2023-04-20-NBI-B-127-25CE.64282.64282.3	ALQIAMCAPVMVELEGETDPLLIAMK	7C(633.3957)	3418.81	634.399	27.71	100
2023-04-20-NBI-B-127-25CE.65322.65322.4	KGDEVQCEIEELGVIINKVV	7C(633.3957)	2846.56	634.399	4.52	22.62
2023-04-20-NBI-B-127-25CE.20829.20829.3	RVCLIQEPK	3C(633.3957)	1718	634.399	13.59	14.38
2023-04-20-NBI-B-127-25CE.23725.23725.4	RDGWPAMCIHGDK	8C(633.3957)	2118.06	634.399	14.47	44.9
2023-04-20-NBI-B-127-25CE.27862.27862.4	LTHAAPCMLFMK	11M(15.9949), 7C(633.3957)	2011.06	634.399	4.92	25.06
2023-04-20-NBI-B-127-25CE.28201.28201.3	EACLNIAMAQR	3C(633.3957)	1851.98	634.399	14.62	56.22
2023-04-20-NBI-B-127-25CE.34271.34271.4	SLQCENLKDTVENLTAK	4C(633.3957)	2538.35	634.399	25.18	81.96
2023-04-20-NBI-B-127-25CE.36140.36140.4	GVTIIGPATVGGIKPGCFK	17C(633.3957)	2447.41	634.399	13.21	43.15
2023-04-20-NBI-B-127-25CE.39170.39170.3	MAVGPPDCPVGGPLTFPGR	8C(633.3957)	2500.31	634.399	40.88	100
2023-04-20-NBI-B-127-25CE.44311.44311.3	GLSDALICTDDFIAK	8C(633.3957)	2214.17	634.399	42.99	100
2023-04-20-NBI-B-127-25CE.14452.14452.4	DKMCSMVKK	4C(633.3957)	1701.91	634.399	37.64	59.68
2023-04-20-NBI-B-127-25CE.21282.21282.3	SNGYEDHMAEDCRGDIGR	12C(633.3957), N-term(42.0106)	2699.22	634.399	32.4	8.99
2023-04-20-NBI-B-127-25CE.19542.19542.4	ALLCKPITQTK	4C(633.3957)	1848.1	634.399	16.44	38.71
2023-04-20-NBI-B-127-25CE.19616.19616.3	ALANSLACQGK	8C(633.3957)	1707.94	634.399	47.88	100
2023-04-20-NBI-B-127-25CE.22059.22059.4	SQQSKPQDASCLPALK	11C(633.3957)	2333.25	634.399	21.1	76.4
2023-04-20-NBI-B-127-25CE.26645.26645.5	MLKDKFNECGHVLYADIK	1M(15.9949), 9C(633.3957)	2772.44	634.399	13.27	54.06
2023-04-20-NBI-B-127-25CE.27420.27420.3	CYIASAGADALAK	1C(633.3957)	1886.01	634.399	15.19	56.54
2023-04-20-NBI-B-127-25CE.28703.28703.4	LLWNCNSNDGKDFER	5C(633.3957)	2443.21	634.399	3.68	11.09
2023-04-20-NBI-B-127-25CE.28746.28746.5	ASHLLETLLCKHPNMK	10C(633.3957), 15M(15.9949)	2483.35	634.399	5.94	23.49
2023-04-20-NBI-B-127-25CE.30371.30371.4	ACQSIYPLHDVFVRK	2C(633.3957)	2408.31	634.399	27.51	95.8
2023-04-20-NBI-B-127-25CE.32354.32354.3	EGLLLWCQRK	7C(633.3957)	1878.07	634.399	15.27	61.63
2023-04-20-NBI-B-127-25CE.31874.31874.5	NTDRGNDNWLIKYDCPMDSSSSR	15C(633.3957)	3306.55	634.399	8.88	40.3
2023-04-20-NBI-B-127-25CE.38346.38346.4	VNLHEGNTWCPSSLGVQSLPLDGSGAAEK	10C(633.3957)	3598.82	634.399	38.27	100
2023-04-20-NBI-B-127-25CE.38387.38387.4	GFCFITFKEEEPVK	3C(633.3957)	2306.21	634.399	2.97	29.16
2023-04-20-NBI-B-127-25CE.39327.39327.3	TCPVQLWVDSTPPPGTR	2C(633.3957)	2486.31	634.399	35.75	72.1
2023-04-20-NBI-B-127-25CE.39561.39561.3	QIPAITCIQSQWR	7C(633.3957)	2176.19	634.399	16.44	61.79
2023-04-20-NBI-B-127-25CE.39777.39777.4	NSSAQAFLGPENPEEPYLDGINYNCVAPGKR	25C(633.3957)	3982.96	634.399	36.14	34.73
2023-04-20-NBI-B-127-25CE.38731.38731.4	CLPEPERQLSVPIPGGSNGDIQQVGVIR	1C(633.3957)	3590.93	634.399	47.48	100
2023-04-20-NBI-B-127-25CE.38029.38029.5	DRYDSFIELQEKLHQNICR	18C(633.3957)	3039.57	634.399	1.75	4.77
2023-04-20-NBI-B-127-25CE.38218.38218.5	CRLFVGNLPTDITEEDFKR	1C(633.3957)	2885.52	634.399	7.16	27.49
2023-04-20-NBI-B-127-25CE.40999.40999.4	NLVQCGDFPHLLVYGPSGAGK	5C(633.3957)	2804.48	634.399	3.95	16.32
2023-04-20-NBI-B-127-25CE.47958.47958.5	SHLNFSMLESPALHCQPSTSSAFPIGSSGFSLVK	15C(633.3957)	4196.12	634.399	11.16	35.18
2023-04-20-NBI-B-127-25CE.50068.50068.4	VDEFPLCGHMVSDEYEQLSSEALEAAR	10M(15.9949), 7C(633.3957)	3673.74	634.399	47.36	88.09
2023-04-20-NBI-B-127-25CE.42280.42280.4	AYHEQLSVAEITNACFEPANQMVK	15C(633.3957)	3325.66	634.399	23.95	100
2023-04-20-NBI-B-127-25CE.41541.41541.3	AVTDSINQLITMCTQQAPGQK	12M(15.9949), 13C(633.3957)	2895.49	634.399	61.11	100
2023-04-20-NBI-B-127-25CE.50537.50537.4	IIVPFVTCGDLSSYDSDRSYPLDLEGGSEYK	8C(633.3957)	4058	634.399	51.15	99.87
2023-04-20-NBI-B-127-25CE.44355.44355.3	SVLCSTPTINIPASPFMQK	4C(633.3957)	2666.43	634.399	36.25	100
2023-04-20-NBI-B-127-25CE.44246.44246.2	SCINLPTVLPGSPSK	2C(633.3957), N-term(42.0106)	2187.21	634.399	60.79	47.19
2023-04-20-NBI-B-127-25CE.45684.45684.3	FGANAILGVSLAVCK	14C(633.3957)	2095.2	634.399	13.49	34.47
2023-04-20-NBI-B-127-25CE.45839.45839.5	GLDGIPFTVDATSQIHCIEDFHR	17C(633.3957)	3203.62	634.399	0	8.91
2023-04-20-NBI-B-127-25CE.46490.46490.3	LGELNIGMDGLGNEVSALNQQCNGSK	22C(633.3957)	3293.65	634.399	55.94	68.09
2023-04-20-NBI-B-127-25CE.46554.46554.5	KHGLEVIYMIEPIDEYCVQQLK	17C(633.3957)	3280.73	634.399	2.9	7.08
2023-04-20-NBI-B-127-25CE.51418.51418.4	ALQECPNSGILWSEAIFLEARPQR	5C(633.3957)	3360.78	634.399	34.17	100
2023-04-20-NBI-B-127-25CE.52193.52193.3	LGTTAGQMCSGLPGLSSVDINNFGDSINESEGIPLK	9C(633.3957)	4254.13	634.399	17.98	69.04
2023-04-20-NBI-B-127-25CE.51636.51636.5	AVASLPPEQMFELMKQMKLCVQNSPQEAR	20C(633.3957)	3936.02	634.399	6.39	16.04
2023-04-20-NBI-B-127-25CE.54873.54873.3	LPPIPYPNAPCFNNVAEYESFLR	11C(633.3957)	3283.68	634.399	63.34	66.11
2023-04-20-NBI-B-127-25CE.54923.54923.3	TTCSSGSALGPGAGAAQPSASPLEGLLDLSYPR	3C(633.3957)	3763.92	634.399	32.37	73.66
2023-04-20-NBI-B-127-25CE.54576.54576.4	LLLEPMFEVPNSDIVCVEVDKEVVEGK	16C(633.3957)	3662.93	634.399	27.18	67.97
2023-04-20-NBI-B-127-25CE.54734.54734.3	SVICPDMYINTNEIGIPMVFATK	4C(633.3957), 7M(15.9949)	3204.64	634.399	8.96	16.44
2023-04-20-NBI-B-127-25CE.53184.53184.5	SGTVPTPLVVGLGAACEVAQQEMEYDHKR	16C(633.3957)	3717.9	634.399	0.94	4.04
2023-04-20-NBI-B-127-25CE.56225.56225.5	NGTGINPYCALIEEAYGLDKIEFLQSHENQEIYQK	9C(633.3957)	4660.33	634.399	12.82	52.93
2023-04-20-NBI-B-127-25CE.56695.56695.3	AAVEEGIVLGGGCALLR	13C(633.3957)	2260.27	634.399	14.11	39.79
2023-04-20-NBI-B-127-25CE.62607.62607.3	AGWNAYIDNLMADGTCQDAAIVGYK	16C(633.3957), N-term(42.0106)	3334.61	634.399	44.52	100
2023-04-20-NBI-B-127-25CE.57986.57986.5	DAYELQEVIGSGATAVVQAALCKPRQER	22C(633.3957)	3634.92	634.399	4.39	34.33
2023-04-20-NBI-B-127-25CE.56738.56738.3	LYTVCDVAMNIIMSK	5C(633.3957)	2333.23	634.399	20.93	85.83
2023-04-20-NBI-B-127-25CE.59711.59711.6	IAPSGDQWEEEALDEFDRLTHCADWKPLVAK	22C(633.3957)	4202.09	634.399	0	15.69
2023-04-20-NBI-B-127-25CE.59947.59947.3	SDSDNNNSDDCGNILPSDIMDFVLK	11C(633.3957)	3360.56	634.399	48.59	95.88
2023-04-20-NBI-B-127-25CE.59660.59660.5	DVAGCEEAKLEIMEFVNFLKNPK	13M(15.9949), 5C(633.3957)	3272.69	634.399	0	42.24
2023-04-20-NBI-B-127-25CE.63326.63326.5	LCGLKVEVDMEKIAAEIAQAEEQAR	2C(633.3957)	3376.78	634.399	0	15.2
2023-04-20-NBI-B-127-25CE.60197.60197.3	VPAGTSPCSTYLSFFSTPSELAGPESLPSWALSDTDSR	8C(633.3957)	4593.24	634.399	19.5	19.18
2023-04-20-NBI-B-127-25CE.61216.61216.3	ISSINSISALCEATGADVEEVATAIGMDQR	11C(633.3957), 27M(15.9949)	3699.84	634.399	50.21	100
2023-04-20-NBI-B-127-25CE.64344.64344.4	QLLDFSQKLDINLLDNVVNCLYHGEGAQQR	20C(633.3957)	4076.13	634.399	25.27	95.91
2023-04-20-NBI-B-127-25CE.17395.17395.4	VIACDGGGGALGHPK	4C(633.3957)	1984.07	634.399	21.23	37.05
2023-04-20-NBI-B-127-25CE.21861.21861.4	KPAFTEASCPLSR	9C(633.3957)	2039.1	634.399	7.57	23.7
2023-04-20-NBI-B-127-25CE.26435.26435.4	STFQAHLAPVVCPK	12C(633.3957)	2130.18	634.399	11.85	48.92
2023-04-20-NBI-B-127-25CE.28092.28092.3	QCMMFSATLSK	2C(633.3957), 3M(15.9949)	1894.95	634.399	24.79	100
2023-04-20-NBI-B-127-25CE.29608.29608.4	ADPAIKEPLPVEDVCPK	15C(633.3957)	2453.33	634.399	11.23	36.31
2023-04-20-NBI-B-127-25CE.28214.28214.4	SRDLLVQQASQCLSK	12C(633.3957)	2308.27	634.399	7.88	74.5
2023-04-20-NBI-B-127-25CE.32964.32964.4	LQHINPLLPACLNK	11C(633.3957)	2206.28	634.399	8.3	48.47
2023-04-20-NBI-B-127-25CE.33052.33052.4	DSEMCKFSPADWER	5C(633.3957)	2333.09	634.399	22.08	89.8
2023-04-20-NBI-B-127-25CE.44373.44373.3	DDDIAALVVDNGSGMCK	15M(15.9949), 16C(633.3957), N-term(42.0106)	2413.16	634.399	43.55	75.88
2023-04-20-NBI-B-127-25CE.54513.54513.3	SALFQLAEMCLASEGMK	10C(633.3957)	2461.25	634.399	21.69	56.52
2023-04-20-NBI-B-127-25CE.19837.19837.3	AGALQCSPSDAYTK	6C(633.3957)	2044.04	634.399	11.37	2.94
2023-04-20-NBI-B-127-25CE.20393.20393.3	SQCLQVPER	3C(633.3957)	1691.91	634.399	26.54	100
2023-04-20-NBI-B-127-25CE.25476.25476.5	PGPATDAGKIPFCDAKEEIR	13C(633.3957)	2747.44	634.399	10.74	43.24
2023-04-20-NBI-B-127-25CE.25480.25480.5	PGPATDAGKIPFCDAKEEIR	13C(633.3957)	2747.44	634.399	10.74	69.11
2023-04-20-NBI-B-127-25CE.29690.29690.3	GCPPVFNTLR	2C(633.3957)	1735.96	634.399	16.26	46.82
2023-04-20-NBI-B-127-25CE.29114.29114.3	SCFPASLTASR	2C(633.3957)	1771.94	634.399	22.5	63.68
2023-04-20-NBI-B-127-25CE.34227.34227.3	CQGVVDIPFR	1C(633.3957)	1765.97	634.399	16.73	72.6
2023-04-20-NBI-B-127-25CE.33935.33935.4	TKEYTACELMNIYK	7C(633.3957)	2339.2	634.399	10.32	0
2023-04-20-NBI-B-127-25CE.38705.38705.3	ASVDAPPQVNVEVFCNTSMEASPK	15C(633.3957)	3152.56	634.399	72.54	97.15
2023-04-20-NBI-B-127-25CE.40228.40228.6	MDLGECLKVHDLALRADYEIASK	6C(633.3957)	3222.69	634.399	0	22.17
2023-04-20-NBI-B-127-25CE.50778.50778.4	ALTVPELTQQMFDAKNMMAACDPR	21C(633.3957)	3313.64	634.399	7.49	11.61
2023-04-20-NBI-B-127-25CE.49855.49855.4	YIIVTQVGPGPQILDDPCAHLLGPDGLPKPAA	18C(633.3957)	3898.12	634.399	9.97	14.04
2023-04-20-NBI-B-127-25CE.50505.50505.4	KQNNLCLEQGDVTVPGSSLGTEIWESSSQALPVQAPANDSWR	6C(633.3957)	5144.56	634.399	8.08	37.42
2023-04-20-NBI-B-127-25CE.44393.44393.3	VTTGAPIPCGADAVVQVEDTELIR	9C(633.3957)	3086.64	634.399	36.91	46.58
2023-04-20-NBI-B-127-25CE.46859.46859.3	TLDLSNNQLSEIPAELADCPK	19C(633.3957)	2903.51	634.399	35.26	100
2023-04-20-NBI-B-127-25CE.48465.48465.3	ADDLDFETGDAGASATFPMQCSALR	21C(633.3957), N-term(42.0106)	3263.52	634.399	69.58	69.05
2023-04-20-NBI-B-127-25CE.48527.48527.4	DLQNPIIVQLCDQWDNPAPVQHVK	11C(633.3957)	3402.79	634.399	24.17	56.17
2023-04-20-NBI-B-127-25CE.45266.45266.6	SEHQAVLQSLSQTIECLQQGGHEEGLVHEK	16C(633.3957)	3947	634.399	0	39.23
2023-04-20-NBI-B-127-25CE.45346.45346.3	AVTDSINQLITMCTQQAPGQK	13C(633.3957)	2879.5	634.399	69.85	100
2023-04-20-NBI-B-127-25CE.45358.45358.3	TSGSQDSQPSPLALLAATCSK	19C(633.3957)	2694.4	634.399	70.53	100
2023-04-20-NBI-B-127-25CE.45412.45412.4	SGDAAIVDMVPGKPMCVESFSDYPPLGR	16C(633.3957), 9M(15.9949)	3586.76	634.399	39.39	37.73
2023-04-20-NBI-B-127-25CE.46246.46246.3	CGVPFTDLLDAAK	1C(633.3957)	1982.07	634.399	7.75	17.48
2023-04-20-NBI-B-127-25CE.48896.48896.4	SSVNCPFSSQDMKYPSPFFVFGEK	5C(633.3957)	3360.63	634.399	29.83	87.27
2023-04-20-NBI-B-127-25CE.49268.49268.3	LMDLDVEQLGIPEQEYSCVVK	18C(633.3957)	3040.56	634.399	29.48	61.37
2023-04-20-NBI-B-127-25CE.54041.54041.3	EGTDSSQGIPQLVSNISACQVIAEAVR	19C(633.3957)	3404.77	634.399	10.92	8.4
2023-04-20-NBI-B-127-25CE.54201.54201.4	SQIHMPGVGDFAVSDISFLPDPCALPEQQK	23C(633.3957)	3858.94	634.399	29.96	64.79
2023-04-20-NBI-B-127-25CE.55548.55548.5	VNDTIQIDLETGKITDFIKFDTGNLCMVTGGANLGR	26C(633.3957), 27M(15.9949)	4518.32	634.399	18.65	55.27
2023-04-20-NBI-B-127-25CE.55606.55606.3	LVSVNEYCLDNTSLAEAVEILK	8C(633.3957)	3055.63	634.399	32.52	75.82
2023-04-20-NBI-B-127-25CE.54543.54543.5	ISLPEAMQLLQDRDTGTVHLNELGNTQNFMLLCPR	30M(15.9949), 33C(633.3957)	4616.37	634.399	23.64	66.93
2023-04-20-NBI-B-127-25CE.65697.65697.5	CITIKSTAISLFYELSENDLNFIKQSK	1C(633.3957)	3738.01	634.399	0	24.01
2023-04-20-NBI-B-127-25CE.58913.58913.5	DGACSVPGVTENLGQSLWEVSESHFKYPIVEQYLK	4C(633.3957)	4542.29	634.399	18.87	85.02
2023-04-20-NBI-B-127-25CE.59218.59218.7	IQHPSNVLHFFNAPLEVTEENFFEICDELGVKRPSSVK	26C(633.3957)	5002.58	634.399	0	10.23
2023-04-20-NBI-B-127-25CE.60299.60299.4	EEQPPSVAEGYASQDVFSATETSLWYDFLPDQAAGLCGGDGRPR	37C(633.3957)	5349.53	634.399	7.93	14.27
2023-04-20-NBI-B-127-25CE.63677.63677.4	EGTDSSQGIPQLVSNISACQVIAEAVRTTLGPR	19C(633.3957)	4030.13	634.399	10.66	17.14
2023-04-20-NBI-B-127-25CE.63879.63879.4	VTPVEVMPVFPDFKMWINPCAQVIFDSDPAPK	20C(633.3957)	4250.18	634.399	37.9	67.74
2023-04-20-NBI-B-127-25CE.61198.61198.3	NQISPFISQMCNMLGLGDMNADQLASK	11C(633.3957)	3558.74	634.399	53.64	98.46
2023-04-20-NBI-B-127-25CE.64993.64993.4	DKEPEVVFIGDSLVQLMHQCEIWR	20C(633.3957)	3503.81	634.399	17.63	37.6
2023-04-20-NBI-B-127-25CE.65260.65260.7	IQHSITAQDHQPTPDSCIISMVVGQLKADEDPIMGFHQMFLLK	17C(633.3957)	5451.76	634.399	2.24	26.74
2023-04-20-NBI-B-127-25CE.65408.65408.2	ALALAALAAVEPACGSR	14C(633.3957), N-term(42.0106)	2258.26	634.399	12.28	10.36
2023-04-20-NBI-B-127-25CE.20832.20832.3	VCNPIITK	2C(633.3957)	1519.89	634.399	21.02	100
2023-04-20-NBI-B-127-25CE.27965.27965.4	MGLGHEQGFGAPCLK	13C(633.3957)	2177.12	634.399	5.87	25.66
2023-04-20-NBI-B-127-25CE.30615.30615.4	NCGFVAFMNRR	2C(633.3957)	1947.01	634.399	9.39	54.29
2023-04-20-NBI-B-127-25CE.30101.30101.4	CMPTFQFFKK	1C(633.3957), 2M(15.9949)	1925	634.399	9.21	63.36
2023-04-20-NBI-B-127-25CE.32201.32201.4	DCEIKQPVFGANYIK	2C(633.3957)	2357.26	634.399	6.31	74.11
2023-04-20-NBI-B-127-25CE.32650.32650.3	TEVMALVPPADCR	12C(633.3957)	2034.07	634.399	12.74	23.95
2023-04-20-NBI-B-127-25CE.35996.35996.4	ICLDVLKLPPK	2C(633.3957)	1871.14	634.399	16.94	90.32
2023-04-20-NBI-B-127-25CE.39488.39488.3	LLNIQQQLTCSLR	10C(633.3957)	2162.24	634.399	43.96	97.79
2023-04-20-NBI-B-127-25CE.50194.50194.4	ANAPCVIFIDELDSVGGKR	5C(633.3957)	2636.41	634.399	5.66	44.33
2023-04-20-NBI-B-127-25CE.42678.42678.3	VFAECNDESFWFR	5C(633.3957)	2282.09	634.399	49.84	100
2023-04-20-NBI-B-127-25CE.42139.42139.3	AYSFCGTVEYMAPEVVNR	5C(633.3957)	2668.31	634.399	52.05	100
2023-04-20-NBI-B-127-25CE.44352.44352.3	GSQMGTVQPIPCLLSMPTR	12C(633.3957)	2648.4	634.399	39.09	37.55
2023-04-20-NBI-B-127-25CE.21010.21010.3	CSTAIATGLK	1C(633.3957)	1596.9	634.399	14.01	34.5
2023-04-20-NBI-B-127-25CE.27559.27559.3	CVEDYLAR	1C(633.3957)	1600.84	634.399	12.06	24.69
2023-04-20-NBI-B-127-25CE.14190.14190.3	ECMAGTSGSEEVK	2C(633.3957), 3M(15.9949)	1975.93	634.399	24.62	39.9
2023-04-20-NBI-B-127-25CE.22386.22386.5	KYEDICPSTHNMDVPNIKR	6C(633.3957)	2892.47	634.399	20.03	64.76
2023-04-20-NBI-B-127-25CE.19448.19448.5	SDTATGGESAGHATSSQEPSGCSDQRPAEDLNIRVER	22C(633.3957)	4448.1	634.399	33.65	22.6
2023-04-20-NBI-B-127-25CE.21971.21971.3	KCTLDQAFR	2C(633.3957)	1713.93	634.399	23.76	52.78
2023-04-20-NBI-B-127-25CE.21977.21977.3	DLETSCSDIR	6C(633.3957)	1770.89	634.399	49.69	69.9
2023-04-20-NBI-B-127-25CE.24131.24131.3	GCGVVKFESPEVAER	2C(633.3957)	2239.18	634.399	22.64	58.31
2023-04-20-NBI-B-127-25CE.24384.24384.6	AVIPMSCITNGSGANRKPSHTSAVSIAGK	7C(633.3957)	3486.85	634.399	5.34	21.54
2023-04-20-NBI-B-127-25CE.27649.27649.5	NMSVIAHVDHGKSTLTDSLVCK	21C(633.3957)	2987.57	634.399	14.62	44.7
2023-04-20-NBI-B-127-25CE.27783.27783.5	KLGPGRPLPTFPTSECTSDVEPDTR	16C(633.3957)	3332.72	634.399	2.26	100
2023-04-20-NBI-B-127-25CE.29389.29389.4	FLHEKNCMTDLLAK	7C(633.3957)	2295.22	634.399	13.55	75.56
2023-04-20-NBI-B-127-25CE.30128.30128.5	CMPTFQFFKKGQK	1C(633.3957)	2222.19	634.399	9.87	44
2023-04-20-NBI-B-127-25CE.33405.33405.6	EKLCFLDKVEPHATIAEIK	4C(633.3957)	2816.56	634.399	0	19.69
2023-04-20-NBI-B-127-25CE.36090.36090.4	RGSDELFSTCVTNGPFIMSSNSASAANGNDSK	10C(633.3957), 18M(15.9949)	3912.84	634.399	48.45	100
2023-04-20-NBI-B-127-25CE.39576.39576.3	DLQPFPTCQALVYR	8C(633.3957)	2283.22	634.399	44.59	100
2023-04-20-NBI-B-127-25CE.39832.39832.6	SKPHSEAGTAFIQTQQLHAAMADTFLEHMCR	21M(15.9949), 30C(633.3957), N-term(42.0106)	4147.02	634.399	3.05	3.29
2023-04-20-NBI-B-127-25CE.38775.38775.4	LAVEETKGELLLQLCR	15C(633.3957)	2447.39	634.399	8.45	29.22
2023-04-20-NBI-B-127-25CE.38845.38845.4	EQQEWKIPPCISNWK	10C(633.3957)	2518.31	634.399	12.77	40.16
2023-04-20-NBI-B-127-25CE.39205.39205.3	LLEGDGGPNTGGMGAYCPAPQVSNDLLLK	13M(15.9949), 17C(633.3957)	3535.78	634.399	46.96	100
2023-04-20-NBI-B-127-25CE.40219.40219.3	VFIWTCDDASSNTWSPK	6C(633.3957)	2589.27	634.399	60.8	100
2023-04-20-NBI-B-127-25CE.50180.50180.4	TIIPLISQCTPKVDFPQDQLTALTGR	9C(633.3957)	3487.92	634.399	29.13	87.29
2023-04-20-NBI-B-127-25CE.42284.42284.3	YRWQEQSCSLEPSAPEDLL	8C(633.3957)	2883.42	634.399	86.15	100
2023-04-20-NBI-B-127-25CE.42364.42364.3	CMPTFQFFK	1C(633.3957), 2M(15.9949)	1796.91	634.399	10.05	9.63
2023-04-20-NBI-B-127-25CE.42406.42406.2	MDVLVSECSAR	8C(633.3957), N-term(42.0106)	1883.96	634.399	27.85	14.13
2023-04-20-NBI-B-127-25CE.41685.41685.3	NVLCGNIPPDLFAR	4C(633.3957)	2161.18	634.399	12.46	55.33
2023-04-20-NBI-B-127-25CE.41725.41725.3	GQIVGTPGSSGETTQPICVEAFSGLR	18C(633.3957)	3223.67	634.399	98.77	100
2023-04-20-NBI-B-127-25CE.41883.41883.3	GELLGCFGLTEPNSGSDPSSMETR	6C(633.3957)	3116.49	634.399	23.08	76.04
2023-04-20-NBI-B-127-25CE.50776.50776.3	TTPYQIACGISQGLADNTVIAK	8C(633.3957)	2896.55	634.399	47.83	100
2023-04-20-NBI-B-127-25CE.50859.50859.3	ACEASWQWGALTTWNSPPVVPANEPSLR	2C(633.3957)	3699.86	634.399	15.01	34.12
2023-04-20-NBI-B-127-25CE.44140.44140.6	GAHNGQGLGNAFLSHISACDGIFHLTR	19C(633.3957)	3425.75	634.399	0	14.52
2023-04-20-NBI-B-127-25CE.46182.46182.3	SAQGCDLLQNLQNITQGAK	5C(633.3957)	2634.39	634.399	42.72	76.72
2023-04-20-NBI-B-127-25CE.48381.48381.4	AYHEQLSVAEITNACFEPANQMVK	15C(633.3957), 22M(15.9949)	3341.65	634.399	32.23	100
2023-04-20-NBI-B-127-25CE.47348.47348.5	ALQECPNSGILWSEAIFLEARPQRR	5C(633.3957)	3516.88	634.399	0	61.69
2023-04-20-NBI-B-127-25CE.52122.52122.4	SYIEGYVPSQADVAVFEAVSSPPPADLCHALR	28C(633.3957)	4021.04	634.399	51.28	89
2023-04-20-NBI-B-127-25CE.52166.52166.4	DQIIEKDAALCVLIDEMNERP	11C(633.3957)	3047.58	634.399	8.95	100
2023-04-20-NBI-B-127-25CE.51488.51488.3	LTAIDILTTCAADIQR	10C(633.3957)	2350.3	634.399	36.57	83.42
2023-04-20-NBI-B-127-25CE.51517.51517.5	GHNCPKPVLNFYEANFPANVMDVIAR	4C(633.3957)	3548.82	634.399	5.81	26.91
2023-04-20-NBI-B-127-25CE.51544.51544.3	TDCSPIQFESAWALTNIASGTSEQTK	3C(633.3957)	3417.69	634.399	32.88	100
2023-04-20-NBI-B-127-25CE.53237.53237.5	DEPIHILNVAIKTDCDIEDDRLAAMFR	15C(633.3957)	3745.93	634.399	4.49	23.29
2023-04-20-NBI-B-127-25CE.55698.55698.4	TMMFSEDEALCVVDLLKEK	11C(633.3957)	2833.44	634.399	3.16	5.16
2023-04-20-NBI-B-127-25CE.56549.56549.4	GAAVESIPVFGALCSSSSLHQTLEALAR	14C(633.3957)	3446.83	634.399	9.09	24.99
2023-04-20-NBI-B-127-25CE.57907.57907.5	GVQDIVVGEGTHFLIPWVQKPIIFDCR	26C(633.3957)	3699.01	634.399	0	10.51
2023-04-20-NBI-B-127-25CE.58297.58297.4	FFKEGVPGADMLPQPYLDASCPMLPTALVSLSR	21C(633.3957)	4183.17	634.399	26.79	54.14
2023-04-20-NBI-B-127-25CE.59038.59038.3	ELPPELLAEIESTMPLCER	17C(633.3957)	2802.47	634.399	12.96	14.35
2023-04-20-NBI-B-127-25CE.60468.60468.4	YGIICMEDLIHEIYTVGK	5C(633.3957)	2729.43	634.399	1.54	2.35
2023-04-20-NBI-B-127-25CE.64371.64371.3	ALQIAMCAPVMVELEGETDPLLIAMK	7C(633.3957)	3418.81	634.399	17.04	100
2023-04-20-NBI-B-127-25CE.61727.61727.3	DARPLTAAEQAAFLDFDFVAGGC	23C(633.3957)	3017.51	634.399	58.58	75.25
2023-04-20-NBI-B-127-25CE.65539.65539.4	AAALSPEDETWEVLEEAPPPVFPLRPGGLPGLCEWLR	33C(633.3957)	4674.43	634.399	28.21	46.29
2023-04-20-NBI-B-127-25CE.25412.25412.3	ACEDPPAPWEEK	2C(633.3957)	2003.98	634.399	8.33	7.39
2023-04-20-NBI-B-127-25CE.29609.29609.3	SQCALEEYVR	3C(633.3957)	1829.95	634.399	43.73	100
2023-04-20-NBI-B-127-25CE.31913.31913.4	QVHCEEFIPEFEK	4C(633.3957)	2267.14	634.399	5.46	30.56
2023-04-20-NBI-B-127-25CE.34387.34387.4	SELKDCPLQFHDFK	6C(633.3957), N-term(42.0106)	2381.22	634.399	15.13	86.85
2023-04-20-NBI-B-127-25CE.38546.38546.3	ELAQQVQQVAAEYCR	14C(633.3957)	2368.23	634.399	24.83	26.73
2023-04-20-NBI-B-127-25CE.39346.39346.3	VFECISSGIILK	4C(633.3957)	1941.11	634.399	19.77	88.23
2023-04-20-NBI-B-127-25CE.41015.41015.3	DIAPPPEECLQLLSR	9C(633.3957)	2313.25	634.399	19.7	46.71
2023-04-20-NBI-B-127-25CE.40321.40321.5	IHFVPGWDCHGLPIEIK	9C(633.3957)	2593.4	634.399	7.53	100
2023-04-20-NBI-B-127-25CE.43244.43244.3	AVCMLSNTTAVAEAWAR	3C(633.3957)	2426.26	634.399	22.44	100
2023-04-20-NBI-B-127-25CE.50726.50726.3	CAEALAPLLSSLNVADR	1C(633.3957)	2375.3	634.399	32.31	91.24
2023-04-20-NBI-B-127-25CE.42787.42787.4	CTLAEKLGGSAVISLEGKPL	1C(633.3957)	2618.48	634.399	13.25	95.75
2023-04-20-NBI-B-127-25CE.60284.60284.3	MPWAMIWDFTEPVCR	14C(633.3957)	2514.24	634.399	24.56	50.8
2023-04-20-NBI-B-127-25CE.22908.22908.3	KCQGITAPIEAQVR	2C(633.3957)	2146.2	634.398	49.42	77.7
2023-04-20-NBI-B-127-25CE.11571.11571.4	RGEHVVCGSTR	7C(633.3957)	1832.98	634.398	56.69	34.07
2023-04-20-NBI-B-127-25CE.16616.16616.5	FRDQDLASCDRDR	9C(633.3957)	2229.11	634.398	28.89	28.28
2023-04-20-NBI-B-127-25CE.18174.18174.4	SDHRLPAPSQCALSR	11C(633.3957)	2270.21	634.398	34.14	93.01
2023-04-20-NBI-B-127-25CE.20950.20950.5	THEAEIVEGENHTYCIR	15C(633.3957)	2633.3	634.398	16.36	46.74
2023-04-20-NBI-B-127-25CE.21134.21134.3	LPCEMDAQGPK	3C(633.3957)	1820.93	634.398	48.71	100
2023-04-20-NBI-B-127-25CE.16508.16508.3	ARGGCPGGEATLSQPPPR	5C(633.3957)	2383.25	634.398	21.67	12.94
2023-04-20-NBI-B-127-25CE.27787.27787.3	SCFPASLTASR	2C(633.3957)	1771.94	634.398	15.34	100
2023-04-20-NBI-B-127-25CE.26030.26030.6	GGHTEVDNCRYTYSEWHSFTQPR	9C(633.3957)	3402.59	634.398	11.23	39.5
2023-04-20-NBI-B-127-25CE.32272.32272.3	NLTGDVCAVMR	7C(633.3957)	1810.95	634.398	22.8	54.26
2023-04-20-NBI-B-127-25CE.32585.32585.5	APQCLGKFIEIAARK	4C(633.3957)	2277.31	634.398	4.44	16.53
2023-04-20-NBI-B-127-25CE.32933.32933.3	SCLDPEFLK	2C(633.3957)	1683.9	634.398	16.58	52.96
2023-04-20-NBI-B-127-25CE.33371.33371.4	CKLNLPPYLTQEAR	1C(633.3957)	2278.26	634.398	6.74	32.06
2023-04-20-NBI-B-127-25CE.33815.33815.6	VAELLLLHGAEPNCADPATLTRPVHDAAR	14C(633.3957)	3682.97	634.398	5.23	100
2023-04-20-NBI-B-127-25CE.34476.34476.5	RPVFPPLCGDGLLSGKEETR	8C(633.3957)	2803.52	634.398	11.11	66.02
2023-04-20-NBI-B-127-25CE.37358.37358.3	SLDLTQYCFPEK	8C(633.3957)	2076.07	634.398	22.74	45.7
2023-04-20-NBI-B-127-25CE.37487.37487.3	HLNEIDLFHCIDPNDSK	10C(633.3957)	2642.33	634.398	62.69	100
2023-04-20-NBI-B-127-25CE.38361.38361.3	NTNLAPSLQLCQLGVK	11C(633.3957)	2331.31	634.398	31.58	58.41
2023-04-20-NBI-B-127-25CE.37699.37699.3	AYHEQLSVAEITNACFEPANQMVK	15C(633.3957), 22M(15.9949)	3341.65	634.398	48.67	37.49
2023-04-20-NBI-B-127-25CE.37888.37888.4	TMCPLLSMKPGEYSYFSPR	3C(633.3957), 8M(15.9949)	2855.42	634.398	28.19	100
2023-04-20-NBI-B-127-25CE.37957.37957.6	AEVHPAGDTAKECMETLLSSNASMKEELER	13C(633.3957)	3908.91	634.398	9.75	65.92
2023-04-20-NBI-B-127-25CE.38587.38587.3	TPCAETPAEPVDWAFAQR	3C(633.3957)	2621.31	634.398	44.26	100
2023-04-20-NBI-B-127-25CE.38877.38877.5	LDKIAGILPLDNEDQCKTDGIDLAR	16C(633.3957)	3358.79	634.398	9.64	33.54
2023-04-20-NBI-B-127-25CE.47556.47556.7	IRGAALDVHESEPFSFAQGPLKDAPNLICTPHTAWYSEQASLEMR	29C(633.3957)	5615.81	634.398	3.44	24.31
2023-04-20-NBI-B-127-25CE.50155.50155.5	SIEEACFTLQYLNKLSMKPEPLFR	17M(15.9949), 6C(633.3957)	3505.85	634.398	4.44	41.36
2023-04-20-NBI-B-127-25CE.42407.42407.3	VYEVVNEDPETAFCTLANR	14C(633.3957)	2802.4	634.398	79.22	96.63
2023-04-20-NBI-B-127-25CE.42631.42631.4	VDELTCEKDVLQGELEAVK	6C(633.3957)	2750.45	634.398	21.31	100
2023-04-20-NBI-B-127-25CE.41633.41633.5	LRDSANANDVETVQQLLEDGADPCAADDKGR	24C(633.3957)	3918.91	634.398	17.99	100
2023-04-20-NBI-B-127-25CE.42164.42164.3	CVWSPLASPSTSILK	1C(633.3957)	2221.23	634.398	20.53	92.45
2023-04-20-NBI-B-127-25CE.42220.42220.4	FLNDRPAIDALQNSECLIR	16C(633.3957)	2820.51	634.398	17.54	58.92
2023-04-20-NBI-B-127-25CE.43220.43220.3	SASLDNGGCALTTFSVLEGEK	9C(633.3957)	2731.38	634.398	30.4	100
2023-04-20-NBI-B-127-25CE.49698.49698.6	EQALSTLQLEHTSTQALVSELLPAKHLCQQLQAEQAAAEKR	28C(633.3957)	5144.74	634.398	7.46	27.68
2023-04-20-NBI-B-127-25CE.43022.43022.4	EGLAESEPMICHTLPLPEGFQVVK	11C(633.3957), 9M(15.9949)	3272.69	634.398	27.49	48.07
2023-04-20-NBI-B-127-25CE.44339.44339.3	CGTLGAQPDGEPAALAAAAAAEPPFYK	1C(633.3957)	3219.64	634.398	54.38	76.07
2023-04-20-NBI-B-127-25CE.44408.44408.3	LPTAPFGCAPGTSFLQVTPPTSQNTTAR	8C(633.3957)	3492.82	634.398	19.72	48.61
2023-04-20-NBI-B-127-25CE.46992.46992.3	CELSSSVQTDINLPYLTMDSSGPK	1C(633.3957)	3217.6	634.398	45.1	100
2023-04-20-NBI-B-127-25CE.45744.45744.3	DCEVVMMIGLPGAGK	2C(633.3957)	2152.12	634.398	12.44	100
2023-04-20-NBI-B-127-25CE.45993.45993.4	EGLAESEPMICHTLPLPEGFQVVK	11C(633.3957)	3256.7	634.398	25.15	100
2023-04-20-NBI-B-127-25CE.48500.48500.5	RVFIMDNCEELIPEYLNFIR	5M(15.9949), 8C(633.3957)	3162.64	634.398	7.45	52.36
2023-04-20-NBI-B-127-25CE.49240.49240.3	DGPCIYNNLEFGIDLDTR	4C(633.3957)	2687.34	634.398	21.7	100
2023-04-20-NBI-B-127-25CE.52244.52244.6	IHFPLATYAPVISAEKAYHEQLSVAEITNACFEPANQMVK	31C(633.3957), 38M(15.9949)	5079.6	634.398	9.42	64.75
2023-04-20-NBI-B-127-25CE.54841.54841.4	SIGLPDVHSGYGFAIGNMAAFDMNDPEAVVSPGGVGFDINCGVR	18M(15.9949), 41C(633.3957)	5101.45	634.398	24.68	19.1
2023-04-20-NBI-B-127-25CE.54915.54915.3	EGTDSSQGIPQLVSNISACQVIAEAVR	19C(633.3957)	3404.77	634.398	37.03	47.97
2023-04-20-NBI-B-127-25CE.54432.54432.4	SGDAAIVDMVPGKPMCVESFSDYPPLGR	16C(633.3957)	3570.77	634.398	20.99	69.25
2023-04-20-NBI-B-127-25CE.53518.53518.6	EVCDEVKAHLLADMAHISGLVAAK	3C(633.3957)	3152.68	634.398	0	5.56
2023-04-20-NBI-B-127-25CE.55684.55684.5	SYAQSQGWWTGEGEFNFSEVFSPVEDHLDCGAGKDSLEK	30C(633.3957)	4969.29	634.398	23.59	57.78
2023-04-20-NBI-B-127-25CE.55711.55711.4	AAAFVTSPPLSPDPTTPDYINSLLASGDLQLSGSAHCTFSTAQK	37C(633.3957)	5109.58	634.398	23.44	25.71
2023-04-20-NBI-B-127-25CE.53565.53565.6	IHFPLATYAPVISAEKAYHEQLTVAEITNACFEPANQMVK	31C(633.3957)	5077.62	634.398	7.3	89.5
2023-04-20-NBI-B-127-25CE.53811.53811.3	NTFIGTPYWMAPEVIACDENPDATYDYR	17C(633.3957)	3884.82	634.398	62.46	74.62
2023-04-20-NBI-B-127-25CE.65652.65652.4	AYHEQLSVAEITNACFEPANQMVK	15C(633.3957), 22M(15.9949)	3341.65	634.398	13.24	69.42
2023-04-20-NBI-B-127-25CE.59015.59015.3	ITAFVPNDGCLNFIEENDEVLVAGFGR	10C(633.3957)	3571.81	634.398	14.45	18.79
2023-04-20-NBI-B-127-25CE.63060.63060.4	TSSSGSLGSESTNLAALSLDSLVAPDTPIQFDIISPVCEDQPGQAK	38C(633.3957)	5278.65	634.398	18.52	29.18
2023-04-20-NBI-B-127-25CE.64452.64452.3	EEGVSFLINTFEGGGCGQPSGILAQPTLLYLR	16C(633.3957)	3999.09	634.398	31.03	44.36
2023-04-20-NBI-B-127-25CE.16450.16450.3	CHIAVGSPGR	1C(633.3957)	1628.89	634.398	68.16	98.85
2023-04-20-NBI-B-127-25CE.16516.16516.4	CLDKAPTVR	1C(633.3957)	1634.93	634.398	51.58	23.74
2023-04-20-NBI-B-127-25CE.19460.19460.3	SEDATFMCDKR	8C(633.3957)	1934.93	634.398	43.59	42.77
2023-04-20-NBI-B-127-25CE.21521.21521.4	RIVLVDDRECPVR	10C(633.3957)	2202.24	634.398	5.87	10.87
2023-04-20-NBI-B-127-25CE.21532.21532.3	LPECGSGDGSLQPPR	4C(633.3957)	2145.1	634.398	23.29	44.05
2023-04-20-NBI-B-127-25CE.26614.26614.5	ERNCGFVAFMNRR	4C(633.3957)	2232.15	634.398	10.9	33.21
2023-04-20-NBI-B-127-25CE.26726.26726.3	ALCYVISGQDQR	3C(633.3957)	1985.05	634.398	14.12	100
2023-04-20-NBI-B-127-25CE.29362.29362.4	KMPCVFVTEVK	4C(633.3957)	1913.06	634.398	33.2	100
2023-04-20-NBI-B-127-25CE.32255.32255.4	DGVKVPTTLAEYCVK	13C(633.3957)	2255.23	634.398	4.74	22.93
2023-04-20-NBI-B-127-25CE.32817.32817.3	NCDIDTPLGNLSK	2C(633.3957)	2022.06	634.398	11.92	100
2023-04-20-NBI-B-127-25CE.34897.34897.3	SQTCLPELLR	4C(633.3957)	1792	634.398	13.04	41.17
2023-04-20-NBI-B-127-25CE.37210.37210.4	GCLTFVSKLDIPK	2C(633.3957)	2053.18	634.398	6.87	42.21
2023-04-20-NBI-B-127-25CE.38841.38841.4	CATPVIIDEILPSKK	1C(633.3957)	2259.3	634.398	4.36	17.11
2023-04-20-NBI-B-127-25CE.40146.40146.3	LIPGCEVILATPYGR	5C(633.3957)	2234.26	634.398	35.37	100
2023-04-20-NBI-B-127-25CE.40866.40866.3	AACLLDGVPVALK	3C(633.3957)	1902.11	634.398	6.32	28.01
2023-04-20-NBI-B-127-25CE.46847.46847.3	LVIGQNGILSTPAVSCIIR	16C(633.3957)	2586.5	634.398	39.46	64.2
2023-04-20-NBI-B-127-25CE.48996.48996.3	CGEEIAVQFVDMVK	1C(633.3957)	2200.14	634.398	13.01	52.63
2023-04-20-NBI-B-127-25CE.55127.55127.3	GPSLLFLDEMDALCPQR	14C(633.3957)	2537.31	634.398	44.52	65.52
2023-04-20-NBI-B-127-25CE.55971.55971.3	SCVAAFLDVVIGGR	2C(633.3957)	2039.13	634.398	6.18	100
2023-04-20-NBI-B-127-25CE.52445.52445.2	EEEIAALVIDNGSGMCK	15M(15.9949), 16C(633.3957), N-term(42.0106)	2469.22	634.398	27.29	17.08
2023-04-20-NBI-B-127-25CE.52449.52449.2	EEEIAALVIDNGSGMCK	15M(15.9949), 16C(633.3957), N-term(42.0106)	2469.22	634.398	35.64	25.13
2023-04-20-NBI-B-127-25CE.22887.22887.3	AVLCPPPVK	4C(633.3957)	1555.93	634.398	30.21	73.73
2023-04-20-NBI-B-127-25CE.15352.15352.5	LSHCTVHRTDLYPNSK	4C(633.3957)	2503.31	634.398	2.38	2.97
2023-04-20-NBI-B-127-25CE.22414.22414.3	ETCVSGEDPTQGADLSPDEK	3C(633.3957)	2710.27	634.398	13.95	4.41
2023-04-20-NBI-B-127-25CE.22448.22448.5	VEEGGRHPSPCQFTIATPK	11C(633.3957)	2686.4	634.398	3.72	16.62
2023-04-20-NBI-B-127-25CE.21168.21168.3	EGLLCQQQR	5C(633.3957)	1706.92	634.398	34.65	81.81
2023-04-20-NBI-B-127-25CE.16493.16493.3	KCLEEQGLK	2C(633.3957)	1679.94	634.398	45.46	67.2
2023-04-20-NBI-B-127-25CE.18793.18793.4	LRECELSPGVNR	4C(633.3957)	2005.09	634.398	15.19	82.2
2023-04-20-NBI-B-127-25CE.26668.26668.4	FNECGHVLYADIK	4C(633.3957)	2141.11	634.398	22.66	75.23
2023-04-20-NBI-B-127-25CE.27689.27689.5	ATLECHPLTMTDPIEEHR	5C(633.3957)	2725.37	634.398	7.17	40.95
2023-04-20-NBI-B-127-25CE.30689.30689.4	CKEIAEELFTR	1C(633.3957)	1971.06	634.398	6.2	23.01
2023-04-20-NBI-B-127-25CE.29098.29098.3	CMVQFVGR	1C(633.3957)	1571.84	634.398	17.35	62.75
2023-04-20-NBI-B-127-25CE.30042.30042.4	CMPTFQFFKKGQK	1C(633.3957)	2222.19	634.398	12.85	56.6
2023-04-20-NBI-B-127-25CE.32635.32635.3	IGTNLSLIQCPR	10C(633.3957)	1947.11	634.398	15.98	28.61
2023-04-20-NBI-B-127-25CE.34286.34286.3	IVTISDPNNAGCSATMVAVPAGADPSTVAK	12C(633.3957)	3489.8	634.398	17.58	44.37
2023-04-20-NBI-B-127-25CE.35951.35951.6	IHECQWVVEDAPNPDVLLSHKDDVK	4C(633.3957)	3518.8	634.398	2.15	11.63
2023-04-20-NBI-B-127-25CE.37259.37259.3	IGLNNSPVNGNSSCQMAFPSSQSLYR	14C(633.3957)	3403.68	634.398	38.33	38.89
2023-04-20-NBI-B-127-25CE.39338.39338.3	CQGSGDDNLTSLGTLNFPGR	1C(633.3957)	2684.33	634.398	58.45	100
2023-04-20-NBI-B-127-25CE.39400.39400.5	LYHDIAQQAFKFCLQYTR	13C(633.3957)	2877.51	634.398	6.63	29.46
2023-04-20-NBI-B-127-25CE.39589.39589.3	FVCSPDEVMDTIDEGK	3C(633.3957)	2417.16	634.398	28.53	100
2023-04-20-NBI-B-127-25CE.39834.39834.6	INPYMSSPCHIEMILTEKEQIVPKPEEEVAQK	5M(15.9949), 9C(633.3957)	4359.23	634.398	15.78	85.1
2023-04-20-NBI-B-127-25CE.39840.39840.6	IPEISIQDMTAQVTSPSGKTHEAEIVEGENHTYCIR	34C(633.3957)	4616.3	634.398	5.24	42.96
2023-04-20-NBI-B-127-25CE.40754.40754.4	AYHEQLSVAEITNACFEPANQMVK	15C(633.3957)	3325.66	634.398	43.63	94.14
2023-04-20-NBI-B-127-25CE.40942.40942.5	LTDLDKAQLLEIAKANAAAMCAK	21C(633.3957)	3034.67	634.398	3.47	19.69
2023-04-20-NBI-B-127-25CE.40446.40446.5	TKECTIVPSNHYGPIPGIPVGTMWR	4C(633.3957)	3385.78	634.398	1.9	9.44
2023-04-20-NBI-B-127-25CE.42232.42232.3	LCYVALDFEQEMATAASSSSLEK	12M(15.9949), 2C(633.3957)	3141.54	634.398	61.1	100
2023-04-20-NBI-B-127-25CE.41794.41794.4	LGYAGNTEPQFIIPSCIAIKESAK	16C(633.3957)	3182.72	634.398	34.84	71.86
2023-04-20-NBI-B-127-25CE.42218.42218.5	FAQDFLIRPIGEKLPTSGGCSALELK	20C(633.3957)	3422.87	634.398	4.71	20.6
2023-04-20-NBI-B-127-25CE.44392.44392.3	LSGSSLCSGSWVSADGFLR	7C(633.3957)	2561.31	634.398	46.29	100
2023-04-20-NBI-B-127-25CE.44495.44495.4	AYHEQLSVAEITNACFEPANQMVK	15C(633.3957)	3325.66	634.398	16.02	44.15
2023-04-20-NBI-B-127-25CE.46841.46841.4	LKEAQNTCAMLTTFNEIDMSNIQEMR	8C(633.3957)	3663.79	634.398	26.41	100
2023-04-20-NBI-B-127-25CE.47298.47298.3	TAFLAEDFNPEEINLDCTNPR	17C(633.3957)	3041.49	634.398	73.69	100
2023-04-20-NBI-B-127-25CE.45411.45411.6	KVEELQACVETARQEQHEAQAQVAELELQLR	8C(633.3957)	4209.2	634.398	3.53	15.5
2023-04-20-NBI-B-127-25CE.49064.49064.5	AVGPEITKTDLVPAFQNLMKDCEAEVR	22C(633.3957)	3606.89	634.398	19.22	52.59
2023-04-20-NBI-B-127-25CE.51406.51406.3	TWVAELVFANCPLNGTSTR	11C(633.3957)	2711.42	634.398	55.29	100
2023-04-20-NBI-B-127-25CE.51558.51558.5	GLKVDLAQRLQEALDAEMLEDEAGGGGAGPGGACK	34C(633.3957)	4059.05	634.398	23.43	50.77
2023-04-20-NBI-B-127-25CE.53967.53967.4	AYHEQLSVAEITNACFEPANQMVK	15C(633.3957)	3325.66	634.398	17.26	61.37
2023-04-20-NBI-B-127-25CE.53097.53097.3	MCINSVGNGDIDTPFEVSQFLR	2C(633.3957)	3074.53	634.398	44.57	100
2023-04-20-NBI-B-127-25CE.53153.53153.4	EKLCYVALDFEQEMATAASSSSLEK	4C(633.3957)	3382.68	634.398	26.09	100
2023-04-20-NBI-B-127-25CE.52252.52252.3	TDCSPIQFESAWALTNIASGTSEQTK	3C(633.3957)	3417.69	634.398	46.48	97.49
2023-04-20-NBI-B-127-25CE.52691.52691.4	EFFWNVEEDFKPAPECWIPAK	16C(633.3957)	3214.59	634.398	20.82	96.25
2023-04-20-NBI-B-127-25CE.53789.53789.5	RPLNPLASGQGTSEENTFYSWLEGLCVEKR	26C(633.3957)	4014.04	634.398	14.29	62.37
2023-04-20-NBI-B-127-25CE.62632.62632.5	SPAAECLSEKETEELMAWMRNVLGSR	6C(633.3957)	3569.78	634.398	0	11.48
2023-04-20-NBI-B-127-25CE.62747.62747.3	GNFTLPEVAECFDEITYVELQK	11C(633.3957)	3177.61	634.398	48.96	100
2023-04-20-NBI-B-127-25CE.58041.58041.4	GEIKLCDFGVSGQLIDSMANSFVGTR	6C(633.3957)	3376.73	634.398	20.34	95.14
2023-04-20-NBI-B-127-25CE.57230.57230.4	ASCASIDIEDATQHLRDILK	3C(633.3957), N-term(42.0106)	2873.51	634.398	3.62	100
2023-04-20-NBI-B-127-25CE.62257.62257.3	KIDQSEFEGFEYINPLLMSAEECV	23C(633.3957)	3423.67	634.398	62.38	82.28
2023-04-20-NBI-B-127-25CE.59094.59094.4	GEAYNLFEHNCNTFSNEVAQFLTGR	11C(633.3957)	3493.68	634.398	18.02	87.31
2023-04-20-NBI-B-127-25CE.59444.59444.4	RVLPCIPSEEWPNPPTLQEAGLSHTEVLFVQDLTDE	5C(633.3957)	4692.39	634.398	26.16	43.78
2023-04-20-NBI-B-127-25CE.59620.59620.4	AIANECQANFISIKGPELLTMWFGESEANVR	21M(15.9949), 6C(633.3957)	4087.07	634.398	15.31	60.13
2023-04-20-NBI-B-127-25CE.61146.61146.4	KLENTGIEANVLCLESEISENILEK	13C(633.3957)	3420.82	634.398	18.73	95.59
2023-04-20-NBI-B-127-25CE.65068.65068.3	SLPEAPLDVAPEPACVAAVAQVEALGPLENSFLDGSR	15C(633.3957)	4365.27	634.398	17.15	24.58
2023-04-20-NBI-B-127-25CE.61603.61603.3	FGGQLLSFDIGDQPVFEIPLSNVSQCTTGK	26C(633.3957)	3829.97	634.398	25.55	42.89
2023-04-20-NBI-B-127-25CE.15861.15861.4	AKPPADPAAAASPCR	14C(633.3957)	2055.1	634.398	47.74	59.64
2023-04-20-NBI-B-127-25CE.16765.16765.4	ACVVHGSDLK	2C(633.3957)	1660.91	634.398	36.33	69.45
2023-04-20-NBI-B-127-25CE.16142.16142.4	NSCAADDKATEPLPK	3C(633.3957)	2192.13	634.398	27.84	100
2023-04-20-NBI-B-127-25CE.27674.27674.4	DLSYCLSGMYDHR	5C(633.3957), 9M(15.9949)	2208.04	634.398	7.69	47.21
2023-04-20-NBI-B-127-25CE.28325.28325.4	LAQQVCHAIANISDR	6C(633.3957)	2271.23	634.398	11.76	42.13
2023-04-20-NBI-B-127-25CE.30644.30644.4	AGHVCTVQFLISK	5C(633.3957)	2035.14	634.398	7.43	54.91
2023-04-20-NBI-B-127-25CE.42497.42497.3	SVVCQESDLPDELLYGR	4C(633.3957)	2555.3	634.398	35.12	100
2023-04-20-NBI-B-127-25CE.42571.42571.3	FCIWTESAFR	2C(633.3957)	1891.98	634.398	6.09	74.73
2023-04-20-NBI-B-127-25CE.48808.48808.3	DSLFAGMELVACPR	12C(633.3957)	2141.11	634.398	33.47	75.65
2023-04-20-NBI-B-127-25CE.49306.49306.2	DDDIAALVVDNGSGMCK	16C(633.3957), N-term(42.0106)	2397.17	634.398	38.83	28.47
2023-04-20-NBI-B-127-25CE.15056.15056.5	TSSSDTLSEEKNSECDPTPSHR	15C(633.3957)	3039.42	634.398	39.74	66.43
2023-04-20-NBI-B-127-25CE.23000.23000.4	DHVFLCEGEEPKSDLK	6C(633.3957)	2478.26	634.398	44.69	93.84
2023-04-20-NBI-B-127-25CE.23912.23912.4	ISSCLDFEQHSR	4C(633.3957)	2054.04	634.398	5.73	16.17
2023-04-20-NBI-B-127-25CE.24894.24894.3	ASCPAAAPLMER	3C(633.3957)	1848.97	634.398	8.47	23.92
2023-04-20-NBI-B-127-25CE.27389.27389.3	CPDIATQLAGTK	1C(633.3957)	1850.01	634.398	42.66	100
2023-04-20-NBI-B-127-25CE.27507.27507.3	AFCGFEDPR	3C(633.3957)	1673.83	634.398	5.87	21
2023-04-20-NBI-B-127-25CE.33149.33149.4	IAILTCPFEPPKPK	6C(633.3957)	2186.26	634.398	4.23	16.72
2023-04-20-NBI-B-127-25CE.37824.37824.5	AFGSPFGLEEPQWVPDKECRR	19C(633.3957)	3080.56	634.398	5.7	31.9
2023-04-20-NBI-B-127-25CE.39489.39489.3	CASLEEILSQR	1C(633.3957)	1881.01	634.398	6.88	38.63
2023-04-20-NBI-B-127-25CE.40298.40298.5	SCDEPLTPPPHSPTSMLQLIHDPVSPR	2C(633.3957)	3583.83	634.398	17.05	94.44
2023-04-20-NBI-B-127-25CE.40639.40639.4	DSFKQSLESLSSGLCK	15C(633.3957)	2361.24	634.398	2.62	8.76
2023-04-20-NBI-B-127-25CE.40648.40648.3	VQEAPIDEHWIIECNDGVFQR	14C(633.3957)	3130.57	634.398	100	79.64
2023-04-20-NBI-B-127-25CE.40452.40452.5	NVASVCLQIGYPTVASVPHSIINGYKR	6C(633.3957)	3518.92	634.398	11.89	91.22
2023-04-20-NBI-B-127-25CE.43564.43564.5	VPCAYDKTALALEVGDIVKVTR	3C(633.3957)	2993.67	634.398	0	16.57
2023-04-20-NBI-B-127-25CE.43679.43679.4	ELNFSHLPSNSVSPGDCLLTTTLGK	17C(633.3957)	3262.7	634.398	10.29	100
2023-04-20-NBI-B-127-25CE.41728.41728.4	SGDAAIVDMVPGKPMCVESFSDYPPLGR	15M(15.9949), 16C(633.3957), 9M(15.9949)	3602.76	634.398	62.23	100
2023-04-20-NBI-B-127-25CE.50769.50769.3	VLGPYTFSICDTSNFSDYIR	10C(633.3957)	2930.46	634.398	43.9	42.38
2023-04-20-NBI-B-127-25CE.43209.43209.3	VPADTEVVCAPPTAYIDFAR	9C(633.3957)	2767.44	634.398	43.74	100
2023-04-20-NBI-B-127-25CE.43301.43301.5	TCVPADINKEEEFVEEFNRLK	2C(633.3957)	3142.61	634.398	7.94	78.86
2023-04-20-NBI-B-127-25CE.43340.43340.5	RIECLPTSGHLSSLDQDLLMLK	4C(633.3957)	3101.67	634.398	8.62	37.01
2023-04-20-NBI-B-127-25CE.49707.49707.5	SGTICSSELPGAFEAAGFHLNEHLYNMIIR	27M(15.9949), 5C(633.3957)	3925.96	634.398	13.07	63.96
2023-04-20-NBI-B-127-25CE.50516.50516.4	VTEPSAPCQALVSIGDLQATFHGIR	8C(633.3957)	3242.72	634.398	22.27	62.73
2023-04-20-NBI-B-127-25CE.43924.43924.4	APVPLLPPLPPPPPEPESSEDPTSPPEPQDLSSSVCKEEK	36C(633.3957)	4846.46	634.398	51.29	67.7
2023-04-20-NBI-B-127-25CE.45287.45287.3	ADTQDEWTPGTAVLTSPVLVPGCPSK	23C(633.3957)	3301.7	634.398	40.54	49.2
2023-04-20-NBI-B-127-25CE.49186.49186.5	MGLEVIPVTSTTNKITAEDCTMEVTPGAEIQDGRFNLFK	20C(633.3957)	4888.48	634.398	26.76	53.69
2023-04-20-NBI-B-127-25CE.51180.51180.4	AYHEQLSVAEITNACFEPANQMVK	15C(633.3957)	3325.66	634.398	21	72.46
2023-04-20-NBI-B-127-25CE.51363.51363.3	SLNNPAMLQVLLQPQLCGR	17C(633.3957)	2727.5	634.398	40.87	66.39
2023-04-20-NBI-B-127-25CE.52173.52173.3	MEDSMDMDMSPLRPQNYLFGCELK	21C(633.3957), 7M(15.9949), N-term(42.0106)	3540.62	634.398	37.4	43.1
2023-04-20-NBI-B-127-25CE.52180.52180.3	MEDSMDMDMSPLRPQNYLFGCELK	21C(633.3957), 7M(15.9949), N-term(42.0106)	3540.62	634.398	46.91	42.58
2023-04-20-NBI-B-127-25CE.52216.52216.4	AYHEQLSVAEITNACFEPANQMVK	15C(633.3957)	3325.66	634.398	28.95	96.47
2023-04-20-NBI-B-127-25CE.51616.51616.3	MEDSMDMDMSPLRPQNYLFGCELK	21C(633.3957), 7M(15.9949), N-term(42.0106)	3540.62	634.398	71.18	68.95
2023-04-20-NBI-B-127-25CE.51688.51688.6	IHFPLATYAPVISAEKAYHEQLSVAEITNACFEPANQMVK	31C(633.3957), 38M(15.9949)	5079.6	634.398	6.53	46.84
2023-04-20-NBI-B-127-25CE.54002.54002.5	RNQSFCPTVNLDKLWTLVSEQTR	6C(633.3957)	3367.78	634.398	2.71	21.23
2023-04-20-NBI-B-127-25CE.54969.54969.4	AALANLCIGDVITAIDGENTSNMTHLEAQNR	7C(633.3957)	3887.96	634.398	10.59	100
2023-04-20-NBI-B-127-25CE.54974.54974.4	AALANLCIGDVITAIDGENTSNMTHLEAQNR	7C(633.3957)	3887.96	634.398	21.68	100
2023-04-20-NBI-B-127-25CE.55036.55036.5	EADEMHTLLQLECEKYKSVLAETEGILQK	13C(633.3957)	3981.06	634.398	9.02	33.94
2023-04-20-NBI-B-127-25CE.53305.53305.4	RVFIMDSCDELIPEYLNFIR	5M(15.9949), 8C(633.3957)	3121.61	634.398	12.09	46.04
2023-04-20-NBI-B-127-25CE.53860.53860.3	DSLESFSCPGSMDEVLASLR	8C(633.3957)	2775.36	634.398	41.96	100
2023-04-20-NBI-B-127-25CE.56697.56697.3	ELLENPVQPINDMSYFGCLDSVMENSK	18C(633.3957)	3704.79	634.398	36.48	39.52
2023-04-20-NBI-B-127-25CE.56701.56701.3	ELLENPVQPINDMSYFGCLDSVMENSK	18C(633.3957)	3704.79	634.398	60.2	86.46
2023-04-20-NBI-B-127-25CE.62752.62752.4	CAVSDVEMQEHYDEFFEEVFTEMEEK	1C(633.3957)	3832.69	634.398	14.22	13.48
2023-04-20-NBI-B-127-25CE.62875.62875.3	ALAPQAALIPEEECLAGDWLELDMPLTR	14C(633.3957), 24M(15.9949)	3713.92	634.398	45.61	58.32
2023-04-20-NBI-B-127-25CE.62897.62897.5	SPAGLQVLNDYLADKSYIEGYVPSQADVAVFEAVSSPPPADLCHALR	43C(633.3957)	5605.85	634.398	16.09	25.04
2023-04-20-NBI-B-127-25CE.58048.58048.3	AQVPFSSCLEAYGAPEQVDDFWSTALQAK	8C(633.3957)	3790.87	634.398	45.58	96.49
2023-04-20-NBI-B-127-25CE.57206.57206.5	PGHLQEGFGCVVTNRFDQLFDDESDPFEVLK	10C(633.3957)	4171.05	634.398	10.34	66
2023-04-20-NBI-B-127-25CE.58762.58762.4	VSDTVVEPYNATLSVHQLVENTDETYCIDNEALYDICFR	27C(633.3957)	5111.45	634.398	40.53	54.58
2023-04-20-NBI-B-127-25CE.63482.63482.5	SPAGLQVLNDYLADKSYIEGYVPSQADVAVFEAVSSPPPADLCHALR	43C(633.3957)	5605.85	634.398	30.54	46.54
2023-04-20-NBI-B-127-25CE.15100.15100.3	KAVVVCPK	6C(633.3957)	1475.9	634.398	30.53	60.81
2023-04-20-NBI-B-127-25CE.15749.15749.3	CASQAGMTAYGTRR	1C(633.3957)	2105.06	634.398	25.1	7.07
2023-04-20-NBI-B-127-25CE.21462.21462.4	KRDIPDYLCGK	9C(633.3957)	1940.07	634.398	18.29	49.74
2023-04-20-NBI-B-127-25CE.23155.23155.3	KCAMLEYTTGSR	2C(633.3957)	1992.03	634.398	23.41	34.39
2023-04-20-NBI-B-127-25CE.24263.24263.4	MQQALVQLQAACEKR	12C(633.3957), 1M(15.9949)	2365.27	634.398	43.82	90.81
2023-04-20-NBI-B-127-25CE.27749.27749.3	STVHEILCK	8C(633.3957), N-term(42.0106)	1703.94	634.398	6.71	13.6
2023-04-20-NBI-B-127-25CE.32978.32978.4	DIKWDFTPCKNLR	9C(633.3957)	2268.22	634.398	10.69	53.23
2023-04-20-NBI-B-127-25CE.34485.34485.4	DGVKVPTTLAEYCIK	13C(633.3957)	2269.25	634.398	5.63	33.73
2023-04-20-NBI-B-127-25CE.41164.41164.3	VLGCILSELK	4C(633.3957)	1707.01	634.398	8.37	46.19
2023-04-20-NBI-B-127-25CE.42436.42436.3	DLELYENWNKTFGCGK	14C(633.3957)	2549.27	634.398	62.74	100
2023-04-20-NBI-B-127-25CE.21145.21145.4	SLSDPCYYNKVDR	6C(633.3957)	2192.1	634.398	36.28	97.09
2023-04-20-NBI-B-127-25CE.24809.24809.4	DAHWSEDSEADCHAL	12C(633.3957)	2318.04	634.398	15.46	58.11
2023-04-20-NBI-B-127-25CE.25764.25764.5	DISTEGFCHLDDQNSEVKR	8C(633.3957)	2825.38	634.398	10.04	41.99
2023-04-20-NBI-B-127-25CE.29399.29399.5	FLHEKNCMTDLLAK	7C(633.3957)	2295.22	634.398	14.06	95.47
2023-04-20-NBI-B-127-25CE.38572.38572.5	HFVLDECDKMLEQLDMR	16M(15.9949), 7C(633.3957)	2770.36	634.398	7.79	41.9
2023-04-20-NBI-B-127-25CE.37169.37169.5	SPGCRPLPSAGSPTPTTHEIVTVGDPLLSSGLR	4C(633.3957)	3932.09	634.398	11.66	40.26
2023-04-20-NBI-B-127-25CE.37243.37243.4	RPPSAFFLFCSEYRPK	10C(633.3957)	2577.37	634.398	14.02	55.17
2023-04-20-NBI-B-127-25CE.37654.37654.5	LFHEDGECWVYDEPLLKR	8C(633.3957)	2881.46	634.398	0	16.6
2023-04-20-NBI-B-127-25CE.38008.38008.4	SPLEAPLVCSGLKLENQVGGGK	9C(633.3957)	2828.56	634.398	31.85	80.51
2023-04-20-NBI-B-127-25CE.39194.39194.3	FLCYLSQAGFR	3C(633.3957)	1937.03	634.398	26.7	100
2023-04-20-NBI-B-127-25CE.39248.39248.6	SKPHSEAGTAFIQTQQLHAAMADTFLEHMCR	29M(15.9949), 30C(633.3957), N-term(42.0106)	4147.02	634.398	2.61	3.39
2023-04-20-NBI-B-127-25CE.40245.40245.4	TTENCENLQPQIDAITNDLRR	5C(633.3957)	3076.57	634.398	12.66	50.8
2023-04-20-NBI-B-127-25CE.40640.40640.3	WSSLACNIALDAVK	6C(633.3957)	2123.16	634.398	6.32	9.21
2023-04-20-NBI-B-127-25CE.40724.40724.2	SIEEACFTLQYLNK	6C(633.3957)	2291.2	634.398	67.87	79.16
2023-04-20-NBI-B-127-25CE.41247.41247.5	GTQLGDKLDSFIKPPECSSDVNLELR	17C(633.3957)	3493.82	634.398	8.96	46.53
2023-04-20-NBI-B-127-25CE.40390.40390.3	LLQPDFQPVCASQLYPR	10C(633.3957)	2607.4	634.398	56.36	75.25
2023-04-20-NBI-B-127-25CE.40542.40542.4	VVVPIYCTSFLAVEEDKQQK	7C(633.3957)	2928.58	634.398	16.46	100
2023-04-20-NBI-B-127-25CE.43804.43804.5	QSCATVQRLQHTLQQVLDQREEVR	3C(633.3957)	3497.86	634.398	4.98	20.13
2023-04-20-NBI-B-127-25CE.42416.42416.3	LGIGMDTCVIPLR	8C(633.3957)	2020.13	634.398	17.2	94.29
2023-04-20-NBI-B-127-25CE.42579.42579.6	LEDLIVKDGLTDVYNKIHMGSCAENTAK	19M(15.9949), 22C(633.3957)	3725.91	634.398	0	17.15
2023-04-20-NBI-B-127-25CE.41746.41746.5	KAGCAVTSLLASELTKDDAMAAVPAK	4C(633.3957)	3193.72	634.398	7.78	30.51
2023-04-20-NBI-B-127-25CE.43229.43229.4	QAFPNTNRWFLTCINQPQFR	13C(633.3957)	3113.61	634.398	24.21	100
2023-04-20-NBI-B-127-25CE.43446.43446.4	AEDCWELQISPELLAHGR	4C(633.3957)	2699.38	634.398	12.6	100
2023-04-20-NBI-B-127-25CE.43510.43510.3	LEGDLTGPSVDVEVPDVELECPDAK	21C(633.3957)	3258.63	634.398	71.62	96.53
2023-04-20-NBI-B-127-25CE.50727.50727.4	LLLEPMFEVPNSDIVCVEVDKEVVEGK	16C(633.3957), 6M(15.9949)	3678.92	634.398	38.02	87.86
2023-04-20-NBI-B-127-25CE.44371.44371.3	TATFENIVCVLNR	9C(633.3957)	2112.15	634.398	25.89	100
2023-04-20-NBI-B-127-25CE.44692.44692.3	DILKEMFPYEASTPTGISASCR	21C(633.3957)	3048.54	634.398	33.16	29.46
2023-04-20-NBI-B-127-25CE.46963.46963.3	SQGWLCELLR	6C(633.3957)	1837	634.398	4.36	12.26
2023-04-20-NBI-B-127-25CE.45646.45646.6	SAELGCTVDEVESLIKRHEAFQK	6C(633.3957)	3221.69	634.398	0	16.68
2023-04-20-NBI-B-127-25CE.46096.46096.5	KHPNEICVPMSVEFEELLK	7C(633.3957)	2874.51	634.398	0	65.9
2023-04-20-NBI-B-127-25CE.48498.48498.5	SHLNFSMLESPALHCQPSTSSAFPIGSSGFSLVK	15C(633.3957)	4196.12	634.398	11.82	44.47
2023-04-20-NBI-B-127-25CE.51336.51336.4	YAEYFLRPMLQYVCDNSPEVR	14C(633.3957)	3225.61	634.398	19.71	58.73
2023-04-20-NBI-B-127-25CE.55160.55160.4	APPGGCEERELALALQEALEPAVR	6C(633.3957)	3151.68	634.398	19.48	45.22
2023-04-20-NBI-B-127-25CE.56064.56064.4	LQCSFQTSWLKDFPWLR	3C(633.3957)	2787.47	634.398	6.96	41.17
2023-04-20-NBI-B-127-25CE.52329.52329.3	QICAFSDVLPVLSMK	3C(633.3957)	2283.25	634.398	20.62	100
2023-04-20-NBI-B-127-25CE.57853.57853.5	VVLEAPLITESALEVVRKYCEDESR	20C(633.3957)	3480.86	634.398	5.81	58.92
2023-04-20-NBI-B-127-25CE.57958.57958.3	VPPFPLPLEPCTQEFLWR	11C(633.3957)	2801.51	634.398	14.73	12.85
2023-04-20-NBI-B-127-25CE.56828.56828.6	DHPVFCALVNGEGEVTDFLRLPHFTK	6C(633.3957)	3573.86	634.398	0	19.26
2023-04-20-NBI-B-127-25CE.62101.62101.3	VFIMDSCDELIPEYLNFIR	7C(633.3957)	2949.51	634.398	27.44	52.04
2023-04-20-NBI-B-127-25CE.61232.61232.3	LCYVALDFEQEMATAASSSSLEK	2C(633.3957)	3125.54	634.398	39.97	100
2023-04-20-NBI-B-127-25CE.15182.15182.5	MGYNACTLHGGKGQEQR	6C(633.3957)	2482.23	634.398	14.76	44.02
2023-04-20-NBI-B-127-25CE.11859.11859.4	KGACAVEGSK	4C(633.3957)	1581.87	634.398	44.19	100
2023-04-20-NBI-B-127-25CE.15379.15379.3	SQDVAVSPQQQQCSK	13C(633.3957)	2265.15	634.398	65.05	26.27
2023-04-20-NBI-B-127-25CE.22041.22041.3	ASLACGPMVK	5C(633.3957)	1608.88	634.398	29.14	79.22
2023-04-20-NBI-B-127-25CE.26960.26960.5	RDPEACEKLEATMLR	6C(633.3957)	2394.25	634.398	16.69	77.61
2023-04-20-NBI-B-127-25CE.37587.37587.4	LPIAVNGSLIYGVCAGKK	14C(633.3957)	2435.41	634.398	10.85	31.94
2023-04-20-NBI-B-127-25CE.36345.36345.5	MDLGECLKVHDLALR	6C(633.3957)	2345.27	634.398	4.07	14.83
2023-04-20-NBI-B-127-25CE.42516.42516.3	CTLAEKLGGSAVISLEGKPL	1C(633.3957)	2618.48	634.398	40.67	61.91
2023-04-20-NBI-B-127-25CE.43278.43278.3	VSLLDDTVYECVVEK	11C(633.3957)	2344.23	634.398	23.56	100
2023-04-20-NBI-B-127-25CE.52762.52762.3	IWCFGPDGTGPNILTDITK	3C(633.3957)	2680.4	634.398	21.77	69.1
2023-04-20-NBI-B-127-25CE.53880.53880.3	NAPCILFIDEIDAVGR	4C(633.3957)	2378.28	634.398	18.66	100
2023-04-20-NBI-B-127-25CE.20827.20827.3	MREIVHIQAGQCGNQIGAK	12C(633.3957)	2685.43	634.397	35.53	21.29
2023-04-20-NBI-B-127-25CE.14766.14766.5	KEEAGAGEQHQDCEPAAAAVR	13C(633.3957)	2799.37	634.397	17.25	41
2023-04-20-NBI-B-127-25CE.20920.20920.4	TAVCDIPPRGLK	4C(633.3957)	1902.09	634.397	17.95	76.76
2023-04-20-NBI-B-127-25CE.19294.19294.4	CTASVNYKEPTLASK	1C(633.3957)	2244.19	634.397	28.36	93.66
2023-04-20-NBI-B-127-25CE.31194.31194.4	CILPFDKETGFHR	1C(633.3957)	2195.17	634.397	8.69	56.35
2023-04-20-NBI-B-127-25CE.38416.38416.5	MIPCDFLIPVQTQHPIRK	4C(633.3957)	2768.53	634.397	4.38	23.41
2023-04-20-NBI-B-127-25CE.39573.39573.3	LVTDCVAAMNPDAVLR	5C(633.3957)	2320.24	634.397	22.28	100
2023-04-20-NBI-B-127-25CE.39797.39797.4	STCTINYSKDLPLAQGIKFQ	3C(633.3957)	2859.53	634.397	16.25	100
2023-04-20-NBI-B-127-25CE.38985.38985.4	RCTVVSVPDSLLWR	2C(633.3957)	2263.26	634.397	9.14	42.06
2023-04-20-NBI-B-127-25CE.40218.40218.3	GAVVGIDLGTTNSCVAVMEGK	14C(633.3957)	2653.39	634.397	63.66	89.88
2023-04-20-NBI-B-127-25CE.40901.40901.3	VNQAIWLLCTGAR	9C(633.3957)	2077.16	634.397	9.88	12.61
2023-04-20-NBI-B-127-25CE.41013.41013.4	KGPELCLEELDAAIPGSR	6C(633.3957)	2530.36	634.397	2.34	12.81
2023-04-20-NBI-B-127-25CE.47665.47665.6	QMELHPDKPPILLVAGKDDMEMCELNLEETGLTR	23C(633.3957)	4498.27	634.397	6.5	64.46
2023-04-20-NBI-B-127-25CE.42271.42271.3	AKCELSSSVQTDINLPYLTMDSSGPK	3C(633.3957)	3416.73	634.397	59.76	87.1
2023-04-20-NBI-B-127-25CE.42439.42439.3	AAVEEGIVLGGGCALLR	13C(633.3957)	2260.27	634.397	35.59	55.63
2023-04-20-NBI-B-127-25CE.41450.41450.5	GYFHTFAGDTCQVALNFANEEEAKK	11C(633.3957)	3422.67	634.397	4.74	19.91
2023-04-20-NBI-B-127-25CE.41689.41689.4	AYHEQLTVAEITNACFEPANQMVK	15C(633.3957)	3339.67	634.397	25.6	88.58
2023-04-20-NBI-B-127-25CE.43339.43339.4	SLHDALCVLAQTVK	7C(633.3957)	2130.2	634.397	4.95	100
2023-04-20-NBI-B-127-25CE.43056.43056.3	GFCFITFK	3C(633.3957)	1594.87	634.397	7.51	56.54
2023-04-20-NBI-B-127-25CE.44336.44336.3	AFSENLDPEDSCLTSLASSSLK	12C(633.3957)	2946.46	634.397	77.24	100
2023-04-20-NBI-B-127-25CE.46867.46867.3	ALEYSNGIFDCQSPTSPFMGSLR	11C(633.3957)	3152.54	634.397	41.54	62.27
2023-04-20-NBI-B-127-25CE.47363.47363.3	ASASSGPSSSVGFSSFDPAVPSCTLSSAASGIK	23C(633.3957), N-term(42.0106)	3720.83	634.397	22.25	27.48
2023-04-20-NBI-B-127-25CE.47392.47392.3	GWSGNSWGGISLGPPDPGPCGETYEDFDTR	20C(633.3957)	3786.74	634.397	14.32	9.62
2023-04-20-NBI-B-127-25CE.45557.45557.4	SGDAAIVDMVPGKPMCVESFSDYPPLGR	16C(633.3957)	3570.77	634.397	55.1	89
2023-04-20-NBI-B-127-25CE.51273.51273.3	GPLFLCEDSELESPLSELGK	6C(633.3957)	2795.44	634.397	8.88	21.94
2023-04-20-NBI-B-127-25CE.53970.53970.4	QSLDVLDLCEGDLSPGLTDSTAPSSELGKDDLEELAAAAQK	9C(633.3957)	4834.41	634.397	29.84	100
2023-04-20-NBI-B-127-25CE.55510.55510.3	SNILTLMYQCMQDKMPEVR	10C(633.3957)	2932.48	634.397	57.19	82.88
2023-04-20-NBI-B-127-25CE.52733.52733.3	GEGAITSSAITTVAAEAPVLPLSTEPPAAPATSAYTCFR	37C(633.3957)	4451.3	634.397	10.14	9.48
2023-04-20-NBI-B-127-25CE.55886.55886.5	MKGNFTLPEVAECFDEITYVELQKEEAQK	13C(633.3957)	4022.02	634.397	12.02	100
2023-04-20-NBI-B-127-25CE.52453.52453.6	NLPQQCMQEDFLVHEVTNLPVTEALIERENAAQLKK	6C(633.3957), 7M(15.9949)	4797.49	634.397	4.94	25.53
2023-04-20-NBI-B-127-25CE.52648.52648.6	IHFPLATYAPVISAEKAYHEQLSVAEITNACFEPANQMVK	31C(633.3957)	5063.6	634.397	10.57	88.61
2023-04-20-NBI-B-127-25CE.62760.62760.4	KLGLCEFPDNDQFSNLEALLIQIGPK	5C(633.3957)	3534.89	634.397	17.28	43.8
2023-04-20-NBI-B-127-25CE.58018.58018.4	VSDTVVEPYNATLSVHQLVENTDETYSIDNEALYDICFR	37C(633.3957)	5095.48	634.397	15.47	12.4
2023-04-20-NBI-B-127-25CE.63659.63659.3	LMEPIYLVEIQCPEQVVGGIYGVLNR	12C(633.3957), 2M(15.9949)	3580.91	634.397	59.63	100
2023-04-20-NBI-B-127-25CE.57473.57473.3	QENISFLSPSSLVPYDCSMEPIDLSIPK	17C(633.3957)	3741.9	634.397	42.71	65.13
2023-04-20-NBI-B-127-25CE.63860.63860.3	FMCAQLPNPVLDSISIIDTPGILSGEK	3C(633.3957)	3490.86	634.397	32.83	83.35
2023-04-20-NBI-B-127-25CE.63912.63912.6	GQVCLPVISAENWKPATKTDQVIQSLIALVNDPQPEHPLR	4C(633.3957)	5037.72	634.397	5.6	78.81
2023-04-20-NBI-B-127-25CE.25533.25533.4	FDEKENVSNCIQLK	10C(633.3957)	2299.2	634.397	11.87	65.61
2023-04-20-NBI-B-127-25CE.27831.27831.5	AKVEVCKDESVDLEEFR	6C(633.3957)	2628.36	634.397	6.6	23.66
2023-04-20-NBI-B-127-25CE.40786.40786.3	TVDEACLLLAEYNGR	6C(633.3957)	2299.2	634.397	31.83	66.6
2023-04-20-NBI-B-127-25CE.40872.40872.3	QVEVINFGDCLVR	10C(633.3957)	2124.15	634.397	14.85	16.65
2023-04-20-NBI-B-127-25CE.43284.43284.4	HIEWESVLTNTAGCLR	14C(633.3957)	2461.29	634.397	11.41	50.84
2023-04-20-NBI-B-127-25CE.43034.43034.2	FETFCLDPSLVTK	5C(633.3957)	2132.13	634.397	28.43	33.02
2023-04-20-NBI-B-127-25CE.46933.46933.2	DDDIAALVVDNGSGMCK	16C(633.3957), N-term(42.0106)	2397.17	634.397	52.68	41.82
2023-04-20-NBI-B-127-25CE.14153.14153.6	STHEFKPQSGAEIKEGCETHK	17C(633.3957)	2975.49	634.397	5.72	5.53
2023-04-20-NBI-B-127-25CE.23918.23918.4	RGQTCVVHYTGMLEDGK	5C(633.3957)	2526.28	634.397	24.65	67.69
2023-04-20-NBI-B-127-25CE.26662.26662.6	DLATPVMQPCTALDSHKELNTSSKR	10C(633.3957)	3374.74	634.397	6.62	52.78
2023-04-20-NBI-B-127-25CE.26763.26763.3	VVAACAMPVMK	5C(633.3957)	1751.96	634.397	26.66	100
2023-04-20-NBI-B-127-25CE.30019.30019.4	CLMSSDGLPNKGMELK	1C(633.3957)	2355.21	634.397	17.15	76.42
2023-04-20-NBI-B-127-25CE.31410.31410.5	GPEEKKDCEVVMMIGLPGAGK	12M(15.9949), 8C(633.3957)	2836.46	634.397	8.71	45.26
2023-04-20-NBI-B-127-25CE.32881.32881.3	LQPAGSVSSTPLSTPCSSVPSSPSFSPTEQK	16C(633.3957)	3722.88	634.397	20.66	25.06
2023-04-20-NBI-B-127-25CE.36240.36240.5	RGSDELFSTCVTNGPFIMSSNSASAANGNDSKK	10C(633.3957)	4024.94	634.397	20.18	62.57
2023-04-20-NBI-B-127-25CE.40128.40128.5	LNCFLEQDLKLDIPTGTTPQRK	3C(633.3957)	3162.72	634.397	12.54	100
2023-04-20-NBI-B-127-25CE.40632.40632.4	RYCVRPNSGIIDPGSTVTVSVMLQPFDYDPNEK	22M(15.9949), 3C(633.3957)	4346.18	634.397	12.21	10.04
2023-04-20-NBI-B-127-25CE.41030.41030.3	ALSGYCGFMAANLYAR	6C(633.3957)	2340.19	634.397	24.44	100
2023-04-20-NBI-B-127-25CE.41096.41096.3	TSVSDFSGYTNMMSDVSEPCSTR	20C(633.3957)	3133.41	634.397	73.66	72.07
2023-04-20-NBI-B-127-25CE.40337.40337.5	SLESCPGETVVAEDPAGLKVPLLLHQK	5C(633.3957)	3462.89	634.397	7.49	25.28
2023-04-20-NBI-B-127-25CE.41426.41426.4	SCGRPPPDVDGMITLKVDNLTYR	2C(633.3957), N-term(42.0106)	3221.67	634.397	28.91	54.97
2023-04-20-NBI-B-127-25CE.42003.42003.3	SVEEFQCLNRIEEGTYGVVYR	7C(633.3957)	3123.58	634.397	20.73	14.13
2023-04-20-NBI-B-127-25CE.43421.43421.3	GMYLTQEDVVAVSCSPNAANTILR	14C(633.3957)	3184.64	634.397	85.82	97.13
2023-04-20-NBI-B-127-25CE.42743.42743.3	SVAPAAPTSCDFSPGDLVWAK	10C(633.3957)	2751.4	634.397	9.78	16.33
2023-04-20-NBI-B-127-25CE.43105.43105.4	SGDAAIVDMVPGKPMCVESFSDYPPLGR	15M(15.9949), 16C(633.3957)	3586.76	634.397	30.69	100
2023-04-20-NBI-B-127-25CE.46477.46477.3	MLEELECGAPGAR	7C(633.3957), N-term(42.0106)	2050.03	634.397	3.42	3.89
2023-04-20-NBI-B-127-25CE.54870.54870.5	ACTTEEDQEKLMQITSLHSLNAFLLPIK	2C(633.3957)	3806.01	634.397	5.44	78.18
2023-04-20-NBI-B-127-25CE.55012.55012.3	LSCQPMLSLDDFQLQPPVTFR	3C(633.3957)	3067.6	634.397	54.47	100
2023-04-20-NBI-B-127-25CE.55184.55184.3	SDDPFIQQVALLTLSNNANYSCNQETIR	22C(633.3957)	3786.9	634.397	66.67	53.02
2023-04-20-NBI-B-127-25CE.52663.52663.5	GQDRWSQEDMLTLLECMKNNLPSNDSSK	16C(633.3957)	3871.86	634.397	6.17	25.08
2023-04-20-NBI-B-127-25CE.56184.56184.3	AGFAQPSGLSLASEDPWSCLFVADSESSTVR	19C(633.3957)	3846.89	634.397	33.99	36.74
2023-04-20-NBI-B-127-25CE.56239.56239.5	LKNQEYETLDHLECDLNLMFENAK	14C(633.3957)	3542.75	634.397	2.87	6.03
2023-04-20-NBI-B-127-25CE.56248.56248.3	TLPVDFVECLMR	9C(633.3957)	2055.1	634.397	3.46	18.31
2023-04-20-NBI-B-127-25CE.62708.62708.4	QVQFPVIQLQELMDDCSAVLENEKLASVSLKQ	16C(633.3957)	4235.23	634.397	26.6	60.16
2023-04-20-NBI-B-127-25CE.57422.57422.3	CLEELVFGDVENDEDALLR	1C(633.3957)	2811.41	634.397	51.08	100
2023-04-20-NBI-B-127-25CE.65256.65256.2	ESLNASIVDAINQAADCWGIR	17C(633.3957)	2878.48	634.397	4.8	3.14
2023-04-20-NBI-B-127-25CE.28277.28277.3	CEGSQPWNLTPR	1C(633.3957)	2020.03	634.397	27.25	78.82
2023-04-20-NBI-B-127-25CE.37452.37452.3	ENCGIYFPEIK	3C(633.3957)	1945.01	634.397	8.36	33.82
2023-04-20-NBI-B-127-25CE.41068.41068.4	ACDLPAWVHFPDTER	2C(633.3957)	2389.2	634.397	6.35	35.87
2023-04-20-NBI-B-127-25CE.42331.42331.3	ACINTLQFLYSR	2C(633.3957)	2061.12	634.397	18.97	100
2023-04-20-NBI-B-127-25CE.42634.42634.4	CQHAAEIITDLLR	1C(633.3957)	2115.16	634.397	1.58	6.8
2023-04-20-NBI-B-127-25CE.43350.43350.4	MIPCDFLIPVQTQHPIR	4C(633.3957)	2640.44	634.397	6.78	25.25
2023-04-20-NBI-B-127-25CE.55129.55129.3	ACLIFFDEIDAIGGAR	2C(633.3957)	2343.24	634.397	13.97	100
2023-04-20-NBI-B-127-25CE.14265.14265.3	ECNPPNSQPASYQRR	2C(633.3957)	2379.19	634.397	20.94	16.38
2023-04-20-NBI-B-127-25CE.22563.22563.5	EQADYCVSHMKPYVDGK	6C(633.3957)	2602.27	634.397	18.32	79.7
2023-04-20-NBI-B-127-25CE.23780.23780.6	NVPESSPHSPCEGLPSEAALTPRPEGKVPSR	11C(633.3957)	3857.98	634.397	10.94	42.17
2023-04-20-NBI-B-127-25CE.30421.30421.4	TTWGDGGENSPCNVVSKQPGPVTNGQLQQPTTGAASGGYIK	12C(633.3957)	4734.35	634.397	22.25	29.53
2023-04-20-NBI-B-127-25CE.31878.31878.4	GRICPIDITLAQR	4C(633.3957)	2088.2	634.397	8.24	29.38
2023-04-20-NBI-B-127-25CE.38983.38983.4	CWQKWEDAQITLLK	1C(633.3957)	2394.29	634.397	10.8	40.79
2023-04-20-NBI-B-127-25CE.39269.39269.4	GSDELFSTCVTNGPFIMSSNSASAANGNDSKK	9C(633.3957)	3868.84	634.397	14.27	30.71
2023-04-20-NBI-B-127-25CE.40628.40628.3	QTFYCVPVPGESTWVK	5C(633.3957)	2473.28	634.397	35.02	100
2023-04-20-NBI-B-127-25CE.40658.40658.3	NAFATPTISLQESCDYLDRGQPASSFSR	14C(633.3957)	3693.82	634.397	14.55	6.3
2023-04-20-NBI-B-127-25CE.40376.40376.5	QVQCKPLLESQKPLPDAVLEELQK	4C(633.3957)	3365.87	634.397	4.71	25.87
2023-04-20-NBI-B-127-25CE.40594.40594.5	CAVGLRQPAPFSDEIEVDFSKPYVR	1C(633.3957)	3455.8	634.397	2.73	3.67
2023-04-20-NBI-B-127-25CE.43358.43358.3	SLHDALCVLAQTVK	7C(633.3957)	2130.2	634.397	10.21	28.05
2023-04-20-NBI-B-127-25CE.45917.45917.4	SGDAAIVDMVPGKPMCVESFSDYPPLGR	15M(15.9949), 16C(633.3957), 9M(15.9949)	3602.76	634.397	31.05	100
2023-04-20-NBI-B-127-25CE.46231.46231.4	DCEVVMMIGLPGAGKTTWVTK	2C(633.3957)	2868.51	634.397	8.35	100
2023-04-20-NBI-B-127-25CE.51472.51472.4	ASTDNEELLQFPLELCSDSLPSHPFPPAK	16C(633.3957)	3814.92	634.397	49.76	91.68
2023-04-20-NBI-B-127-25CE.53405.53405.3	LINLPEDYSSLINQASNFSCPK	20C(633.3957)	3085.59	634.397	32.64	48.23
2023-04-20-NBI-B-127-25CE.56874.56874.4	EEEEFNTGPLSVLTQSVKNNTQVLINCR	27C(633.3957)	3794.96	634.397	34.75	57.14
2023-04-20-NBI-B-127-25CE.57021.57021.5	YGIICMEDLIHEIYTVGKR	5C(633.3957)	2885.53	634.397	0	14.53
2023-04-20-NBI-B-127-25CE.57149.57149.5	CGTLGAQPDGEPAALAAAAAAEPPFYKDVWQVIVKPR	1C(633.3957)	4440.34	634.397	5.55	20.09
2023-04-20-NBI-B-127-25CE.58576.58576.4	TSSAETPTIPLGSAVEAIKANCSDNEFTQALTAAIPPESLTR	22C(633.3957)	4934.53	634.397	12.46	47.81
2023-04-20-NBI-B-127-25CE.59517.59517.5	KHLWPVVPDDVEQLCNELSSIPSTLSLNSESTSSR	15C(633.3957)	4500.29	634.397	19.09	50.1
2023-04-20-NBI-B-127-25CE.57611.57611.5	TGNKYNVYPTYDFACPIVDSIEGVTHALR	15C(633.3957)	3875.97	634.397	3.54	24.5
2023-04-20-NBI-B-127-25CE.60437.60437.6	QGPFTLEEHALPEDKWTIDDIAQSLEHCSSLFPAELALKK	28C(633.3957)	5139.64	634.397	2.78	14.5
2023-04-20-NBI-B-127-25CE.26702.26702.3	TCFETFPDK	2C(633.3957)	1719.86	634.397	24.13	71.14
2023-04-20-NBI-B-127-25CE.25704.25704.4	TIDLCNNPMTKEPK	5C(633.3957)	2236.17	634.397	26.47	99.09
2023-04-20-NBI-B-127-25CE.39649.39649.3	SCWALAQAYNPMAR	2C(633.3957)	2214.12	634.397	29.94	100
2023-04-20-NBI-B-127-25CE.39703.39703.3	GLAAALLLCQNK	9C(633.3957)	1847.08	634.397	10.27	30.41
2023-04-20-NBI-B-127-25CE.40996.40996.3	QCVTPSEVVPVTVLAVQR	2C(633.3957)	2557.44	634.397	32.92	88.29
2023-04-20-NBI-B-127-25CE.22823.22823.3	ESLCDSPHQNLSRPLLENK	4C(633.3957)	2812.46	634.397	75.39	54.62
2023-04-20-NBI-B-127-25CE.23585.23585.4	SSAVIEQGDCKNNALVPGTIQVNGHGGQPSK	10C(633.3957)	3737.93	634.397	52.37	64.07
2023-04-20-NBI-B-127-25CE.25270.25270.4	TAEKCDLFIQEGAR	5C(633.3957)	2213.16	634.397	4.38	11.76
2023-04-20-NBI-B-127-25CE.25341.25341.4	VAHHGENPVSCPELVQQLR	11C(633.3957)	2745.45	634.397	34.25	79.49
2023-04-20-NBI-B-127-25CE.28928.28928.5	KPTDGASSSNCVTDISHLVR	11C(633.3957)	2719.41	634.397	8.55	92.69
2023-04-20-NBI-B-127-25CE.31892.31892.4	FMADCPHTIGVEFGTR	5C(633.3957)	2413.2	634.397	14.79	59.59
2023-04-20-NBI-B-127-25CE.35571.35571.4	NAEFLTCNIPTSNASNNMVTTEKVENGQEPVIK	7C(633.3957)	4225.11	634.397	38.01	100
2023-04-20-NBI-B-127-25CE.36601.36601.3	ALSQTVPSSGTNGVSLPADCTGAVPAASPDTAAWR	20C(633.3957)	3988.01	634.397	12.12	11.47
2023-04-20-NBI-B-127-25CE.36697.36697.4	VSGPDPKPGSNCSPAQSVLSEVPSVPTNGMAK	12C(633.3957)	3769.91	634.397	29.01	44.58
2023-04-20-NBI-B-127-25CE.39532.39532.4	CNPSEAGASLLVGSIEPSLSNQDRK	1C(633.3957)	3204.66	634.397	22.37	53.92
2023-04-20-NBI-B-127-25CE.39712.39712.3	VCNFLASQVPFPSR	2C(633.3957)	2197.18	634.397	14.78	46.51
2023-04-20-NBI-B-127-25CE.39913.39913.3	ISASNAVCAPLTWVPGDPR	8C(633.3957)	2586.37	634.397	26.46	51.83
2023-04-20-NBI-B-127-25CE.40019.40019.3	TYLLDGSCMVEESGTLESQLEATK	8C(633.3957), 9M(15.9949)	3252.59	634.397	40.33	78.11
2023-04-20-NBI-B-127-25CE.40837.40837.3	YGETANECGEAFFFYGK	8C(633.3957)	2565.2	634.397	72.03	100
2023-04-20-NBI-B-127-25CE.40915.40915.2	VNQAIWLLCTGAR	9C(633.3957)	2077.16	634.397	32.76	17.75
2023-04-20-NBI-B-127-25CE.41132.41132.3	LTESPCALVASQYGWSGNMER	6C(633.3957)	2931.44	634.397	34.5	100
2023-04-20-NBI-B-127-25CE.42391.42391.5	KEGITGPPADSSKPIGPDDAIDALSSDFTCGSPTAAGK	30C(633.3957)	4306.14	634.397	24.25	68.43
2023-04-20-NBI-B-127-25CE.50611.50611.4	AISEQTGKELLYKFICTTSAIQNR	16C(633.3957)	3346.81	634.397	24.16	67.19
2023-04-20-NBI-B-127-25CE.44534.44534.3	LMDLDVEQLGIPEQEYSCVVK	18C(633.3957), 2M(15.9949)	3056.56	634.397	43	92.61
2023-04-20-NBI-B-127-25CE.45703.45703.3	FSCEPAGGLTSLTEPPKGPGFGVQAGL	3C(633.3957)	3249.69	634.397	67.92	100
2023-04-20-NBI-B-127-25CE.45951.45951.3	QMSVPGIFNPHEIPEEMCD	18C(633.3957)	2805.33	634.397	43.59	51.93
2023-04-20-NBI-B-127-25CE.45472.45472.5	HVGDLGNVTADKDGVADVSIEDSVISLSGDHCIIGR	32C(633.3957)	4296.18	634.397	21.63	39.07
2023-04-20-NBI-B-127-25CE.53571.53571.3	NVEFEPTYEEFPSLESDSLLDYSCMQR	24C(633.3957)	3860.79	634.397	26.55	18.71
2023-04-20-NBI-B-127-25CE.53724.53724.3	LIAALSTPSQQVQESVASCLPPLVPAIK	19C(633.3957)	3492.97	634.397	43.42	100
2023-04-20-NBI-B-127-25CE.58147.58147.3	NQSFCPTVNLDKLWTLVSEQTR	5C(633.3957)	3211.68	634.397	39.15	85.49
2023-04-20-NBI-B-127-25CE.58150.58150.3	NQSFCPTVNLDKLWTLVSEQTR	5C(633.3957)	3211.68	634.397	34.3	59.16
2023-04-20-NBI-B-127-25CE.59742.59742.4	TQAILLEMVGDLPDADIKPPENVLFVCK	27C(633.3957)	3700.99	634.397	31.41	78.69
2023-04-20-NBI-B-127-25CE.60172.60172.3	NPLDINPSVDFLFDCGLVGPEDVSTEQDLPR	15C(633.3957)	4034.01	634.397	35.58	54.98
2023-04-20-NBI-B-127-25CE.60395.60395.4	AYHEQLSVAEITNACFEPANQMVK	15C(633.3957), 22M(15.9949)	3341.65	634.397	18.25	91.57
2023-04-20-NBI-B-127-25CE.60922.60922.4	AYHEQLSVAEITNACFEPANQMVK	15C(633.3957), 22M(15.9949)	3341.65	634.397	15.16	74.81
2023-04-20-NBI-B-127-25CE.13131.13131.3	APCAGPSR	3C(633.3957)	1390.75	634.397	69.99	95.15
2023-04-20-NBI-B-127-25CE.14546.14546.4	NTHCSSLPHYQK	4C(633.3957)	2047.04	634.397	6.61	6.5
2023-04-20-NBI-B-127-25CE.24864.24864.4	DLNYCFSGMSDHR	5C(633.3957), 9M(15.9949)	2193.01	634.397	12.45	100
2023-04-20-NBI-B-127-25CE.26824.26824.4	MQQALVQLQAACEKR	12C(633.3957)	2349.28	634.397	9.53	19.55
2023-04-20-NBI-B-127-25CE.36011.36011.3	CILTTVDPDTGVMSR	1C(633.3957)	2240.16	634.397	40.84	100
2023-04-20-NBI-B-127-25CE.39610.39610.4	LALCSADSVAFPVLTHSTR	4C(633.3957)	2620.42	634.397	15.18	100
2023-04-20-NBI-B-127-25CE.39920.39920.3	AVCMLSNTTAIAEAWAR	3C(633.3957), 4M(15.9949)	2456.27	634.397	40.95	100
2023-04-20-NBI-B-127-25CE.41070.41070.3	DCPVPLPGDGDLLVR	2C(633.3957)	2198.19	634.397	18.74	90.23
2023-04-20-NBI-B-127-25CE.57084.57084.3	TADPAILPNVLICLASR	13C(633.3957)	2399.37	634.397	6.3	4.36
2023-04-20-NBI-B-127-25CE.57733.57733.3	GITLDLGFSCFSVPLPAR	10C(633.3957)	2525.38	634.397	19.88	43.98
2023-04-20-NBI-B-127-25CE.22495.22495.4	GCAVVEFKMEESMKK	13M(15.9949), 2C(633.3957)	2364.2	634.396	24.71	81.82
2023-04-20-NBI-B-127-25CE.21935.21935.3	TVSGSCMSTGFSR	6C(633.3957)	1951.96	634.396	67.17	100
2023-04-20-NBI-B-127-25CE.24130.24130.4	GCGVVKFESPEVAER	2C(633.3957)	2239.18	634.396	4.68	34.76
2023-04-20-NBI-B-127-25CE.24140.24140.4	GCGVVKFESPEVAER	2C(633.3957)	2239.18	634.396	11.36	57.96
2023-04-20-NBI-B-127-25CE.33698.33698.4	NCQGMDSVIKPLDTIPEDK	2C(633.3957)	2735.4	634.396	5.49	18.95
2023-04-20-NBI-B-127-25CE.34309.34309.4	KFSAACNFSNILVNQER	6C(633.3957)	2573.35	634.396	9.08	41.5
2023-04-20-NBI-B-127-25CE.35272.35272.4	KNCIIVPNGDNVFAAVK	3C(633.3957)	2434.35	634.396	11.66	70.4
2023-04-20-NBI-B-127-25CE.37525.37525.5	VILMESLCQQSDKLEHFSR	8C(633.3957)	2895.51	634.396	7.4	85.42
2023-04-20-NBI-B-127-25CE.37680.37680.6	DGWPAMCIHGDKSQPERDWVLNEFR	6M(15.9949), 7C(633.3957)	3634.76	634.396	2.67	12.91
2023-04-20-NBI-B-127-25CE.39290.39290.3	GFAGVCGFGGPYGETVATGPYR	6C(633.3957)	2795.38	634.396	56.41	100
2023-04-20-NBI-B-127-25CE.39439.39439.3	EYTACELMNIYK	5C(633.3957)	2110.06	634.396	12.06	100
2023-04-20-NBI-B-127-25CE.40208.40208.3	DVPLADPGLDNDVGVEVGGSGGCLEER	23C(633.3957)	3301.62	634.396	72.74	61.93
2023-04-20-NBI-B-127-25CE.41086.41086.4	KELEQVCNPIISGLYQGAGGPGPGGFGAQGPK	7C(633.3957)	3758.96	634.396	22.17	34.24
2023-04-20-NBI-B-127-25CE.41385.41385.3	NINDAWVCTNDMFR	8C(633.3957)	2331.12	634.396	58.44	100
2023-04-20-NBI-B-127-25CE.41414.41414.3	SVLCSTPTINIPASPFMQK	17M(15.9949), 4C(633.3957)	2682.42	634.396	54.64	100
2023-04-20-NBI-B-127-25CE.40562.40562.3	SADACLTTINIMTSPNMPK	5C(633.3957)	2640.34	634.396	43.12	100
2023-04-20-NBI-B-127-25CE.42252.42252.2	LGTDESCFNMILATR	7C(633.3957)	2303.18	634.396	25.84	10.3
2023-04-20-NBI-B-127-25CE.42585.42585.5	AAAIGIDLGTTYSCVGVFQHGKVEIIANDQGNR	14C(633.3957)	4050.11	634.396	37.44	99.27
2023-04-20-NBI-B-127-25CE.41854.41854.3	MEVEAVCGGAGEVEAQDSDPAPAFSK	7C(633.3957), N-term(42.0106)	3268.54	634.396	84.79	100
2023-04-20-NBI-B-127-25CE.43257.43257.4	AYHEQLTVAEITNACFEPANQMVK	15C(633.3957)	3339.67	634.396	28.54	90.84
2023-04-20-NBI-B-127-25CE.44873.44873.3	DTEGGAAEINCNGVIEVINYTQNSNNETLR	11C(633.3957)	3870.88	634.396	31.11	95.74
2023-04-20-NBI-B-127-25CE.46710.46710.3	VPAGCPGPQPAPTQELSLQVLDLQSVK	5C(633.3957)	3404.85	634.396	50.58	100
2023-04-20-NBI-B-127-25CE.45899.45899.3	DTILNAIEQHPVVVISGDTGCGK	21C(633.3957)	2998.59	634.396	97.86	100
2023-04-20-NBI-B-127-25CE.48489.48489.5	ASSGDDACSFSGFRPATLTVTNFFKQEAER	8C(633.3957)	3871.89	634.396	7.45	38.76
2023-04-20-NBI-B-127-25CE.46228.46228.3	SSLQYSSPAPDGCGDQTLGDLLLTPTR	13C(633.3957)	3424.73	634.396	68.7	59.15
2023-04-20-NBI-B-127-25CE.51913.51913.3	TSPELAESCTWFPESYVIYPTNLK	9C(633.3957)	3407.71	634.396	35.87	100
2023-04-20-NBI-B-127-25CE.51918.51918.3	TSPELAESCTWFPESYVIYPTNLK	9C(633.3957)	3407.71	634.396	34.3	100
2023-04-20-NBI-B-127-25CE.54125.54125.4	EYQVETIVDTLCTNMLSDKEQLR	12C(633.3957)	3360.71	634.396	25.55	100
2023-04-20-NBI-B-127-25CE.55588.55588.4	AYHEQLSVAEITNACFEPANQMVK	15C(633.3957), 22M(15.9949)	3341.65	634.396	25.31	98.49
2023-04-20-NBI-B-127-25CE.54597.54597.6	EVKEQSGQKCFLAQPVTLLDIYTHWQQTSELGR	10C(633.3957)	4465.32	634.396	0	29.95
2023-04-20-NBI-B-127-25CE.53499.53499.5	LSNTQGVVSAFSTMMSVHRGEVPCTVTSASPLEEATLSELK	24C(633.3957)	4926.49	634.396	27.27	63.13
2023-04-20-NBI-B-127-25CE.55953.55953.3	GLIAAICAGPTALLAHEIGFGSK	7C(633.3957)	2842.59	634.396	40.03	100
2023-04-20-NBI-B-127-25CE.52298.52298.3	EPGLINLCANVPPVPGNILPPEVR	8C(633.3957)	3140.75	634.396	50.61	100
2023-04-20-NBI-B-127-25CE.53759.53759.3	IGAAIQEELGYNCQTGGVIAEILR	13C(633.3957)	3150.69	634.396	12.52	16.72
2023-04-20-NBI-B-127-25CE.62511.62511.4	ILVGYPPECLDLSNGDTILEDLPIQSGDMLIIEEDQTRPR	9C(633.3957)	5100.61	634.396	7.17	12.79
2023-04-20-NBI-B-127-25CE.57780.57780.3	AVFDTPEEAFGVLRPVCVQLTK	17C(633.3957), N-term(42.0106)	3093.67	634.396	33.08	36.38
2023-04-20-NBI-B-127-25CE.56803.56803.5	NLPQQCMQEDFLVHEVTNLPVTEALIERENAAQLK	6C(633.3957)	4653.4	634.396	17.6	50.54
2023-04-20-NBI-B-127-25CE.57003.57003.4	IIGDPYKVQQACEMVMDILR	12C(633.3957)	2954.55	634.396	4.42	19.75
2023-04-20-NBI-B-127-25CE.59031.59031.4	CGNQAAIMELDDTLKYSFLQFDPAPR	1C(633.3957), 8M(15.9949)	3591.78	634.396	23.52	75.34
2023-04-20-NBI-B-127-25CE.58547.58547.4	KLMSANASDLPLNIECFMNDLDVSSK	16C(633.3957)	3487.75	634.396	17.29	66.14
2023-04-20-NBI-B-127-25CE.59399.59399.5	NSSSGVSPLYSPVSFCGIPVGVLQNKLPDLSLDNMIGQSAIAGEEHPR	16C(633.3957)	5612.88	634.396	1.66	3.21
2023-04-20-NBI-B-127-25CE.57635.57635.5	YLNQDYEALRNECLEAGTLFQDPSFPAIPSALGFKELGPYSSK	13C(633.3957)	5411.72	634.396	20.09	52.4
2023-04-20-NBI-B-127-25CE.63721.63721.5	YCIGLNETQLGIIAPFWLKDTLENTIGHR	2C(633.3957)	3948.11	634.396	0	20.66
2023-04-20-NBI-B-127-25CE.60871.60871.6	TKQGPFTLEEHALPEDKWTIDDIAQSLEHCSSLFPAELALK	30C(633.3957)	5240.69	634.396	5.75	28.82
2023-04-20-NBI-B-127-25CE.61807.61807.4	AYHEQLSVAEITNACFEPANQMVK	15C(633.3957), 22M(15.9949)	3341.65	634.396	16.11	85.98
2023-04-20-NBI-B-127-25CE.23122.23122.3	LLQSPCVDTAPK	6C(633.3957)	1904.05	634.396	36.97	54.75
2023-04-20-NBI-B-127-25CE.39315.39315.4	SCPVVQSSQHLFLDLPK	2C(633.3957)	2530.37	634.396	9.6	46.19
2023-04-20-NBI-B-127-25CE.40527.40527.3	AVDQVCTFLFK	6C(633.3957)	1903.04	634.396	12.45	64.15
2023-04-20-NBI-B-127-25CE.22507.22507.4	TAVCDIPPRGLK	4C(633.3957)	1902.09	634.396	8.4	60.58
2023-04-20-NBI-B-127-25CE.22838.22838.5	DHVFLCEGEEPKSDLK	6C(633.3957)	2478.26	634.396	6.23	16.57
2023-04-20-NBI-B-127-25CE.23077.23077.4	KCAMLEYTTGSR	2C(633.3957)	1992.03	634.396	13.77	100
2023-04-20-NBI-B-127-25CE.28261.28261.4	IQEYYNKLCQEVTNR	9C(633.3957)	2533.31	634.396	16.4	100
2023-04-20-NBI-B-127-25CE.37769.37769.3	SGDAAIVDMVPGKPMCVESFSDYPPLGR	15M(15.9949), 16C(633.3957), 9M(15.9949)	3602.76	634.396	50.12	45.56
2023-04-20-NBI-B-127-25CE.39418.39418.3	QGVCIGLSEIMK	4C(633.3957)	1910.05	634.396	14.2	100
2023-04-20-NBI-B-127-25CE.39558.39558.3	LQVEPAVDTSGVQCYGPGIEGQGVFR	14C(633.3957)	3338.71	634.396	51.81	47.79
2023-04-20-NBI-B-127-25CE.39562.39562.4	FGEVVDCTLKLDPITGR	7C(633.3957)	2495.36	634.396	7.84	49.72
2023-04-20-NBI-B-127-25CE.39709.39709.3	AYHEQLSVAEITNACFEPANQMVK	15C(633.3957)	3325.66	634.396	73.22	100
2023-04-20-NBI-B-127-25CE.41383.41383.2	AAVEEGIVLGGGCALLR	13C(633.3957)	2260.27	634.396	23.53	9.24
2023-04-20-NBI-B-127-25CE.40365.40365.4	AYHEQLTVAEITNACFEPANQMVK	15C(633.3957)	3339.67	634.396	27.57	100
2023-04-20-NBI-B-127-25CE.40413.40413.5	VEDMAELTCLNEASVLHNLKER	9C(633.3957)	3146.62	634.396	7.61	57.27
2023-04-20-NBI-B-127-25CE.47733.47733.4	SGDAAIVDMVPGKPMCVESFSDYPPLGR	16C(633.3957)	3570.77	634.396	47.23	100
2023-04-20-NBI-B-127-25CE.42628.42628.3	QEPLGSDSEGVNCLAYDEAIMAQQDR	13C(633.3957)	3471.64	634.396	83.22	100
2023-04-20-NBI-B-127-25CE.41657.41657.4	IPIFSAAGLPHNEIAAQICR	19C(633.3957)	2753.52	634.396	3.15	9.81
2023-04-20-NBI-B-127-25CE.44169.44169.3	AVPAAAMGPSALGQSGPGSMAPWCSVSSGPSR	20M(15.9949), 24C(633.3957), N-term(42.0106)	3661.78	634.396	100	78.22
2023-04-20-NBI-B-127-25CE.47149.47149.3	AVQFGTGELCDAISAVEEK	10C(633.3957)	2599.33	634.396	18.46	30.87
2023-04-20-NBI-B-127-25CE.49490.49490.3	GFSDVFEEEITSGGFCGGNPR	16C(633.3957)	2837.34	634.396	43.43	53.88
2023-04-20-NBI-B-127-25CE.48866.48866.3	TEFWLISAPGEKTCQQTWEK	14C(633.3957), N-term(42.0106)	3056.54	634.396	93.93	100
2023-04-20-NBI-B-127-25CE.53397.53397.3	CIEALDELASLQVTMQQAQK	1C(633.3957)	2851.49	634.396	50.67	100
2023-04-20-NBI-B-127-25CE.58146.58146.4	NQSFCPTVNLDKLWTLVSEQTR	5C(633.3957)	3211.68	634.396	2.82	39.39
2023-04-20-NBI-B-127-25CE.58160.58160.4	NQSFCPTVNLDKLWTLVSEQTR	5C(633.3957)	3211.68	634.396	9.57	49.56
2023-04-20-NBI-B-127-25CE.58162.58162.4	AYHEQLSVAEITNACFEPANQMVK	15C(633.3957), 22M(15.9949)	3341.65	634.396	13.78	100
2023-04-20-NBI-B-127-25CE.59261.59261.4	TEEPPRDFDPALLEFLVCPLSK	18C(633.3957)	3148.66	634.396	10.35	44.56
2023-04-20-NBI-B-127-25CE.65447.65447.3	QVQTSGGLWTECIAQLSPEQQAAIQELLNSA	12C(633.3957)	3946.03	634.396	20.83	63.69
2023-04-20-NBI-B-127-25CE.24764.24764.4	APSVANVGSHCDLSLK	11C(633.3957)	2230.19	634.396	25.73	58.02
2023-04-20-NBI-B-127-25CE.34467.34467.4	TIWDGEETVYCFKEK	11C(633.3957)	2480.24	634.396	7.89	27.48
2023-04-20-NBI-B-127-25CE.39953.39953.3	ADHVQSLAQLENLCK	14C(633.3957), N-term(42.0106)	2343.24	634.396	56.34	90.1
2023-04-20-NBI-B-127-25CE.44689.44689.3	IGLYPANYVECVGA	11C(633.3957)	2101.1	634.396	6.34	66.71
2023-04-20-NBI-B-127-25CE.24247.24247.4	IEAACFATIKDGK	5C(633.3957)	1999.09	634.396	16.83	89.79
2023-04-20-NBI-B-127-25CE.27616.27616.3	CTVDVPEDLR	1C(633.3957)	1778.93	634.396	6.25	15.57
2023-04-20-NBI-B-127-25CE.39575.39575.3	YSDVEVPASVTGYSFASDGDSGTCSPLR	24C(633.3957)	3499.66	634.396	29.46	13.65
2023-04-20-NBI-B-127-25CE.50006.50006.3	LGVENCYFPMFVSQSALEK	6C(633.3957)	2794.42	634.396	32.84	86.83
2023-04-20-NBI-B-127-25CE.44287.44287.3	SPLDPDSGLLSCTLPNGFGGQSGPEGER	12C(633.3957)	3419.68	634.396	30.97	59.29
2023-04-20-NBI-B-127-25CE.44305.44305.4	NYVTVMQNNPLTSGLEPSPPQCDYIRPSLTGK	22C(633.3957)	4152.11	634.396	38.21	44.68
2023-04-20-NBI-B-127-25CE.45814.45814.4	TCNVLVALEQQSPDIAQGVHLDR	2C(633.3957)	3138.66	634.396	8.43	100
2023-04-20-NBI-B-127-25CE.47292.47292.5	MGLEVIPVTSTTNKITAEDCTMEVTPGAEIQDGRFNLFK	1M(15.9949), 20C(633.3957)	4904.48	634.396	22.17	52.8
2023-04-20-NBI-B-127-25CE.54212.54212.6	IHFPLATYAPVISAEKAYHEQLTVAEITNACFEPANQMVK	31C(633.3957)	5077.62	634.396	5.19	30.16
2023-04-20-NBI-B-127-25CE.52763.52763.3	CLLSDELSNIAMQVR	1C(633.3957)	2324.23	634.396	26.38	92.57
2023-04-20-NBI-B-127-25CE.56060.56060.3	MPCYFDLIEENVYLTER	3C(633.3957)	2767.37	634.396	39.5	100
2023-04-20-NBI-B-127-25CE.52354.52354.4	AALANLCIGDVITAIDGENTSNMTHLEAQNR	23M(15.9949), 7C(633.3957)	3903.96	634.396	39.06	100
2023-04-20-NBI-B-127-25CE.53651.53651.4	TPLQRPFLQGGLPLGNLPSSSPMDSYPGLCQSPFLDSR	30C(633.3957)	4705.41	634.396	31.9	34.34
2023-04-20-NBI-B-127-25CE.62504.62504.4	AFGSPMIDLSSPVGGSYNLPSLPDIDCSSTIMLDNIVRK	27C(633.3957)	4742.41	634.396	36.79	63.9
2023-04-20-NBI-B-127-25CE.58430.58430.3	LCDFGVSGQLIDSMANSFVGTR	2C(633.3957)	2949.48	634.396	27.21	82.89
2023-04-20-NBI-B-127-25CE.59220.59220.4	AYHEQLSVAEITNACFEPANQMVK	15C(633.3957), 22M(15.9949)	3341.65	634.396	17.01	72.37
2023-04-20-NBI-B-127-25CE.57518.57518.4	AYHEQLSVAEITNACFEPANQMVK	15C(633.3957), 22M(15.9949)	3341.65	634.396	23.19	100
2023-04-20-NBI-B-127-25CE.57574.57574.3	LCYVALDFEQEMATAASSSSLEK	2C(633.3957)	3125.54	634.396	49.69	100
2023-04-20-NBI-B-127-25CE.57703.57703.5	VGSAADIPINISETDLSLLTATVVPPSGREEPCLLKR	33C(633.3957)	4494.45	634.396	9.21	19.96
2023-04-20-NBI-B-127-25CE.61404.61404.4	DTDLSKNLFFQCMSQTLPTSNYFTTVSESLADDSSSR	12C(633.3957)	4768.26	634.396	38.87	83.12
2023-04-20-NBI-B-127-25CE.13196.13196.4	NMMAACDPRHGR	3M(15.9949), 6C(633.3957)	2006.97	634.396	11.33	18.5
2023-04-20-NBI-B-127-25CE.14558.14558.2	TVCDAAEK	3C(633.3957)	1468.77	634.396	34.98	15.27
2023-04-20-NBI-B-127-25CE.23430.23430.3	KCSLPAEEDSVLEK	2C(633.3957)	2180.15	634.396	33.87	100
2023-04-20-NBI-B-127-25CE.24431.24431.4	IVLVDDRECPVR	9C(633.3957)	2046.14	634.396	5.3	8.94
2023-04-20-NBI-B-127-25CE.24480.24480.3	CLATGPGIASTVK	1C(633.3957)	1850.04	634.396	19.75	64.03
2023-04-20-NBI-B-127-25CE.32661.32661.3	NAENWCYYEGLEK	6C(633.3957)	2251.07	634.396	28.51	100
2023-04-20-NBI-B-127-25CE.33805.33805.4	CLEDEHLLQAISK	1C(633.3957)	2131.15	634.396	5.29	17.59
2023-04-20-NBI-B-127-25CE.35174.35174.3	SQHDILQMICSK	10C(633.3957)	2035.07	634.396	23.65	71.56
2023-04-20-NBI-B-127-25CE.39456.39456.3	LFTECQEQLDILR	5C(633.3957)	2240.2	634.396	34.67	100
2023-04-20-NBI-B-127-25CE.22205.22205.3	CNVIITQPR	1C(633.3957)	1675.96	634.396	33.53	81.75
2023-04-20-NBI-B-127-25CE.25249.25249.4	CPLDALNTTKPK	1C(633.3957)	1933.08	634.396	15.33	51.34
2023-04-20-NBI-B-127-25CE.34292.34292.3	QEQSPNANNDQPEDLIQGCSESDSSVLR	19C(633.3957)	3692.73	634.396	42.01	65.53
2023-04-20-NBI-B-127-25CE.38380.38380.4	FADLPCELQDMVRK	6C(633.3957)	2297.2	634.396	5.68	30.29
2023-04-20-NBI-B-127-25CE.39619.39619.5	GSDASDFDISEIQSVCSDVETVPQTHRPTPR	16C(633.3957)	4005.95	634.396	36.51	97.16
2023-04-20-NBI-B-127-25CE.39636.39636.4	GLNDFQCWEKGQASQITASNLVQNYK	7C(633.3957)	3574.8	634.396	47.02	91.71
2023-04-20-NBI-B-127-25CE.39659.39659.3	DLVVYENSSNPVCTLNDTAQFNR	13C(633.3957)	3231.6	634.396	70.06	100
2023-04-20-NBI-B-127-25CE.40819.40819.4	SGDAAIVDMVPGKPMCVESFSDYPPLGR	15M(15.9949), 16C(633.3957), 9M(15.9949)	3602.76	634.396	34.95	41.34
2023-04-20-NBI-B-127-25CE.41235.41235.3	AACEQLHQQQQQQQEETAAATLLLQGEEEGEED	3C(633.3957)	4315.03	634.396	47.25	33.01
2023-04-20-NBI-B-127-25CE.40481.40481.4	AIALFTPDACGLSDPAHVESLQEK	10C(633.3957)	3144.63	634.396	17.75	45.69
2023-04-20-NBI-B-127-25CE.42726.42726.3	LEGDLTGPSVGVEVPDVELECPDAK	21C(633.3957)	3200.63	634.396	89.77	65.82
2023-04-20-NBI-B-127-25CE.53198.53198.4	QTRPVQSWLCDPDAMEQGETPLTMLQSQVPNIVK	10C(633.3957), 15M(15.9949)	4488.26	634.396	26.82	25.57
2023-04-20-NBI-B-127-25CE.53756.53756.3	TAAENVCYTLINVPMDSEPPSEISLK	7C(633.3957), N-term(42.0106)	3495.76	634.396	43.33	100
2023-04-20-NBI-B-127-25CE.13639.13639.3	CSGASQKLPR	1C(633.3957)	1678.93	634.396	34.71	28.82
2023-04-20-NBI-B-127-25CE.19315.19315.3	TIDAGCKPYMAPER	6C(633.3957)	2184.12	634.396	42.74	47.95
2023-04-20-NBI-B-127-25CE.29029.29029.4	CTLHPNDSLAMEGPLSR	1C(633.3957)	2473.26	634.396	25.25	100
2023-04-20-NBI-B-127-25CE.29889.29889.2	SSNCTSTTAVAVAPLSASK	4C(633.3957), N-term(42.0106)	2469.29	634.396	28.91	37.55
2023-04-20-NBI-B-127-25CE.30120.30120.3	QVFQQTISCPEGLR	9C(633.3957)	2238.19	634.396	83.04	97.22
2023-04-20-NBI-B-127-25CE.62070.62070.3	DILCGAADEVLAVLK	4C(633.3957)	2162.21	634.396	9.98	68.47
2023-04-20-NBI-B-127-25CE.14283.14283.4	CSGEKEPVVSPK	1C(633.3957)	1892.02	634.395	44.67	60.03
2023-04-20-NBI-B-127-25CE.22382.22382.6	KYEDICPSTHNMDVPNIKR	6C(633.3957)	2892.47	634.395	7.34	31.8
2023-04-20-NBI-B-127-25CE.24211.24211.4	LQAQQDAVNIVCHSK	12C(633.3957)	2286.23	634.395	22.29	90.97
2023-04-20-NBI-B-127-25CE.27116.27116.3	CTWLTTPK	1C(633.3957)	1581.87	634.395	16.6	75.12
2023-04-20-NBI-B-127-25CE.31979.31979.6	LKHSQDPGTHVVSHFVNWETPQGCGLGFQNSEQSR	24C(633.3957)	4539.22	634.395	17	69.92
2023-04-20-NBI-B-127-25CE.40642.40642.3	CYDSPPSSPEMNNSSINNQLLPVDAIR	1C(633.3957)	3593.76	634.395	14.04	18.6
2023-04-20-NBI-B-127-25CE.40839.40839.3	AILQENGCLSDSDMFSQAGLR	8C(633.3957)	2887.43	634.395	50.69	100
2023-04-20-NBI-B-127-25CE.41411.41411.3	SQTEEITSTTDSVYTGGTEVMVPSFCK	26C(633.3957)	3529.7	634.395	20.39	17
2023-04-20-NBI-B-127-25CE.42445.42445.3	ADDLDFETGDAGASATFPMQCSALRK	21C(633.3957), N-term(42.0106)	3391.62	634.395	75.91	41.13
2023-04-20-NBI-B-127-25CE.42029.42029.4	GYQGYPGGDYSGGPQDGGAGKGPADMASQCWGAAAAAAAAAAASGGAQQR	26M(15.9949), 30C(633.3957)	5205.38	634.395	35.65	84.19
2023-04-20-NBI-B-127-25CE.44811.44811.3	EAMCPGVSGEDSSLLLATQVEGQATNLQR	4C(633.3957)	3636.82	634.395	23.99	100
2023-04-20-NBI-B-127-25CE.45560.45560.4	QEIPVQPTTSYSIQNLYSYENQPQPSDECTLLSNKYLDGNANK	29C(633.3957)	5522.69	634.395	18.83	22.27
2023-04-20-NBI-B-127-25CE.46572.46572.4	TPITPQDINRPLNAAQCLSQQEQTAFLPANQVPVLQQNTSVAAK	17C(633.3957)	5375.84	634.395	6.62	10.24
2023-04-20-NBI-B-127-25CE.54095.54095.6	MVEEVFSNAIDCLSDEDKKLPQVEHVLPLLK	12C(633.3957), 1M(15.9949)	4187.2	634.395	1.88	15.92
2023-04-20-NBI-B-127-25CE.54806.54806.3	ADDTFEALCIEPFSSPPELPDVMKPQDSGSSANEQAVQ	9C(633.3957)	4682.21	634.395	16.82	100
2023-04-20-NBI-B-127-25CE.54816.54816.4	AYHEQLSVAEITNACFEPANQMVK	15C(633.3957)	3325.66	634.395	7.81	33.73
2023-04-20-NBI-B-127-25CE.53551.53551.4	GLGCQTLGPHNPTPPPSLDMFAEELAEEELETPTPTQR	20M(15.9949), 4C(633.3957)	4751.32	634.395	42.43	59.74
2023-04-20-NBI-B-127-25CE.57242.57242.5	GEASSSNPATPIKIPDCPVPASLLEELLRPPPAVSK	17C(633.3957)	4313.34	634.395	11.54	43.08
2023-04-20-NBI-B-127-25CE.62313.62313.4	QLDMQSSWVYETGRLCEPEVLNSLEETYSPFFR	16C(633.3957)	4586.22	634.395	26.75	40.23
[truncated: 11,613 more rows]

## Sheet: 30% CE
Spectrum	Peptide	Mods	Pep Mass	Mass Shift	Relative Intensity of TMT Reporter	Relative Intensity of Cysteine Desulfurization Ion
2023-04-20-NBI-B-127-30CE.30288.30288.4	FSQLRCQDLLSQTSSPLSQNDSCTGR	23C(633.3957)	3503.72	635.447	87.51	100
2023-04-20-NBI-B-127-30CE.28163.28163.5	LPHQRLGCNAGVSPSFQQHCVASLATK	20C(633.3957)	3481.82	635.44	27.44	85.97
2023-04-20-NBI-B-127-30CE.57128.57128.5	LPLVVEDFVKDSGACFSASEPDAVHVVLDR	15C(633.3957)	3847	635.431	33.76	85.31
2023-04-20-NBI-B-127-30CE.38143.38143.4	SGDAAIVEMVPGKPMCVESFSQYPPLGR	16C(633.3957)	3597.81	635.429	45.36	67.92
2023-04-20-NBI-B-127-30CE.38750.38750.3	QQGEQICWGGSSSVMSLATK	7C(633.3957)	2729.36	635.427	58.32	100
2023-04-20-NBI-B-127-30CE.41164.41164.6	ISHVVVEDTVVSDKCFPLEDTLLGKEK	15C(633.3957)	3632.95	635.427	10.14	49.06
2023-04-20-NBI-B-127-30CE.37205.37205.4	CSLLRLQETLSAADR	1C(633.3957)	2308.27	635.425	25.51	62.65
2023-04-20-NBI-B-127-30CE.45084.45084.3	GLQCGAPLSLVDLAGSER	4C(633.3957)	2418.3	635.424	51.72	100
2023-04-20-NBI-B-127-30CE.62623.62623.5	DIKEKLCYVALDFEQEMATAASSSSLEK	17M(15.9949), 7C(633.3957)	3754.88	635.424	16.67	78.32
2023-04-20-NBI-B-127-30CE.15869.15869.3	SNQENGVTEENCTK	12C(633.3957)	2185.04	635.423	100	76.08
2023-04-20-NBI-B-127-30CE.47406.47406.4	FRPVPGSALQIFELCAQEQR	15C(633.3957)	2921.57	635.422	40.81	69.91
2023-04-20-NBI-B-127-30CE.45614.45614.3	ISYTDAEGNLGLLENVCDPSGK	17C(633.3957)	2927.47	635.421	100	86.71
2023-04-20-NBI-B-127-30CE.53055.53055.3	GALGSPVAAAGAAMQESFGCVVANR	20C(633.3957)	2966.52	635.42	100	87.72
2023-04-20-NBI-B-127-30CE.50910.50910.5	DGSCGVAYVVQEPGDYEVSVKFNEEHIPDSPFVVPVASPSGDAR	4C(633.3957)	5281.57	635.419	57.84	100
2023-04-20-NBI-B-127-30CE.63869.63869.3	QFGVTEWCVNGSPIETLSEWIK	8C(633.3957)	3155.61	635.419	24.32	100
2023-04-20-NBI-B-127-30CE.39843.39843.3	TPCAETPAEPVDWAFAQR	3C(633.3957)	2621.31	635.419	86.06	100
2023-04-20-NBI-B-127-30CE.33284.33284.3	EVFSSCSSEVVLSGDDEEYQR	6C(633.3957)	2997.4	635.416	100	76.52
2023-04-20-NBI-B-127-30CE.66246.66246.4	AYHEQLSVAEITNACFEPANQMVK	15C(633.3957)	3325.66	635.415	60.08	100
2023-04-20-NBI-B-127-30CE.51448.51448.5	MENSPQFPIDGCTTHMENLAEKSELPVVDETTTLLNER	12C(633.3957), 1M(15.9949)	4937.39	635.415	74.2	100
2023-04-20-NBI-B-127-30CE.36291.36291.3	ACLDTAVENMPSLK	2C(633.3957)	2124.11	635.414	35.25	31.24
2023-04-20-NBI-B-127-30CE.40935.40935.3	FVCSPDEVMDTIDEGK	3C(633.3957)	2417.16	635.414	57.26	100
2023-04-20-NBI-B-127-30CE.44274.44274.4	AGEMELKPFNGEDYTCITFQPDLSK	16C(633.3957)	3465.69	635.413	75.32	100
2023-04-20-NBI-B-127-30CE.29770.29770.4	HEELMLGDPCLKDLK	10C(633.3957), 5M(15.9949)	2389.25	635.413	48.74	100
2023-04-20-NBI-B-127-30CE.48751.48751.4	IFTSLEPEHDLNDVCLYPNSGMLLTANETPK	15C(633.3957)	4094.05	635.413	70.07	100
2023-04-20-NBI-B-127-30CE.52259.52259.6	FEPPLFHPNVYPSGTVCLSILEEDKDWRPAITIK	17C(633.3957)	4544.39	635.413	15.27	85.98
2023-04-20-NBI-B-127-30CE.33969.33969.5	KILSDIGLEYCKEHIEDFK	11C(633.3957)	2912.55	635.412	33.87	100
2023-04-20-NBI-B-127-30CE.45979.45979.3	AVCMLSNTTAVAEAWAR	3C(633.3957), 4M(15.9949)	2442.25	635.412	31.24	100
2023-04-20-NBI-B-127-30CE.18951.18951.3	GCLDEETSR	2C(633.3957)	1641.81	635.412	100	72.88
2023-04-20-NBI-B-127-30CE.31778.31778.4	CLTPLVPEDLRK	1C(633.3957)	2016.15	635.411	9.37	33.14
2023-04-20-NBI-B-127-30CE.39680.39680.4	NPCAMFAAGEIKTPTGEGLLDSPSK	3C(633.3957)	3166.61	635.411	55.69	100
2023-04-20-NBI-B-127-30CE.64186.64186.5	VYQPVSCPLSDLSENVESVVNEEKITESSLVEITEHK	7C(633.3957)	4763.42	635.41	44.66	89.88
2023-04-20-NBI-B-127-30CE.38064.38064.3	LPLMECVQMTQDVQK	6C(633.3957)	2395.24	635.409	55.56	100
2023-04-20-NBI-B-127-30CE.38831.38831.5	ELELMFGCQVEGDAAETPPRPR	8C(633.3957)	3077.54	635.409	19.52	69.21
2023-04-20-NBI-B-127-30CE.48229.48229.5	ATGRPECFLTIQEGLASKFTSLTK	7C(633.3957)	3230.75	635.409	14.53	53.75
2023-04-20-NBI-B-127-30CE.29576.29576.4	IECGPKYPEAPPFVR	3C(633.3957)	2335.25	635.408	36.54	97.17
2023-04-20-NBI-B-127-30CE.43480.43480.3	LQCVFLDPASAGIGYGR	3C(633.3957)	2399.28	635.408	47.25	100
2023-04-20-NBI-B-127-30CE.55547.55547.4	MSASILLSKLFDDLKCDAER	16C(633.3957), 1M(15.9949)	2903.52	635.408	43.99	100
2023-04-20-NBI-B-127-30CE.45631.45631.3	GSCPFQTATELMETTR	3C(633.3957)	2404.19	635.408	32.07	49.31
2023-04-20-NBI-B-127-30CE.57771.57771.3	RVFIMDSCDELIPEYLNFIR	8C(633.3957)	3105.61	635.408	100	72.85
2023-04-20-NBI-B-127-30CE.38660.38660.3	ICDDELILIK	2C(633.3957)	1807.03	635.408	19.82	100
2023-04-20-NBI-B-127-30CE.47912.47912.5	GRLNSFTQGILPIAFSRPTSQNYCSLEQPGQGGSTSAFEQLQR	24C(633.3957)	5303.69	635.408	60.41	100
2023-04-20-NBI-B-127-30CE.46465.46465.3	ITAQSIEELCAVNLYGPDAQVDR	10C(633.3957)	3137.62	635.408	79.2	100
2023-04-20-NBI-B-127-30CE.35260.35260.3	GSAITGPVAKECADLWPR	12C(633.3957)	2503.34	635.408	100	77.82
2023-04-20-NBI-B-127-30CE.59388.59388.3	SDAEEVDFAGWLCSTIGLNQPSTPTHAAGV	13C(633.3957)	3705.81	635.407	99.7	100
2023-04-20-NBI-B-127-30CE.25727.25727.5	ELTGHMRPNGCPGVGLGDPQAIQER	11C(633.3957)	3264.66	635.407	20.15	100
2023-04-20-NBI-B-127-30CE.54488.54488.3	VSLEPSIMYNVTELNSVSQAGECVSTFGSR	23C(633.3957)	3836.91	635.407	100	52.03
2023-04-20-NBI-B-127-30CE.44629.44629.5	ISHVVVEDTVVSDKCFPLEDTLLGK	15C(633.3957)	3375.81	635.406	18.38	100
2023-04-20-NBI-B-127-30CE.43169.43169.5	KFSAPGQLCISMTSNLGGSAPISAASATSLGHFTK	9C(633.3957)	4070.11	635.406	37.2	100
2023-04-20-NBI-B-127-30CE.25064.25064.3	TGIEQGSDAGYLCESQK	13C(633.3957)	2418.18	635.406	65.46	100
2023-04-20-NBI-B-127-30CE.27608.27608.4	AIVICPTDEDLKDR	5C(633.3957)	2220.19	635.406	36.58	97.17
2023-04-20-NBI-B-127-30CE.44594.44594.3	GMYLTQEDVVAVSCSPNAANTILR	14C(633.3957)	3184.64	635.406	100	68.84
2023-04-20-NBI-B-127-30CE.25526.25526.3	LCDNIVSESESTTAR	2C(633.3957)	2257.14	635.405	61.02	100
2023-04-20-NBI-B-127-30CE.63092.63092.3	DLTEFTQVVQHDTACTIAATASVVK	15C(633.3957)	3280.71	635.405	100	96.91
2023-04-20-NBI-B-127-30CE.42002.42002.4	ALQLVQFDCSPELFKK	9C(633.3957)	2498.37	635.405	19.62	83.85
2023-04-20-NBI-B-127-30CE.49050.49050.3	VYAAATEDMDCLTFGSPVLMR	11C(633.3957)	2922.44	635.405	100	62.44
2023-04-20-NBI-B-127-30CE.65225.65225.3	ALSIPPNIDVLLCEQEVVADETPAVQAVLR	13C(633.3957)	3835.09	635.405	100	71.01
2023-04-20-NBI-B-127-30CE.66108.66108.3	ALSIPPNIDVLLCEQEVVADETPAVQAVLR	13C(633.3957)	3835.09	635.405	100	59.4
2023-04-20-NBI-B-127-30CE.66949.66949.4	APSSNTDLLSCLLGPPEAASQGPPEDLLSEDPLLLASPAPPLSVQSTPR	11C(633.3957)	5580.9	635.405	42.27	64.96
2023-04-20-NBI-B-127-30CE.35497.35497.5	EGEKGQNGDDSSAGGDFPPPAEVEPTPEAELLAQPCHDSEASK	36C(633.3957)	5025.32	635.405	70.68	100
2023-04-20-NBI-B-127-30CE.41355.41355.3	TYLLDGSCMVEESGTLESQLEATK	8C(633.3957), 9M(15.9949)	3252.59	635.405	67.93	100
2023-04-20-NBI-B-127-30CE.59902.59902.6	EADLSWKDFLPEGEDVHNFLLEQKLDFIESDSPCSSEALSK	34C(633.3957)	5300.59	635.405	17.03	61.52
2023-04-20-NBI-B-127-30CE.36905.36905.5	GSSGPQPAKPCSGATPTPLLLVGDRSPVPSPGSSSPQLQVK	11C(633.3957)	4614.46	635.404	80.3	100
2023-04-20-NBI-B-127-30CE.61717.61717.3	NAIDDGCVVPGAGAVEVAMAEALIK	7C(633.3957)	3045.6	635.404	15.39	100
2023-04-20-NBI-B-127-30CE.45938.45938.4	KLLPADALVNCDLLLR	11C(633.3957)	2399.41	635.404	33.67	85.13
2023-04-20-NBI-B-127-30CE.23955.23955.5	DHVFLCEGEEPKSDLK	6C(633.3957)	2478.26	635.404	12.49	19.99
2023-04-20-NBI-B-127-30CE.59480.59480.5	GGEDLRQDQRVEQLFQVMNGILAQDSACSQR	28C(633.3957)	4124.06	635.404	17.06	38.28
2023-04-20-NBI-B-127-30CE.55814.55814.4	HADGMISTINPVDAIYQPSPLEPVISTMPSQTVLPPEPVQLCK	42C(633.3957), 5M(15.9949)	5261.72	635.404	30.57	32.27
2023-04-20-NBI-B-127-30CE.25958.25958.5	KHDIMIQENGNGLECFEK	15C(633.3957), 5M(15.9949)	2753.36	635.404	33.98	100
2023-04-20-NBI-B-127-30CE.30420.30420.5	HGEVCPAGWKPGSETIIPDPAGK	5C(633.3957)	2978.54	635.404	18.73	33.8
2023-04-20-NBI-B-127-30CE.36482.36482.4	ITLECLPQNVGFYKK	5C(633.3957)	2385.32	635.404	24.13	100
2023-04-20-NBI-B-127-30CE.39503.39503.5	VSNTQYHEVMNLEPENTLDQHSFSLPTCR	28C(633.3957)	4021.94	635.404	61.51	100
2023-04-20-NBI-B-127-30CE.45880.45880.3	CGTLGAQPDGEPAALAAAAAAEPPFYK	1C(633.3957)	3219.64	635.404	100	85.46
2023-04-20-NBI-B-127-30CE.50114.50114.4	LEKPNEGYLEFFVDCSASATPEFEGR	15C(633.3957)	3567.73	635.404	50.55	100
2023-04-20-NBI-B-127-30CE.61844.61844.3	LAGTFAAQENCFQYLQQGELLPGLFGEPGPLGR	11C(633.3957)	4154.14	635.404	48.05	58.81
2023-04-20-NBI-B-127-30CE.19137.19137.3	CSESIPKDSLR	1C(633.3957)	1867	635.404	71.12	74.5
2023-04-20-NBI-B-127-30CE.27736.27736.3	MADCGGLPQISQPAK	4C(633.3957)	2148.12	635.404	53.01	87.94
2023-04-20-NBI-B-127-30CE.42569.42569.3	SGDAAIVDMVPGKPMCVESFSDYPPLGR	16C(633.3957), 9M(15.9949)	3586.76	635.404	89.03	42.05
2023-04-20-NBI-B-127-30CE.48635.48635.4	FIVTLDGVPSPPGYMSDQEEDMCFEGMKPVNQTAASNK	23C(633.3957)	4765.25	635.404	100	86.08
2023-04-20-NBI-B-127-30CE.48102.48102.3	ALEYSNGIFDCQSPTSPFMGSLR	11C(633.3957)	3152.54	635.404	100	95.33
2023-04-20-NBI-B-127-30CE.57740.57740.4	ASIGAGFIYPLVGTMSTMPGLPTRPCFYDIDLDTETEQVK	15M(15.9949), 26C(633.3957)	4982.49	635.404	100	65.99
2023-04-20-NBI-B-127-30CE.30873.30873.4	QPDISCILGTGGKSPR	6C(633.3957)	2261.23	635.404	33.69	87.4
2023-04-20-NBI-B-127-30CE.24639.24639.3	SLDGLSEACGGAGSSGSAESGAGGGR	9C(633.3957)	2829.33	635.404	84.74	100
2023-04-20-NBI-B-127-30CE.39297.39297.3	LGTDESCFNMILATR	10M(15.9949), 7C(633.3957)	2319.17	635.404	56.15	100
2023-04-20-NBI-B-127-30CE.59568.59568.3	VFIMDNCEELIPEYLNFIR	4M(15.9949), 7C(633.3957)	3006.53	635.404	65.25	100
2023-04-20-NBI-B-127-30CE.24084.24084.4	DGLCLSESETVNKER	4C(633.3957)	2312.18	635.403	25.95	63.15
2023-04-20-NBI-B-127-30CE.30429.30429.3	ALCNGDSKLENAGGDLK	3C(633.3957), N-term(42.0106)	2379.22	635.403	100	85.82
2023-04-20-NBI-B-127-30CE.38289.38289.4	SVQPCDNYIASFAWHPTSQNR	5C(633.3957)	3053.49	635.403	29.64	100
2023-04-20-NBI-B-127-30CE.39708.39708.5	ESKEETPGTEWEKVAQLCDFNPK	18C(633.3957)	3297.63	635.403	39.09	100
2023-04-20-NBI-B-127-30CE.40001.40001.4	KFEPLSSSSALVAQGSLCSGFR	18C(633.3957)	2903.53	635.403	66.96	100
2023-04-20-NBI-B-127-30CE.45386.45386.3	GFGTDEQAIIDCLGSR	12C(633.3957)	2314.17	635.403	97.77	100
2023-04-20-NBI-B-127-30CE.45523.45523.3	DLAVVTQSAEAPAEEDLLGPNCYYDK	22C(633.3957)	3443.69	635.403	93.16	100
2023-04-20-NBI-B-127-30CE.48372.48372.5	AMNGNLSNMYEVLNNNEESLTCGIEQHTGENVSRR	22C(633.3957)	4556.16	635.403	55.91	100
2023-04-20-NBI-B-127-30CE.55783.55783.7	VADEDDVDNEEAALLHEEATMTIEELLTRYGQNCHKGPPHSK	21M(15.9949), 34C(633.3957)	5353.56	635.403	5.2	25.17
2023-04-20-NBI-B-127-30CE.55220.55220.3	EVWLLETPQADDFWCEGEPYPGPK	15C(633.3957)	3438.66	635.403	100	82.09
2023-04-20-NBI-B-127-30CE.54581.54581.3	RVFIMDSCDELIPEYLNFIR	5M(15.9949), 8C(633.3957)	3121.61	635.403	100	59.41
2023-04-20-NBI-B-127-30CE.56922.56922.4	AAAFVTSPPLSPDPTTPDYINSLLASGDLQLSGSAHCTFSTAQK	37C(633.3957)	5109.58	635.403	100	70.52
2023-04-20-NBI-B-127-30CE.23357.23357.5	GVSTLCEEHVEPETTLPARR	6C(633.3957)	2856.49	635.403	24.6	62.78
2023-04-20-NBI-B-127-30CE.32781.32781.6	GIPVMGHSEGICHMYVDSEASVDKVTR	12C(633.3957)	3549.75	635.403	8.92	25.23
2023-04-20-NBI-B-127-30CE.32380.32380.4	SHKDDSELDFSALCPK	14C(633.3957)	2424.21	635.403	43.85	100
2023-04-20-NBI-B-127-30CE.40958.40958.3	LQVEPAVDTSGVQCYGPGIEGQGVFR	14C(633.3957)	3338.71	635.403	100	62.86
2023-04-20-NBI-B-127-30CE.40979.40979.3	DLVVYENSSNPVCTLNDTAQFNR	13C(633.3957)	3231.6	635.403	100	72.93
2023-04-20-NBI-B-127-30CE.41409.41409.4	SGDAAIVDMVPGKPMCVESFSDYPPLGR	15M(15.9949), 16C(633.3957), 9M(15.9949)	3602.76	635.403	59.95	100
2023-04-20-NBI-B-127-30CE.37077.37077.6	AAAPAPEEEMDECEQALAAEPKAKDPFAHLPK	13C(633.3957)	4037	635.403	18.94	100
2023-04-20-NBI-B-127-30CE.38859.38859.3	ELELMFGCQVEGDAAETPPRPR	8C(633.3957)	3077.54	635.403	100	66.65
2023-04-20-NBI-B-127-30CE.64067.64067.3	GNFTLPEVAECFDEITYVELQK	11C(633.3957)	3177.61	635.403	81.56	100
2023-04-20-NBI-B-127-30CE.24000.24000.4	GAQEPCSVWEPPKR	6C(633.3957)	2216.15	635.403	67.57	86.8
2023-04-20-NBI-B-127-30CE.32466.32466.4	CDWLDGKHVVFGK	1C(633.3957)	2136.13	635.403	51.05	89.55
2023-04-20-NBI-B-127-30CE.39145.39145.4	TVYGGGCSEMLMAHAVTQLANR	10M(15.9949), 7C(633.3957)	2957.47	635.403	66.42	100
2023-04-20-NBI-B-127-30CE.38841.38841.3	YAYFNGCSSPTAPLSPMSPPGYK	7C(633.3957)	3067.49	635.403	76.28	100
2023-04-20-NBI-B-127-30CE.44314.44314.5	LLVQTIQETTGREDFTENPGQLPNGVGRPVLEATPCEASWTR	36C(633.3957)	5242.68	635.403	82.65	100
2023-04-20-NBI-B-127-30CE.47204.47204.3	EIMPVSTQACVIEPIVSIPK	10C(633.3957)	2786.54	635.403	94.66	100
2023-04-20-NBI-B-127-30CE.65856.65856.4	DAALAVAEAMADKAELEKLDLNGNTLGEEGCEQLQEVLEGFNMAK	31C(633.3957), 43M(15.9949)	5426.67	635.403	58.65	40.4
2023-04-20-NBI-B-127-30CE.43740.43740.3	VFAECNDESFWFR	5C(633.3957)	2282.09	635.403	61.37	100
2023-04-20-NBI-B-127-30CE.29679.29679.3	SCFPASLTASR	2C(633.3957)	1771.94	635.403	40.49	100
2023-04-20-NBI-B-127-30CE.31884.31884.4	KADPQEAINCLMR	10C(633.3957)	2121.12	635.403	22.41	46.45
2023-04-20-NBI-B-127-30CE.50949.50949.6	GGINLTATCPQSELDAETVKSILAEYKIHNADVTLR	9C(633.3957)	4503.38	635.403	21.15	100
2023-04-20-NBI-B-127-30CE.50270.50270.5	SHIMPAEFSSCPLNSDEEVNKWLHFYEMK	11C(633.3957)	4100.96	635.403	33.55	100
2023-04-20-NBI-B-127-30CE.59765.59765.3	MAAAAAWGLGQWDSMEEYTCMIPR	20C(633.3957)	3320.56	635.403	100	79.66
2023-04-20-NBI-B-127-30CE.58528.58528.3	GQGVYLGMPGCLPVYDALAGEFIR	11C(633.3957), 8M(15.9949)	3174.64	635.403	87.69	100
2023-04-20-NBI-B-127-30CE.64049.64049.6	KFDLGQDVIDFTGHALALYRTDDYLDQPCLETVNR	29C(633.3957)	4674.35	635.403	12.33	40.05
2023-04-20-NBI-B-127-30CE.23078.23078.3	IICQGFTGK	3C(633.3957)	1598.9	635.402	46.84	59.57
2023-04-20-NBI-B-127-30CE.31499.31499.5	TSNLSENCHLYEESPQPIGSLGHDADLR	8C(633.3957)	3714.81	635.402	40.47	87.2
2023-04-20-NBI-B-127-30CE.42279.42279.4	AYHEQLSVAEITNACFEPANQMVK	15C(633.3957)	3325.66	635.402	50.47	100
2023-04-20-NBI-B-127-30CE.37021.37021.7	CGSGPVHISGQHLVAVEEDAESEDEEEEDVKLLSISGKR	1C(633.3957)	4810.37	635.402	15.01	67.95
2023-04-20-NBI-B-127-30CE.57351.57351.4	ALCGFTEAAAQAAYLVGVSDPNSQAGQQGLVEPTQFAR	3C(633.3957)	4498.27	635.402	64.77	100
2023-04-20-NBI-B-127-30CE.21488.21488.4	VLNDLECHGAAVSEQSR	7C(633.3957)	2460.25	635.402	69.25	100
2023-04-20-NBI-B-127-30CE.40581.40581.3	GLAAALLLCQNK	9C(633.3957)	1847.08	635.402	54.38	100
2023-04-20-NBI-B-127-30CE.32582.32582.4	EKLDSFLPAHLCK	12C(633.3957)	2133.18	635.402	51.16	100
2023-04-20-NBI-B-127-30CE.41458.41458.4	AFGPGLEPTGCIVDKPAEFTIDAR	11C(633.3957)	3136.64	635.402	59.69	100
2023-04-20-NBI-B-127-30CE.41503.41503.4	AKPYEGSILEADCDILIPAASEK	13C(633.3957)	3065.61	635.402	34.3	81.4
2023-04-20-NBI-B-127-30CE.52704.52704.3	SCSPSPVSPQVQPQAADTISDSVAVPASLLGMR	2C(633.3957)	3928.02	635.402	34.23	71.2
2023-04-20-NBI-B-127-30CE.52847.52847.4	AYHEQLSVAEITNACFEPANQMVK	15C(633.3957)	3325.66	635.402	73.82	100
2023-04-20-NBI-B-127-30CE.53092.53092.4	AVELGDELQIDAIDDQKCDILVQEELLASPK	18C(633.3957)	4043.11	635.402	90.72	100
2023-04-20-NBI-B-127-30CE.61040.61040.3	AGEVVPPAMYQFSQYVCQQTGLQIPQLPAPPK	17C(633.3957)	4118.15	635.402	28.54	23.61
2023-04-20-NBI-B-127-30CE.58466.58466.3	GEAVDEGEIAENLPEQEILIQSVCETMVPK	24C(633.3957)	3902.96	635.402	85.06	80.37
2023-04-20-NBI-B-127-30CE.43172.43172.3	AYSFCGTVEYMAPEVVNR	5C(633.3957)	2668.31	635.402	73.18	100
2023-04-20-NBI-B-127-30CE.25007.25007.4	SNVCINGNHVYLEQPEAK	4C(633.3957)	2647.35	635.402	37.82	100
2023-04-20-NBI-B-127-30CE.39205.39205.4	RVPCAYDKTALALEVGDIVK	4C(633.3957)	2793.56	635.402	61.67	100
2023-04-20-NBI-B-127-30CE.35683.35683.3	AAAPAPEEEMDECEQALAAEPK	13C(633.3957)	2932.39	635.402	87.86	95.86
2023-04-20-NBI-B-127-30CE.45321.45321.3	SGEEDFESLASQFSDCSSAK	16C(633.3957)	2756.26	635.402	100	86.2
2023-04-20-NBI-B-127-30CE.57001.57001.4	QALVEFEDVLGACNAVNYAADNQIYIAGHPAFVNYSTSQK	13C(633.3957)	4963.46	635.402	71.68	96.78
2023-04-20-NBI-B-127-30CE.62980.62980.4	DLTEFTQVVQHDTACTIAATASVVK	15C(633.3957)	3280.71	635.402	35.53	100
2023-04-20-NBI-B-127-30CE.28233.28233.4	EGICALGGTSELSSEGTQHSYSEEEK	4C(633.3957)	3360.58	635.402	23.86	100
2023-04-20-NBI-B-127-30CE.32825.32825.4	FRDNCLAILESK	5C(633.3957)	2041.11	635.402	28.75	100
2023-04-20-NBI-B-127-30CE.34694.34694.3	LCSLFYTNEEVAK	2C(633.3957)	2149.12	635.402	41.95	100
2023-04-20-NBI-B-127-30CE.35681.35681.5	AIVPPYSLCQTGEDLPKDKNILR	9C(633.3957)	3202.75	635.402	22.77	100
2023-04-20-NBI-B-127-30CE.36320.36320.3	EECPVFTPPGGETLDQVK	3C(633.3957)	2578.31	635.402	54.49	100
2023-04-20-NBI-B-127-30CE.42209.42209.3	AILQENGCLSDSDMFSQAGLR	8C(633.3957)	2887.43	635.402	73.64	100
2023-04-20-NBI-B-127-30CE.42454.42454.4	HFVLDECDKMLEQLDMR	7C(633.3957)	2754.36	635.402	7.15	4.18
2023-04-20-NBI-B-127-30CE.60559.60559.3	GNFTLPEVAECFDEITYVELQKEEAQK	11C(633.3957)	3762.88	635.402	91.08	100
2023-04-20-NBI-B-127-30CE.64668.64668.3	GPVGNEPLVTDVVLQSFPPLPSCEILDINDEQTLPR	23C(633.3957)	4534.38	635.402	41.42	16.8
2023-04-20-NBI-B-127-30CE.20439.20439.3	TVGPCLGDSK	5C(633.3957)	1608.87	635.402	64.74	82.84
2023-04-20-NBI-B-127-30CE.34086.34086.4	DSAPYGEYGSWYKACKVDSPTVNTTLR	15C(633.3957)	3640.8	635.401	76.62	100
2023-04-20-NBI-B-127-30CE.34377.34377.6	IRQPSVDLTDDDQTSSVPHSAISDIMSSDQETYSCKPHGR	35C(633.3957)	5035.4	635.401	32.01	47.04
2023-04-20-NBI-B-127-30CE.40479.40479.4	LSGSSLCSGSWVSADGFLRR	7C(633.3957)	2717.41	635.401	19.62	44.29
2023-04-20-NBI-B-127-30CE.37370.37370.5	NAEFLTCNIPTSNASNNMVTTEKVENGQEPVIKLENR	7C(633.3957)	4737.38	635.401	59.76	100
2023-04-20-NBI-B-127-30CE.37637.37637.6	SCTSDTKEAATQEDPEQLPELEAHGVSESEGEERPVAEEEILLR	2C(633.3957)	5470.63	635.401	37.45	100
2023-04-20-NBI-B-127-30CE.40025.40025.3	ANTESQSLILQANEELCPK	17C(633.3957)	2720.42	635.401	100	95.9
2023-04-20-NBI-B-127-30CE.48691.48691.4	LLPVEPCDLTEGFDPSVPPRTPQEYLR	7C(633.3957)	3700.93	635.401	35.45	47.82
2023-04-20-NBI-B-127-30CE.44271.44271.6	KQSEEPFTTVLENGAGMVSSTSFNGGVSPHNWGDSGPPCKK	39C(633.3957)	4896.36	635.401	16.62	42.32
2023-04-20-NBI-B-127-30CE.45668.45668.3	VLSPESLSCTEIPIPLNER	9C(633.3957)	2729.48	635.401	85.66	100
2023-04-20-NBI-B-127-30CE.46264.46264.4	AENGLLMTPCYTANFVAPEVLKR	10C(633.3957)	3169.68	635.401	42.59	100
2023-04-20-NBI-B-127-30CE.46513.46513.5	CSENKLPAELQELPGLSHQYWSAPSDKEGYSGVGLLSR	1C(633.3957)	4778.41	635.401	63.6	92.49
2023-04-20-NBI-B-127-30CE.52124.52124.5	TCFETFPDKVAIQLNDTHPALSIPELMR	2C(633.3957)	3818.98	635.401	17.34	99.49
2023-04-20-NBI-B-127-30CE.59843.59843.6	LTTPTYGDLNHLVSATMSGVTTCLRFPGQLNADLRK	17M(15.9949), 23C(633.3957)	4539.37	635.401	10.01	31.38
2023-04-20-NBI-B-127-30CE.56998.56998.5	SYAQSQGWWTGEGEFNFSEVFSPVEDHLDCGAGKDSLEK	30C(633.3957)	4969.29	635.401	59.96	100
2023-04-20-NBI-B-127-30CE.60744.60744.5	KHLWPVVPDDVEQLCNELSSIPSTLSLNSESTSSR	15C(633.3957)	4500.29	635.401	37.79	100
2023-04-20-NBI-B-127-30CE.19267.19267.3	GSPCSEEAGTLR	4C(633.3957)	1838.93	635.401	100	94.59
2023-04-20-NBI-B-127-30CE.20063.20063.4	GNMNCGAFQAHQMR	5C(633.3957)	2197.04	635.401	49.92	100
2023-04-20-NBI-B-127-30CE.33953.33953.5	LKSYCNDQSTGDIKVIGGDDLSTLTGK	5C(633.3957)	3460.79	635.401	19.64	39.14
2023-04-20-NBI-B-127-30CE.39427.39427.5	SNDLFPVHHLDNNEFCPGDFVVDKR	16C(633.3957)	3546.75	635.401	17.36	36.88
2023-04-20-NBI-B-127-30CE.43426.43426.3	TCQENSDVFQQEQGISDLLGK	2C(633.3957)	2971.47	635.401	60.41	100
2023-04-20-NBI-B-127-30CE.46318.46318.4	AYHEQLSVAEITNACFEPANQMVK	15C(633.3957)	3325.66	635.401	41.63	100
2023-04-20-NBI-B-127-30CE.46424.46424.3	TSDPDVILCNSVELIR	9C(633.3957)	2406.29	635.401	61.14	80.86
2023-04-20-NBI-B-127-30CE.46459.46459.4	LQDAFSSIGQSCHLDLPQIAVVGGQSAGK	12C(633.3957)	3558.86	635.401	65.12	100
2023-04-20-NBI-B-127-30CE.50982.50982.5	ILEDEPHSKDETPLCTLLDWQDSLAK	15C(633.3957)	3628.84	635.401	14.34	100
2023-04-20-NBI-B-127-30CE.55802.55802.4	SGDAAIVDMVPGKPMCVESFSDYPPLGR	16C(633.3957)	3570.77	635.401	50.79	100
2023-04-20-NBI-B-127-30CE.62995.62995.4	DLTEFTQVVQHDTACTIAATASVVK	15C(633.3957)	3280.71	635.401	30.13	100
2023-04-20-NBI-B-127-30CE.60621.60621.5	NAGNCLSPAVIVGLLKEASKQADVNLVNAK	5C(633.3957)	3669.04	635.401	13.88	100
2023-04-20-NBI-B-127-30CE.30683.30683.3	AATESVPCSPSPLAGEIR	8C(633.3957)	2417.27	635.401	100	92.38
2023-04-20-NBI-B-127-30CE.38219.38219.4	LKELFPVLCQPDNPSVR	9C(633.3957)	2587.43	635.401	32.36	100
2023-04-20-NBI-B-127-30CE.39316.39316.3	SDSSADCQWLDTLR	7C(633.3957)	2229.08	635.401	45.95	100
2023-04-20-NBI-B-127-30CE.35851.35851.4	VSGTLDTPEKTVDSQGPTPVCTPTFLER	21C(633.3957)	3607.86	635.401	74.89	100
2023-04-20-NBI-B-127-30CE.43032.43032.3	GELLGCFGLTEPNSGSDPSSMETR	6C(633.3957)	3116.49	635.401	33.45	67.34
2023-04-20-NBI-B-127-30CE.48676.48676.5	ALQECPNSGILWSEAIFLEARPQRR	5C(633.3957)	3516.88	635.401	28.61	99.59
2023-04-20-NBI-B-127-30CE.46976.46976.3	FGANAILGVSLAVCK	14C(633.3957)	2095.2	635.401	55.49	100
2023-04-20-NBI-B-127-30CE.57690.57690.4	HADGMISTINPVDAIYQPSPLEPVISTMPSQTVLPPEPVQLCK	42C(633.3957)	5245.72	635.401	26.36	21.96
2023-04-20-NBI-B-127-30CE.53191.53191.4	LSSDVLTLLIKQYCR	14C(633.3957)	2384.36	635.401	17.02	18.91
2023-04-20-NBI-B-127-30CE.59266.59266.5	MRPGVACSVSQAQKDELILEGNDIELVSNSAALIQQATTVK	7C(633.3957)	4959.62	635.401	52.14	100
2023-04-20-NBI-B-127-30CE.61828.61828.5	DSVPKEHILPSLAHLLPALDCLEGSTPGL	21C(633.3957)	3654.98	635.401	8.66	57.69
2023-04-20-NBI-B-127-30CE.58981.58981.4	VSDTVVEPYNATLSVHQLVENTDETYSIDNEALYDICFR	37C(633.3957)	5095.48	635.401	78.51	34.23
2023-04-20-NBI-B-127-30CE.34671.34671.4	VEKIPGGIIEDSCVLR	13C(633.3957)	2360.32	635.401	18.62	48.07
2023-04-20-NBI-B-127-30CE.38941.38941.3	SCQAMFQQINDSFR	2C(633.3957)	2307.12	635.401	39.9	100
2023-04-20-NBI-B-127-30CE.18677.18677.4	NCSEEKSPQTSILK	2C(633.3957)	2196.16	635.401	35.05	95.58
2023-04-20-NBI-B-127-30CE.29824.29824.4	SIAVAEAACPGITDKMVK	9C(633.3957)	2436.32	635.401	30.99	92.23
2023-04-20-NBI-B-127-30CE.40791.40791.6	KEGICALGGTSELSSEGTQHSYSEEEKYAFVNWINK	5C(633.3957)	4624.25	635.401	25.25	100
2023-04-20-NBI-B-127-30CE.35419.35419.5	VEDAKIAILTCPFEPPKPK	11C(633.3957)	2728.53	635.401	3.28	60.53
2023-04-20-NBI-B-127-30CE.39391.39391.5	KRYDQDLCYTDILFTEQER	8C(633.3957)	3068.54	635.401	34.34	100
2023-04-20-NBI-B-127-30CE.42865.42865.4	SGDAAIVDMVPGKPMCVESFSDYPPLGR	15M(15.9949), 16C(633.3957), 9M(15.9949)	3602.76	635.401	97.42	92.77
2023-04-20-NBI-B-127-30CE.46113.46113.6	AQHQQALSSLELLNVLFRTCKHEK	20C(633.3957)	3425.87	635.401	10.68	22.84
2023-04-20-NBI-B-127-30CE.52019.52019.3	VYCENQPMLPIGLSDIPGEAMVK	3C(633.3957)	3136.61	635.401	64.72	100
2023-04-20-NBI-B-127-30CE.50252.50252.5	DVCTELDAHKIQVQDLMQQLEKQNSEMEQK	3C(633.3957)	4191.08	635.401	31.7	100
2023-04-20-NBI-B-127-30CE.54561.54561.4	AYHEQLSVAEITNACFEPANQMVK	15C(633.3957)	3325.66	635.401	53.32	100
2023-04-20-NBI-B-127-30CE.59827.59827.4	DLTEFTQVVQHDTACTIAATASVVKEK	15C(633.3957)	3537.85	635.401	36.04	100
2023-04-20-NBI-B-127-30CE.63755.63755.3	GMSLQSNYLGLAAAPAIMSYAECSVPIGVTAPSLQPVQAR	23C(633.3957)	4694.44	635.401	37.25	21.61
2023-04-20-NBI-B-127-30CE.65123.65123.3	LCADGAVGPATNESPGIDYVQIGFPPLLSIVSR	2C(633.3957)	3989.11	635.401	87.37	64.39
2023-04-20-NBI-B-127-30CE.29620.29620.4	RGPCIIYNEDNGIIK	4C(633.3957)	2337.26	635.4	35.91	100
2023-04-20-NBI-B-127-30CE.13045.13045.4	KGGNCDLSHQER	5C(633.3957)	1976	635.4	100	67.22
2023-04-20-NBI-B-127-30CE.33801.33801.5	SQSNGVLATENKPLGFSFGCSSAQEAQKDTDLSK	20C(633.3957)	4177.07	635.4	45.94	100
2023-04-20-NBI-B-127-30CE.62757.62757.6	LPVTNEMVHNLVAIELAYINTKHPDFADACGLMNNNIEEQR	30C(633.3957)	5269.65	635.4	22.88	79.43
2023-04-20-NBI-B-127-30CE.56799.56799.5	EGICALGGTSELSSEGTQHSYSEEEKYAFVNWINK	4C(633.3957)	4496.16	635.4	28.99	100
2023-04-20-NBI-B-127-30CE.62862.62862.5	EGICALGGTSELSSEGTQHSYSEEEKYAFVNWINK	4C(633.3957)	4496.16	635.4	22.01	100
2023-04-20-NBI-B-127-30CE.34322.34322.3	SDNFVICSVTGAGPR	7C(633.3957)	2155.12	635.4	68.1	95.51
2023-04-20-NBI-B-127-30CE.23477.23477.3	TQAFQEQEQGQGQGQGEPCISSTPR	19C(633.3957)	3323.59	635.4	100	48.04
2023-04-20-NBI-B-127-30CE.30851.30851.3	AGQCVIGLQMGTNK	4C(633.3957)	2052.1	635.4	27.82	61.9
2023-04-20-NBI-B-127-30CE.33297.33297.3	SECLNNIGDSSPLIR	3C(633.3957)	2250.18	635.4	61.81	100
2023-04-20-NBI-B-127-30CE.43423.43423.4	AKCELSSSVQTDINLPYLTMDSSGPK	3C(633.3957)	3416.73	635.4	73.61	93.38
2023-04-20-NBI-B-127-30CE.45461.45461.3	MGIGLGSENAAGPCNWDEADIGPWAK	14C(633.3957), 1M(15.9949)	3307.57	635.4	100	87.04
2023-04-20-NBI-B-127-30CE.46565.46565.3	AVTDSINQLITMCTQQAPGQK	13C(633.3957)	2879.5	635.4	34.04	48.28
2023-04-20-NBI-B-127-30CE.57186.57186.3	ATDYPCLLILDPQNEFETLR	6C(633.3957)	2983.55	635.4	93.74	99.27
2023-04-20-NBI-B-127-30CE.33359.33359.3	DSSSLSSCTSGILEER	8C(633.3957)	2303.14	635.4	94.43	100
2023-04-20-NBI-B-127-30CE.30654.30654.4	IAPQYYDMSNFPQCEAKR	14C(633.3957)	2793.37	635.4	83.06	100
2023-04-20-NBI-B-127-30CE.36300.36300.4	GPEEKKDCEVVMMIGLPGAGK	8C(633.3957)	2820.47	635.4	23.64	61.37
2023-04-20-NBI-B-127-30CE.41162.41162.3	FGDYQCNSAMGISQMLK	6C(633.3957)	2525.22	635.4	51.77	100
2023-04-20-NBI-B-127-30CE.44585.44585.6	QAAGVISLPVGGNKDKENTGVLHAFPPCEFSQQFLDSPAK	28C(633.3957)	4829.5	635.4	17.34	45.46
2023-04-20-NBI-B-127-30CE.50617.50617.5	SNTGGQAFPQCVFDHWQILPGDPFDNSSRPSQVVAETR	11C(633.3957)	4820.35	635.4	41.6	61.3
2023-04-20-NBI-B-127-30CE.62943.62943.4	IDPNMFADGQMDDLVCFEELTDYQLVSPAKNPSSLFSK	16C(633.3957), 5M(15.9949)	4913.36	635.4	43.96	100
2023-04-20-NBI-B-127-30CE.59015.59015.3	WTQTLSELDLAVPFCVNFR	15C(633.3957)	2871.51	635.4	100	83.16
2023-04-20-NBI-B-127-30CE.60694.60694.3	AGLTVSDVDIFEINEAFASQAAYCVEK	24C(633.3957)	3522.77	635.4	76.05	76.72
2023-04-20-NBI-B-127-30CE.60832.60832.5	NVTVQPDDPISFMQLTAKNEMNCKEDQFQLSLLAAMGNTQR	23C(633.3957)	5258.6	635.4	42.93	69.42
2023-04-20-NBI-B-127-30CE.62257.62257.5	TLKLTTPTYGDLNHLVSATMSGVTTCLRFPGQLNADLR	26C(633.3957)	4737.51	635.4	46.28	56.18
2023-04-20-NBI-B-127-30CE.40679.40679.3	LFTECQEQLDILR	5C(633.3957)	2240.2	635.4	60.72	100
2023-04-20-NBI-B-127-30CE.42337.42337.3	QVEVINFGDCLVR	10C(633.3957)	2124.15	635.4	30.46	20.46
2023-04-20-NBI-B-127-30CE.31199.31199.5	ICNAVSPDKDVDGFHVINVGR	2C(633.3957)	2887.51	635.4	15.9	44.9
2023-04-20-NBI-B-127-30CE.39083.39083.3	VWAVLPSSPEACGAASLQER	12C(633.3957)	2703.42	635.4	100	55.52
2023-04-20-NBI-B-127-30CE.39268.39268.4	MTGGGFGGCTVTLLEASAAPHAMR	23M(15.9949), 9C(633.3957)	2983.48	635.4	41.07	100
2023-04-20-NBI-B-127-30CE.40657.40657.3	GSDELFSTCVTNGPFIMSSNSASAANGNDSK	17M(15.9949), 9C(633.3957)	3756.74	635.4	34.96	100
2023-04-20-NBI-B-127-30CE.47504.47504.3	SSLQYSSPAPDGCGDQTLGDLLLTPTR	13C(633.3957)	3424.73	635.4	100	56.82
2023-04-20-NBI-B-127-30CE.53466.53466.5	IIGATDSCGDLMFLMKWKDTDEADLVLAK	8C(633.3957)	3831.96	635.4	27.31	100
2023-04-20-NBI-B-127-30CE.57276.57276.3	LTNLEEFMAANNNLELVPESLCR	22C(633.3957)	3252.66	635.4	100	63.92
2023-04-20-NBI-B-127-30CE.64757.64757.5	LCGLKVEVDMEKIAAEIAQAEEQAR	2C(633.3957)	3376.78	635.4	11.42	34.32
2023-04-20-NBI-B-127-30CE.35254.35254.4	GSAITGPVAKECADLWPR	12C(633.3957)	2503.34	635.399	35.14	73.87
2023-04-20-NBI-B-127-30CE.35602.35602.4	DRSDCLGEHLYVMVNAK	5C(633.3957)	2582.31	635.399	32.3	44.26
2023-04-20-NBI-B-127-30CE.43730.43730.3	SVVCQESDLPDELLYGR	4C(633.3957)	2555.3	635.399	48.45	100
2023-04-20-NBI-B-127-30CE.58345.58345.3	ELAPAVSVLQLFCSSPK	13C(633.3957)	2421.34	635.399	57.64	90.47
2023-04-20-NBI-B-127-30CE.32645.32645.3	SSYGGMSQYNCAPGLLK	11C(633.3957)	2408.2	635.399	70.11	100
2023-04-20-NBI-B-127-30CE.41955.41955.3	TMGFCYQILTEPNADPR	5C(633.3957)	2588.29	635.399	54.31	100
2023-04-20-NBI-B-127-30CE.51229.51229.5	VTETLWFNLDRPCVEETELQQQEQQHQAWLQSIAEK	13C(633.3957)	4987.49	635.399	66.18	96.78
2023-04-20-NBI-B-127-30CE.52326.52326.6	SKPHSEAGTAFIQTQQLHAAMADTFLEHMCRLDIDSPPITAR	30C(633.3957), N-term(42.0106)	5309.65	635.399	8.2	11.8
2023-04-20-NBI-B-127-30CE.49811.49811.4	CGDYGGALAAYTQALGLDATPQDQAVLHR	1C(633.3957)	3607.82	635.399	25.5	34.77
2023-04-20-NBI-B-127-30CE.50486.50486.6	QRLDGGSAGSPSAAGPGFPAALHDFEMSGNMSDDMKEITNCVR	41C(633.3957)	5056.37	635.399	36.94	100
2023-04-20-NBI-B-127-30CE.58102.58102.5	GSCVTQVGLLESVYEMFRKDDPR	3C(633.3957)	3261.66	635.399	2.68	36.63
2023-04-20-NBI-B-127-30CE.58413.58413.5	LNDNVFATPSPIIQQLEKSDAEYTNSPLVPTFCTPGLKIPSTK	33C(633.3957)	5306.79	635.399	35.29	72.97
2023-04-20-NBI-B-127-30CE.62083.62083.5	EFLLDFQFMPACIQKPEGLPPISDVVLDKINQPK	12C(633.3957)	4502.41	635.399	32.53	70.8
2023-04-20-NBI-B-127-30CE.31008.31008.5	ISSPDYKDCNSAEAMDDFMKR	9C(633.3957)	3055.42	635.399	42.87	100
2023-04-20-NBI-B-127-30CE.47064.47064.3	DCEVVMMIGLPGAGK	2C(633.3957)	2152.12	635.399	31.02	100
2023-04-20-NBI-B-127-30CE.52485.52485.5	IQEIIEDLEAQVTLECAIPQKFHR	16C(633.3957)	3455.86	635.399	4.45	11.24
2023-04-20-NBI-B-127-30CE.49550.49550.5	SGDAAIVDMVPGKPMCVESFSDYPPLGRFAVR	16C(633.3957)	4044.04	635.399	48.15	83.92
2023-04-20-NBI-B-127-30CE.53641.53641.5	YHPQETLKEFVQLVCPDAGQQAGQVGFLNPNGSSQGK	15C(633.3957)	4604.32	635.399	35.61	100
2023-04-20-NBI-B-127-30CE.57957.57957.5	STDRVLGAHILGPGAGEMVNEAALALEYGASCEDIAR	32C(633.3957)	4389.22	635.399	14.13	16.22
2023-04-20-NBI-B-127-30CE.62740.62740.3	VSMILQSPAFCEELESMIQEQFK	11C(633.3957), 3M(15.9949)	3335.66	635.399	88.82	100
2023-04-20-NBI-B-127-30CE.30014.30014.5	LQHINPLLPACLNKEESK	11C(633.3957)	2679.49	635.399	10.55	20.81
2023-04-20-NBI-B-127-30CE.46913.46913.3	ISLGLPVGAVINCADNTGAK	13C(633.3957)	2545.4	635.399	74.44	100
2023-04-20-NBI-B-127-30CE.29013.29013.3	CQDETQMISSLK	1C(633.3957)	2015.02	635.399	36.29	66.86
2023-04-20-NBI-B-127-30CE.37239.37239.5	ANFSLPEKCDYMDEVTYGELEKEEAQPIVTK	12M(15.9949), 9C(633.3957)	4225.06	635.399	52.27	100
2023-04-20-NBI-B-127-30CE.36913.36913.4	CYLFGGLANDSEDPKNNIPR	1C(633.3957)	2855.44	635.399	36.33	100
2023-04-20-NBI-B-127-30CE.45530.45530.3	LSGSSLCSGSWVSADGFLR	7C(633.3957)	2561.31	635.399	49.6	100
2023-04-20-NBI-B-127-30CE.51708.51708.4	IVGYFVSGCDPSIMGIGPVPAISGALKK	9C(633.3957)	3408.87	635.399	19.87	56.36
2023-04-20-NBI-B-127-30CE.49756.49756.5	GASAEELLAQCLSSSLLLEKEENKR	11C(633.3957)	3350.79	635.399	10.53	67.28
2023-04-20-NBI-B-127-30CE.53818.53818.5	IHFPLATYAPVISAEKAYHEQLSVAEITNACFEPANQMVK	31C(633.3957)	5063.6	635.399	50.86	100
2023-04-20-NBI-B-127-30CE.63400.63400.4	EEPEKWPLPPIVDYSQTDFSQLLNCPEFVPR	25C(633.3957)	4306.18	635.399	100	95.5
2023-04-20-NBI-B-127-30CE.30550.30550.5	LTALDYHNPAGFNCKDETEFR	14C(633.3957)	3073.51	635.399	42.16	100
2023-04-20-NBI-B-127-30CE.33012.33012.4	KVAEPELMGTPDGTCYPPPPVPR	15C(633.3957)	3083.59	635.399	56.68	100
2023-04-20-NBI-B-127-30CE.34554.34554.4	KSDSNPLTEILKCPTK	13C(633.3957)	2406.33	635.399	25.63	83.69
2023-04-20-NBI-B-127-30CE.38406.38406.4	TGQATVASGIPAGWMGLDCGPESSKK	19C(633.3957)	3180.61	635.399	87.39	79.22
2023-04-20-NBI-B-127-30CE.52620.52620.5	AVASLPPEQMFELMKQMKLCVQNSPQEAR	20C(633.3957)	3936.02	635.399	22.06	44.88
2023-04-20-NBI-B-127-30CE.48949.48949.3	SIQTICSGLLTDVEDQAAK	6C(633.3957)	2624.38	635.399	48.68	100
2023-04-20-NBI-B-127-30CE.57179.57179.5	PGHLQEGFGCVVTNRFDQLFDDESDPFEVLKAAENK	10C(633.3957)	4684.3	635.399	20.42	19.64
2023-04-20-NBI-B-127-30CE.56153.56153.4	AEQQDVNVNPEITALQTMLAECQENLKK	22C(633.3957)	3789.94	635.399	79.54	100
2023-04-20-NBI-B-127-30CE.58471.58471.3	CLTPTDYDVSVVLPENPITYAWEGGK	1C(633.3957)	3499.77	635.399	93.92	100
2023-04-20-NBI-B-127-30CE.63658.63658.5	VFNGSGKPIDRGPVVLAEDFLDIMGQPINPQCR	32C(633.3957)	4215.21	635.399	31.67	56.26
2023-04-20-NBI-B-127-30CE.36016.36016.4	NFGQLSVDPNGHSFCSSSVMTYSK	15C(633.3957)	3224.54	635.398	63.7	100
2023-04-20-NBI-B-127-30CE.44428.44428.4	QAFPNTNRWFLTCINQPQFR	13C(633.3957)	3113.61	635.398	40.6	100
2023-04-20-NBI-B-127-30CE.52563.52563.3	CIQLSGETDTIGEYIALYQSQR	1C(633.3957)	3120.59	635.398	64.9	100
2023-04-20-NBI-B-127-30CE.52016.52016.3	QLPDCIVGEDGLILTPLGR	5C(633.3957)	2641.46	635.398	42.19	100
2023-04-20-NBI-B-127-30CE.53388.53388.3	LSCQPMLSLDDFQLQPPVTFR	3C(633.3957), 6M(15.9949)	3083.59	635.398	79.78	100
2023-04-20-NBI-B-127-30CE.55136.55136.4	AYHEQLSVAEITNACFEPANQMVK	15C(633.3957)	3325.66	635.398	43.27	92.54
2023-04-20-NBI-B-127-30CE.55019.55019.6	IHFPLATYAPVISAEKAYHEQLTVAEITNACFEPANQMVK	31C(633.3957)	5077.62	635.398	18.92	100
2023-04-20-NBI-B-127-30CE.55028.55028.6	IHFPLATYAPVISAEKAYHEQLTVAEITNACFEPANQMVK	31C(633.3957)	5077.62	635.398	24.53	99.71
2023-04-20-NBI-B-127-30CE.58792.58792.5	AFVNPFPDYEAAAGALLASGAAEETGCVRPPATTDEPGLPFHQDGK	27C(633.3957)	5317.61	635.398	52.35	61.83
2023-04-20-NBI-B-127-30CE.45863.45863.4	SKAECEILMMVGLPAAGK	5C(633.3957)	2480.33	635.398	28.99	93.99
2023-04-20-NBI-B-127-30CE.20828.20828.3	SCPSFSASSEGTR	2C(633.3957)	1947.95	635.398	77.77	42.26
2023-04-20-NBI-B-127-30CE.45974.45974.5	KVEELQACVETARQEQHEAQAQVAELELQLR	8C(633.3957)	4209.2	635.398	54.72	100
2023-04-20-NBI-B-127-30CE.63137.63137.3	SLVNIPADGVTVDPALLPPACLGALGDLSVEQPVQFR	21C(633.3957)	4404.39	635.398	15.2	9.62
2023-04-20-NBI-B-127-30CE.64906.64906.4	IQWVDDTHALGIFPCLASAAEALTR	15C(633.3957)	3330.75	635.398	38.84	35.94
2023-04-20-NBI-B-127-30CE.28630.28630.5	KLGPGRPLPTFPTSECTSDVEPDTR	16C(633.3957)	3332.72	635.398	7.68	100
2023-04-20-NBI-B-127-30CE.46440.46440.4	AGGIETIANEFSDRCTPSVISFGSK	15C(633.3957)	3218.64	635.398	51.65	58.11
2023-04-20-NBI-B-127-30CE.48191.48191.5	QSEEPFTTVLENGAGMVSSTSFNGGVSPHNWGDSGPPCKK	38C(633.3957)	4768.26	635.398	75.16	100
2023-04-20-NBI-B-127-30CE.62535.62535.4	LMEPIYLVEIQCPEQVVGGIYGVLNRK	12C(633.3957), 2M(15.9949)	3709.01	635.398	46.21	100
2023-04-20-NBI-B-127-30CE.26512.26512.4	VAHHGENPVSCPELVQQLR	11C(633.3957)	2745.45	635.398	77.83	100
2023-04-20-NBI-B-127-30CE.30690.30690.3	CEIDPMFQK	1C(633.3957)	1742.88	635.398	24.11	46.35
2023-04-20-NBI-B-127-30CE.30426.30426.4	EGDVLSNCEFTPAPTPQEHLTK	8C(633.3957)	3045.52	635.398	28.03	100
2023-04-20-NBI-B-127-30CE.43564.43564.4	CIAIEDPFDLNHNLGAGVSR	1C(633.3957)	2773.43	635.398	35.73	57.71
2023-04-20-NBI-B-127-30CE.45184.45184.4	AYHEQLSVAEITNACFEPANQMVK	15C(633.3957), 22M(15.9949)	3341.65	635.398	59.47	100
2023-04-20-NBI-B-127-30CE.58273.58273.4	IIGDPYKVQQACEMVMDILR	12C(633.3957)	2954.55	635.398	36.91	66.44
2023-04-20-NBI-B-127-30CE.46602.46602.3	SMIDDTYQCLTAVAGTPR	9C(633.3957)	2574.29	635.398	70.18	100
2023-04-20-NBI-B-127-30CE.18295.18295.5	EGGNQQQAASEKESCITQLKK	15C(633.3957)	2909.5	635.397	40.88	100
2023-04-20-NBI-B-127-30CE.22396.22396.3	SNGYEDHMAEDCRGDIGR	12C(633.3957), N-term(42.0106)	2699.22	635.397	100	21.94
2023-04-20-NBI-B-127-30CE.26875.26875.4	KIQESYGDVYGICTK	13C(633.3957)	2336.22	635.397	55.15	100
2023-04-20-NBI-B-127-30CE.63520.63520.3	DIILSSTSAPPASAQPPLQLSEVNIPLSLGVCPLGPVPLTK	32C(633.3957)	4752.65	635.397	33.73	37.29
2023-04-20-NBI-B-127-30CE.22077.22077.3	CNTNTAIELK	1C(633.3957)	1738.94	635.397	70.14	75.97
2023-04-20-NBI-B-127-30CE.47368.47368.4	QEDMPFTCEGITPDIIINPHAIPSR	8C(633.3957)	3426.74	635.397	40.52	100
2023-04-20-NBI-B-127-30CE.59142.59142.3	EVQLEEDPDLQLPFLLPEDGYSCDVVR	23C(633.3957)	3750.88	635.397	100	51.15
2023-04-20-NBI-B-127-30CE.47202.47202.3	ACANPAAGSVILLENLR	2C(633.3957)	2344.3	635.397	51.54	100
2023-04-20-NBI-B-127-30CE.31892.31892.4	TQEDPKPFCVGSAPPSVDVTPTYTK	9C(633.3957)	3296.67	635.397	48.55	48.32
2023-04-20-NBI-B-127-30CE.45872.45872.6	VQFQINSHATEWSPSHPGEDAVASFADVGWVAKEEGECSAR	38C(633.3957)	5061.41	635.397	70.29	100
2023-04-20-NBI-B-127-30CE.46911.46911.4	GYQGYPGGDYSGGPQDGGAGKGPADMASQCWGAAAAAAAAAAASGGAQQR	30C(633.3957)	5189.38	635.397	56.66	100
2023-04-20-NBI-B-127-30CE.48971.48971.4	SGDAAIVDMVPGKPMCVESFSDYPPLGR	16C(633.3957)	3570.77	635.397	58.85	100
2023-04-20-NBI-B-127-30CE.53215.53215.6	CLRPEELTNQMNQIEISMQHEQLEESFQELVEDYRR	18M(15.9949), 1C(633.3957)	5113.47	635.397	33.91	75.47
2023-04-20-NBI-B-127-30CE.56869.56869.3	TSESITSNEDVSPDVCDEFTGIEPLSEDAIITGFR	16C(633.3957)	4406.11	635.397	59.68	46.25
2023-04-20-NBI-B-127-30CE.21702.21702.5	SKGCGVVKFESPEVAER	4C(633.3957)	2454.3	635.397	27.87	60.98
2023-04-20-NBI-B-127-30CE.57074.57074.4	NCVVELNFGQKEEPFFPPPEEFVFIHAVPVEER	2C(633.3957)	4505.29	635.397	53.37	100
2023-04-20-NBI-B-127-30CE.58924.58924.3	LNLPINIIGLAPLCENMPSGK	14C(633.3957)	2839.58	635.397	91.17	91.65
2023-04-20-NBI-B-127-30CE.24179.24179.3	KCAMLEYTTGSR	2C(633.3957)	1992.03	635.397	38.66	29.99
2023-04-20-NBI-B-127-30CE.31573.31573.4	TTWGDGGENSPCNVVSKQPGPVTNGQLQQPTTGAASGGYIK	12C(633.3957)	4734.35	635.396	27.45	36.5
2023-04-20-NBI-B-127-30CE.48359.48359.4	YSTGSDSASFPHTTPSMCLNPDLEGPPLEAYTIQGQYAIPQPDLTK	17M(15.9949), 18C(633.3957)	5586.7	635.396	13.69	17.74
2023-04-20-NBI-B-127-30CE.49766.49766.5	LTLGKPLGEGCFGQVVMAEAIGIDKDR	11C(633.3957)	3449.85	635.396	8.3	28.42
2023-04-20-NBI-B-127-30CE.63373.63373.5	VYQPVSCPLSDLSENVESVVNEEKITESSLVEITEHK	7C(633.3957)	4763.42	635.396	26.75	100
2023-04-20-NBI-B-127-30CE.20376.20376.4	DRRPLLTAPDHCSDDA	12C(633.3957)	2414.21	635.396	39.89	59.67
2023-04-20-NBI-B-127-30CE.20832.20832.3	ACKVDSPTVTTTLK	2C(633.3957)	2096.17	635.396	100	92.73
2023-04-20-NBI-B-127-30CE.34740.34740.4	ADIDVSGPKVDVECPDVNIEGPEGK	14C(633.3957)	3214.62	635.396	55.7	90.66
2023-04-20-NBI-B-127-30CE.58603.58603.4	AYHEQLSVAEITNACFEPANQMVK	15C(633.3957)	3325.66	635.396	41.47	100
2023-04-20-NBI-B-127-30CE.58920.58920.4	KGGPGVALSVGTLPLDSGAGSEGSGTATPSALITTNMVAMEAICPEGIAR	44C(633.3957)	5344.75	635.396	42.18	21.76
2023-04-20-NBI-B-127-30CE.63244.63244.5	TVPPAVTGITFLSGGQSEEEASINLNAINKCPLLKPWALTFSYGR	31C(633.3957)	5422.87	635.396	42.45	43.79
2023-04-20-NBI-B-127-30CE.22321.22321.4	SNGYEDHMAEDCRGDIGR	12C(633.3957), N-term(42.0106)	2699.22	635.396	100	51.62
2023-04-20-NBI-B-127-30CE.33645.33645.3	DSSTSYTETKDPSSGQEVATPPVPQLQVCEPK	29C(633.3957)	4037.99	635.396	39.5	42.54
2023-04-20-NBI-B-127-30CE.46121.46121.3	QSVNISLSGCQPAPEGYSPTLQWQQQQVAQFSTVR	10C(633.3957)	4495.27	635.396	65.55	100
2023-04-20-NBI-B-127-30CE.47319.47319.3	NAFACFDEEATGTIQEDYLR	5C(633.3957)	2925.4	635.396	86.52	100
2023-04-20-NBI-B-127-30CE.49057.49057.4	DEWLRPEDLPIKYAGLSTCFR	19C(633.3957)	3141.64	635.396	28.25	83.78
2023-04-20-NBI-B-127-30CE.63276.63276.4	QLNLSAMPVLTAPQLIGLYICEENRR	21C(633.3957)	3574.95	635.396	33.75	43.5
2023-04-20-NBI-B-127-30CE.23167.23167.3	NSIASCADEQPHIGNYR	6C(633.3957)	2507.23	635.395	100	75.81
2023-04-20-NBI-B-127-30CE.41103.41103.3	QLEDILSTYCVDNNQGGPGEDGAQGEPAEPEDAEK	10C(633.3957)	4307.98	635.395	23.31	44
2023-04-20-NBI-B-127-30CE.54393.54393.4	YEPFSFADDIGSNNCGYYDLQAVLTHQGR	15C(633.3957)	3912.85	635.395	44.62	100
2023-04-20-NBI-B-127-30CE.63148.63148.5	SCNGPVLVGSPQGGVDIEEVAASNPELIFKEQIDIFEGIKDSQAQR	2C(633.3957)	5516.82	635.395	47.25	100
2023-04-20-NBI-B-127-30CE.63380.63380.5	CLGTQLPNNRPLPPLFNFSAGELSIQPSLNAILIPPHLR	1C(633.3957)	4880.7	635.395	19.39	59.14
2023-04-20-NBI-B-127-30CE.20975.20975.3	VGLSGAPADACSTAQK	11C(633.3957)	2108.1	635.395	100	91.24
2023-04-20-NBI-B-127-30CE.45353.45353.4	KLGVENCYFPMFVSQSALEK	7C(633.3957)	2922.51	635.395	47.14	100
2023-04-20-NBI-B-127-30CE.52979.52979.4	APVAGTCYQAEWDDYVPKLYEQLSGK	7C(633.3957)	3563.78	635.395	48.22	100
2023-04-20-NBI-B-127-30CE.36008.36008.4	ALQSGQCAGAALDVFTEEPPRDR	7C(633.3957)	3063.56	635.395	59	100
2023-04-20-NBI-B-127-30CE.37715.37715.4	ARQLAALIGESEAQAGQETCQDTQSQQLGSQPSSNPTPSPLDASPR	20C(633.3957)	5382.65	635.395	51.69	50.67
2023-04-20-NBI-B-127-30CE.61313.61313.6	TKQGPFTLEEHALPEDKWTIDDIAQSLEHCSSLFPAELALK	30C(633.3957)	5240.69	635.395	27.41	85.62
2023-04-20-NBI-B-127-30CE.58909.58909.3	ADCTITMADSDFLALMTGK	3C(633.3957)	2636.3	635.395	26.43	100
2023-04-20-NBI-B-127-30CE.24064.24064.3	SETSVANGSQSESSVSTPSASFEPNNTCENSQSR	28C(633.3957)	4137.88	635.395	54.43	14.77
2023-04-20-NBI-B-127-30CE.35491.35491.3	DWDNSGPFCGTISSK	9C(633.3957)	2246.08	635.394	100	91.5
2023-04-20-NBI-B-127-30CE.31980.31980.3	AEPSAATQSHSISSSSFGAEPSAPGGGGSPGACPALGTK	33C(633.3957), N-term(42.0106)	4188.02	635.394	100	84.86
2023-04-20-NBI-B-127-30CE.40983.40983.4	AYHEQLTVAEITNACFEPANQMVK	15C(633.3957)	3339.67	635.394	59.84	100
2023-04-20-NBI-B-127-30CE.34986.34986.4	SCFPSLFQAEQTHR	2C(633.3957)	2283.16	635.394	28.15	100
2023-04-20-NBI-B-127-30CE.51808.51808.6	SSSSSSQPEHSAMLVSTAASPSLIKETTTGYYKDIVENICGR	40C(633.3957)	5064.52	635.394	21.13	41.57
2023-04-20-NBI-B-127-30CE.55328.55328.4	AYHEQLSVAEITNACFEPANQMVK	15C(633.3957), 22M(15.9949)	3341.65	635.393	48.62	99.61
2023-04-20-NBI-B-127-30CE.38365.38365.3	NICNITTLDEEMVK	3C(633.3957)	2255.16	635.393	54.47	100
2023-04-20-NBI-B-127-30CE.32664.32664.4	REDCLPYAATVLR	4C(633.3957)	2139.16	635.393	51.61	83.55
2023-04-20-NBI-B-127-30CE.47415.47415.4	ALTVPELTQQMFDSKNMMAACDPR	21C(633.3957)	3329.64	635.393	26.83	34.1
2023-04-20-NBI-B-127-30CE.35445.35445.4	SECINQNPAASSNHWQIPELAR	3C(633.3957)	3097.55	635.392	49.05	49.74
2023-04-20-NBI-B-127-30CE.47129.47129.3	ALANVNIGSLICNVGAGGPAPAAGAAPAGGPAPSTAAAPAEEK	12C(633.3957)	4384.3	635.391	27.26	47.89
2023-04-20-NBI-B-127-30CE.22940.22940.4	KPAFTEASCPLSR	9C(633.3957)	2039.1	635.391	35.11	70.83
2023-04-20-NBI-B-127-30CE.20796.20796.3	AADISESSGADCKGDPR	12C(633.3957), N-term(42.0106)	2353.13	635.391	52.22	43.26
2023-04-20-NBI-B-127-30CE.18656.18656.3	LSEEAECPNPSTPSK	7C(633.3957)	2221.1	635.39	100	88.2
2023-04-20-NBI-B-127-30CE.54664.54664.4	AYHEQLSVAEITNACFEPANQMVK	15C(633.3957), 22M(15.9949)	3341.65	635.39	42.59	100
2023-04-20-NBI-B-127-30CE.16754.16754.3	QLCGGNQAATER	3C(633.3957)	1879.97	635.388	61.65	73.45
2023-04-20-NBI-B-127-30CE.67080.67080.4	LPGVASTEPEQLGSVPTDESAITQMCEVTGGRSYCVRTQR	26C(633.3957)	4885.42	635.388	98.09	79.66
2023-04-20-NBI-B-127-30CE.41344.41344.3	GSDELFSTCVTNGPFIMSSNSASAANGNDSK	17M(15.9949), 9C(633.3957)	3756.74	635.387	35.37	100
2023-04-20-NBI-B-127-30CE.45384.45384.3	GSDELFSTCVTNGPFIMSSNSASAANGNDSK	9C(633.3957)	3740.74	635.387	36.63	100
2023-04-20-NBI-B-127-30CE.54736.54736.3	AGNGQNSCGVEDVLQLLR	8C(633.3957)	2505.31	635.387	49.78	100
2023-04-20-NBI-B-127-30CE.19783.19783.3	AGGPPQVAGAQAACSEDR	14C(633.3957)	2317.16	635.387	100	54.22
2023-04-20-NBI-B-127-30CE.57075.57075.3	VVVVDDLLATGGTMNAACELLGR	18C(633.3957)	2949.58	635.387	100	83.69
2023-04-20-NBI-B-127-30CE.24277.24277.4	TAECTQYQQILHR	4C(633.3957)	2223.16	635.386	38.73	100
2023-04-20-NBI-B-127-30CE.38249.38249.3	EPFDLGEPEQSNGGFPCTTAPK	17C(633.3957)	2953.43	635.386	87.04	100
2023-04-20-NBI-B-127-30CE.36673.36673.4	LEICNLTPDTLTSDTYKK	4C(633.3957)	2687.42	635.386	37.32	100
2023-04-20-NBI-B-127-30CE.41703.41703.4	GSDELFSTCVTNGPFIMSSNSASAANGNDSKK	9C(633.3957)	3868.84	635.386	48.7	100
2023-04-20-NBI-B-127-30CE.44909.44909.5	SNGYEDHMAEDCRGDIGRTNLIVNYLPQNMTQDELR	12C(633.3957), N-term(42.0106)	4842.29	635.386	80.04	100
2023-04-20-NBI-B-127-30CE.24171.24171.6	GALTGGTEVSALPCTTNAPGNGKPVGSPHVVTSHQSK	14C(633.3957)	4189.17	635.385	46.32	81.29
2023-04-20-NBI-B-127-30CE.36188.36188.3	AFAETYPAASSLPNGDCGRPR	17C(633.3957), N-term(42.0106)	2854.42	635.385	100	59.32
2023-04-20-NBI-B-127-30CE.22927.22927.3	CENTPLIGR	1C(633.3957)	1634.89	635.384	59.01	83.39
2023-04-20-NBI-B-127-30CE.63769.63769.4	NQSFCPTVNLDKLWTLVSEQTR	5C(633.3957)	3211.68	635.384	29.37	100
2023-04-20-NBI-B-127-30CE.24455.24455.5	ACATKPEELSVHNNVSTQSNGSQQAWGMR	2C(633.3957)	3762.83	635.383	72.48	93.51
2023-04-20-NBI-B-127-30CE.17267.17267.5	MDAPASGSACSGLNKQEPGGSHGSETEDTGR	10C(633.3957)	3665.68	635.383	40.22	39.09
2023-04-20-NBI-B-127-30CE.20037.20037.3	CGSSSVDPVSVNR	1C(633.3957)	1938.99	635.382	100	81.16
2023-04-20-NBI-B-127-30CE.43381.43381.5	SNGYEDHMAEDCRGDIGRTNLIVNYLPQNMTQDELR	12C(633.3957), 8M(15.9949), N-term(42.0106)	4858.29	635.382	70	100
2023-04-20-NBI-B-127-30CE.46661.46661.3	SPLDPDSGLLSCTLPNGFGGQSGPEGER	12C(633.3957)	3419.68	635.382	79.42	100
2023-04-20-NBI-B-127-30CE.38743.38743.3	ALSQTVPSSGTNGVSLPADCTGAVPAASPDTAAWR	20C(633.3957)	3988.01	635.381	47.27	25.18
2023-04-20-NBI-B-127-30CE.40101.40101.4	LADLGYGCGTAAFPYPMMHGR	8C(633.3957)	2860.4	635.38	34.85	100
2023-04-20-NBI-B-127-30CE.50827.50827.4	LPTPTYGDLNHLVSATMSGVTTCLR	23C(633.3957)	3279.71	635.38	69.07	100
2023-04-20-NBI-B-127-30CE.32360.32360.3	REDVLEECMSLPK	8C(633.3957)	2181.13	635.379	39.65	100
2023-04-20-NBI-B-127-30CE.55217.55217.3	LCYVALDFEQEMAMAASSSSLEK	2C(633.3957)	3155.53	635.378	66.7	89.17
2023-04-20-NBI-B-127-30CE.34464.34464.4	LRAPIICVLGHVDTGK	7C(633.3957)	2324.35	635.378	27.34	100
2023-04-20-NBI-B-127-30CE.22383.22383.4	EIVLTQIGQCGNQIGAK	10C(633.3957)	2404.33	635.377	77.08	90.94
2023-04-20-NBI-B-127-30CE.47456.47456.3	TPPEAIALCSSLLEYTPSSR	9C(633.3957)	2767.46	635.377	100	81.8
2023-04-20-NBI-B-127-30CE.50546.50546.5	EIVHLQAGQCGNQIGAKFWEVISDEHGIDPTGTYHGDSDLQLER	10C(633.3957)	5495.69	635.376	72.44	100
2023-04-20-NBI-B-127-30CE.50543.50543.6	EIVHLQAGQCGNQIGAKFWEVISDEHGIDPTGTYHGDSDLQLER	10C(633.3957)	5495.69	635.375	48.87	100
2023-04-20-NBI-B-127-30CE.51277.51277.4	TIQFVDWCPTGFKVGINYQPPTVVPGGDLAK	8C(633.3957)	3980.1	635.374	25.45	21.54
2023-04-20-NBI-B-127-30CE.50728.50728.4	TIQFVDWCPTGFKVGINYQPPTVVPGGDLAK	8C(633.3957)	3980.1	635.374	27.68	26.89
2023-04-20-NBI-B-127-30CE.35550.35550.4	AYHEQLTVAEITNACFEPANQMVK	15C(633.3957), 22M(15.9949)	3355.67	635.373	79.05	77.65
2023-04-20-NBI-B-127-30CE.53632.53632.4	VDEFPLCGHMVSDEYEQLSSEALEAAR	7C(633.3957)	3657.74	635.37	27.93	35.74
2023-04-20-NBI-B-127-30CE.40904.40904.3	PAVLQVECHPYLAQNELIAHCQAR	21C(633.3957)	3335.74	635.366	87.57	56.79
2023-04-20-NBI-B-127-30CE.40346.40346.4	MFCQLAKTCPVQLWVDSTPPPGTR	3C(633.3957)	3307.7	635.357	46.04	100
2023-04-20-NBI-B-127-30CE.64332.64332.3	RVFIMDNCEELIPEYLNFIR	8C(633.3957)	3146.64	635.355	89	38.3
2023-04-20-NBI-B-127-30CE.43705.43705.5	RLELLPSAESPVCWLEQPESHQR	13C(633.3957)	3336.74	635.351	4.13	100
2023-04-20-NBI-B-127-30CE.51468.51468.4	LMNQLAELNGSIGNYCQDVTDAQIKNELLESEMK	16C(633.3957)	4444.21	635.337	58.1	85.34
2023-04-20-NBI-B-127-30CE.52731.52731.6	GLSMDRELVNVDAETFPGTQGQKGIQPWFGPGEETNMGSWCYSR	37M(15.9949), 41C(633.3957)	5523.61	634.468	30.69	72.07
2023-04-20-NBI-B-127-30CE.45554.45554.4	MSAPSATPIFAPGENCSPAWGAAPAAYDAADTHLR	16C(633.3957), N-term(42.0106)	4189.01	634.464	78.74	100
2023-04-20-NBI-B-127-30CE.48170.48170.3	HTGETPNSTASVEGLPNHVHQMTADAVCSPSHGDSK	22M(15.9949), 28C(633.3957)	4347.04	634.46	17.46	57.78
2023-04-20-NBI-B-127-30CE.31999.31999.5	TYLLDGSCMVEESGTLESQLEATKR	8C(633.3957), 9M(15.9949)	3408.69	634.451	5.65	2.84
2023-04-20-NBI-B-127-30CE.30940.30940.4	TQHCDPEHFPFPAPANAPLQR	4C(633.3957)	3005.51	634.446	100	99.74
2023-04-20-NBI-B-127-30CE.62777.62777.4	PLDDLNNKKDSCMSNHTAEIGK	12C(633.3957)	3062.53	634.446	29.23	71.27
2023-04-20-NBI-B-127-30CE.51298.51298.5	EGICALGGTSELSSEGTQHSYSEEEKYAFVNWINK	4C(633.3957)	4496.16	634.446	41.34	100
2023-04-20-NBI-B-127-30CE.48848.48848.5	DTSAMDTLPLNGNFNNSYSLHKGDYNDSVQVVDCGLSLNDTAFEK	34C(633.3957)	5541.61	634.444	64.79	100
2023-04-20-NBI-B-127-30CE.43422.43422.4	SGDAAIVEMVPGKPMCVESFSQYPPLGR	16C(633.3957)	3597.81	634.444	49.66	100
2023-04-20-NBI-B-127-30CE.63854.63854.4	STVIGPGELWMQVDDCVVAQNMHELFLEK	16C(633.3957)	3920.96	634.434	51.47	100
2023-04-20-NBI-B-127-30CE.64475.64475.5	DNVPFHSLVFPCSALGAEDNYTLVSHLIATEYLNYEDGKFSK	12C(633.3957)	5336.65	634.434	66.46	100
2023-04-20-NBI-B-127-30CE.48938.48938.4	NSNSLFTLDELIDQDDCISHSEPK	17C(633.3957)	3352.62	634.433	55.57	100
2023-04-20-NBI-B-127-30CE.50984.50984.5	TAESQTPTPSATSFFSGKSPVTTLLECMHK	27C(633.3957)	3815.92	634.433	22.53	76.06
2023-04-20-NBI-B-127-30CE.56809.56809.5	EGICALGGTSELSSEGTQHSYSEEEKYAFVNWINK	4C(633.3957)	4496.16	634.431	30.66	100
2023-04-20-NBI-B-127-30CE.38763.38763.3	QQGEQICWGGSSSVMSLATK	7C(633.3957)	2729.36	634.43	60.62	100
2023-04-20-NBI-B-127-30CE.37993.37993.5	SGDAAIVDMVPGKPMCVESFSDYPPLGR	16C(633.3957), 9M(15.9949)	3586.76	634.43	19.24	50.48
2023-04-20-NBI-B-127-30CE.48866.48866.6	GAALDVHESEPFSFSQGPLKDAPNLICTPHAAWYSEQASIEMR	27C(633.3957)	5332.61	634.429	27.56	56.66
2023-04-20-NBI-B-127-30CE.63808.63808.3	VFIMDSCDELIPEYLNFIR	7C(633.3957)	2949.51	634.427	72.65	100
2023-04-20-NBI-B-127-30CE.29585.29585.3	QEECAETAVSVIPK	4C(633.3957)	2136.12	634.427	58.43	100
2023-04-20-NBI-B-127-30CE.35819.35819.3	DEICNEMVEQMQQR	4C(633.3957)	2385.12	634.426	78.33	100
2023-04-20-NBI-B-127-30CE.21426.21426.3	CVSSPHFQVAER	1C(633.3957)	1992.04	634.425	97.65	82.24
2023-04-20-NBI-B-127-30CE.43046.43046.5	GLGGPSPSRPPPSLFSQSMAPDYGVMGMQGAGGYDSTMPYGCGRSQPR	38M(15.9949), 42C(633.3957)	5537.58	634.425	100	64.37
2023-04-20-NBI-B-127-30CE.33343.33343.3	GNLNFTCDGNSVISPVGNR	7C(633.3957)	2596.32	634.424	100	68.15
2023-04-20-NBI-B-127-30CE.34381.34381.5	SGDAAIVDMVPGKPMCVESFSDYPPLGR	15M(15.9949), 16C(633.3957), 9M(15.9949)	3602.76	634.423	25.31	57.13
2023-04-20-NBI-B-127-30CE.40796.40796.4	AYHEQLSVAEITNACFEPANQMVK	15C(633.3957), 22M(15.9949)	3341.65	634.422	46.74	100
2023-04-20-NBI-B-127-30CE.46205.46205.5	NVDVLSFSHAPSFNFLSNSCWSKPKEDK	20C(633.3957)	3815.91	634.422	22.59	65.19
2023-04-20-NBI-B-127-30CE.30990.30990.5	TQHCDPEHFPFPAPANAPLQR	4C(633.3957)	3005.51	634.421	36.63	75.58
2023-04-20-NBI-B-127-30CE.45096.45096.4	EAELQQLRDSLDENEATMCQAYEER	19C(633.3957)	3603.69	634.421	77.53	100
2023-04-20-NBI-B-127-30CE.49858.49858.5	NIRENEITGALLPCLDESRFENLGVSSLGER	14C(633.3957)	4064.11	634.421	33.81	100
2023-04-20-NBI-B-127-30CE.38185.38185.4	VQGGVPAGSDEYEDECPHLIALSSLNR	16C(633.3957)	3488.74	634.418	89.66	100
2023-04-20-NBI-B-127-30CE.25279.25279.4	VIQCYIQYGNEEQRK	4C(633.3957)	2503.3	634.417	67.88	100
2023-04-20-NBI-B-127-30CE.15471.15471.4	CGLDKETPNQK	1C(633.3957)	1864.98	634.416	28.19	49.33
2023-04-20-NBI-B-127-30CE.35508.35508.3	EMASPPECSEMPLDLSSK	8C(633.3957)	2583.24	634.416	100	92.48
2023-04-20-NBI-B-127-30CE.24691.24691.7	KTHQPSDEVGTSIEHPREAEEVMDAGCQESAGPER	27C(633.3957)	4439.09	634.416	23.84	100
2023-04-20-NBI-B-127-30CE.27644.27644.4	AFDCPSSFQIHER	4C(633.3957)	2169.08	634.415	21.58	45.09
2023-04-20-NBI-B-127-30CE.36204.36204.3	ACIPVGLLGK	2C(633.3957)	1602.96	634.414	25.11	100
2023-04-20-NBI-B-127-30CE.44087.44087.3	VGSLNCIVAVSQNMGIGK	6C(633.3957)	2422.32	634.414	35.12	100
2023-04-20-NBI-B-127-30CE.35975.35975.5	AALDCSTSHLDEFYSDPHAVAGALK	5C(633.3957)	3250.61	634.414	21.44	100
2023-04-20-NBI-B-127-30CE.57546.57546.4	SGDAAIVDMVPGKPMCVESFSDYPPLGR	16C(633.3957), 9M(15.9949)	3586.76	634.414	51.64	100
2023-04-20-NBI-B-127-30CE.24398.24398.4	TSDVTSTKGNEFEDYCLKR	16C(633.3957)	2825.4	634.413	100	98.83
2023-04-20-NBI-B-127-30CE.21652.21652.4	SCSGVEFSTSGHAYTDTGK	2C(633.3957)	2566.21	634.413	46.3	89.8
2023-04-20-NBI-B-127-30CE.41790.41790.4	AYHEQLSVAEITNACFEPANQMVK	15C(633.3957), 22M(15.9949)	3341.65	634.413	38.29	45.53
2023-04-20-NBI-B-127-30CE.27908.27908.3	MPCSEQNLYPVEDENGER	3C(633.3957)	2742.27	634.413	68.38	88.26
2023-04-20-NBI-B-127-30CE.46815.46815.3	AYMQNPNAIILCIQDGSVDAER	12C(633.3957)	3053.54	634.413	100	78.8
2023-04-20-NBI-B-127-30CE.07660.07660.4	SCQNKESNKDDTK	2C(633.3957)	2129.05	634.412	26.2	50
2023-04-20-NBI-B-127-30CE.43624.43624.4	KLMSSNSTDLPLNIECFMNDKDVSGK	16C(633.3957)	3518.76	634.412	53.41	100
2023-04-20-NBI-B-127-30CE.30021.30021.6	MRVMSNLVEHNGVLESEAGQPQALGSSGTCSSLKK	30C(633.3957)	4277.17	634.412	37.87	92.16
2023-04-20-NBI-B-127-30CE.34090.34090.3	HPHDIIDDINSGAVECPAS	16C(633.3957)	2622.29	634.411	99.34	100
2023-04-20-NBI-B-127-30CE.58932.58932.3	CDFTEDQTAEFKEAFQLFDR	1C(633.3957), N-term(42.0106)	3114.48	634.411	68.33	100
2023-04-20-NBI-B-127-30CE.37288.37288.5	CTDNKRENLNEVVSALTAQQMR	1C(633.3957)	3152.62	634.411	32.49	93.97
2023-04-20-NBI-B-127-30CE.44504.44504.4	SIKEMPFITCDEFNGVPSYMK	10C(633.3957)	3068.52	634.411	47.06	100
2023-04-20-NBI-B-127-30CE.36150.36150.4	AAGSPHLTLEFCNYPSSMR	12C(633.3957)	2713.35	634.411	34.27	100
2023-04-20-NBI-B-127-30CE.37719.37719.3	SLDAFPEDFCR	10C(633.3957)	1931.96	634.411	55.2	88.34
2023-04-20-NBI-B-127-30CE.66443.66443.4	AYHEQLSVAEITNACFEPANQMVK	15C(633.3957)	3325.66	634.411	43.1	69.42
2023-04-20-NBI-B-127-30CE.33092.33092.3	VLDCGAAPGAWSQVAVQK	4C(633.3957)	2432.3	634.41	43.19	42.79
2023-04-20-NBI-B-127-30CE.50877.50877.4	AYHEQLTVAEITNACFEPANQMVK	15C(633.3957)	3339.67	634.41	40.95	100
2023-04-20-NBI-B-127-30CE.17805.17805.3	GECTETLR	3C(633.3957)	1540.8	634.41	62.39	71.17
2023-04-20-NBI-B-127-30CE.21912.21912.4	GPHCERPLTQEELLR	4C(633.3957)	2410.29	634.41	34.67	27.58
2023-04-20-NBI-B-127-30CE.31698.31698.5	AECLEKFPVIQHFK	3C(633.3957)	2321.27	634.41	35.48	62.77
2023-04-20-NBI-B-127-30CE.59325.59325.3	NQSFCPTVNLDKLWTLVSEQTR	5C(633.3957)	3211.68	634.41	85.29	100
2023-04-20-NBI-B-127-30CE.65277.65277.6	IIDEVVNKFLDDLGNAKSHLMSLYSACSSEVPHGPVDQK	27C(633.3957)	4888.49	634.41	34.42	69.68
2023-04-20-NBI-B-127-30CE.38501.38501.3	GCQALTELLR	2C(633.3957)	1735.98	634.409	22.96	80.62
2023-04-20-NBI-B-127-30CE.50944.50944.5	EALIEIDYGDLCEDLKDAQAEEEIKQEMNTLQQK	12C(633.3957), 28M(15.9949)	4601.25	634.409	49.92	100
2023-04-20-NBI-B-127-30CE.64469.64469.4	AYHEQLSVAEITNACFEPANQMVK	15C(633.3957)	3325.66	634.409	42.49	75.89
2023-04-20-NBI-B-127-30CE.31475.31475.3	AELNCLGMEPVQTANSR	5C(633.3957)	2465.25	634.409	83.93	100
2023-04-20-NBI-B-127-30CE.25645.25645.5	ICANHYITPMMELKPNAGSDR	10M(15.9949), 2C(633.3957)	3009.5	634.409	47.27	100
2023-04-20-NBI-B-127-30CE.60137.60137.4	LCYVALDFEQEMATAASSSSLEKSYELPDGQVITIGNER	2C(633.3957)	4897.41	634.409	33.21	100
2023-04-20-NBI-B-127-30CE.19417.19417.4	DAGCRPYMAPER	4C(633.3957)	1997.99	634.409	26.96	45.27
2023-04-20-NBI-B-127-30CE.25138.25138.5	VQCFSHPTYQSPDLLPKPSHK	3C(633.3957)	3041.59	634.409	45.44	100
2023-04-20-NBI-B-127-30CE.33170.33170.3	EICNAYTELNDPMR	3C(633.3957)	2301.12	634.409	100	98.99
2023-04-20-NBI-B-127-30CE.45945.45945.3	YLNQNEGECSESLDSALNVLAR	9C(633.3957)	3057.52	634.409	100	96
2023-04-20-NBI-B-127-30CE.49922.49922.5	NHVLETFYPISPIIDLHECNIYDVK	19C(633.3957)	3604.87	634.409	10.45	25.75
2023-04-20-NBI-B-127-30CE.46099.46099.5	SYYFPVKNVIDGDLCEQFNSMEPNKQK	15C(633.3957)	3825.89	634.409	26.68	62.9
2023-04-20-NBI-B-127-30CE.25830.25830.5	ELTGHMRPNGCPGVGLGDPQAIQER	11C(633.3957)	3264.66	634.408	25.14	100
2023-04-20-NBI-B-127-30CE.63888.63888.4	SGDAAIVDMVPGKPMCVESFSDYPPLGR	16C(633.3957)	3570.77	634.408	41.7	100
2023-04-20-NBI-B-127-30CE.60828.60828.6	LSQTVAPNCFNSSINNIHEMEIQLKDALEKNQQWLVYDQQR	9C(633.3957)	5477.76	634.408	23.61	100
2023-04-20-NBI-B-127-30CE.10138.10138.4	TGSSSGGDCNQDKSR	9C(633.3957)	2131.01	634.408	100	49.16
2023-04-20-NBI-B-127-30CE.26903.26903.6	KTQPSMVSNPGSCSDPQPSPEMKPHSYLDAIR	13C(633.3957)	4117.02	634.408	32.29	100
2023-04-20-NBI-B-127-30CE.31209.31209.4	RAFPCWDEPAIK	5C(633.3957)	2065.09	634.408	38.1	96.25
2023-04-20-NBI-B-127-30CE.44322.44322.4	LPFLDSQTGVAQSNCYIWMEKR	15C(633.3957)	3218.64	634.408	50.9	100
2023-04-20-NBI-B-127-30CE.47178.47178.3	DTILNAIEQHPVVVISGDTGCGK	21C(633.3957)	2998.59	634.408	100	58.9
2023-04-20-NBI-B-127-30CE.60772.60772.4	PFVPHIPFDFYLCEMAFPR	13C(633.3957)	2958.51	634.407	67.74	92.53
2023-04-20-NBI-B-127-30CE.64034.64034.3	MAACPEKLDLNLAAAVHKEMFIMVQEER	4C(633.3957)	3819.97	634.407	94.18	58.61
2023-04-20-NBI-B-127-30CE.40258.40258.3	YASNVCFTTLGTEFGQK	6C(633.3957)	2498.26	634.407	66.95	100
2023-04-20-NBI-B-127-30CE.39483.39483.3	SVLYGNLGAASCTLQGPQFGSHG	12C(633.3957)	2896.46	634.407	100	87.72
2023-04-20-NBI-B-127-30CE.41654.41654.5	SQSASVESIPEVLEECTSPADHSDSASVHDMDYVNPR	16C(633.3957)	4621.13	634.407	66.4	100
2023-04-20-NBI-B-127-30CE.50693.50693.4	RLFQGTTNMLSPDAAQLSDLSSCSDILDGSSSSSGLSSDPLAK	23C(633.3957)	4991.45	634.407	35.58	49.89
2023-04-20-NBI-B-127-30CE.53725.53725.5	EGICALGGTSELSSEGTQHSYSEEEKYAFVNWINK	4C(633.3957)	4496.16	634.407	31.88	100
2023-04-20-NBI-B-127-30CE.55921.55921.3	DGPCIYNNLEFGIDLDTR	4C(633.3957)	2687.34	634.407	59.09	100
2023-04-20-NBI-B-127-30CE.59340.59340.4	QALVEFEDVLGACNAVNYAADNQIYIAGHPAFVNYSTSQK	13C(633.3957)	4963.46	634.407	29.99	36.19
2023-04-20-NBI-B-127-30CE.63034.63034.5	EVKIDPNMFADGQMDDLVCFEELTDYQLVSPAKNPSSLFSK	19C(633.3957)	5253.57	634.407	21.01	31.93
2023-04-20-NBI-B-127-30CE.07702.07702.4	SSHSGNGCKNEK	8C(633.3957)	1879.93	634.407	46.18	16.52
2023-04-20-NBI-B-127-30CE.18941.18941.4	CSDSSLLGKR	1C(633.3957)	1697.92	634.406	47.49	38.06
2023-04-20-NBI-B-127-30CE.36902.36902.4	LCDFGSATTISHYPDYSWSAQR	2C(633.3957)	3137.5	634.406	34.41	52.19
2023-04-20-NBI-B-127-30CE.41314.41314.5	NGPDTERLPTSHTCFNVLLLPEYSSK	14C(633.3957)	3550.82	634.406	22.93	100
2023-04-20-NBI-B-127-30CE.43231.43231.4	AGCAVTSLLASELTKDDAMAAVPAK	19M(15.9949), 3C(633.3957)	3081.62	634.406	17.04	48.07
2023-04-20-NBI-B-127-30CE.59254.59254.3	SDAEEVDFAGWLCSTIGLNQPSTPTHAAGV	13C(633.3957)	3705.81	634.406	85.4	88.69
2023-04-20-NBI-B-127-30CE.36496.36496.3	FINPIQNGQCADSTMVDVR	10C(633.3957)	2740.38	634.406	100	73.17
2023-04-20-NBI-B-127-30CE.41289.41289.6	SLGVLPFTLNSGSPEKTCSQVSSYSLEQESNGEIEHVTKR	18C(633.3957)	4970.51	634.406	39.65	100
2023-04-20-NBI-B-127-30CE.49776.49776.5	GPVWQEAPQLPVDPHRDTILNAIEQHPVVVISGDTGCGK	37C(633.3957)	4805.51	634.406	48.44	100
2023-04-20-NBI-B-127-30CE.39575.39575.3	SVTVLCTLDENLNR	6C(633.3957)	2209.19	634.406	61.32	100
2023-04-20-NBI-B-127-30CE.25222.25222.3	CLQLSESENMK	1C(633.3957)	1913.97	634.406	89.75	91.39
2023-04-20-NBI-B-127-30CE.38874.38874.5	GHSEVVAILQSPGDWMCPVNKGDDKK	17C(633.3957)	3442.75	634.406	38.95	100
2023-04-20-NBI-B-127-30CE.41147.41147.4	LGSTFSLDTSMSMNSSPLVGPECDHPK	23C(633.3957)	3469.67	634.406	100	93.19
2023-04-20-NBI-B-127-30CE.51735.51735.5	KELDWLSNPSFCVGSITSLSQQTEAAPAHVSEGLPLTR	12C(633.3957)	4701.42	634.406	47.37	100
2023-04-20-NBI-B-127-30CE.49493.49493.4	QSLSLPSMLRDAAIGTTPFSTCSVGTWFTPSAPQEK	22C(633.3957)	4444.26	634.406	100	74.76
2023-04-20-NBI-B-127-30CE.20019.20019.4	RLVNSQCEFER	7C(633.3957)	2013.06	634.406	62.06	70.87
2023-04-20-NBI-B-127-30CE.26851.26851.4	NLRQELEGCYEK	9C(633.3957)	2114.09	634.406	38.64	93.47
2023-04-20-NBI-B-127-30CE.38963.38963.4	SPGGGPAAPVSSSCSSSASSSASSSSVVFPGGGASAPSNANLGLLVHR	14C(633.3957)	4932.44	634.406	59.06	76.48
2023-04-20-NBI-B-127-30CE.50408.50408.5	KFGNSEFDPPGPNVATTTVSDDVSMTFITSKEDLNCQEEEDPMNK	36C(633.3957)	5596.6	634.406	76.42	100
2023-04-20-NBI-B-127-30CE.25734.25734.3	CQLPDGSFR	1C(633.3957)	1654.86	634.406	35.61	70.33
2023-04-20-NBI-B-127-30CE.27594.27594.4	SQSRPNDIMAEVCR	13C(633.3957)	2238.14	634.406	55.95	98.88
2023-04-20-NBI-B-127-30CE.32099.32099.3	AALEALGSCLNNK	9C(633.3957)	1936.06	634.405	19.46	100
2023-04-20-NBI-B-127-30CE.36491.36491.3	CDTAVGTPDYISPEVLK	1C(633.3957)	2440.27	634.405	52.17	100
2023-04-20-NBI-B-127-30CE.44632.44632.3	LEGDLTGPSVDVEVPDVELECPDAK	21C(633.3957)	3258.63	634.405	100	90.9
2023-04-20-NBI-B-127-30CE.63813.63813.3	QFGVTEWCVNGSPIETLSEWIK	8C(633.3957)	3155.61	634.405	32.7	100
2023-04-20-NBI-B-127-30CE.63814.63814.3	QFGVTEWCVNGSPIETLSEWIK	8C(633.3957)	3155.61	634.405	36.92	100
2023-04-20-NBI-B-127-30CE.35762.35762.4	HSMNPFCEIAVEEAVR	3M(15.9949), 7C(633.3957)	2480.23	634.405	34.05	100
2023-04-20-NBI-B-127-30CE.38609.38609.4	EAPCVLIYIPDGHTK	4C(633.3957)	2288.23	634.405	12.28	89.52
2023-04-20-NBI-B-127-30CE.23111.23111.3	GVITDQNSDGYCQTGTMSR	12C(633.3957)	2665.26	634.405	100	38.56
2023-04-20-NBI-B-127-30CE.24952.24952.4	SSLCVNGSHIYNEEPQGPVR	4C(633.3957)	2818.42	634.405	41.52	100
2023-04-20-NBI-B-127-30CE.28020.28020.4	NVMVVSCVYPSSEKNNSNSLNR	7C(633.3957)	3073.54	634.405	31.71	100
2023-04-20-NBI-B-127-30CE.25471.25471.5	VSRGDQESPDACLPPTVPEAPAPPQKPLNSQSQK	12C(633.3957)	4201.16	634.405	57.34	73.34
2023-04-20-NBI-B-127-30CE.39254.39254.5	STDRLPSAHTCFNQLDLPAYESFEK	11C(633.3957)	3501.73	634.405	8.66	19.51
2023-04-20-NBI-B-127-30CE.34822.34822.5	SSRDPPSSPSSLSSPIQESTAPELPSETQETPGPALCSPLRK	37C(633.3957)	4980.51	634.405	91.18	95.87
2023-04-20-NBI-B-127-30CE.37135.37135.4	SDCLGEHLYVMVNAK	3C(633.3957)	2311.18	634.405	14.79	50.48
2023-04-20-NBI-B-127-30CE.55598.55598.4	MSASILLSKLFDDLKCDAER	16C(633.3957), 1M(15.9949)	2903.52	634.405	42.9	100
2023-04-20-NBI-B-127-30CE.60446.60446.4	AGVCAALEAWPALQIAVENGFGGVHSQEK	4C(633.3957)	3584.86	634.405	30.89	100
2023-04-20-NBI-B-127-30CE.64776.64776.4	GLELIASENFCSRAALEALGSCLNNK	11C(633.3957)	3355.74	634.405	67.05	100
2023-04-20-NBI-B-127-30CE.66484.66484.5	PGHLQEGFGCVVTNRFDQLFDDESDPFEVLK	10C(633.3957)	4171.05	634.405	37.02	100
2023-04-20-NBI-B-127-30CE.20236.20236.5	TLNKCEILPEERR	5C(633.3957)	2233.24	634.405	60.41	62.38
2023-04-20-NBI-B-127-30CE.17167.17167.4	CSSKENILR	1C(633.3957)	1681.93	634.405	65.36	37.17
2023-04-20-NBI-B-127-30CE.32832.32832.5	GIPVMGHSEGICHMYVDSEASVDKVTR	12C(633.3957)	3549.75	634.405	47.89	69.89
2023-04-20-NBI-B-127-30CE.42107.42107.4	CIPALDSLTPANEDQKIGIEIIKR	1C(633.3957)	3269.82	634.405	52.96	100
2023-04-20-NBI-B-127-30CE.48346.48346.4	AYHEQLTVAEITNACFEPANQMVK	15C(633.3957)	3339.67	634.405	41.69	100
2023-04-20-NBI-B-127-30CE.49899.49899.4	AYHEQLTVAEITNACFEPANQMVK	15C(633.3957)	3339.67	634.405	22.69	100
2023-04-20-NBI-B-127-30CE.54534.54534.3	VSLEPSIMYNVTELNSVSQAGECVSTFGSR	23C(633.3957)	3836.91	634.405	100	42.75
2023-04-20-NBI-B-127-30CE.12929.12929.3	DGCAGGGSR	3C(633.3957)	1411.7	634.405	52.5	43.52
2023-04-20-NBI-B-127-30CE.28483.28483.5	VVCDENGSKGYGFVHFETQEAAER	3C(633.3957)	3304.59	634.405	70.91	100
2023-04-20-NBI-B-127-30CE.40717.40717.3	CNQWSEEASMVFR	1C(633.3957)	2219.06	634.405	55.14	53.18
2023-04-20-NBI-B-127-30CE.37660.37660.6	SCTSDTKEAATQEDPEQLPELEAHGVSESEGEERPVAEEEILLR	2C(633.3957)	5470.63	634.405	41	100
2023-04-20-NBI-B-127-30CE.37665.37665.5	SCTSDTKEAATQEDPEQLPELEAHGVSESEGEERPVAEEEILLR	2C(633.3957)	5470.63	634.405	54.75	91.3
2023-04-20-NBI-B-127-30CE.40192.40192.5	SNGYEDHMAEDCRGDIGRTNLIVNYLPQNMTQDELR	12C(633.3957), 30M(15.9949), N-term(42.0106)	4858.29	634.405	77.51	100
2023-04-20-NBI-B-127-30CE.42719.42719.6	QHRLDGSLETTNEILDSASHDCPLVTQTYGAAAGK	22C(633.3957)	4331.16	634.405	25.32	100
2023-04-20-NBI-B-127-30CE.51303.51303.3	MDVFYLQPECSSSTDSPVWYTSTSLDR	10C(633.3957)	3746.76	634.405	100	75.04
2023-04-20-NBI-B-127-30CE.24617.24617.4	VICFVGDKDAR	3C(633.3957)	1855.01	634.405	46.03	57.51
2023-04-20-NBI-B-127-30CE.18857.18857.4	KCQDVIVAAR	2C(633.3957)	1734.99	634.404	71.49	71.72
2023-04-20-NBI-B-127-30CE.22311.22311.5	VREDKQPEQATTSAQVACLYR	18C(633.3957)	3025.58	634.404	39.21	44.3
2023-04-20-NBI-B-127-30CE.25575.25575.4	VRPSTGNSASTPQSQCLPSEIEVK	16C(633.3957)	3147.63	634.404	48.51	100
2023-04-20-NBI-B-127-30CE.25948.25948.5	LLQHPSICSDPTEEPTALTAGQSTSETQEGGKK	8C(633.3957)	4073.04	634.404	58.64	100
2023-04-20-NBI-B-127-30CE.29597.29597.4	IECGPKYPEAPPFVR	3C(633.3957)	2335.25	634.404	39.49	100
2023-04-20-NBI-B-127-30CE.34141.34141.4	HPHDIIDDINSGAVECPAS	16C(633.3957)	2622.29	634.404	35.34	100
2023-04-20-NBI-B-127-30CE.34805.34805.5	SPADQDRFICIYPAYLNNKK	10C(633.3957)	2988.56	634.404	26.14	100
2023-04-20-NBI-B-127-30CE.59581.59581.3	LCEPEVLNSLEETYSPFFR	2C(633.3957)	2905.47	634.404	65.75	100
2023-04-20-NBI-B-127-30CE.22430.22430.6	CALGWDHQEKLQLHESQKDYK	1C(633.3957)	3188.62	634.404	13.8	30.28
2023-04-20-NBI-B-127-30CE.25706.25706.4	NVAAYTEQEEADSQGCVQKTYEEK	16C(633.3957)	3352.59	634.404	100	85.3
2023-04-20-NBI-B-127-30CE.27210.27210.6	TPAPGPSEDLELPPHGCEEADRGSSLVGATAQRPAR	17C(633.3957)	4301.16	634.404	49.45	93.6
2023-04-20-NBI-B-127-30CE.35486.35486.3	SFCPGGTDSVSPPPSVITQENLGR	3C(633.3957)	3077.56	634.404	81.33	100
2023-04-20-NBI-B-127-30CE.34839.34839.5	DEFTNTCPSDKEVEIAYSDVAKR	7C(633.3957)	3249.6	634.404	44.1	100
2023-04-20-NBI-B-127-30CE.41949.41949.4	QHKPSIIFIDEVDSLCGSR	16C(633.3957)	2776.47	634.404	50.65	90.04
2023-04-20-NBI-B-127-30CE.41283.41283.4	QLEDILSTYCVDNNQGGPGEDGAQGEPAEPEDAEK	10C(633.3957)	4307.98	634.404	80.4	100
2023-04-20-NBI-B-127-30CE.42698.42698.4	YLECSALQQDGVKEVFAEAVR	4C(633.3957)	2987.55	634.404	40.45	100
2023-04-20-NBI-B-127-30CE.59034.59034.3	LCEPEVLNSLEETYSPFFR	2C(633.3957)	2905.47	634.404	37.76	100
2023-04-20-NBI-B-127-30CE.62379.62379.3	SCLYVGMASDNVDAAELVETIAATAR	2C(633.3957)	3302.66	634.404	32.17	100
2023-04-20-NBI-B-127-30CE.27438.27438.3	KLGNNCVFAPADVTSEK	6C(633.3957)	2425.28	634.404	78.43	76.39
2023-04-20-NBI-B-127-30CE.48086.48086.3	VFNVFCLYGNVEK	6C(633.3957)	2164.15	634.404	49.07	100
2023-04-20-NBI-B-127-30CE.20656.20656.5	KCEHDPHVLLAVAK	2C(633.3957)	2192.22	634.404	52.75	80.99
2023-04-20-NBI-B-127-30CE.22475.22475.5	LEEMLGCKTPIGKPATAK	7C(633.3957)	2519.4	634.404	27.25	33.28
2023-04-20-NBI-B-127-30CE.25165.25165.4	TAWRLDCAQLKEK	7C(633.3957)	2194.2	634.404	18.78	59.1
2023-04-20-NBI-B-127-30CE.32661.32661.3	ICQVNNFFNNR	2C(633.3957)	2001.04	634.404	10.29	100
2023-04-20-NBI-B-127-30CE.27699.27699.4	EKMDSCIEAFGTTK	6C(633.3957)	2192.1	634.404	36.9	100
2023-04-20-NBI-B-127-30CE.36315.36315.4	LHYPMVEYCIPTTSGEDVR	9C(633.3957)	2842.41	634.404	36.1	100
2023-04-20-NBI-B-127-30CE.40359.40359.4	LGSPSGKTGTCRISMSEVDLNVAAPK	11C(633.3957)	3250.72	634.404	48.64	100
2023-04-20-NBI-B-127-30CE.66794.66794.3	NSCTVITDLEEQLNQLTEDNAELNNQNFYLSK	3C(633.3957)	4333.12	634.404	30.5	100
2023-04-20-NBI-B-127-30CE.24754.24754.4	SKCNALVTSVDSAPAAVK	3C(633.3957)	2393.31	634.404	47.63	100
2023-04-20-NBI-B-127-30CE.41593.41593.3	MVEDACMLLADYNGR	6C(633.3957)	2333.13	634.404	36.29	100
2023-04-20-NBI-B-127-30CE.24908.24908.4	CSPVPGLSSSPSGSPLHGK	1C(633.3957)	2426.27	634.404	39.97	100
2023-04-20-NBI-B-127-30CE.41633.41633.3	AKPYEGSILEADCDILIPAASEK	13C(633.3957)	3065.61	634.404	91.53	100
2023-04-20-NBI-B-127-30CE.41818.41818.4	NVASVCLQIGYPTVASVPHSIINGYKR	6C(633.3957)	3518.92	634.404	40.89	100
2023-04-20-NBI-B-127-30CE.38794.38794.5	GSDELFSTCVTNGPFIMSSNSASAANGNDSKKFK	9C(633.3957)	4144	634.404	39.12	100
2023-04-20-NBI-B-127-30CE.37878.37878.4	KPADDQDPIDALSGDLDSCPSTTETSQNTAK	19C(633.3957)	3852.83	634.404	82.77	100
2023-04-20-NBI-B-127-30CE.39423.39423.5	AEPFLSEYQHQPQTSNCTGAAAVQEELNPERPPGAEERVPEEDSR	17C(633.3957), N-term(42.0106)	5667.69	634.404	65.93	55.66
2023-04-20-NBI-B-127-30CE.45190.45190.3	ENEITGALLPCLDESR	11C(633.3957)	2392.24	634.404	62.13	58.6
2023-04-20-NBI-B-127-30CE.45199.45199.3	ENEITGALLPCLDESR	11C(633.3957)	2392.24	634.404	98.68	100
2023-04-20-NBI-B-127-30CE.44005.44005.3	EFVQLVCPDAGQQAGQVGFLNPNGSSQGK	7C(633.3957)	3607.82	634.404	71.01	97.32
2023-04-20-NBI-B-127-30CE.44043.44043.3	EAMCPGVSGEDSSLLLATQVEGQATNLQR	3M(15.9949), 4C(633.3957)	3652.82	634.404	63.14	100
2023-04-20-NBI-B-127-30CE.59789.59789.4	TDLLLDSESQGSGVFLPELDEPEYCNAQNTALWELHALR	25C(633.3957)	5006.48	634.404	85.69	100
2023-04-20-NBI-B-127-30CE.65575.65575.5	PGHLQEGFGCVVTNRFDQLFDDESDPFEVLK	10C(633.3957)	4171.05	634.404	38.01	85.04
2023-04-20-NBI-B-127-30CE.65873.65873.4	DAALAVAEAMADKAELEKLDLNGNTLGEEGCEQLQEVLEGFNMAK	31C(633.3957), 43M(15.9949)	5426.67	634.404	76.67	49.02
2023-04-20-NBI-B-127-30CE.27627.27627.4	SLPDCTPHPNSISIDAGPR	5C(633.3957)	2609.34	634.404	33.83	45.09
2023-04-20-NBI-B-127-30CE.42111.42111.3	TLPMLTSACPGWVR	9C(633.3957)	2164.16	634.404	70.24	100
2023-04-20-NBI-B-127-30CE.24798.24798.5	KFLNEHLQEACTPELKPVEK	11C(633.3957)	2985.61	634.404	29.7	100
2023-04-20-NBI-B-127-30CE.30060.30060.4	SEAQHEQPEDGCPFGALTQR	12C(633.3957)	2832.36	634.404	23.12	20.74
2023-04-20-NBI-B-127-30CE.34590.34590.3	NLEAVETLGSTSTICSDK	15C(633.3957)	2500.28	634.404	100	95.73
2023-04-20-NBI-B-127-30CE.36040.36040.3	IQSETNQCSLISNGPSLELGENGASGK	8C(633.3957)	3365.69	634.404	59.84	88.26
2023-04-20-NBI-B-127-30CE.41803.41803.4	VQEAPIDEHWIIECNDGVFQR	14C(633.3957)	3130.57	634.404	79.97	83.15
2023-04-20-NBI-B-127-30CE.54548.54548.6	LKNQEYETLDHLECDLNLMFENAKR	14C(633.3957)	3698.85	634.404	4.66	25.43
2023-04-20-NBI-B-127-30CE.59639.59639.6	PGHLQEGFGCVVTNRFDQLFDDESDPFEVLKAAENK	10C(633.3957)	4684.3	634.404	4.36	26.15
2023-04-20-NBI-B-127-30CE.59168.59168.3	IGFPETTEEELEEIASENSDCIFPSAPDVKA	21C(633.3957)	3999.93	634.404	55.67	99.04
2023-04-20-NBI-B-127-30CE.30134.30134.4	QNPQNIGDHMLTCSLSPK	13C(633.3957)	2615.33	634.403	50.99	94.3
2023-04-20-NBI-B-127-30CE.25341.25341.4	KNEPPLTCPYSLK	8C(633.3957)	2122.16	634.403	21.46	55.46
2023-04-20-NBI-B-127-30CE.25351.25351.2	SGCALTDAVAPGNK	3C(633.3957)	1936.02	634.403	96.29	100
2023-04-20-NBI-B-127-30CE.25438.25438.3	TGCTFPEKPDFH	3C(633.3957)	2011	634.403	44.46	100
2023-04-20-NBI-B-127-30CE.35505.35505.3	DSGYGDIWCPER	9C(633.3957)	2029.97	634.403	69.15	100
2023-04-20-NBI-B-127-30CE.36636.36636.3	DEYIEQLKTQMSSCVAK	14C(633.3957)	2605.32	634.403	97.38	100
2023-04-20-NBI-B-127-30CE.26617.26617.5	APPAPPKPEPGEAPGASQCMPLKLR	19C(633.3957)	3171.7	634.403	45.87	100
2023-04-20-NBI-B-127-30CE.31861.31861.3	ECTVALAPNFTANNR	2C(633.3957)	2253.17	634.403	65.05	100
2023-04-20-NBI-B-127-30CE.35101.35101.5	EGEKGQNGDDSSAGGDFPPPAEVEPTPEAELLAQPCHDSEASK	36C(633.3957)	5025.32	634.403	78.67	100
2023-04-20-NBI-B-127-30CE.37260.37260.4	NAEFLTCNIPTSNASNNMVTTEKVENGQEPVIKLENR	7C(633.3957)	4737.38	634.403	30.85	100
2023-04-20-NBI-B-127-30CE.42653.42653.5	MWHPNIYENGDVCISILHPPVDDPQSGELPSER	13C(633.3957), 1M(15.9949)	4393.12	634.403	54.67	100
2023-04-20-NBI-B-127-30CE.54406.54406.4	KGGPGVALSVGTLPLDSGAGSEGSGTATPSALITTNMVAMEAICPEGIAR	40M(15.9949), 44C(633.3957)	5360.74	634.403	65.16	50.62
2023-04-20-NBI-B-127-30CE.59710.59710.5	EGICALGGTSELSSEGTQHSYSEEEKYAFVNWINK	4C(633.3957)	4496.16	634.403	22.07	100
2023-04-20-NBI-B-127-30CE.59879.59879.3	TLVQLLTCSPQDQLQSGELLWSSEYVR	8C(633.3957)	3725.94	634.403	54.63	100
2023-04-20-NBI-B-127-30CE.60950.60950.6	QKSSSLQVADQDLLPSFHPYQPLECIVEETEGKLNELGQR	25C(633.3957)	5158.64	634.403	4.46	16.48
2023-04-20-NBI-B-127-30CE.62155.62155.5	PGHLQEGFGCVVTNRFDQLFDDESDPFEVLK	10C(633.3957)	4171.05	634.403	26.6	100
2023-04-20-NBI-B-127-30CE.10879.10879.3	GSCSSGNSQR	3C(633.3957)	1614.79	634.403	66.49	76.19
2023-04-20-NBI-B-127-30CE.11845.11845.3	TKETNCESDR	6C(633.3957)	1814.89	634.403	100	54.62
2023-04-20-NBI-B-127-30CE.23683.23683.3	QCSDSSAMESLTK	2C(633.3957)	2018.98	634.403	54.06	100
2023-04-20-NBI-B-127-30CE.21543.21543.5	TTHYTPLACGSNPLKR	9C(633.3957)	2391.28	634.403	31.87	48.13
2023-04-20-NBI-B-127-30CE.25350.25350.5	SSVTDENWLSPRPASGPSSRPTSPCGK	25C(633.3957)	3432.72	634.403	53.47	100
2023-04-20-NBI-B-127-30CE.25965.25965.5	WCDKSDEDDWSKPLPPSER	2C(633.3957)	2922.4	634.403	25.17	51.24
2023-04-20-NBI-B-127-30CE.27351.27351.4	AGKLCVPAMNVNDSVTK	5C(633.3957)	2379.28	634.403	41.57	100
2023-04-20-NBI-B-127-30CE.32401.32401.4	GNLYSFGCPEYGQLGHNSDGK	8C(633.3957)	2875.37	634.403	37.82	71.8
2023-04-20-NBI-B-127-30CE.40433.40433.3	GQAGGGGPGTGPGLGEAGSLATCELPLAK	23C(633.3957)	3155.64	634.403	74.62	100
2023-04-20-NBI-B-127-30CE.41806.41806.5	VGYGTSQSCSLLPSQVPFETRGPNVDSSTDMLVEDKVK	9C(633.3957)	4703.36	634.403	40.66	100
2023-04-20-NBI-B-127-30CE.40183.40183.4	ERPGLGSNPCIPFFYR	10C(633.3957)	2485.3	634.403	31.55	100
2023-04-20-NBI-B-127-30CE.41189.41189.3	CPNPEEGESVLELSLR	1C(633.3957)	2404.24	634.403	53.72	63.82
2023-04-20-NBI-B-127-30CE.43522.43522.4	EGLRVPGNIVYSSLCGLGSEK	15C(633.3957)	2810.51	634.403	5.58	15.3
2023-04-20-NBI-B-127-30CE.42543.42543.4	STIAAPTSSALSSQPIFTTAIDDRCELSSPR	25C(633.3957)	3854.98	634.403	100	97.45
2023-04-20-NBI-B-127-30CE.48095.48095.5	NCIVLIDSTPYRQWYESHYALPLGR	2C(633.3957)	3626.88	634.403	13.12	100
2023-04-20-NBI-B-127-30CE.54826.54826.4	SSLEISSSCFSLETKLPLSPPLVEDSAFEPSRK	9C(633.3957), N-term(42.0106)	4255.21	634.403	44.63	100
2023-04-20-NBI-B-127-30CE.54545.54545.3	CPSGDLPGPGAGIPPLVVPSRPAPPPPTVSSLYL	1C(633.3957)	3938.15	634.403	89.01	86.81
2023-04-20-NBI-B-127-30CE.60000.60000.3	IGFPETTEEELEEIASENSDCIFPSAPDVKA	21C(633.3957)	3999.93	634.403	100	71.17
2023-04-20-NBI-B-127-30CE.64330.64330.3	CDFTEDQTAEFKEAFQLFDR	1C(633.3957), N-term(42.0106)	3114.48	634.403	83.36	56.84
2023-04-20-NBI-B-127-30CE.19764.19764.4	RSEVPCAPMPK	6C(633.3957)	1846.99	634.403	42.54	100
2023-04-20-NBI-B-127-30CE.19993.19993.4	EAPDGCPDHVLR	6C(633.3957)	1940.99	634.403	43.58	46.01
2023-04-20-NBI-B-127-30CE.24928.24928.3	TAQDPGISPSQSLCAESSR	14C(633.3957)	2566.28	634.403	100	58.35
2023-04-20-NBI-B-127-30CE.25143.25143.4	QVLDYPSPDVECAKK	12C(633.3957)	2324.22	634.403	37.11	80.39
2023-04-20-NBI-B-127-30CE.31563.31563.5	KHEDDEPVFEQIENTANPSRCPVK	21C(633.3957)	3414.7	634.403	7.06	7.41
2023-04-20-NBI-B-127-30CE.32094.32094.4	GSDASDFDLLETQSACSDTSESSAAGGQGNSRR	16C(633.3957)	3938.79	634.403	100	70.23
2023-04-20-NBI-B-127-30CE.40871.40871.3	FVCSPDEVMDTIDEGK	3C(633.3957)	2417.16	634.403	47	100
2023-04-20-NBI-B-127-30CE.38676.38676.3	SSEASQCSGGSGLLNLTPAQQYSLR	7C(633.3957)	3186.61	634.403	57.5	100
2023-04-20-NBI-B-127-30CE.51739.51739.4	AYHEQLSVAEITNACFEPANQMVK	15C(633.3957), 22M(15.9949)	3341.65	634.403	49.14	100
2023-04-20-NBI-B-127-30CE.58814.58814.5	HCNPWPIISITNESQNAESNVSIIEIADDLSASHSALQDAQASEAK	2C(633.3957)	5536.72	634.403	44.06	78.72
2023-04-20-NBI-B-127-30CE.66167.66167.3	ALSIPPNIDVLLCEQEVVADETPAVQAVLR	13C(633.3957)	3835.09	634.403	100	64.31
2023-04-20-NBI-B-127-30CE.19370.19370.4	ACQEVLEKVK	2C(633.3957)	1779.01	634.403	31.05	95.41
2023-04-20-NBI-B-127-30CE.24860.24860.4	RDGWPAMCIHGDK	8C(633.3957)	2118.06	634.403	45.84	79.37
2023-04-20-NBI-B-127-30CE.32178.32178.4	VILLDGSEYTCDVEKR	11C(633.3957)	2472.3	634.403	47.9	100
2023-04-20-NBI-B-127-30CE.23692.23692.4	SKFCEADVSSDLR	4C(633.3957)	2089.06	634.403	46.16	100
2023-04-20-NBI-B-127-30CE.20878.20878.4	TAVCDIPPRGLK	4C(633.3957)	1902.09	634.403	27.82	50.41
2023-04-20-NBI-B-127-30CE.26206.26206.5	AVITPDFEKNHCVPPYSESK	12C(633.3957)	2893.48	634.403	27.67	100
2023-04-20-NBI-B-127-30CE.27786.27786.4	SKGYGFITFSDSECAKK	14C(633.3957)	2500.28	634.403	49.63	56.97
2023-04-20-NBI-B-127-30CE.35004.35004.3	RAYLPDGYENENQLLNSQDC	20C(633.3957)	2974.42	634.403	100	67.63
2023-04-20-NBI-B-127-30CE.42831.42831.4	AYHEQLSVAEITNACFEPANQMVK	15C(633.3957), 22M(15.9949)	3341.65	634.403	50.84	100
2023-04-20-NBI-B-127-30CE.59219.59219.3	NTGDADQWCPLLETLTDAEMEK	9C(633.3957)	3112.48	634.403	65.43	100
2023-04-20-NBI-B-127-30CE.59932.59932.3	MEANQCPLVVEPSYPDLVINVGEVTLGEENRK	6C(633.3957), N-term(42.0106)	4217.15	634.403	32.65	100
2023-04-20-NBI-B-127-30CE.58927.58927.3	NECLEAGTLFQDPSFPAIPSALGFK	3C(633.3957)	3284.69	634.403	53.64	100
2023-04-20-NBI-B-127-30CE.66569.66569.3	ALALAALAAVEPACGSR	14C(633.3957), N-term(42.0106)	2258.26	634.403	97.43	76.61
2023-04-20-NBI-B-127-30CE.22528.22528.4	ITHCPTLLTR	4C(633.3957)	1787.02	634.402	47.47	55.39
2023-04-20-NBI-B-127-30CE.19784.19784.4	SAEVCKQDSPFSR	5C(633.3957)	2086.06	634.402	53.61	79.3
2023-04-20-NBI-B-127-30CE.25305.25305.4	LCAEKEAATSELQSIQR	2C(633.3957)	2509.33	634.402	30.44	28.54
2023-04-20-NBI-B-127-30CE.25431.25431.4	EPCITPSGITYDRK	3C(633.3957)	2212.17	634.402	39.28	96.67
2023-04-20-NBI-B-127-30CE.34614.34614.5	KCSLPAEEDSVLEKLGER	2C(633.3957)	2635.4	634.402	4.97	16.73
2023-04-20-NBI-B-127-30CE.38932.38932.3	ICDDELILIK	2C(633.3957)	1807.03	634.402	17.52	96.31
2023-04-20-NBI-B-127-30CE.18491.18491.4	MGYNACTLHGGK	6C(633.3957)	1883.95	634.402	72.34	100
2023-04-20-NBI-B-127-30CE.26353.26353.5	GGGDEESGEHTQVPADSPDSQEEQKGESSASSPEEPEEITCLEK	41C(633.3957)	5248.34	634.402	88.31	100
2023-04-20-NBI-B-127-30CE.30368.30368.5	ESECITKPVSFLPQNKEEIER	4C(633.3957)	3108.63	634.402	27.07	100
2023-04-20-NBI-B-127-30CE.32390.32390.3	WSSSPENACGLPSPISTNR	9C(633.3957)	2635.32	634.402	65.29	80.99
2023-04-20-NBI-B-127-30CE.35560.35560.5	VAMKHPSAVTACNLDLENLVTDSNR	12C(633.3957), 3M(15.9949)	3346.71	634.402	11.88	19.1
2023-04-20-NBI-B-127-30CE.42123.42123.3	CYDSPPSSPEMNNSSINNQLLPVDAIR	1C(633.3957)	3593.76	634.402	34.59	28.59
2023-04-20-NBI-B-127-30CE.39765.39765.5	TNREDCFESESEDEFYKQSWVLPGEEANSR	6C(633.3957)	4213.93	634.402	88.08	91.68
2023-04-20-NBI-B-127-30CE.40167.40167.5	AQQACIEAKHDKYMADMDELFSQVDEK	5C(633.3957)	3775.8	634.402	47.06	100
2023-04-20-NBI-B-127-30CE.44446.44446.4	APVPLLPPLPPPPPEPESSEDPTSPPEPQDLSSSVCKEEK	36C(633.3957)	4846.46	634.402	64.51	40.21
2023-04-20-NBI-B-127-30CE.52488.52488.3	QNAVTDLTAEAVNVAIAAPPSEGEANAELCR	30C(633.3957)	3756.91	634.402	54.6	33.4
2023-04-20-NBI-B-127-30CE.53706.53706.4	ASSCTPVPVTMTATPPLPKPVNTSLSPSPALALPNLANVDLAK	4C(633.3957)	4913.68	634.402	23.33	100
2023-04-20-NBI-B-127-30CE.60491.60491.5	KHLWPVVPDDVEQLCNELSSIPSTLSLNSESTSSR	15C(633.3957)	4500.29	634.402	33.9	100
2023-04-20-NBI-B-127-30CE.54032.54032.5	ELLQDGCYSDFLNEDFDVKTYTSQSIHQAVIAEQLAK	7C(633.3957)	4851.41	634.402	39.35	100
2023-04-20-NBI-B-127-30CE.55424.55424.4	QALVEFEDVLGACNAVNYAADNQIYIAGHPAFVNYSTSQK	13C(633.3957)	4963.46	634.402	44.76	84.37
2023-04-20-NBI-B-127-30CE.56016.56016.4	SIGLPDVHSGYGFAIGNMAAFDMNDPEAVVSPGGVGFDINCGVR	18M(15.9949), 41C(633.3957)	5101.45	634.402	50.71	22.14
2023-04-20-NBI-B-127-30CE.59353.59353.5	RLDSIVGPQLTVLASDICEQFNINKR	18C(633.3957)	3561.94	634.402	18.87	74.96
2023-04-20-NBI-B-127-30CE.62982.62982.3	CDFTEDQTAEFKEAFQLFDR	1C(633.3957), N-term(42.0106)	3114.48	634.402	84.02	100
2023-04-20-NBI-B-127-30CE.60903.60903.6	DAHWFYDTPGITKENCILNLLTEKEVNIVLPTQSIVPR	16C(633.3957)	4999.66	634.402	14.28	49.5
2023-04-20-NBI-B-127-30CE.63698.63698.4	EHILPSLAHLLPALDCLEGSTPGL	16C(633.3957)	3128.71	634.402	22.93	100
2023-04-20-NBI-B-127-30CE.65642.65642.3	ALSIPPNIDVLLCEQEVVADETPAVQAVLR	13C(633.3957)	3835.09	634.402	100	63.89
2023-04-20-NBI-B-127-30CE.22257.22257.3	SCDPPGVTGLNK	2C(633.3957)	1819.96	634.402	100	97.89
2023-04-20-NBI-B-127-30CE.42132.42132.3	IQSAIACTNIFPLGR	7C(633.3957)	2236.25	634.402	11.86	6.71
2023-04-20-NBI-B-127-30CE.45652.45652.3	GSCPFQTATELMETTR	3C(633.3957)	2404.19	634.402	34.09	53.5
2023-04-20-NBI-B-127-30CE.52046.52046.3	ECPLAQLMDSETDMVR	2C(633.3957)	2470.2	634.402	63.74	100
2023-04-20-NBI-B-127-30CE.15963.15963.4	LSNPPATCTPGKPSSK	8C(633.3957)	2217.19	634.402	28.5	31.31
2023-04-20-NBI-B-127-30CE.25355.25355.3	ADVEDGEETCALASHSGSSGSK	10C(633.3957), N-term(42.0106)	2811.3	634.402	100	93.04
2023-04-20-NBI-B-127-30CE.26666.26666.4	NAASFPLRSPQPVCSPAGSEGTPK	14C(633.3957)	3030.57	634.402	60.34	100
2023-04-20-NBI-B-127-30CE.31594.31594.5	YCSGTGWPSFSEAHGTSGSDESHTGILR	2C(633.3957)	3558.66	634.402	29.77	100
2023-04-20-NBI-B-127-30CE.34403.34403.4	VSGPDPKPGSNCSPAQSVLSEVPSVPTNGMAK	12C(633.3957), 30M(15.9949)	3785.91	634.402	80.28	100
2023-04-20-NBI-B-127-30CE.42087.42087.4	DSFKQSLESLSSGLCK	15C(633.3957)	2361.24	634.402	19.05	40.79
2023-04-20-NBI-B-127-30CE.43115.43115.4	RYDQDLCYTDILFTEQER	7C(633.3957)	2940.44	634.402	32.86	100
2023-04-20-NBI-B-127-30CE.44675.44675.4	YGGQPVPNFPSKLQVEPAVDTSGVQCYGPGIEGQGVFR	26C(633.3957)	4610.34	634.402	100	98.51
2023-04-20-NBI-B-127-30CE.44676.44676.4	YGGQPVPNFPSKLQVEPAVDTSGVQCYGPGIEGQGVFR	26C(633.3957)	4610.34	634.402	100	75.34
2023-04-20-NBI-B-127-30CE.62798.62798.6	LFLFGEEPSKLDQDVLAALECADVDPHQFPAVHR	21C(633.3957)	4439.27	634.402	13.63	57.97
2023-04-20-NBI-B-127-30CE.64904.64904.3	FLVPDMMDDICQEQFLELSYLNGVPEPSR	11C(633.3957)	4017.97	634.402	84.45	91.84
2023-04-20-NBI-B-127-30CE.65224.65224.3	SYFQPSPSCPQASPDIELPSLPLMSALMTPK	9C(633.3957)	3965.01	634.402	85.59	100
2023-04-20-NBI-B-127-30CE.23067.23067.5	CLHPLANETFVAKDNK	1C(633.3957)	2432.3	634.402	29.25	52.91
2023-04-20-NBI-B-127-30CE.23392.23392.5	VEEGGRHPSPCQFTIATPK	11C(633.3957)	2686.4	634.402	15.14	33.13
2023-04-20-NBI-B-127-30CE.23880.23880.5	SASYPCAAPRPGAPETTALHGGFQR	6C(633.3957)	3174.61	634.402	32.1	56.76
2023-04-20-NBI-B-127-30CE.24275.24275.5	ALDCSSSIRQPSLHMSAAAASR	4C(633.3957)	2891.49	634.402	45.04	54.19
2023-04-20-NBI-B-127-30CE.26083.26083.3	NSLNDCSNQVILAK	6C(633.3957)	2151.15	634.402	54.34	100
2023-04-20-NBI-B-127-30CE.26123.26123.3	FLSTCEGVNTEVR	5C(633.3957)	2087.08	634.402	53.84	100
2023-04-20-NBI-B-127-30CE.30682.30682.3	HEELMLGDPCLK	10C(633.3957)	2017.05	634.402	59.64	100
2023-04-20-NBI-B-127-30CE.29316.29316.5	CLSPGGHPTYRPAYLLENEEEER	1C(633.3957)	3292.63	634.402	53.67	83.7
2023-04-20-NBI-B-127-30CE.33633.33633.6	LGKPSAHASQSFCESSSETPFHFTLPK	13C(633.3957)	3552.78	634.402	7.02	36.78
2023-04-20-NBI-B-127-30CE.33676.33676.4	GAPSPGVLGPHASEPQLAPPACTPAAPAVPGPPGPR	22C(633.3957)	3951.09	634.402	88.62	100
2023-04-20-NBI-B-127-30CE.36104.36104.5	ESGCSWHGGPDGLYEYLRPSGTPAR	4C(633.3957)	3324.61	634.402	7.64	7.95
2023-04-20-NBI-B-127-30CE.41596.41596.5	SCDEPLTPPPHSPTSMLQLIHDPVSPR	2C(633.3957)	3583.83	634.402	26.41	100
2023-04-20-NBI-B-127-30CE.36876.36876.4	IRPLNSEGTLNLLNCEPPR	15C(633.3957)	2768.51	634.402	22.4	100
2023-04-20-NBI-B-127-30CE.37027.37027.7	CGSGPVHISGQHLVAVEEDAESEDEEEEDVKLLSISGKR	1C(633.3957)	4810.37	634.402	14.86	63.28
2023-04-20-NBI-B-127-30CE.38091.38091.5	RGSDASDFDISEIQSVCSDVETVPQTHRPTPR	17C(633.3957)	4162.05	634.402	10.6	6.63
2023-04-20-NBI-B-127-30CE.39891.39891.3	GVSASAVPFTPSSPLLSCSQEGSR	18C(633.3957)	2996.54	634.402	100	31.5
2023-04-20-NBI-B-127-30CE.42835.42835.4	SNADSLIGLDLSSVSDTPCVSSTDHDSDTVR	19C(633.3957)	3825.83	634.402	93.5	100
2023-04-20-NBI-B-127-30CE.42981.42981.3	YIYDQCPAVAGYGPIEQLPDYNR	6C(633.3957)	3277.62	634.402	94.39	100
2023-04-20-NBI-B-127-30CE.42607.42607.3	TCNSPQNSTDSVSDIVPDSPFPGALGSDTR	2C(633.3957)	3696.77	634.402	63.17	83.62
2023-04-20-NBI-B-127-30CE.44768.44768.4	AIMMASQSLMCGHQDVMVAGGMESMSNVPYVMNR	10M(15.9949), 11C(633.3957)	4323.99	634.402	60.01	100
2023-04-20-NBI-B-127-30CE.45331.45331.3	FADLPCELQDMVR	6C(633.3957)	2169.11	634.402	40.49	64.7
2023-04-20-NBI-B-127-30CE.50896.50896.3	NLCTEAALLALQENGLDATTVK	3C(633.3957)	2920.57	634.402	48.96	100
2023-04-20-NBI-B-127-30CE.55479.55479.3	APSSDEECFFDLLTKFQSSR	8C(633.3957)	2939.45	634.402	84.84	100
2023-04-20-NBI-B-127-30CE.54897.54897.3	NVEFEPTYEEFPSLESDSLLDYSCMQR	24C(633.3957)	3860.79	634.402	43.31	20.03
2023-04-20-NBI-B-127-30CE.55861.55861.4	HADGMISTINPVDAIYQPSPLEPVISTMPSQTVLPPEPVQLCK	42C(633.3957), 5M(15.9949)	5261.72	634.402	28.9	31.01
2023-04-20-NBI-B-127-30CE.64621.64621.4	GYTLVEYETYKEAQAAMEGLNGQDLMGQPISVDWCFVR	35C(633.3957)	4944.39	634.402	100	60.1
2023-04-20-NBI-B-127-30CE.65926.65926.5	GNRGMEELIPLVNKLQDAFSSIGQSCHLDLPQIAVVGGQSAGK	26C(633.3957), 5M(15.9949), N-term(42.0106)	5167.69	634.402	100	90.03
2023-04-20-NBI-B-127-30CE.24176.24176.3	TAVCDIPPRGLK	4C(633.3957)	1902.09	634.402	87.34	100
2023-04-20-NBI-B-127-30CE.21159.21159.5	TELLPSRPHAPCPPAPR	12C(633.3957)	2471.36	634.402	27.1	69.68
2023-04-20-NBI-B-127-30CE.28360.28360.5	KGVAGLRLDCDANTVNLAR	10C(633.3957)	2618.44	634.402	10.83	19.98
2023-04-20-NBI-B-127-30CE.28726.28726.4	MGLGHEQGFGAPCLK	13C(633.3957)	2177.12	634.402	30.77	100
2023-04-20-NBI-B-127-30CE.41752.41752.3	ASCFTGLNPTIVQEYTK	3C(633.3957)	2504.31	634.402	70.08	92.04
2023-04-20-NBI-B-127-30CE.22972.22972.4	LLIDPNCSGHSPR	7C(633.3957)	2041.09	634.402	31.11	75.37
2023-04-20-NBI-B-127-30CE.23809.23809.5	FAEVECLAESHQHLSK	6C(633.3957)	2460.26	634.402	41.71	87.47
2023-04-20-NBI-B-127-30CE.22803.22803.4	IQIGCHTDDLTR	5C(633.3957)	2004.06	634.402	46.86	79.81
2023-04-20-NBI-B-127-30CE.30072.30072.4	TCIGPSQGNGFDPELYEGGRK	2C(633.3957)	2857.42	634.402	55.53	100
2023-04-20-NBI-B-127-30CE.30157.30157.4	CAIKGGLLTSEEDSGFSTSPK	1C(633.3957)	2759.42	634.402	23.1	35.95
2023-04-20-NBI-B-127-30CE.27881.27881.3	TSMCSIQSAPPEPATLK	4C(633.3957)	2393.24	634.402	52.79	100
2023-04-20-NBI-B-127-30CE.26594.26594.5	KYEDICPSTHNMDVPNIK	6C(633.3957)	2736.37	634.402	25.3	62.17
2023-04-20-NBI-B-127-30CE.29343.29343.5	KFVKDFQDYMEPEEGCQGSPQR	16C(633.3957)	3250.55	634.402	13.05	14.39
2023-04-20-NBI-B-127-30CE.40363.40363.5	LLTTSTEQHPNLCEVPGVEEQSDPLFIGGPRPTMAK	13C(633.3957)	4524.31	634.402	30.15	49.83
2023-04-20-NBI-B-127-30CE.41405.41405.3	GELLGCFGLTEPNSGSDPSSMETR	21M(15.9949), 6C(633.3957)	3132.48	634.402	51.52	100
2023-04-20-NBI-B-127-30CE.41731.41731.4	SQGNDILCLSLPDKPPPQPQQWNVR	8C(633.3957)	3462.82	634.402	43.38	100
2023-04-20-NBI-B-127-30CE.41847.41847.3	LEQCPLQLNNPFNEYSK	4C(633.3957)	2669.36	634.402	61.35	100
2023-04-20-NBI-B-127-30CE.41880.41880.3	NAFATPTISLQESCDYLDRGQPASSFSR	14C(633.3957)	3693.82	634.402	100	31.99
2023-04-20-NBI-B-127-30CE.38865.38865.3	SGDAAIVDMVPGKPMCVESFSDYPPLGR	15M(15.9949), 16C(633.3957), 9M(15.9949)	3602.76	634.402	64.91	32.71
2023-04-20-NBI-B-127-30CE.42861.42861.3	SLLCGEDEAADENPESQEMLEEQLVR	4C(633.3957)	3566.69	634.402	61.84	100
2023-04-20-NBI-B-127-30CE.43060.43060.3	NVLCGNIPPDLFAR	4C(633.3957)	2161.18	634.402	50.39	100
2023-04-20-NBI-B-127-30CE.44567.44567.4	HTEVPTGTCPVDPFEAQWAALENK	9C(633.3957)	3272.63	634.402	25.83	70.56
2023-04-20-NBI-B-127-30CE.45830.45830.3	DILKEMFPYEASTPTGISASCR	21C(633.3957)	3048.54	634.402	100	49.7
2023-04-20-NBI-B-127-30CE.46348.46348.4	SLLQSEQQPSWTDDLPLCHLSGVGSASNR	18C(633.3957)	3757.88	634.402	74.2	100
2023-04-20-NBI-B-127-30CE.48988.48988.3	AAPCEGQAFAVGVEKNWGAVVR	4C(633.3957), N-term(42.0106)	2933.53	634.402	47.57	100
2023-04-20-NBI-B-127-30CE.48041.48041.4	LDGSLETTNEILDSASHDCPLVTQTYGAAAGK	19C(633.3957)	3909.94	634.402	75.73	100
2023-04-20-NBI-B-127-30CE.53667.53667.3	NSNFATVGAGSEDWVNAIEFVPGQPYCGR	27C(633.3957)	3717.8	634.402	53.14	30.22
2023-04-20-NBI-B-127-30CE.59382.59382.4	FLVTVIKDLLGLCEQKR	13C(633.3957)	2607.53	634.402	18.05	40.09
2023-04-20-NBI-B-127-30CE.59969.59969.3	LMSANASDLPLSIECFMNDVDVSGTMNR	15C(633.3957), 26M(15.9949), 2M(15.9949)	3694.75	634.402	100	69.65
2023-04-20-NBI-B-127-30CE.18336.18336.4	KPCVNKEELALK	3C(633.3957)	2004.15	634.401	53.1	74.64
2023-04-20-NBI-B-127-30CE.25343.25343.3	CLGPPTTPGPYR	1C(633.3957)	1891.01	634.401	37.53	56.4
2023-04-20-NBI-B-127-30CE.42237.42237.3	DLAYCVSQLPLTER	5C(633.3957)	2240.2	634.401	17.39	12.18
2023-04-20-NBI-B-127-30CE.43200.43200.3	AYSFCGTVEYMAPEVVNR	5C(633.3957)	2668.31	634.401	68.4	100
2023-04-20-NBI-B-127-30CE.23884.23884.5	LPEEEAECYFHSRPK	8C(633.3957)	2467.23	634.401	43.64	72.24
2023-04-20-NBI-B-127-30CE.22808.22808.4	KPAFTEASCPLSR	9C(633.3957)	2039.1	634.401	19.62	31.61
2023-04-20-NBI-B-127-30CE.21433.21433.6	KQNAPGEPGGRPLQHSLQPTPCFGR	22C(633.3957)	3304.74	634.401	52.71	98.37
2023-04-20-NBI-B-127-30CE.32590.32590.6	ACTNGSGSMGSTTSVSSGTATAATHAAADLGSPSLQHSRDDSLDLSPQGR	2C(633.3957)	5450.58	634.401	10.67	18.95
2023-04-20-NBI-B-127-30CE.32611.32611.3	KVAEPELMGTPDGTCYPPPPVPR	15C(633.3957)	3083.59	634.401	100	62.67
2023-04-20-NBI-B-127-30CE.25911.25911.4	DAHWSEDSEADCHAL	12C(633.3957)	2318.04	634.401	44.33	100
2023-04-20-NBI-B-127-30CE.26554.26554.4	RDDLSFCQEMK	7C(633.3957)	2003.99	634.401	46.28	78.2
2023-04-20-NBI-B-127-30CE.31477.31477.6	ARTGTELVLLTAAPPPPPRPGPCAYAAHGR	23C(633.3957)	3670	634.401	39.1	100
2023-04-20-NBI-B-127-30CE.33699.33699.3	ASSDLEQLCSHVNEK	9C(633.3957), N-term(42.0106)	2334.16	634.401	86.8	100
2023-04-20-NBI-B-127-30CE.38659.38659.3	APVAGTCYQAEWDDYVPK	7C(633.3957)	2645.29	634.401	67.83	100
2023-04-20-NBI-B-127-30CE.41866.41866.3	ACADATLSQITNNIDPVGR	2C(633.3957)	2591.35	634.401	60.51	100
2023-04-20-NBI-B-127-30CE.37761.37761.3	GVALAPTPSAVVCTLPR	13C(633.3957)	2284.31	634.401	100	86.78
2023-04-20-NBI-B-127-30CE.39838.39838.3	EAAAALLPTPPCESLVSR	12C(633.3957)	2457.34	634.401	76.32	77.82
2023-04-20-NBI-B-127-30CE.39390.39390.3	LFNCSASLDWPR	4C(633.3957)	2041.06	634.401	9.74	4.9
2023-04-20-NBI-B-127-30CE.39495.39495.5	YIEYMCDMVAEEPITPHSKPILVR	6C(633.3957)	3466.78	634.401	30.45	68.01
2023-04-20-NBI-B-127-30CE.48666.48666.4	FIVTLDGVPSPPGYMSDQEEDMCFEGMKPVNQTAASNK	23C(633.3957)	4765.25	634.401	100	85.55
2023-04-20-NBI-B-127-30CE.44407.44407.5	NLLLPNKVQGISDSPNGFLPNNLEEPACLENSEKPSGK	28C(633.3957)	4695.43	634.401	70.15	100
2023-04-20-NBI-B-127-30CE.45582.45582.4	SAPSATPIFAPGENCSPAWGAAPAAYDAADTHLR	15C(633.3957), N-term(42.0106)	4057.97	634.401	56.48	100
2023-04-20-NBI-B-127-30CE.45723.45723.3	LPTAPFGCAPGTSFLQVTPPTSQNTTAR	8C(633.3957)	3492.82	634.401	48.8	85.49
2023-04-20-NBI-B-127-30CE.50406.50406.3	ENPDLACLQSIIFDEERSPEEQAK	7C(633.3957)	3393.69	634.401	56.6	100
2023-04-20-NBI-B-127-30CE.56189.56189.3	SDDPFIQQVALLTLSNNANYSCNQETIR	22C(633.3957)	3786.9	634.401	100	47
2023-04-20-NBI-B-127-30CE.59715.59715.4	SGDAAIVDMVPGKPMCVESFSDYPPLGR	16C(633.3957)	3570.77	634.401	35.66	90.45
2023-04-20-NBI-B-127-30CE.58904.58904.4	TSSAETPTIPLGSAVEAIKANCSDNEFTQALTAAIPPESLTR	22C(633.3957)	4934.53	634.401	12.64	10.52
2023-04-20-NBI-B-127-30CE.60667.60667.4	NQEYETLDHLECDLNLMFENAK	12C(633.3957)	3301.57	634.401	54.18	100
2023-04-20-NBI-B-127-30CE.20630.20630.4	ICPENHSALLR	2C(633.3957)	1885.03	634.401	64.47	62.86
2023-04-20-NBI-B-127-30CE.24748.24748.4	SDAGHWNAPCLGGK	10C(633.3957)	2045.03	634.401	18.5	42.06
2023-04-20-NBI-B-127-30CE.25252.25252.3	GVTCVSQMPVAEGK	4C(633.3957)	2038.07	634.401	58.84	100
2023-04-20-NBI-B-127-30CE.31973.31973.4	GFCFLEYEDHKTAAQAR	3C(633.3957)	2618.31	634.401	26.85	93.25
2023-04-20-NBI-B-127-30CE.38709.38709.3	TTQIPQWCVEYMR	8C(633.3957)	2287.16	634.401	73.55	100
2023-04-20-NBI-B-127-30CE.13000.13000.4	VKACTTEEDQEK	4C(633.3957)	2013.02	634.401	47.19	100
2023-04-20-NBI-B-127-30CE.19902.19902.5	NRHEKVQENCIDLVGR	10C(633.3957)	2542.35	634.401	32.65	95.1
2023-04-20-NBI-B-127-30CE.30182.30182.5	RNSQWVPTLPNSSHHLDAVPCSTTINR	21C(633.3957)	3662.88	634.401	68.59	100
2023-04-20-NBI-B-127-30CE.27839.27839.5	ATKIPCESPPLEVVDTTASTKR	6C(633.3957)	2975.61	634.401	40.15	100
2023-04-20-NBI-B-127-30CE.35181.35181.5	QTISNACGTIGLIHAIANNKDK	7C(633.3957)	2914.58	634.401	18.63	92.96
2023-04-20-NBI-B-127-30CE.40942.40942.3	DLVVYENSSNPVCTLNDTAQFNR	13C(633.3957)	3231.6	634.401	100	73.42
2023-04-20-NBI-B-127-30CE.35807.35807.3	LSSFSCGQASATPFTDIK	6C(633.3957)	2492.27	634.401	55.48	100
2023-04-20-NBI-B-127-30CE.42276.42276.3	EDLECLIQEQMK	5C(633.3957)	2111.07	634.401	45.75	100
2023-04-20-NBI-B-127-30CE.41833.41833.3	EAGDVCYADVYRDGTGVVEFVR	6C(633.3957)	3052.51	634.401	100	50.79
2023-04-20-NBI-B-127-30CE.41857.41857.4	SKDLCSITVSGEEIPNMPPEMQLK	5C(633.3957)	3278.67	634.401	46.15	100
2023-04-20-NBI-B-127-30CE.40034.40034.5	KRGFEVVYMTEPIDEYCVQQLK	17C(633.3957)	3307.71	634.401	30.03	82.94
2023-04-20-NBI-B-127-30CE.39511.39511.5	VSNTQYHEVMNLEPENTLDQHSFSLPTCR	28C(633.3957)	4021.94	634.401	60.32	100
2023-04-20-NBI-B-127-30CE.43769.43769.3	LEDGFNVALEPLACR	14C(633.3957)	2279.21	634.401	82.74	100
2023-04-20-NBI-B-127-30CE.43824.43824.3	CELSSSVQTDINLPYLTMDSSGPK	18M(15.9949), 1C(633.3957)	3233.59	634.401	82.05	100
2023-04-20-NBI-B-127-30CE.48686.48686.3	TMMACGGSIQTSVNALSADVLGR	2M(15.9949), 5C(633.3957)	2930.48	634.401	74.25	100
2023-04-20-NBI-B-127-30CE.44788.44788.4	VEDMAELTCLNEASVLHNLK	9C(633.3957)	2861.48	634.401	24.81	100
2023-04-20-NBI-B-127-30CE.23792.23792.4	LHAVNAEECNVLQGR	9C(633.3957)	2285.21	634.401	55.83	100
2023-04-20-NBI-B-127-30CE.20896.20896.4	QLKDSVTCSPGMVR	8C(633.3957)	2153.14	634.401	40.41	100
2023-04-20-NBI-B-127-30CE.24223.24223.4	KCAMLEYTTGSR	2C(633.3957)	1992.03	634.401	23.56	100
2023-04-20-NBI-B-127-30CE.24611.24611.4	GKITFCTGIR	6C(633.3957)	1727.99	634.401	56.39	65.4
2023-04-20-NBI-B-127-30CE.26937.26937.3	YLECSALQQDGVK	4C(633.3957)	2086.09	634.401	74.76	100
2023-04-20-NBI-B-127-30CE.40077.40077.3	EMELFFPSSGGCGPANTAK	12C(633.3957)	2575.26	634.401	100	95.79
2023-04-20-NBI-B-127-30CE.10941.10941.4	TENHGAPACHR	9C(633.3957)	1824.92	634.401	100	31.02
2023-04-20-NBI-B-127-30CE.23701.23701.5	EQADYCVSHMKPYVDGK	6C(633.3957)	2602.27	634.401	44.48	100
2023-04-20-NBI-B-127-30CE.32743.32743.4	TTQFSCTLGEKFEETTADGR	6C(633.3957)	2853.4	634.401	40.99	100
2023-04-20-NBI-B-127-30CE.25975.25975.5	IYLKGECLKEISESR	7C(633.3957)	2400.32	634.401	56.8	100
2023-04-20-NBI-B-127-30CE.29821.29821.4	TAIHTAAMDMLGGPGIESQCR	20C(633.3957), 8M(15.9949)	2807.39	634.401	65.14	100
2023-04-20-NBI-B-127-30CE.33052.33052.3	SELLQQALCNAK	9C(633.3957)	1950.07	634.401	54.34	100
2023-04-20-NBI-B-127-30CE.33617.33617.3	ALEMSCAIQNQLAR	6C(633.3957)	2180.16	634.401	65.39	100
2023-04-20-NBI-B-127-30CE.40378.40378.4	SGDAAIVDMVPGKPMCVESFSDYPPLGR	15M(15.9949), 16C(633.3957), 9M(15.9949)	3602.76	634.401	95.88	100
2023-04-20-NBI-B-127-30CE.40575.40575.5	LGLHQQGSEPSYLDRTEQLQAVLCSTMEK	24C(633.3957), 27M(15.9949)	3909.97	634.401	23.45	100
2023-04-20-NBI-B-127-30CE.34791.34791.5	NAEFLTCNIPTSNASNNMVTTEKVENGQEPVIKLENR	18M(15.9949), 7C(633.3957)	4753.38	634.401	18.83	26.64
2023-04-20-NBI-B-127-30CE.36035.36035.3	EAEEEEASCLLGPTLK	9C(633.3957)	2351.2	634.401	57.53	100
2023-04-20-NBI-B-127-30CE.38611.38611.3	GQKCEFQDAYVLLSEK	4C(633.3957)	2490.29	634.401	72.59	100
2023-04-20-NBI-B-127-30CE.37406.37406.3	GQIPPLVTTDCMIQDQGNASPR	11C(633.3957)	2973.52	634.401	100	76.05
2023-04-20-NBI-B-127-30CE.38773.38773.3	ELELMFGCQVEGDAAETPPRPR	8C(633.3957)	3077.54	634.401	100	72.94
2023-04-20-NBI-B-127-30CE.38887.38887.4	YGWSADESGQIFICSQEESIKPK	14C(633.3957)	3234.6	634.401	57.24	100
2023-04-20-NBI-B-127-30CE.37589.37589.4	TYLLDGSCMVEESGTLESQLEATKR	8C(633.3957), 9M(15.9949)	3408.69	634.401	36.46	100
2023-04-20-NBI-B-127-30CE.40093.40093.4	SKGPAVGIDLGTTYSCVGVFQHGK	16C(633.3957), N-term(42.0106)	3095.62	634.401	47.97	84.99
2023-04-20-NBI-B-127-30CE.41219.41219.4	LGSTFSLDTSMSMNSSPLVGPECDHPK	23C(633.3957)	3469.67	634.401	74.97	100
2023-04-20-NBI-B-127-30CE.43610.43610.3	TCQENSDVFQQEQGISDLLGK	2C(633.3957)	2971.47	634.401	100	87.64
2023-04-20-NBI-B-127-30CE.45132.45132.4	RLQMEGEGGGETPEQPGLNGAAAAAAGAPDEAAEALGSADCELSAK	41C(633.3957), 4M(15.9949)	5016.38	634.401	100	90.28
2023-04-20-NBI-B-127-30CE.48825.48825.4	LLEEEGVSLPDLEPAPLDSLCSGASAEEPTSHR	21C(633.3957)	4081.03	634.401	94.32	100
2023-04-20-NBI-B-127-30CE.44163.44163.4	RGEIGLTSEEIASFECSGYVMSGSR	16C(633.3957)	3297.61	634.401	77.89	100
2023-04-20-NBI-B-127-30CE.44215.44215.5	ETQTECEWTVDTSKLVFDGLRK	6C(633.3957)	3217.64	634.401	11.99	100
2023-04-20-NBI-B-127-30CE.46778.46778.3	SQMYSTDYDQILPDCYSWPEEVQK	15C(633.3957)	3557.65	634.401	84.89	100
2023-04-20-NBI-B-127-30CE.48107.48107.5	RYCVRPNSGIIDPGSTVTVSVMLQPFDYDPNEK	3C(633.3957)	4330.19	634.401	21.7	36.98
2023-04-20-NBI-B-127-30CE.50055.50055.5	SREIFDSYIMKELLACSHPFSK	16C(633.3957)	3233.67	634.401	7.7	13.21
2023-04-20-NBI-B-127-30CE.50976.50976.5	CSEGSFLLTTFPRPVTVEPMDQLDDEEGLPEKLVIK	1C(633.3957), 20M(15.9949)	4681.4	634.401	39.84	100
2023-04-20-NBI-B-127-30CE.53688.53688.4	RCDIPAMYNNLDVSQDTLFTQYSQEEPMEIPTLTR	2C(633.3957)	4751.3	634.401	42.85	32.81
2023-04-20-NBI-B-127-30CE.57929.57929.4	MSDSADKPIDNDAEGVWSPDIEQSFQEALAIYPPCGR	1M(15.9949), 35C(633.3957)	4700.22	634.401	79.91	76.1
2023-04-20-NBI-B-127-30CE.57755.57755.4	ASIGAGFIYPLVGTMSTMPGLPTRPCFYDIDLDTETEQVK	15M(15.9949), 26C(633.3957)	4982.49	634.401	100	78.21
2023-04-20-NBI-B-127-30CE.61141.61141.4	GMENLLEVQVPEDVEQQLQQLDCREQEQLER	23C(633.3957)	4358.16	634.401	85.87	100
2023-04-20-NBI-B-127-30CE.55289.55289.3	IVDDCGGAFTMGTIGGGIFQAIK	5C(633.3957)	2903.5	634.401	75.15	100
2023-04-20-NBI-B-127-30CE.55413.55413.4	CLEELVFGDVENDEDALLRR	1C(633.3957)	2967.51	634.401	37.7	92.21
2023-04-20-NBI-B-127-30CE.56116.56116.4	ACASSETESEAGDIMDQQFEEMNNKLNSVTDPTGFLR	2C(633.3957)	4697.17	634.401	33.32	82.35
2023-04-20-NBI-B-127-30CE.59256.59256.5	PGHLQEGFGCVVTNRFDQLFDDESDPFEVLK	10C(633.3957)	4171.05	634.401	28.16	100
2023-04-20-NBI-B-127-30CE.59998.59998.4	TSSAETPTIPLGSAVEAIKANCSDNEFTQALTAAIPPESLTR	22C(633.3957)	4934.53	634.401	29.09	32.06
2023-04-20-NBI-B-127-30CE.63732.63732.4	QLDMQSSWVYETGRLCEPEVLNSLEETYSPFFR	16C(633.3957)	4586.22	634.401	100	91.21
2023-04-20-NBI-B-127-30CE.62340.62340.5	VLQSEFCNAVREVYEHVYETVDISSSPEVR	7C(633.3957)	4117.06	634.401	17.52	48.58
2023-04-20-NBI-B-127-30CE.24309.24309.4	TAVCDIPPRGLK	4C(633.3957)	1902.09	634.401	12.63	61.51
2023-04-20-NBI-B-127-30CE.24576.24576.4	TYPGVMHSSCPQEMAAVK	10C(633.3957)	2568.26	634.401	46.55	58.48
2023-04-20-NBI-B-127-30CE.32564.32564.3	SCETLEGPQTVDTWPR	2C(633.3957)	2451.22	634.401	61.01	100
2023-04-20-NBI-B-127-30CE.41728.41728.3	NTENCDFLFSPPEVTGR	5C(633.3957)	2558.26	634.401	59.88	100
2023-04-20-NBI-B-127-30CE.48182.48182.4	KNILEESLCELVAK	9C(633.3957)	2221.25	634.401	12.31	85.5
2023-04-20-NBI-B-127-30CE.23879.23879.4	LPEEEAECYFHSRPK	8C(633.3957)	2467.23	634.401	46.33	100
2023-04-20-NBI-B-127-30CE.28339.28339.5	ATASSSAQEMEQQLAERECPPHAEQR	19C(633.3957)	3516.68	634.401	56.64	88.95
2023-04-20-NBI-B-127-30CE.27778.27778.4	TGSQGQCTQVRVEFMDDTSR	7C(633.3957)	2877.39	634.401	83.17	100
2023-04-20-NBI-B-127-30CE.32560.32560.5	QNTPQYLASPLDQEVVPCTPSHVGRPR	18C(633.3957)	3621.88	634.401	62.86	100
2023-04-20-NBI-B-127-30CE.26669.26669.3	GSNCQGGWEDDSAATGMVK	4C(633.3957)	2545.17	634.401	100	92.07
2023-04-20-NBI-B-127-30CE.27285.27285.3	AAAPAPEEEMDECEQALAAEPK	10M(15.9949), 13C(633.3957)	2948.39	634.401	100	86.07
2023-04-20-NBI-B-127-30CE.40673.40673.3	AIACLLFGGSR	4C(633.3957)	1739.99	634.401	25.08	92.01
2023-04-20-NBI-B-127-30CE.40836.40836.3	LQVEPAVDTSGVQCYGPGIEGQGVFR	14C(633.3957)	3338.71	634.401	85.78	56.68
2023-04-20-NBI-B-127-30CE.38523.38523.3	NSFYMGTCQDEPEQLDDWNR	8C(633.3957)	3080.38	634.401	100	92.64
2023-04-20-NBI-B-127-30CE.38645.38645.3	AAQGPPAPAVPPNTDVMACTQTALLQK	19C(633.3957)	3322.75	634.401	100	88.34
2023-04-20-NBI-B-127-30CE.42118.42118.3	IETSCSLLEQTQPATPSLWK	5C(633.3957)	2864.51	634.401	45.41	100
2023-04-20-NBI-B-127-30CE.37328.37328.5	TGPEGLPYSSPDNGEAILDPSQAPRPFNEPCKYPGR	31C(633.3957)	4489.21	634.401	34.38	49.91
2023-04-20-NBI-B-127-30CE.41702.41702.3	LLQPDFQPVCASQLYPR	10C(633.3957)	2607.4	634.401	99.78	100
2023-04-20-NBI-B-127-30CE.37515.37515.3	EPFDLGEPEQSNGGFPCTTAPK	17C(633.3957)	2953.43	634.401	100	84.11
2023-04-20-NBI-B-127-30CE.39724.39724.4	HFVLDECDKMLEQLDMR	16M(15.9949), 7C(633.3957)	2770.36	634.401	23.88	26.91
2023-04-20-NBI-B-127-30CE.42834.42834.3	CAEGYALYAQALTDQQQFGK	1C(633.3957)	2837.42	634.401	93.82	100
2023-04-20-NBI-B-127-30CE.45079.45079.3	GEQGQYLQQDANECWIQMMR	14C(633.3957)	3060.44	634.401	100	72.34
2023-04-20-NBI-B-127-30CE.44268.44268.3	VQYLEDTDPFACANFPEPR	12C(633.3957)	2844.39	634.401	79.34	100
2023-04-20-NBI-B-127-30CE.44761.44761.4	NDAPNRFWASVEPYCADITSEEVR	15C(633.3957)	3401.65	634.401	63.26	100
2023-04-20-NBI-B-127-30CE.45942.45942.5	KVEELQACVETARQEQHEAQAQVAELELQLR	8C(633.3957)	4209.2	634.401	61.16	100
2023-04-20-NBI-B-127-30CE.48098.48098.4	TLVQNNCLTRPNIYLIPDIDLK	7C(633.3957)	3188.77	634.401	49.44	88.34
2023-04-20-NBI-B-127-30CE.52230.52230.3	ACEASWQWGALTTWNSPPVVPANEPSLR	2C(633.3957)	3699.86	634.401	44.03	58.5
2023-04-20-NBI-B-127-30CE.53248.53248.3	DYEFMWNPHLGYILTCPSNLGTGLR	16C(633.3957), 5M(15.9949)	3545.76	634.401	100	37.25
2023-04-20-NBI-B-127-30CE.56863.56863.3	TDFYDQCNDVGLMAYLGTITK	7C(633.3957)	3000.47	634.401	100	83.96
2023-04-20-NBI-B-127-30CE.59661.59661.3	LCDFGVSGQLIDSMANSFVGTR	2C(633.3957)	2949.48	634.401	51.51	100
2023-04-20-NBI-B-127-30CE.58551.58551.5	LLNQADPCVQILIQETGEHVLVTAGEVHLQR	8C(633.3957)	4056.19	634.401	24.28	100
2023-04-20-NBI-B-127-30CE.21987.21987.3	TKNNLASCYLK	8C(633.3957)	1887.04	634.4	100	68.68
2023-04-20-NBI-B-127-30CE.13074.13074.4	KGACAVEGSK	4C(633.3957)	1581.87	634.4	70.48	92.33
2023-04-20-NBI-B-127-30CE.30133.30133.4	IPCESPPLEVVDTTASTKR	3C(633.3957)	2675.43	634.4	15.31	12.01
2023-04-20-NBI-B-127-30CE.25973.25973.3	ETQTECEWTVDTSK	6C(633.3957)	2289.09	634.4	61.69	100
2023-04-20-NBI-B-127-30CE.28962.28962.3	CSLPAEEDSVLEK	1C(633.3957)	2052.06	634.4	71.17	68.59
2023-04-20-NBI-B-127-30CE.34649.34649.3	SLTELVQQPCPPIEASK	10C(633.3957)	2472.34	634.4	69.32	100
2023-04-20-NBI-B-127-30CE.40720.40720.3	LLNIQQQLTCSLR	10C(633.3957)	2162.24	634.4	47.32	94.25
2023-04-20-NBI-B-127-30CE.57878.57878.2	EEEIAALVIDNGSGMCK	16C(633.3957), N-term(42.0106)	2453.23	634.4	100	70.87
2023-04-20-NBI-B-127-30CE.24297.24297.3	NSTLPMEETSPCSSR	12C(633.3957)	2271.1	634.4	72.11	58.09
2023-04-20-NBI-B-127-30CE.22263.22263.3	CSTAIATGLK	1C(633.3957)	1596.9	634.4	20.19	39.93
2023-04-20-NBI-B-127-30CE.26528.26528.4	LCELLTDPRR	2C(633.3957)	1848.04	634.4	22.06	44.95
2023-04-20-NBI-B-127-30CE.28527.28527.5	MLKDKFNECGHVLYADIK	9C(633.3957)	2756.45	634.4	31.94	40.8
2023-04-20-NBI-B-127-30CE.31814.31814.3	ASLSSDICSGLASDGGGAR	8C(633.3957)	2356.18	634.4	83.22	100
2023-04-20-NBI-B-127-30CE.31889.31889.4	TEKEDFIELCTPGVIKQEK	10C(633.3957)	2839.51	634.4	38.35	89.04
2023-04-20-NBI-B-127-30CE.32237.32237.3	DASALLDPMECTDTAEEQR	11C(633.3957), 9M(15.9949)	2743.28	634.4	100	83.69
2023-04-20-NBI-B-127-30CE.34105.34105.5	HTLDGAACLLNSNKYFPSR	8C(633.3957)	2739.43	634.4	17.2	68.93
2023-04-20-NBI-B-127-30CE.35180.35180.3	AAAPAPEEEMDECEQALAAEPK	13C(633.3957)	2932.39	634.4	100	94.46
2023-04-20-NBI-B-127-30CE.39096.39096.3	LTESPCALVASQYGWSGNMER	19M(15.9949), 6C(633.3957)	2947.43	634.4	46.71	100
2023-04-20-NBI-B-127-30CE.39333.39333.4	CLDDPPAQIREEEDEMGAAVASGTAK	1C(633.3957)	3335.61	634.4	60.2	85.78
2023-04-20-NBI-B-127-30CE.35017.35017.5	IDPTVTMMQVEEKPDVTYSDVGGCKEQIEK	24C(633.3957)	4001.98	634.4	50.25	100
2023-04-20-NBI-B-127-30CE.38246.38246.3	KLFAPQQILQCSPAN	11C(633.3957)	2290.26	634.4	53.03	100
2023-04-20-NBI-B-127-30CE.38252.38252.3	KLFAPQQILQCSPAN	11C(633.3957)	2290.26	634.4	43.72	100
2023-04-20-NBI-B-127-30CE.38405.38405.6	INPYMSSPCHIEMILTEKEQIVPKPEEEVAQK	13M(15.9949), 5M(15.9949), 9C(633.3957)	4375.23	634.4	35.46	59
2023-04-20-NBI-B-127-30CE.41941.41941.3	VQEAPIDEHWIIECNDGVFQR	14C(633.3957)	3130.57	634.4	100	57.42
2023-04-20-NBI-B-127-30CE.42122.42122.4	SGDAAIVDMVPGKPMCVESFSDYPPLGR	15M(15.9949), 16C(633.3957), 9M(15.9949)	3602.76	634.4	91.76	97.05
2023-04-20-NBI-B-127-30CE.42377.42377.5	CSENKLPAELQELPGLSHQYWSAPSDK	1C(633.3957)	3659.84	634.4	32.16	88.23
2023-04-20-NBI-B-127-30CE.41865.41865.4	AYHEQLSVAEITNACFEPANQMVK	15C(633.3957)	3325.66	634.4	51.18	100
2023-04-20-NBI-B-127-30CE.38801.38801.5	GEEKDLAVVTQSAEAPAEEDLLGPNCYYDKSK	26C(633.3957)	4102.02	634.4	35.96	100
2023-04-20-NBI-B-127-30CE.38068.38068.6	ATLVESSTSGFTPGGGGSSVSMIASRKPTDGASSSNCVTDISHLVR	37C(633.3957)	5143.57	634.4	12.63	15.89
2023-04-20-NBI-B-127-30CE.43685.43685.5	RLELLPSAESPVCWLEQPESHQR	13C(633.3957)	3336.74	634.4	5.37	100
2023-04-20-NBI-B-127-30CE.43121.43121.4	LSQTVAPNCFNSSINNIHEMEIQLK	9C(633.3957)	3462.77	634.4	55.01	100
2023-04-20-NBI-B-127-30CE.44562.44562.3	YINENLIVNTDELGRDCLINAAK	17C(633.3957)	3223.7	634.4	100	63.68
2023-04-20-NBI-B-127-30CE.44192.44192.5	EGICALGGTSELSSEGTQHSYSEEEKYAFVNWINK	4C(633.3957)	4496.16	634.4	20.18	99.05
2023-04-20-NBI-B-127-30CE.44912.44912.3	VIEDVAFACALTSSVPTTK	9C(633.3957)	2584.39	634.4	56.33	100
2023-04-20-NBI-B-127-30CE.51605.51605.5	VTDDMYAEQTENPENPLRCPIKLYDFYLFK	19C(633.3957), 5M(15.9949)	4301.12	634.4	43.72	83.05
2023-04-20-NBI-B-127-30CE.49326.49326.4	HSQSCTETGSENENVSLSEITPAAFSTLTTASVEESESTSSAR	5C(633.3957)	5094.38	634.4	91.9	96.38
2023-04-20-NBI-B-127-30CE.50063.50063.4	CQILEEQDFKEEDFGLFQLAGQR	1C(633.3957)	3375.69	634.4	49.68	100
2023-04-20-NBI-B-127-30CE.55498.55498.4	ELDWLSNPSFCVGSITSLSQQTEAAPAHVSEGLPLTR	11C(633.3957)	4573.33	634.4	45.82	100
2023-04-20-NBI-B-127-30CE.58044.58044.4	EIGNCTQITNLDLQHNELLDLPDTIGNLSSLSR	5C(633.3957)	4269.21	634.4	51.46	100
2023-04-20-NBI-B-127-30CE.53193.53193.4	QEPLGSDSEGVNCLAYDEAIMAQQDRIQQEIAVQNPLVSER	13C(633.3957)	5176.56	634.4	68.77	100
2023-04-20-NBI-B-127-30CE.53214.53214.6	NLPQQCMQEDFLVHEVTNLPVTEALIERENAAQLKK	6C(633.3957), 7M(15.9949)	4797.49	634.4	16.2	55.29
2023-04-20-NBI-B-127-30CE.55352.55352.4	QSLDVLDLCEGDLSPGLTDSTAPSSELGKDDLEELAAAAQK	9C(633.3957)	4834.41	634.4	42.04	100
2023-04-20-NBI-B-127-30CE.54763.54763.5	LSNTQGVVSAFSTMMSVHRGEVPCTVTSASPLEEATLSELK	24C(633.3957)	4926.49	634.4	65.09	100
2023-04-20-NBI-B-127-30CE.56060.56060.4	QALVEFEDVLGACNAVNYAADNQIYIAGHPAFVNYSTSQK	13C(633.3957)	4963.46	634.4	53.56	100
2023-04-20-NBI-B-127-30CE.58387.58387.3	NVAADIAVQLCESVANKLEGK	11C(633.3957)	2804.52	634.4	96.29	100
2023-04-20-NBI-B-127-30CE.60910.60910.5	GNFTLPEVAECFDEITYVELQKEEAQKLLEQYK	11C(633.3957)	4537.31	634.4	37.51	100
2023-04-20-NBI-B-127-30CE.64434.64434.5	PGHLQEGFGCVVTNRFDQLFDDESDPFEVLK	10C(633.3957)	4171.05	634.4	28.03	100
2023-04-20-NBI-B-127-30CE.64276.64276.6	AVDSAMELLFLDTFKHPSAEQSSHIDVVRFPCVVYINEVR	32C(633.3957), N-term(42.0106)	5236.68	634.4	22	41.53
2023-04-20-NBI-B-127-30CE.65535.65535.3	NWYIQATCATSGDGLYEGLDWLSNQLR	8C(633.3957)	3706.82	634.4	100	77.39
2023-04-20-NBI-B-127-30CE.12716.12716.4	EDEESNKDCVGGKR	9C(633.3957)	2198.07	634.4	72.13	53.61
2023-04-20-NBI-B-127-30CE.23186.23186.3	EALEHLCTYEK	7C(633.3957)	1968.01	634.4	88.01	100
2023-04-20-NBI-B-127-30CE.32624.32624.3	TTPDASESCPAPLTTWR	9C(633.3957)	2465.24	634.4	92.81	100
2023-04-20-NBI-B-127-30CE.27020.27020.5	LIAGCIGKPLGEQFRK	5C(633.3957)	2362.37	634.4	16.84	33.4
2023-04-20-NBI-B-127-30CE.33457.33457.3	LCPPGIPTPGSGLPPPR	2C(633.3957)	2288.28	634.4	57.77	89.39
2023-04-20-NBI-B-127-30CE.38785.38785.3	LEDCVLLATDVAAR	4C(633.3957)	2121.16	634.4	21.08	34.3
2023-04-20-NBI-B-127-30CE.43233.43233.3	CTLAEKLGGSAVISLEGKPL	1C(633.3957)	2618.48	634.4	50.68	100
2023-04-20-NBI-B-127-30CE.43276.43276.3	CLSEVVAVDPSILAR	1C(633.3957)	2204.23	634.4	42.22	100
2023-04-20-NBI-B-127-30CE.48685.48685.3	ANLVIQCENWWNLAK	7C(633.3957)	2434.29	634.4	66.27	100
2023-04-20-NBI-B-127-30CE.57532.57532.3	AGLLPCPEPTIISAILK	6C(633.3957)	2368.39	634.4	50.78	100
2023-04-20-NBI-B-127-30CE.23018.23018.2	EIQPCLAESR	5C(633.3957)	1777.95	634.4	100	28.65
2023-04-20-NBI-B-127-30CE.24225.24225.4	KGPVPAATNGCTGDANGHLQEEPPMPTT	11C(633.3957)	3422.67	634.4	78.33	100
2023-04-20-NBI-B-127-30CE.28123.28123.3	AKENDENCGPTTTVFVGNISEK	8C(633.3957)	2985.49	634.4	82.25	100
2023-04-20-NBI-B-127-30CE.32589.32589.4	DCQIAHGAAQFLR	2C(633.3957)	2062.09	634.4	20.72	83.55
2023-04-20-NBI-B-127-30CE.32675.32675.3	AAPLPAFSGCSTVNGAPGPPAAGAR	10C(633.3957)	2869.5	634.4	87.33	79.03
2023-04-20-NBI-B-127-30CE.32748.32748.6	GIPVMGHSEGICHMYVDSEASVDKVTR	12C(633.3957)	3549.75	634.4	11.66	28.57
2023-04-20-NBI-B-127-30CE.26510.26510.5	NVKDKVMCIEHEIK	8C(633.3957)	2318.26	634.4	57.56	100
2023-04-20-NBI-B-127-30CE.29065.29065.5	RQVQSLTCEVDALKGTNESLER	8C(633.3957)	3108.63	634.4	16.2	100
2023-04-20-NBI-B-127-30CE.29293.29293.4	RPKPLVDPACITSIQPGAPK	10C(633.3957)	2720.55	634.4	8.56	7.16
2023-04-20-NBI-B-127-30CE.30404.30404.5	LQETLSAADRCGAALAGHQLIR	11C(633.3957)	2926.59	634.4	21.8	42.8
2023-04-20-NBI-B-127-30CE.31640.31640.4	HACVPVDFEEVHVSSNADEEDIR	3C(633.3957)	3229.55	634.4	62.03	100
2023-04-20-NBI-B-127-30CE.31308.31308.4	CFHQLMKDTTLNWK	1C(633.3957)	2397.24	634.4	52.28	74.83
2023-04-20-NBI-B-127-30CE.31593.31593.5	ELEDSPQENVSVTEIIKPCDDPKSEAK	19C(633.3957)	3632.82	634.4	57.15	100
2023-04-20-NBI-B-127-30CE.33576.33576.5	SLQTLPTDSSTFDTDTFCPPRPKPVAR	18C(633.3957)	3609.86	634.4	52.23	100
2023-04-20-NBI-B-127-30CE.40939.40939.5	GSDASDFDISEIQSVCSDVETVPQTHRPTPR	16C(633.3957)	4005.95	634.4	51.65	70.45
2023-04-20-NBI-B-127-30CE.35489.35489.3	EAQDAPGLDPQGAADCAQGVLR	16C(633.3957)	2814.41	634.4	100	72.27
2023-04-20-NBI-B-127-30CE.41447.41447.4	DLAVVTQSAEAPAEEDLLGPNCYYDKSK	22C(633.3957)	3658.82	634.4	86.43	92.37
2023-04-20-NBI-B-127-30CE.35763.35763.3	DNQGILYEAAPTSTLTCDSGPQK	17C(633.3957)	3041.51	634.4	100	69.34
2023-04-20-NBI-B-127-30CE.36037.36037.3	ICSIYTQSGENSLVQEGSEASPIGK	2C(633.3957)	3229.63	634.4	79.42	100
2023-04-20-NBI-B-127-30CE.38291.38291.4	APLRPEVPEIQECPIAQESLESQEQR	13C(633.3957)	3608.86	634.4	98.07	100
2023-04-20-NBI-B-127-30CE.38701.38701.4	RVFAECNDESFWFR	6C(633.3957)	2438.19	634.4	25.06	67.12
2023-04-20-NBI-B-127-30CE.42174.42174.3	YGETANECGEAFFFYGK	8C(633.3957)	2565.2	634.4	72.42	100
2023-04-20-NBI-B-127-30CE.38791.38791.3	RPDPPTAALNEPQTFDCAL	17C(633.3957)	2688.37	634.4	89.36	100
2023-04-20-NBI-B-127-30CE.39789.39789.4	ALALNCFAPINDQEGAEAKDWR	6C(633.3957)	3064.55	634.4	43.91	100
2023-04-20-NBI-B-127-30CE.40010.40010.5	DINAYNCEEPTEKLPFPIIDDRNR	7C(633.3957)	3494.76	634.4	21.35	100
2023-04-20-NBI-B-127-30CE.43253.43253.3	GELLGCFGLTEPNSGSDPSSMETR	6C(633.3957)	3116.49	634.4	63.23	100
2023-04-20-NBI-B-127-30CE.43419.43419.3	WQASSLPADDLCTENAIMLK	12C(633.3957)	2838.44	634.4	84.35	100
2023-04-20-NBI-B-127-30CE.42442.42442.4	HFVLDECDKMLEQLDMR	7C(633.3957)	2754.36	634.4	5.8	3.85
2023-04-20-NBI-B-127-30CE.44579.44579.3	QTSEGLAEYCTLIDSSSSFR	10C(633.3957)	2826.39	634.4	72.39	71.43
2023-04-20-NBI-B-127-30CE.51624.51624.3	EVCQLLPFLVR	3C(633.3957)	1949.13	634.4	30.29	100
2023-04-20-NBI-B-127-30CE.45989.45989.6	KVEELQACVETARQEQHEAQAQVAELELQLR	8C(633.3957)	4209.2	634.4	9.68	21.07
2023-04-20-NBI-B-127-30CE.46514.46514.3	ADTQDEWTPGTAVLTSPVLVPGCPSK	23C(633.3957)	3301.7	634.4	41.99	41.26
2023-04-20-NBI-B-127-30CE.46547.46547.4	CLGSQDYLELANRFPQQAWEEAR	1C(633.3957)	3356.67	634.4	28.81	70.18
2023-04-20-NBI-B-127-30CE.49026.49026.6	LANVQLLDTDGGFVHSDGAISCHDMFDFLHLTGGGYAK	22C(633.3957), 25M(15.9949)	4670.27	634.4	26.2	77.49
2023-04-20-NBI-B-127-30CE.49942.49942.5	RATVAPEDVSEVIFGHVLAAGCGQNPVR	22C(633.3957)	3524.87	634.4	22.03	55.96
2023-04-20-NBI-B-127-30CE.52245.52245.4	VHLTPYTVDSPICDFLELQR	13C(633.3957)	2978.57	634.4	31.9	100
2023-04-20-NBI-B-127-30CE.49835.49835.4	LEKPNEGYLEFFVDCSASATPEFEGR	15C(633.3957)	3567.73	634.4	63.94	100
2023-04-20-NBI-B-127-30CE.57487.57487.5	QVHCEEFIPEFEKQYPEFPWTDVQAEIFR	4C(633.3957)	4274.09	634.4	22.07	48.6
2023-04-20-NBI-B-127-30CE.53453.53453.3	LGTTAGQMCSGLPGLSSVDINNFGDSINESEGIPLK	9C(633.3957)	4254.13	634.4	45.55	100
2023-04-20-NBI-B-127-30CE.61129.61129.5	SMSCPSTGLTEDILTHIGNVASSVPVENFTIHGGLSR	4C(633.3957)	4459.26	634.4	25.46	100
2023-04-20-NBI-B-127-30CE.61139.61139.5	SMSCPSTGLTEDILTHIGNVASSVPVENFTIHGGLSR	4C(633.3957)	4459.26	634.4	31.05	100
2023-04-20-NBI-B-127-30CE.54151.54151.3	LLDEYNVTPSPPGTVLTSALSPVICGPNR	25C(633.3957)	3642.94	634.4	78.76	47.48
2023-04-20-NBI-B-127-30CE.61433.61433.3	IICTITPVSFDETLTALQFASTAK	3C(633.3957)	3202.73	634.4	45.82	100
2023-04-20-NBI-B-127-30CE.65580.65580.4	YAPPPSFSEFYPPLTSSLEDFCSSLNSFSMSESKR	22C(633.3957)	4567.17	634.4	100	84.59
2023-04-20-NBI-B-127-30CE.21167.21167.4	GNECFQKGDYPQAMK	4C(633.3957)	2348.14	634.4	58.7	100
2023-04-20-NBI-B-127-30CE.28894.28894.3	CNALVTSVDSAPAAVK	1C(633.3957)	2178.18	634.4	41.86	50.63
2023-04-20-NBI-B-127-30CE.30663.30663.3	VLGCPEALTGSYK	4C(633.3957)	1970.07	634.4	47.74	77.67
2023-04-20-NBI-B-127-30CE.29569.29569.4	CLVNGLSLDHSK	1C(633.3957)	1918.05	634.4	21.49	75.1
2023-04-20-NBI-B-127-30CE.31095.31095.5	GFHCESSAHWPIFK	4C(633.3957)	2278.15	634.4	23.1	24.47
2023-04-20-NBI-B-127-30CE.35596.35596.2	GLFSANDWQCK	10C(633.3957)	1900.96	634.4	100	55.12
2023-04-20-NBI-B-127-30CE.38321.38321.3	CIYNLLQSSSPAVK	1C(633.3957)	2155.18	634.4	51.5	86.26
2023-04-20-NBI-B-127-30CE.23611.23611.3	CGTFGATSLQQR	1C(633.3957)	1900.99	634.4	53.79	70.64
2023-04-20-NBI-B-127-30CE.24331.24331.3	NSIQNQESYEDGPCTITSNK	14C(633.3957)	2860.37	634.4	84.13	100
2023-04-20-NBI-B-127-30CE.24805.24805.3	YYTPVPCESATAK	7C(633.3957)	2062.06	634.4	59.42	100
2023-04-20-NBI-B-127-30CE.25315.25315.4	LQAQQDAVNIVCHSK	12C(633.3957)	2286.23	634.4	49.31	100
2023-04-20-NBI-B-127-30CE.28553.28553.5	ATLECHPLTMTDPIEEHR	5C(633.3957)	2725.37	634.4	14.78	34.58
2023-04-20-NBI-B-127-30CE.28816.28816.3	CAVGLVDAVK	1C(633.3957)	1606.92	634.4	19.99	35.35
2023-04-20-NBI-B-127-30CE.30613.30613.4	IGYSHENVSVIPNCQFR	14C(633.3957)	2595.34	634.4	43.71	57.21
2023-04-20-NBI-B-127-30CE.29598.29598.4	VQSCPDPAVYGVVQSGDHIGR	4C(633.3957)	2816.44	634.4	38.33	100
2023-04-20-NBI-B-127-30CE.29617.29617.5	TPSSDVLVFDYTKHPSKPDPSGECNPDLR	24C(633.3957)	3833.9	634.4	81	97.36
2023-04-20-NBI-B-127-30CE.32252.32252.5	TVEICPFSFDSRDKER	5C(633.3957)	2561.31	634.4	9.9	31.66
2023-04-20-NBI-B-127-30CE.34110.34110.3	SLGNVWPGEEEPCNDATTPSYK	13C(633.3957)	3026.44	634.4	100	74.51
2023-04-20-NBI-B-127-30CE.35291.35291.4	LTGAGGGGCGITLLKPGLEQPEVEATK	9C(633.3957)	3228.75	634.4	29.45	100
2023-04-20-NBI-B-127-30CE.39052.39052.4	AILPCIKGYDVIAQAQSGTGK	5C(633.3957)	2765.53	634.4	14.68	24.14
2023-04-20-NBI-B-127-30CE.40965.40965.3	AYHEQLSVAEITNACFEPANQMVK	15C(633.3957)	3325.66	634.4	100	86.39
2023-04-20-NBI-B-127-30CE.35498.35498.4	WLKEDKLECSEELGDLVK	9C(633.3957)	2766.46	634.4	18.71	19.25
2023-04-20-NBI-B-127-30CE.36429.36429.5	ERPGLIEFEECDTASAVEGIKPR	11C(633.3957)	3178.64	634.4	49.87	92.25
2023-04-20-NBI-B-127-30CE.38255.38255.3	CYLFGGLANDSEDPK	1C(633.3957)	2261.11	634.4	55.88	100
2023-04-20-NBI-B-127-30CE.42320.42320.3	LTESPCALVASQYGWSGNMER	6C(633.3957)	2931.44	634.4	37.78	100
2023-04-20-NBI-B-127-30CE.42392.42392.4	TGIEQGSDAGYLCESQKFGELVMTK	13C(633.3957)	3323.65	634.4	63.38	100
2023-04-20-NBI-B-127-30CE.38803.38803.3	NGMYCSLYEVVEK	5C(633.3957)	2167.08	634.4	48.47	100
2023-04-20-NBI-B-127-30CE.39757.39757.5	ESKEETPGTEWEKVAQLCDFNPK	18C(633.3957)	3297.63	634.4	40.6	100
2023-04-20-NBI-B-127-30CE.39937.39937.4	DTIVLLCKPEPELNAAIPSANPAK	7C(633.3957)	3136.73	634.4	59.56	100
2023-04-20-NBI-B-127-30CE.39399.39399.3	LGTVYCQASFPGANIIGNK	6C(633.3957)	2585.38	634.4	62.54	100
2023-04-20-NBI-B-127-30CE.43165.43165.3	CVWSPLASPSTSILK	1C(633.3957)	2221.23	634.4	32.77	100
2023-04-20-NBI-B-127-30CE.45014.45014.4	AYHEQLSVAEITNACFEPANQMVK	15C(633.3957)	3325.66	634.4	45.64	89.13
2023-04-20-NBI-B-127-30CE.45214.45214.3	SGEEDFESLASQFSDCSSAK	16C(633.3957)	2756.26	634.4	100	79.47
2023-04-20-NBI-B-127-30CE.44382.44382.5	TWHAWMDNIREWCISR	13C(633.3957)	2736.35	634.4	27.81	65.32
2023-04-20-NBI-B-127-30CE.44194.44194.5	SNGYEDHMAEDCRGDIGRTNLIVNYLPQNMTQDELR	12C(633.3957), N-term(42.0106)	4842.29	634.4	65.5	66.56
2023-04-20-NBI-B-127-30CE.44251.44251.6	KADVEEEIKIPVVCALTQEESSAQLSNEEEHLDSTR	14C(633.3957)	4659.33	634.4	19.92	100
2023-04-20-NBI-B-127-30CE.44264.44264.4	SGDAAIVDMVPGKPMCVESFSDYPPLGR	15M(15.9949), 16C(633.3957)	3586.76	634.4	46.31	100
2023-04-20-NBI-B-127-30CE.46090.46090.6	SEHQAVLQSLSQTIECLQQGGHEEGLVHEK	16C(633.3957)	3947	634.4	13.95	78.87
2023-04-20-NBI-B-127-30CE.46317.46317.4	AHSNPDFLPVDNCLQSVLGQR	13C(633.3957)	2942.52	634.4	34.99	100
2023-04-20-NBI-B-127-30CE.46742.46742.4	SSCSLIAFNSDRPGVLGIVPLQGQGEDK	3C(633.3957)	3519.85	634.4	52.77	100
2023-04-20-NBI-B-127-30CE.46827.46827.4	QEAIDRFNAPGAQQFCFLLSTR	16C(633.3957)	3144.63	634.4	62.55	100
2023-04-20-NBI-B-127-30CE.48106.48106.5	LQIGDKLLAVNNVCLEEVTHEEAVTALK	14C(633.3957)	3682.01	634.4	27.72	100
2023-04-20-NBI-B-127-30CE.50100.50100.5	FTISDHPQPIDPLLKNCIGDFLK	17C(633.3957)	3243.75	634.4	16	50.11
2023-04-20-NBI-B-127-30CE.50133.50133.6	FGWDCHGLPVEYEIDKTLGIRGPEDVAK	5C(633.3957)	3776.93	634.4	3.73	16.76
2023-04-20-NBI-B-127-30CE.55426.55426.5	QALVEFEDVLGACNAVNYAADNQIYIAGHPAFVNYSTSQK	13C(633.3957)	4963.46	634.4	33.23	64.4
2023-04-20-NBI-B-127-30CE.54666.54666.5	ISSLMHVPPSLFTEPNEISQYLPIKEAVCEK	29C(633.3957)	4132.17	634.4	43.08	100
2023-04-20-NBI-B-127-30CE.56229.56229.5	ETCSLWPGQALSLQVEQLLHHR	3C(633.3957)	3177.69	634.4	14.76	100
2023-04-20-NBI-B-127-30CE.56707.56707.3	GLQDTGGTVNYFWGIPFCPDGVDPNQYTK	18C(633.3957)	3821.85	634.4	59.38	70.27
2023-04-20-NBI-B-127-30CE.63036.63036.4	SWDTNLIECNLDQELKLFVSR	9C(633.3957)	3155.64	634.4	37.79	100
2023-04-20-NBI-B-127-30CE.58433.58433.3	AAVEEGIVLGGGCALLR	13C(633.3957)	2260.27	634.4	55.97	61.64
2023-04-20-NBI-B-127-30CE.61780.61780.4	IYDPEIPTDEVENEFQSQQNISASVPNPNVICNSMFPVEDVFR	32C(633.3957)	5543.66	634.4	37.82	35.86
2023-04-20-NBI-B-127-30CE.60638.60638.4	DVGLVKEEVDVAVITAAECLKEEGK	19C(633.3957)	3276.76	634.4	46.24	89.97
2023-04-20-NBI-B-127-30CE.60761.60761.5	KHLWPVVPDDVEQLCNELSSIPSTLSLNSESTSSR	15C(633.3957)	4500.29	634.4	37.5	100
2023-04-20-NBI-B-127-30CE.64573.64573.6	NFQACLHNSWIEQAAAALEIELEEDMYKGGKADQQEER	5C(633.3957)	4997.41	634.4	17.11	30.31
2023-04-20-NBI-B-127-30CE.64952.64952.4	CITIKSTAISLFYELSENDLNFIKQSK	1C(633.3957)	3738.01	634.4	44.29	51.39
2023-04-20-NBI-B-127-30CE.64043.64043.4	ILVGYPPECLDLSNGDTILEDLPIQSGDMLIIEEDQTRPR	9C(633.3957)	5100.61	634.4	57.55	70.46
2023-04-20-NBI-B-127-30CE.20218.20218.4	AQVAFECDEDKDER	7C(633.3957)	2287.09	634.4	56.73	80.71
2023-04-20-NBI-B-127-30CE.15684.15684.4	RLAHCEELR	5C(633.3957)	1758.97	634.4	94.9	81.44
2023-04-20-NBI-B-127-30CE.24373.24373.3	CYQLPPGAR	1C(633.3957)	1636.89	634.4	59.62	73.63
2023-04-20-NBI-B-127-30CE.28772.28772.3	VCLAEVYQDK	2C(633.3957)	1799.96	634.4	33.71	86.25
2023-04-20-NBI-B-127-30CE.33660.33660.4	GIVPDLNSECASKDVLVK	10C(633.3957)	2519.38	634.4	59.65	100
2023-04-20-NBI-B-127-30CE.40916.40916.3	ACDESFQPLGDIMK	2C(633.3957)	2186.09	634.4	43.64	100
2023-04-20-NBI-B-127-30CE.20313.20313.4	TVTCPMSGKPLR	4C(633.3957)	1922.06	634.4	7.52	11.29
2023-04-20-NBI-B-127-30CE.18298.18298.5	FQGIKHECQANGPEDLNR	8C(633.3957)	2688.36	634.4	51.65	100
2023-04-20-NBI-B-127-30CE.23279.23279.3	MDRPAAAAAAGCEGGGGPNPGPAGGR	12C(633.3957), N-term(42.0106)	2939.42	634.4	57.5	8.09
2023-04-20-NBI-B-127-30CE.13553.13553.5	KGHSSDSNPAICR	12C(633.3957)	2004.03	634.4	92.31	25.37
2023-04-20-NBI-B-127-30CE.23526.23526.4	SQQSKPQDASCLPALK	11C(633.3957)	2333.25	634.4	49.31	100
2023-04-20-NBI-B-127-30CE.25287.25287.3	GCGVVKFESPEVAER	2C(633.3957)	2239.18	634.4	42.91	100
2023-04-20-NBI-B-127-30CE.25290.25290.3	GCGVVKFESPEVAER	2C(633.3957)	2239.18	634.4	64.58	100
2023-04-20-NBI-B-127-30CE.32701.32701.3	CTLSANLVASGELMSSK	14M(15.9949), 1C(633.3957)	2359.22	634.4	66.27	100
2023-04-20-NBI-B-127-30CE.28577.28577.3	AMLPCPDYDTDTK	5C(633.3957)	2102.02	634.4	97.8	100
2023-04-20-NBI-B-127-30CE.29216.29216.3	EACLNIAMAQR	3C(633.3957)	1851.98	634.4	34.83	82.67
2023-04-20-NBI-B-127-30CE.30691.30691.3	SLTCTSAVEIMK	4C(633.3957)	1915.03	634.4	41.96	100
2023-04-20-NBI-B-127-30CE.30738.30738.3	CIVNNVSAETVQTVR	1C(633.3957)	2265.23	634.4	68.35	88.61
2023-04-20-NBI-B-127-30CE.30884.30884.5	ICANHYITPMMELKPNAGSDR	2C(633.3957)	2993.5	634.4	16.98	47.67
2023-04-20-NBI-B-127-30CE.30495.30495.5	VHIPNDDAQFDASHCDSDKGEFGGFGSVTGK	15C(633.3957)	3869.81	634.4	55.46	74.88
2023-04-20-NBI-B-127-30CE.33038.33038.5	IGPIKPAGPVTAVPCDDKIFYNSGPK	15C(633.3957)	3316.8	634.4	34.74	100
2023-04-20-NBI-B-127-30CE.31185.31185.4	AEAEKDGVKVPTTLAEYCIK	18C(633.3957)	2797.5	634.4	41.58	100
2023-04-20-NBI-B-127-30CE.31388.31388.4	QQSFCAKPPPSPLSPVPSVVK	5C(633.3957)	2825.56	634.4	58.12	69.79
2023-04-20-NBI-B-127-30CE.32018.32018.3	TSGSDDPGICSNTDSTQAQVLLGK	10C(633.3957)	3026.5	634.4	78.5	100
2023-04-20-NBI-B-127-30CE.32273.32273.4	GDVASCNTQVAEKPVLTAVPGITR	6C(633.3957)	3058.66	634.4	26.25	100
2023-04-20-NBI-B-127-30CE.34209.34209.6	AFQYVETHGEVCPANWTPDSPTIKPSPAASKEYFQK	12C(633.3957)	4656.31	634.4	33.92	100
2023-04-20-NBI-B-127-30CE.40873.40873.6	ISHVVVEDTVVSDKCFPLEDTLLGKEK	15C(633.3957)	3632.95	634.4	7.72	35.11
2023-04-20-NBI-B-127-30CE.34849.34849.3	VFANAPDSACVIGLK	10C(633.3957)	2137.17	634.4	41.53	100
2023-04-20-NBI-B-127-30CE.36261.36261.4	SHFEQWGTLTDCVVMRDPNTK	12C(633.3957)	3096.53	634.4	59.55	100
2023-04-20-NBI-B-127-30CE.41395.41395.6	MDLGECLKVHDLALRADYEIASK	6C(633.3957)	3222.69	634.4	10.18	44.92
2023-04-20-NBI-B-127-30CE.41451.41451.3	TVLQIDCGLQLANDSVNR	7C(633.3957)	2591.38	634.4	92.34	100
2023-04-20-NBI-B-127-30CE.36851.36851.4	QIFPVLDCKDDLR	8C(633.3957)	2194.19	634.4	21.78	26.17
2023-04-20-NBI-B-127-30CE.41952.41952.3	SISCEVLGSVLR	4C(633.3957)	1895.07	634.4	26.11	100
2023-04-20-NBI-B-127-30CE.37284.37284.3	GIQYIDLSSDSEDVVSPNCSNTVQEK	19C(633.3957)	3459.68	634.4	100	96.06
2023-04-20-NBI-B-127-30CE.36927.36927.4	KSPLALLAQTCSQIGKPDPPPSSK	11C(633.3957)	3095.72	634.4	58.75	100
2023-04-20-NBI-B-127-30CE.41720.41720.3	NCIIVPNGDNVFAAVK	2C(633.3957)	2306.26	634.4	59.23	100
2023-04-20-NBI-B-127-30CE.41747.41747.5	NVASVCLQIGYPTVASVPHSIINGYKR	6C(633.3957)	3518.92	634.4	21.57	100
2023-04-20-NBI-B-127-30CE.39770.39770.3	SQTEEITSTTDSVYTGGTEVMVPSFCK	21M(15.9949), 26C(633.3957)	3545.69	634.4	49.79	27.78
2023-04-20-NBI-B-127-30CE.43229.43229.3	LCYVALDFEQEMATAASSSSLEK	12M(15.9949), 2C(633.3957)	3141.54	634.4	40.04	100
2023-04-20-NBI-B-127-30CE.43235.43235.3	LCYVALDFEQEMATAASSSSLEK	12M(15.9949), 2C(633.3957)	3141.54	634.4	69.21	100
2023-04-20-NBI-B-127-30CE.43312.43312.3	AKCELSSSVQTDINLPYLTMDSSGPK	3C(633.3957)	3416.73	634.4	75.29	100
2023-04-20-NBI-B-127-30CE.42458.42458.5	GTQLGDKLDSFIKPPECSSDVNLELR	17C(633.3957)	3493.82	634.4	40.77	100
2023-04-20-NBI-B-127-30CE.44480.44480.5	MWHPNIYENGDVCISILHPPVDDPQSGELPSER	13C(633.3957)	4377.13	634.4	49.43	100
2023-04-20-NBI-B-127-30CE.44518.44518.5	TCVPADINKEEEFVEEFNRLK	2C(633.3957)	3142.61	634.4	16.29	100
2023-04-20-NBI-B-127-30CE.44607.44607.4	AEDCWELQISPELLAHGR	4C(633.3957)	2699.38	634.4	25.13	100
2023-04-20-NBI-B-127-30CE.43921.43921.5	KICDFENASKPQSIQESTGSIIEVLSK	3C(633.3957)	3583.89	634.4	21.19	77.04
2023-04-20-NBI-B-127-30CE.44693.44693.5	TPLRPLDPTRLQGINCGPDFTPSFANLGR	16C(633.3957)	3786.01	634.4	16.78	69.76
2023-04-20-NBI-B-127-30CE.48951.48951.3	VYAAATEDMDCLTFGSPVLMR	11C(633.3957)	2922.44	634.4	100	72.16
2023-04-20-NBI-B-127-30CE.48290.48290.4	NFNYHILSPCDLSNYTDLAMSTVK	10C(633.3957), 20M(15.9949)	3394.67	634.4	55.75	100
2023-04-20-NBI-B-127-30CE.48322.48322.5	YNFHGTAEQDLPFCKGDVLTIVAVTKDPNWYK	14C(633.3957)	4302.19	634.4	47.63	97.98
2023-04-20-NBI-B-127-30CE.55647.55647.5	LIQFCAIDELGTNYPKDMFDPHGWSEDSYYEALAK	5C(633.3957)	4699.24	634.4	40.8	100
2023-04-20-NBI-B-127-30CE.57854.57854.3	EAPGSLLLCSAPSAAPEALVDSVIAPSR	9C(633.3957)	3353.8	634.4	47.67	100
2023-04-20-NBI-B-127-30CE.61008.61008.3	TNQLEAINAALLGEDCFILMPTGGGK	16C(633.3957)	3308.73	634.4	92.18	100
2023-04-20-NBI-B-127-30CE.61215.61215.3	MSPWDMELIPNNAVFPEELGTSVPLTDGECR	30C(633.3957)	4079.98	634.4	55.23	39.7
2023-04-20-NBI-B-127-30CE.54191.54191.3	NPYLNLASVLPSVCLSSPASK	14C(633.3957)	2792.53	634.4	93.98	100
2023-04-20-NBI-B-127-30CE.56949.56949.3	AAVEEGIVLGGGCALLR	13C(633.3957)	2260.27	634.4	72.66	72.14
2023-04-20-NBI-B-127-30CE.58450.58450.3	GEAVDEGEIAENLPEQEILIQSVCETMVPK	24C(633.3957)	3902.96	634.4	100	92.06
2023-04-20-NBI-B-127-30CE.61493.61493.3	SNGLGPVMSGNTAYPVISCPPLTPDWGVQDVWSSLR	19C(633.3957)	4433.23	634.4	52.24	100
2023-04-20-NBI-B-127-30CE.65215.65215.6	GTGCKVPQDVLQKLLESLQENHFQEDEQFLGAVMPR	4C(633.3957)	4716.41	634.4	11.95	38.74
2023-04-20-NBI-B-127-30CE.66439.66439.3	SLPEAPLDVAPEPACVAAVAQVEALGPLENSFLDGSR	15C(633.3957)	4365.27	634.4	66.55	70.33
2023-04-20-NBI-B-127-30CE.29625.29625.4	EMAAMCLGLAHSLSR	5M(15.9949), 6C(633.3957)	2238.14	634.399	30.05	100
2023-04-20-NBI-B-127-30CE.33591.33591.4	KSAGSMCITQFMK	7C(633.3957)	2064.07	634.399	30.79	91.93
2023-04-20-NBI-B-127-30CE.34000.34000.3	SIEIPRPVDGVEVPGCGK	16C(633.3957)	2484.35	634.399	100	81.13
2023-04-20-NBI-B-127-30CE.40593.40593.4	SNCIMDVLEDESVQKPK	3C(633.3957)	2567.31	634.399	25.85	100
2023-04-20-NBI-B-127-30CE.35085.35085.4	GGTCAVAAPFDTVHIPEATK	4C(633.3957)	2617.37	634.399	23.33	100
2023-04-20-NBI-B-127-30CE.38434.38434.3	ALQELPLCLR	8C(633.3957)	1788.04	634.399	14.64	11.79
2023-04-20-NBI-B-127-30CE.62139.62139.3	QAAPCVLFFDELDSIAK	5C(633.3957)	2499.32	634.399	35.56	100
2023-04-20-NBI-B-127-30CE.65541.65541.3	AVCMLSNTTAIAEAWAR	3C(633.3957)	2440.27	634.399	68.54	100
2023-04-20-NBI-B-127-30CE.23153.23153.3	QNPPCAPGAGGPLPAAGSDSPGDGEGGSK	5C(633.3957)	3180.53	634.399	62.26	100
2023-04-20-NBI-B-127-30CE.23277.23277.3	FQPASAPAEDCISSSTEPKPDPK	11C(633.3957)	3034.51	634.399	72.4	31.42
2023-04-20-NBI-B-127-30CE.13248.13248.4	LSKHCSQVDSVR	5C(633.3957)	1991.07	634.399	73.67	64.71
2023-04-20-NBI-B-127-30CE.13729.13729.4	RTDPECTAPIKK	6C(633.3957)	1991.1	634.399	38.01	100
2023-04-20-NBI-B-127-30CE.27175.27175.3	TQNLPNCQLISR	7C(633.3957)	2019.1	634.399	47.64	52.72
2023-04-20-NBI-B-127-30CE.29225.29225.4	VRDGLPLSASTDYEQSTGMQECR	22C(633.3957)	3175.54	634.399	95.45	100
2023-04-20-NBI-B-127-30CE.29611.29611.4	AHLGSCTLGNFVAGK	6C(633.3957)	2107.14	634.399	17.19	50.63
2023-04-20-NBI-B-127-30CE.29311.29311.5	APIICVLGHVDTGKTK	5C(633.3957)	2284.31	634.399	20.62	66.06
2023-04-20-NBI-B-127-30CE.31119.31119.5	LKELNLSFCEIKR	9C(633.3957)	2225.27	634.399	38.52	72.66
2023-04-20-NBI-B-127-30CE.34014.34014.7	IRQPSVDLTDDDQTSSVPHSAISDIMSSDQETYSCKPHGR	35C(633.3957)	5035.4	634.399	14.81	41.29
2023-04-20-NBI-B-127-30CE.34605.34605.4	ICDQWDNLGALTQKR	2C(633.3957)	2393.26	634.399	20.71	23.26
2023-04-20-NBI-B-127-30CE.39225.39225.6	AEVHPAGDTAKECMETLLSSNASMKEELER	13C(633.3957)	3908.91	634.399	24.51	100
2023-04-20-NBI-B-127-30CE.39296.39296.5	RKELEQVCNPIISGLYQGAGGPGPGGFGAQGPK	8C(633.3957)	3915.06	634.399	46.51	100
2023-04-20-NBI-B-127-30CE.40925.40925.3	YSDVEVPASVTGYSFASDGDSGTCSPLR	24C(633.3957)	3499.66	634.399	100	31.35
2023-04-20-NBI-B-127-30CE.36202.36202.5	FYAALPGQQHCYFLNKDAPLPDGR	11C(633.3957)	3353.71	634.399	44.12	91.47
2023-04-20-NBI-B-127-30CE.41407.41407.4	SGDAAIVDMVPGKPMCVESFSDYPPLGR	16C(633.3957), 9M(15.9949)	3586.76	634.399	100	89.11
2023-04-20-NBI-B-127-30CE.36515.36515.3	IDRYTQQGFGNLPICMAK	15C(633.3957)	2687.4	634.399	100	89.39
2023-04-20-NBI-B-127-30CE.42042.42042.4	VANCSLGTATIISENLNNEVMMKK	4C(633.3957)	3212.67	634.399	31.57	100
2023-04-20-NBI-B-127-30CE.42247.42247.2	VNQAIWLLCTGAR	9C(633.3957)	2077.16	634.399	100	37.71
2023-04-20-NBI-B-127-30CE.37369.37369.3	AYHEQLSVAEITNACFEPANQMVK	15C(633.3957), 22M(15.9949)	3341.65	634.399	100	85.08
2023-04-20-NBI-B-127-30CE.37505.37505.3	CPQPPQEQQQLNGLISPELR	1C(633.3957)	2907.54	634.399	100	63.89
2023-04-20-NBI-B-127-30CE.39834.39834.6	CSDAAGYPHATHDLEGPPLDAYSIQGQHTISPLDLAK	1C(633.3957)	4521.24	634.399	22.95	76.19
2023-04-20-NBI-B-127-30CE.43898.43898.4	AYHEQLSVAEITNACFEPANQMVK	15C(633.3957)	3325.66	634.399	60.43	100
2023-04-20-NBI-B-127-30CE.43070.43070.5	CQEVISWLDANTLAEKDEFEHK	1C(633.3957)	3237.61	634.399	6.69	37.96
2023-04-20-NBI-B-127-30CE.43098.43098.4	CKPIDVFDFPDNSDVSSIGR	1C(633.3957)	2843.43	634.399	34.16	80.5
2023-04-20-NBI-B-127-30CE.43124.43124.5	KFSAPGQLCISMTSNLGGSAPISAASATSLGHFTK	9C(633.3957)	4070.11	634.399	35.86	100
2023-04-20-NBI-B-127-30CE.43296.43296.4	FLNDRPAIDALQNSECLIR	16C(633.3957)	2820.51	634.399	56.51	100
2023-04-20-NBI-B-127-30CE.43359.43359.3	AAAAAAVGPGAGGAGSAVPGGAGPCATVSVFPGAR	25C(633.3957), N-term(42.0106)	3524.83	634.399	78.91	47.26
2023-04-20-NBI-B-127-30CE.43395.43395.5	SPDLEASLDTLENNCHVGSDIDFRPK	15C(633.3957)	3504.73	634.399	1.15	3.91
2023-04-20-NBI-B-127-30CE.45071.45071.6	QAAGVISLPVGGNKDKENTGVLHAFPPCEFSQQFLDSPAK	28C(633.3957)	4829.5	634.399	28.51	100
2023-04-20-NBI-B-127-30CE.44313.44313.3	STCSMGSELLPMISPR	3C(633.3957)	2341.2	634.399	24.26	100
2023-04-20-NBI-B-127-30CE.44177.44177.3	GAQDPTAFSVQDPWFCEAR	16C(633.3957)	2757.33	634.399	100	57.62
2023-04-20-NBI-B-127-30CE.45303.45303.5	AWVWNTHADFADECPKPELLAIR	14C(633.3957)	3314.7	634.399	30.66	68.89
2023-04-20-NBI-B-127-30CE.45400.45400.5	AKVDEFPLCGHMVSDEYEQLSSEALEAAR	12M(15.9949), 9C(633.3957)	3872.87	634.399	57.63	89.12
2023-04-20-NBI-B-127-30CE.45407.45407.5	AKVDEFPLCGHMVSDEYEQLSSEALEAAR	12M(15.9949), 9C(633.3957)	3872.87	634.399	55.18	100
2023-04-20-NBI-B-127-30CE.46526.46526.5	ISEVFDCWFESGSMPYAQVHYPFENKR	14M(15.9949), 7C(633.3957)	3914.85	634.399	12.88	100
2023-04-20-NBI-B-127-30CE.46637.46637.5	AWVWNTHADFADECPKPELLAIR	14C(633.3957)	3314.7	634.399	17.54	57.16
2023-04-20-NBI-B-127-30CE.46650.46650.3	LFTEYPCGSGNVYAGVLAVAR	7C(633.3957)	2819.48	634.399	93.94	100
2023-04-20-NBI-B-127-30CE.46747.46747.4	SSVNCPFSSQDMKYPSPFFVFGEK	12M(15.9949), 5C(633.3957)	3376.63	634.399	47.46	100
2023-04-20-NBI-B-127-30CE.47302.47302.3	NAFACFDEEATGTIQEDYLR	5C(633.3957)	2925.4	634.399	72.36	100
2023-04-20-NBI-B-127-30CE.48451.48451.4	DFLQEVCLRPSADPIFEPR	7C(633.3957)	2864.5	634.399	32.68	100
2023-04-20-NBI-B-127-30CE.47980.47980.4	AAPCIYWLPLTDSQIVQKEAER	4C(633.3957)	3163.68	634.399	40.18	100
2023-04-20-NBI-B-127-30CE.52287.52287.4	SLDLFNCEVTNLNDYRESVFK	7C(633.3957)	3138.58	634.399	7.81	20.45
2023-04-20-NBI-B-127-30CE.52925.52925.6	ICDFENASKPQSIQESTGSIIEVLSKIDSEGGVSANHTSR	2C(633.3957)	4866.45	634.399	23.18	66.72
2023-04-20-NBI-B-127-30CE.53780.53780.4	NECDPALALLSDYVLHNSNTMR	21M(15.9949), 3C(633.3957)	3124.54	634.399	47.65	100
2023-04-20-NBI-B-127-30CE.60603.60603.5	GSDFDCELRLLIHQSLAGGIIGVK	6C(633.3957)	3173.74	634.399	20.82	45.95
2023-04-20-NBI-B-127-30CE.55001.55001.5	RPLNPLASGQGTSEENTFYSWLEGLCVEKR	26C(633.3957)	4014.04	634.399	33.58	83.26
2023-04-20-NBI-B-127-30CE.56930.56930.3	ADFNLADFECEEDPFDNLELK	10C(633.3957)	3106.46	634.399	100	73.78
2023-04-20-NBI-B-127-30CE.59807.59807.4	FQADLQTAVVVANDIKCEAQQELR	17C(633.3957)	3321.75	634.399	39.57	100
2023-04-20-NBI-B-127-30CE.59974.59974.6	LTTPTYGDLNHLVSATMSGVTTCLRFPGQLNADLRK	17M(15.9949), 23C(633.3957)	4539.37	634.399	10.99	33.54
2023-04-20-NBI-B-127-30CE.60042.60042.3	VTEDENDEPIEIPSEDDGTVLLSTVTAQFPGACGLR	33C(633.3957)	4450.18	634.399	91.7	51.31
2023-04-20-NBI-B-127-30CE.61509.61509.5	SDQGVEGPGGTGGSGSSPNDPVTNICQAADKQLFTLVEWAKR	26C(633.3957)	4906.43	634.399	39.95	100
2023-04-20-NBI-B-127-30CE.61626.61626.5	DAFSLLAYSDPWNSPVGNQLDPIQREPVCSALNSAILETHNLPK	29C(633.3957)	5452.79	634.399	63.88	68.36
2023-04-20-NBI-B-127-30CE.63580.63580.5	PGHLQEGFGCVVTNRFDQLFDDESDPFEVLK	10C(633.3957)	4171.05	634.399	27.71	100
2023-04-20-NBI-B-127-30CE.62351.62351.4	AYHEQLSVAEITNACFEPANQMVK	15C(633.3957)	3325.66	634.399	29.03	100
2023-04-20-NBI-B-127-30CE.65955.65955.5	YIEELAELISANLSDIDNFNVKPDKCAILK	26C(633.3957)	4011.14	634.399	26.75	52.26
2023-04-20-NBI-B-127-30CE.66858.66858.4	APSSNTDLLSCLLGPPEAASQGPPEDLLSEDPLLLASPAPPLSVQSTPR	11C(633.3957)	5580.9	634.399	31.23	45.82
2023-04-20-NBI-B-127-30CE.13075.13075.3	KGACAVEGSK	4C(633.3957)	1581.87	634.399	65.62	100
2023-04-20-NBI-B-127-30CE.23906.23906.3	CGEMAQAASAAVTR	1C(633.3957)	1998.01	634.399	39.7	100
2023-04-20-NBI-B-127-30CE.17374.17374.4	KHPSSPECLVSAQK	8C(633.3957)	2143.16	634.399	43.31	100
2023-04-20-NBI-B-127-30CE.18971.18971.3	AICEYNENPK	3C(633.3957)	1812.92	634.399	71.79	82.4
2023-04-20-NBI-B-127-30CE.22391.22391.4	CVSVQTDPTDEIPTKK	1C(633.3957)	2393.26	634.399	19.11	55.45
2023-04-20-NBI-B-127-30CE.30850.30850.3	LCNIFSTK	2C(633.3957)	1557.87	634.399	28.92	63.8
2023-04-20-NBI-B-127-30CE.30377.30377.4	SFDSEFKLACK	10C(633.3957)	1907	634.399	33.22	47.15
2023-04-20-NBI-B-127-30CE.31039.31039.4	SRCSDWASAVEEDEMR	3C(633.3957)	2503.16	634.399	33.05	51.88
2023-04-20-NBI-B-127-30CE.33298.33298.3	SLPSAVYCIEDK	8C(633.3957)	1957.03	634.399	42.07	100
2023-04-20-NBI-B-127-30CE.34790.34790.3	NNLLCNGLSLK	5C(633.3957)	1821.03	634.399	11.62	20.01
2023-04-20-NBI-B-127-30CE.36956.36956.3	CILTTVDPDTGVMSR	1C(633.3957)	2240.16	634.399	52.52	87.73
2023-04-20-NBI-B-127-30CE.39735.39735.4	IHTIPTVPIVDCFQK	12C(633.3957)	2343.31	634.399	43.05	100
2023-04-20-NBI-B-127-30CE.41190.41190.3	IAESLPGVESCQNYLFR	11C(633.3957)	2558.33	634.399	81.97	66.6
2023-04-20-NBI-B-127-30CE.43860.43860.3	CPLDPYFIMPDK	1C(633.3957)	2071.06	634.399	15.54	8.64
2023-04-20-NBI-B-127-30CE.57528.57528.3	GEPGGILCFLPGWQEIK	8C(633.3957)	2476.33	634.399	48.69	100
2023-04-20-NBI-B-127-30CE.22056.22056.4	SLSDPCYYNKVDR	6C(633.3957)	2192.1	634.399	54.15	93.78
2023-04-20-NBI-B-127-30CE.23141.23141.3	TVFAEHISDECK	11C(633.3957)	2011.02	634.399	100	72.75
2023-04-20-NBI-B-127-30CE.20604.20604.4	ACKVDSPTVTTTLK	2C(633.3957)	2096.17	634.399	12.76	32.62
2023-04-20-NBI-B-127-30CE.22472.22472.5	CALGWDHQEKLQLHESQKDYK	1C(633.3957)	3188.62	634.399	44.98	94.25
2023-04-20-NBI-B-127-30CE.21635.21635.4	ERCLGPPTTPGPYR	3C(633.3957)	2176.16	634.399	26.79	31.14
2023-04-20-NBI-B-127-30CE.26129.26129.4	CPLDALNTTKPK	1C(633.3957)	1933.08	634.399	29.12	54.43
2023-04-20-NBI-B-127-30CE.28042.28042.4	ICVNGDDAHPLWK	2C(633.3957)	2100.09	634.399	15.91	29.02
2023-04-20-NBI-B-127-30CE.26527.26527.3	CQVGEDYGEPAPEEPPPAPRPSR	1C(633.3957), N-term(42.0106)	3152.53	634.399	81.22	44.22
2023-04-20-NBI-B-127-30CE.28699.28699.4	HGFCGIPITDTGR	4C(633.3957)	2006.05	634.399	14.82	40.55
2023-04-20-NBI-B-127-30CE.29018.29018.5	VVCDENGSKGYAFVHFETQEAADK	3C(633.3957)	3276.59	634.399	23.72	49.01
2023-04-20-NBI-B-127-30CE.29048.29048.3	ADEWACELR	6C(633.3957)	1724.87	634.399	46.39	62.75
2023-04-20-NBI-B-127-30CE.30891.30891.3	TVDSQGPTPVCTPTFLERR	11C(633.3957)	2736.44	634.399	100	59.73
2023-04-20-NBI-B-127-30CE.30897.30897.4	FGEVVDCTIKMDPNTGR	7C(633.3957)	2514.27	634.399	16.7	71.07
2023-04-20-NBI-B-127-30CE.30904.30904.4	MVAAATNNLCEAANAAVQGHASQEK	10C(633.3957)	3131.56	634.399	46.1	100
2023-04-20-NBI-B-127-30CE.29762.29762.4	VKTDTVLILCR	10C(633.3957)	1893.12	634.399	43.47	40.16
2023-04-20-NBI-B-127-30CE.31704.31704.5	KLVFDDFCDSSNVSNKDSSEDDISR	8C(633.3957)	3454.63	634.399	9.25	11.91
2023-04-20-NBI-B-127-30CE.31205.31205.3	LHLPCPQQPPQQQL	5C(633.3957)	2259.23	634.399	76.87	100
2023-04-20-NBI-B-127-30CE.33613.33613.4	FLPAVQSSSFASSTHCQTLQNNITSPDPK	16C(633.3957)	3737.88	634.399	100	99.13
2023-04-20-NBI-B-127-30CE.34632.34632.3	MMCGAPSATQPATAETQHIADQVR	2M(15.9949), 3C(633.3957), N-term(42.0106)	3204.55	634.399	45.33	46.91
2023-04-20-NBI-B-127-30CE.34684.34684.5	IVGAPMHDLLLWNNATVTTCHSK	20C(633.3957), 6M(15.9949)	3169.65	634.399	34.16	100
2023-04-20-NBI-B-127-30CE.39283.39283.4	TVYGGGCSEMLMAHAVTQLANR	10M(15.9949), 7C(633.3957)	2957.47	634.399	31.85	71.17
2023-04-20-NBI-B-127-30CE.40706.40706.3	VCNFLASQVPFPSR	2C(633.3957)	2197.18	634.399	27.2	100
2023-04-20-NBI-B-127-30CE.35740.35740.4	TKGFEVYLAEMSADNQTCGKR	18C(633.3957)	2980.49	634.399	83.94	100
2023-04-20-NBI-B-127-30CE.41504.41504.3	TQADELPACLLSAAR	9C(633.3957)	2191.18	634.399	39.55	44.46
2023-04-20-NBI-B-127-30CE.36013.36013.5	IYHPNIDEKGQVCLPVISAENWKPATK	13C(633.3957)	3682.97	634.399	31.59	100
2023-04-20-NBI-B-127-30CE.38313.38313.3	ELSFSGIPCEGGLR	9C(633.3957)	2097.1	634.399	41.63	37.17
2023-04-20-NBI-B-127-30CE.37214.37214.3	TVIGELPPASSGSALAANVCK	20C(633.3957)	2617.43	634.399	84.84	100
2023-04-20-NBI-B-127-30CE.40018.40018.4	EQQEWKIPPCISNWK	10C(633.3957)	2518.31	634.399	37.29	89.73
2023-04-20-NBI-B-127-30CE.39406.39406.4	AVQEVCPPPAGDKLDSFAIPESLK	6C(633.3957)	3143.67	634.399	57.87	100
2023-04-20-NBI-B-127-30CE.39487.39487.4	AYHEQLSVAEITNACFEPANQMVK	15C(633.3957), 22M(15.9949)	3341.65	634.399	69.55	100
2023-04-20-NBI-B-127-30CE.39566.39566.5	GAELVEGCDGILGDNFRPTQPLSDRVIR	8C(633.3957)	3659.92	634.399	47.79	100
2023-04-20-NBI-B-127-30CE.43684.43684.3	QEPLGSDSEGVNCLAYDEAIMAQQDR	13C(633.3957)	3471.64	634.399	83.47	100
2023-04-20-NBI-B-127-30CE.42905.42905.4	LGYAGNTEPQFIIPSCIAIKESAK	16C(633.3957)	3182.72	634.399	81.09	87.68
2023-04-20-NBI-B-127-30CE.43061.43061.3	ICDPYAWLEDPDSEQTK	2C(633.3957)	2642.27	634.399	62.65	100
2023-04-20-NBI-B-127-30CE.43268.43268.3	YRWQEQSCSLEPSAPEDLL	8C(633.3957)	2883.42	634.399	100	76.59
2023-04-20-NBI-B-127-30CE.43270.43270.3	NAFATPTISLQESCDYLDR	14C(633.3957)	2776.38	634.399	100	57.85
2023-04-20-NBI-B-127-30CE.43452.43452.5	DKQSPSQANGCSDHRPIDILEMLSR	11C(633.3957)	3429.72	634.399	27.38	82.13
2023-04-20-NBI-B-127-30CE.47475.47475.3	AAVEEGIVLGGGCALLR	13C(633.3957)	2260.27	634.399	88.46	80.34
2023-04-20-NBI-B-127-30CE.47732.47732.3	LGELNIGMDGLGNEVSALNQQCNGSK	22C(633.3957)	3293.65	634.399	100	72
2023-04-20-NBI-B-127-30CE.44661.44661.5	EEEVSCSGPLSQKQAEFFLSQQASLLKNDETK	6C(633.3957)	4203.12	634.399	38.21	100
2023-04-20-NBI-B-127-30CE.51223.51223.4	LMCPQEIVDYIADKKDVYE	3C(633.3957)	2904.48	634.399	27.15	77.6
2023-04-20-NBI-B-127-30CE.45687.45687.4	GDVKNFLYAWCGKR	11C(633.3957), N-term(42.0106)	2331.23	634.399	21.73	35.79
2023-04-20-NBI-B-127-30CE.46248.46248.5	NSCISEEERDAYEELLTQAEIQGNINKVNR	3C(633.3957)	4098.04	634.399	31.35	100
2023-04-20-NBI-B-127-30CE.46342.46342.5	HVGDLGNVTADKDGVADVSIEDSVISLSGDHCIIGR	32C(633.3957)	4296.18	634.399	46.02	100
2023-04-20-NBI-B-127-30CE.46847.46847.4	DNCPLVANLVTASLRR	3C(633.3957)	2374.33	634.399	8.6	28.48
2023-04-20-NBI-B-127-30CE.47240.47240.3	EIMPVSTQACVIEPIVSIPK	10C(633.3957)	2786.54	634.399	83.09	100
2023-04-20-NBI-B-127-30CE.48886.48886.4	DVNLRPEQLGDICVGNVLQPGAGAIMAR	13C(633.3957)	3538.89	634.399	74.73	100
2023-04-20-NBI-B-127-30CE.48027.48027.3	VPAGCPGPQPAPTQELSLQVLDLQSVK	5C(633.3957)	3404.85	634.399	52.58	100
2023-04-20-NBI-B-127-30CE.50017.50017.5	AGYPQYVSEILEKVTCERR	16C(633.3957)	2873.52	634.399	8.39	15.39
2023-04-20-NBI-B-127-30CE.50140.50140.5	AVGPEITKTDLVPAFQNLMKDCEAEVR	22C(633.3957)	3606.89	634.399	13.53	30
2023-04-20-NBI-B-127-30CE.49686.49686.3	NVCLPPEMEVALTEDQVPALKTEAPLAK	3C(633.3957)	3638.94	634.399	79.09	100
2023-04-20-NBI-B-127-30CE.52897.52897.3	GAIYLAEEACPGISDTMVAQLVQR	10C(633.3957)	3167.65	634.399	86.26	100
2023-04-20-NBI-B-127-30CE.50246.50246.6	LLGHWEEAAHDLALACKLDYDEDASAMLK	16C(633.3957)	3860.92	634.399	12.97	61.1
2023-04-20-NBI-B-127-30CE.55549.55549.3	AWDLWDPETLPAEYCLPSAR	15C(633.3957)	2965.48	634.399	90.86	100
2023-04-20-NBI-B-127-30CE.57994.57994.4	TAFQEALDAAGDKLVVVDFSATWCGPCK	24C(633.3957)	3574.79	634.399	48.42	79.13
2023-04-20-NBI-B-127-30CE.58085.58085.3	MIPICPVVSFTYVPSRLGEDAK	5C(633.3957), N-term(42.0106)	3096.65	634.399	64.88	100
2023-04-20-NBI-B-127-30CE.53937.53937.3	QVLMGPYNPDTCPEVGFFDVLGNDR	12C(633.3957), 4M(15.9949)	3431.66	634.399	100	84.26
2023-04-20-NBI-B-127-30CE.54265.54265.5	SGTVPTPLVVGLGAACEVAQQEMEYDHKR	16C(633.3957)	3717.9	634.399	1.38	4.44
2023-04-20-NBI-B-127-30CE.55177.55177.4	LVDPLGEMLAPSWEEHATCLANAEEQDMQR	19C(633.3957)	4015.92	634.399	100	78.92
2023-04-20-NBI-B-127-30CE.56187.56187.3	TTCSSGSALGPGAGAAQPSASPLEGLLDLSYPR	3C(633.3957)	3763.92	634.399	57.91	100
2023-04-20-NBI-B-127-30CE.59820.59820.3	AGGILQEDISEACLILGVK	13C(633.3957)	2561.42	634.399	62.58	100
2023-04-20-NBI-B-127-30CE.59252.59252.3	GTATEPLMLMSVFCQTESFPAER	14C(633.3957)	3177.57	634.399	100	81.41
2023-04-20-NBI-B-127-30CE.59283.59283.5	VNDTIQIDLETGKITDFIKFDTGNLCMVTGGANLGR	26C(633.3957)	4502.33	634.399	24.91	76.28
2023-04-20-NBI-B-127-30CE.59348.59348.4	IKEDILACSAAELNYGLAQFVR	8C(633.3957)	3056.65	634.399	16.39	68.95
2023-04-20-NBI-B-127-30CE.61720.61720.3	VPAGTSPCSTYLSFFSTPSELAGPESLPSWALSDTDSR	8C(633.3957)	4593.24	634.399	25.07	31.57
2023-04-20-NBI-B-127-30CE.59020.59020.3	AAVEEGIVLGGGCALLR	13C(633.3957)	2260.27	634.399	52.04	82.99
2023-04-20-NBI-B-127-30CE.60916.60916.4	NQGATCYMNSLLQTLFFTNQLRK	6C(633.3957)	3323.73	634.399	26.19	100
2023-04-20-NBI-B-127-30CE.64397.64397.4	SSPVPHYMVSSVLELPALLQSIDCK	24C(633.3957)	3345.78	634.399	58.31	91.28
2023-04-20-NBI-B-127-30CE.15101.15101.5	CLPPSEAASDNHLKKPK	1C(633.3957)	2467.34	634.399	22.05	45.34
2023-04-20-NBI-B-127-30CE.23887.23887.3	NLVSPAYCTQESR	8C(633.3957)	2100.08	634.399	92.12	82.55
2023-04-20-NBI-B-127-30CE.25952.25952.4	SLTCTSAVEIMKK	4C(633.3957)	2043.12	634.399	21.61	100
2023-04-20-NBI-B-127-30CE.29102.29102.4	KFDFDACNEVPPAPK	7C(633.3957)	2310.18	634.399	11.45	71.15
2023-04-20-NBI-B-127-30CE.29110.29110.4	KFDFDACNEVPPAPK	7C(633.3957)	2310.18	634.399	17.29	83.5
2023-04-20-NBI-B-127-30CE.31964.31964.3	APPPSLTDCIGTVDSR	9C(633.3957)	2261.18	634.399	73.49	63.35
2023-04-20-NBI-B-127-30CE.33395.33395.3	EGCTVSPETISLNVK	3C(633.3957)	2209.18	634.399	38.41	100
2023-04-20-NBI-B-127-30CE.34059.34059.4	DSEMCKFSPADWER	5C(633.3957)	2333.09	634.399	38.25	100
2023-04-20-NBI-B-127-30CE.40404.40404.4	ACMFEPLPIKLSK	2C(633.3957)	2109.18	634.399	13.29	73.24
2023-04-20-NBI-B-127-30CE.40617.40617.3	QGVCIGLSEIMK	4C(633.3957)	1910.05	634.399	31.75	83.01
2023-04-20-NBI-B-127-30CE.35768.35768.2	CDFTEDQTAEFK	1C(633.3957), N-term(42.0106)	2107.99	634.399	100	52.7
2023-04-20-NBI-B-127-30CE.41691.41691.4	YRLDCNLAVQLLK	5C(633.3957)	2181.24	634.399	18.02	90.56
2023-04-20-NBI-B-127-30CE.37555.37555.5	RCLLDTFKHTDEEFLK	2C(633.3957)	2627.39	634.399	28.82	58.29
2023-04-20-NBI-B-127-30CE.50806.50806.3	TNPGPVGETLLCQLSSYAK	12C(633.3957)	2610.38	634.399	56.76	100
2023-04-20-NBI-B-127-30CE.23009.23009.4	CSAGLGALAQRPGSVSK	1C(633.3957)	2234.23	634.399	20.44	43.17
2023-04-20-NBI-B-127-30CE.23209.23209.4	TCSVSTLSASVHNGAQVK	2C(633.3957)	2421.28	634.399	53.78	100
2023-04-20-NBI-B-127-30CE.13760.13760.4	GNHECASINR	5C(633.3957)	1732.88	634.399	76.37	53.01
2023-04-20-NBI-B-127-30CE.23417.23417.6	GALTGGTEVSALPCTTNAPGNGKPVGSPHVVTSHQSK	14C(633.3957)	4189.17	634.399	30	93
2023-04-20-NBI-B-127-30CE.23574.23574.3	SLQQPGLPSQSCSVQSSGGQPPGR	12C(633.3957)	3014.53	634.399	100	54.6
2023-04-20-NBI-B-127-30CE.23901.23901.4	APPAPPKPEPGEAPGASQCMPLK	19C(633.3957)	2902.52	634.399	48.42	100
2023-04-20-NBI-B-127-30CE.20962.20962.3	TCSNVNWAR	2C(633.3957)	1682.87	634.399	34.29	22.91
2023-04-20-NBI-B-127-30CE.28055.28055.3	VSSSCLDLPDSTEEK	5C(633.3957)	2242.11	634.399	50.78	100
2023-04-20-NBI-B-127-30CE.32846.32846.5	AFQYVETHGEVCPANWTPDSPTIKPSPAASK	12C(633.3957)	3960.98	634.399	37.36	100
2023-04-20-NBI-B-127-30CE.29014.29014.3	WNSPAEEGSSDCEVFSK	12C(633.3957)	2504.16	634.399	100	89.05
2023-04-20-NBI-B-127-30CE.32967.32967.5	TDGHPVMAAGSPCGHIGLWDLEDKK	13C(633.3957)	3266.63	634.399	33.33	100
2023-04-20-NBI-B-127-30CE.31483.31483.5	CFHQLMKDTTLNWK	1C(633.3957)	2397.24	634.399	35.94	51.85
2023-04-20-NBI-B-127-30CE.34005.34005.3	EPELPCGLAPAVSR	6C(633.3957)	2071.12	634.399	29.12	20.9
2023-04-20-NBI-B-127-30CE.34680.34680.4	TGTELVLLTAAPPPPPRPGPCAYAAHGR	21C(633.3957)	3442.87	634.399	100	92.01
2023-04-20-NBI-B-127-30CE.39229.39229.4	MTGGGFGGCTVTLLEASAAPHAMR	23M(15.9949), 9C(633.3957)	2983.48	634.399	40.69	100
2023-04-20-NBI-B-127-30CE.35640.35640.5	QFSTPFQLQCHLENVHSPYESTTK	10C(633.3957)	3453.71	634.399	13.69	16.96
2023-04-20-NBI-B-127-30CE.41462.41462.3	MAGIFDVNTCYGSPQSPQLIR	10C(633.3957), 1M(15.9949)	2945.49	634.399	100	84.56
2023-04-20-NBI-B-127-30CE.35820.35820.3	EECPVFTPPGGETLDQVK	3C(633.3957)	2578.31	634.399	78.95	100
2023-04-20-NBI-B-127-30CE.36015.36015.4	QADSCPYGTMYLSPPADTSWRR	5C(633.3957)	3134.51	634.399	46.49	100
2023-04-20-NBI-B-127-30CE.38569.38569.4	AYHEQLSVAEITNACFEPANQMVK	15C(633.3957), 22M(15.9949)	3341.65	634.399	57.89	100
2023-04-20-NBI-B-127-30CE.41677.41677.4	VAPPYPHLFSSCSPPGMVLDGSPK	12C(633.3957)	3115.6	634.399	34.25	100
2023-04-20-NBI-B-127-30CE.41689.41689.4	VAPPYPHLFSSCSPPGMVLDGSPK	12C(633.3957)	3115.6	634.399	53.87	100
2023-04-20-NBI-B-127-30CE.41772.41772.3	SLCEVQQEVLQLR	3C(633.3957)	2177.2	634.399	53.02	100
2023-04-20-NBI-B-127-30CE.41840.41840.5	TAAQCLEHYEFLLDKAAQR	5C(633.3957)	2839.48	634.399	4.25	0
2023-04-20-NBI-B-127-30CE.38038.38038.4	QATEGPCNMPKPGVFDLINK	7C(633.3957)	2791.45	634.399	31.54	100
2023-04-20-NBI-B-127-30CE.39697.39697.3	ISDLEICADEFPGSSATYR	7C(633.3957)	2706.33	634.399	100	94.18
2023-04-20-NBI-B-127-30CE.39644.39644.4	SGDAAIVDMVPGKPMCVESFSDYPPLGR	15M(15.9949), 16C(633.3957), 9M(15.9949)	3602.76	634.399	76.39	100
2023-04-20-NBI-B-127-30CE.41312.41312.4	LSLPMQETQLCSTDSPLPLEKEEQVR	11C(633.3957)	3603.86	634.399	70.86	100
2023-04-20-NBI-B-127-30CE.43324.43324.4	TDCLPVSSTAQNINFSESIQNYTDKSAQNLASR	3C(633.3957)	4235.09	634.399	24.18	100
2023-04-20-NBI-B-127-30CE.44569.44569.3	AAVEEGIVLGGGCALLR	13C(633.3957)	2260.27	634.399	90.69	89.2
2023-04-20-NBI-B-127-30CE.45528.45528.3	AFSENLDPEDSCLTSLASSSLK	12C(633.3957)	2946.46	634.399	73.03	100
2023-04-20-NBI-B-127-30CE.45678.45678.3	VPFLVLECPNLK	8C(633.3957)	2004.16	634.399	8.49	4.28
2023-04-20-NBI-B-127-30CE.51438.51438.3	CELSSSVQTDINLPYLTMDSSGPK	1C(633.3957)	3217.6	634.399	98.6	100
2023-04-20-NBI-B-127-30CE.46197.46197.4	NADMSEEMQQDSVECATQALEKYNIEK	15C(633.3957)	3736.74	634.399	42.99	55.51
2023-04-20-NBI-B-127-30CE.46462.46462.3	TSGSQDSQPSPLALLAATCSK	19C(633.3957)	2694.4	634.399	69.05	100
2023-04-20-NBI-B-127-30CE.48286.48286.3	CELSSSVQTDINLPYLTMDSSGPK	1C(633.3957)	3217.6	634.399	67.45	100
2023-04-20-NBI-B-127-30CE.48314.48314.3	MGIGLGSENAAGPCNWDEADIGPWAK	14C(633.3957)	3291.58	634.399	97.95	100
2023-04-20-NBI-B-127-30CE.48029.48029.4	ACFGGLFANLIRPGDAK	2C(633.3957)	2382.3	634.399	7.73	66.29
2023-04-20-NBI-B-127-30CE.48050.48050.4	MEVEAVCGGAGEVEAQDSDPAPAFSKAPGSAGHYELPWVEK	7C(633.3957), N-term(42.0106)	4890.33	634.399	35.13	50.48
2023-04-20-NBI-B-127-30CE.48138.48138.5	SHPWTPDDSTDTNGSDNSIPMAYLTLDHQLQPLAPCPNSK	36C(633.3957)	4996.38	634.399	58.87	100
2023-04-20-NBI-B-127-30CE.49618.49618.4	VVETSALLCTAQHLAAVQSSGAPATASGPQVDNTGGEPAWDSPLR	9C(633.3957)	5092.57	634.399	86.46	93.91
2023-04-20-NBI-B-127-30CE.49757.49757.6	LADDVDLEQVANETHGHVGADLAALCSEAALQAIRK	26C(633.3957)	4376.25	634.399	10.63	52.3
2023-04-20-NBI-B-127-30CE.53091.53091.4	SGDAAIVDMVPGKPMCVESFSDYPPLGR	16C(633.3957)	3570.77	634.399	50.95	100
2023-04-20-NBI-B-127-30CE.50547.50547.5	FDECVLDKLGWVRPDLGELSK	4C(633.3957)	3051.62	634.399	29.54	100
2023-04-20-NBI-B-127-30CE.53405.53405.5	LQGAREDALLDSVEVGLSCVGLEEKPEK	19C(633.3957)	3616.91	634.399	25.6	100
2023-04-20-NBI-B-127-30CE.60426.60426.7	VAAPDVVVPTLDTVRHEALLYTWLAEHKPLVLCGPPGSGK	33C(633.3957)	4881.67	634.399	0	0
2023-04-20-NBI-B-127-30CE.60529.60529.5	PGHLQEGFGCVVTNRFDQLFDDESDPFEVLK	10C(633.3957)	4171.05	634.399	28.36	100
2023-04-20-NBI-B-127-30CE.60598.60598.3	RFQTIDIEPDIEALLSQGPSCA	21C(633.3957)	3035.57	634.399	69.65	66.56
2023-04-20-NBI-B-127-30CE.53984.53984.4	SPGVVISDDEPGYDLDLFCIPNHYAEDLER	19C(633.3957)	4010.94	634.399	48.24	100
2023-04-20-NBI-B-127-30CE.54230.54230.3	FSLDEEAILPDQIVCSPVPMLR	15C(633.3957), 20M(15.9949)	3120.63	634.399	100	82.3
2023-04-20-NBI-B-127-30CE.55255.55255.6	LKAEDFIVDVINMDYGMQEKNPIDHVSFYCK	13M(15.9949), 30C(633.3957)	4310.12	634.399	11.44	41.31
2023-04-20-NBI-B-127-30CE.55002.55002.4	LIAALSTPSQQVQESVASCLPPLVPAIKEDAGGMIQR	19C(633.3957)	4450.41	634.399	43.04	100
2023-04-20-NBI-B-127-30CE.54337.54337.4	FVDVAVYFSPEEWGCLRPAQR	15C(633.3957)	3101.59	634.399	59.51	69.61
2023-04-20-NBI-B-127-30CE.56321.56321.3	NQFVSLGSMCFPEAVLLSDER	10C(633.3957)	2974.5	634.399	88.19	100
2023-04-20-NBI-B-127-30CE.59433.59433.5	SLGKYGIICMEDLIHEIYTVGKR	9C(633.3957)	3270.76	634.399	17.25	100
2023-04-20-NBI-B-127-30CE.62825.62825.5	LCDLERANQTLKDEYDALQITFTALEGK	2C(633.3957)	3830.99	634.399	19.08	52.48
2023-04-20-NBI-B-127-30CE.58423.58423.4	MDVFYLQPECSSSTDSPVWYTSTSLDRNTLENMLVR	10C(633.3957)	4817.31	634.399	35.33	32.08
2023-04-20-NBI-B-127-30CE.60682.60682.5	NAGNCLSPAVIVGLLKEASKQADVNLVNAK	5C(633.3957)	3669.04	634.399	14.23	100
2023-04-20-NBI-B-127-30CE.61561.61561.3	NLFFQCMSQTLPTSNYFTTVSESLADDSSSR	6C(633.3957)	4108.95	634.399	38.24	100
2023-04-20-NBI-B-127-30CE.63749.63749.6	LSGDWNPLHIDPNFASLAGFDKPILHGLCTFGFSAR	29C(633.3957)	4546.34	634.399	12.49	42.26
2023-04-20-NBI-B-127-30CE.64155.64155.4	AFGSPMIDLSSPVGGSYNLPSLPDIDCSSTIMLDNIVRK	27C(633.3957)	4742.41	634.399	82.28	82.65
2023-04-20-NBI-B-127-30CE.66537.66537.4	ENSTLNCASFTAGIVEAVLTHSGFPAK	7C(633.3957)	3396.75	634.399	58.52	100
2023-04-20-NBI-B-127-30CE.17073.17073.4	IHQEVFSSCHR	9C(633.3957)	1975.02	634.399	100	99.84
2023-04-20-NBI-B-127-30CE.14250.14250.4	YCDPDSYHRR	2C(633.3957)	1943.94	634.399	28.7	24.27
2023-04-20-NBI-B-127-30CE.30076.30076.4	AVLFCLSEDKK	5C(633.3957)	1885.05	634.399	25.24	44.62
2023-04-20-NBI-B-127-30CE.32618.32618.3	QWNNCAFLESSAK	5C(633.3957)	2130.07	634.399	59.96	100
2023-04-20-NBI-B-127-30CE.32721.32721.4	NHLLPDIVTCVQSSRK	10C(633.3957)	2442.35	634.399	48.95	100
2023-04-20-NBI-B-127-30CE.28725.28725.3	LTYLGCASVNAPR	6C(633.3957)	1997.09	634.399	23.51	100
2023-04-20-NBI-B-127-30CE.30522.30522.3	AATACFGFPK	5C(633.3957)	1644.88	634.399	29.93	95.83
2023-04-20-NBI-B-127-30CE.31888.31888.4	KGAIVFNATSEFCR	13C(633.3957)	2175.16	634.399	22.89	33.6
2023-04-20-NBI-B-127-30CE.33600.33600.3	ELAEITLDPPPNCSAGPK	13C(633.3957)	2484.3	634.399	98.67	100
2023-04-20-NBI-B-127-30CE.35544.35544.3	LIGTNCIIYPVNSK	6C(633.3957)	2167.22	634.399	54.69	100
2023-04-20-NBI-B-127-30CE.38812.38812.4	KAGEDLEVSEGLMCFDPK	14C(633.3957)	2600.3	634.399	41.07	100
2023-04-20-NBI-B-127-30CE.41186.41186.3	CLSENISAAIQANGEMVTK	1C(633.3957)	2611.35	634.399	60.71	100
2023-04-20-NBI-B-127-30CE.42888.42888.3	MQSACLLSDMESFK	1M(15.9949), 5C(633.3957)	2238.08	634.399	51.85	100
2023-04-20-NBI-B-127-30CE.43116.43116.2	VVNEINIEDLCLTK	11C(633.3957)	2235.23	634.399	100	89.99
2023-04-20-NBI-B-127-30CE.45887.45887.3	GSQMGTVQPIPCLLSMPTR	12C(633.3957)	2648.4	634.399	100	74.7
2023-04-20-NBI-B-127-30CE.47938.47938.3	VWLWTACDFADGER	7C(633.3957)	2301.14	634.399	59.45	100
2023-04-20-NBI-B-127-30CE.48022.48022.4	CGEEIAVQFVDMVKGK	1C(633.3957)	2385.25	634.399	6.76	52.04
2023-04-20-NBI-B-127-30CE.50633.50633.4	ADEQTTCEVLDYFLRR	7C(633.3957)	2591.32	634.399	63.2	98.62
2023-04-20-NBI-B-127-30CE.57725.57725.2	ECLPLIIFLR	2C(633.3957)	1849.1	634.399	66.22	34.08
2023-04-20-NBI-B-127-30CE.23213.23213.5	HGSLGSSIKDEASLPDCSSSR	17C(633.3957)	2765.38	634.399	36.18	45.13
2023-04-20-NBI-B-127-30CE.23657.23657.4	LASTEESMCQLAKDQR	9C(633.3957)	2442.24	634.399	56.51	97.95
2023-04-20-NBI-B-127-30CE.23916.23916.4	KAAAPAPEEEMDECEQALAAEPK	11M(15.9949), 14C(633.3957)	3076.48	634.399	60.93	100
2023-04-20-NBI-B-127-30CE.23936.23936.3	ASVGECPAPVPVKDK	6C(633.3957), N-term(42.0106)	2171.18	634.399	67.58	100
2023-04-20-NBI-B-127-30CE.15593.15593.3	QCPEPTSTAEK	2C(633.3957)	1822.92	634.399	68.39	79.77
2023-04-20-NBI-B-127-30CE.19909.19909.4	CSEQPSISDIKEK	1C(633.3957)	2096.09	634.399	28.31	47.78
2023-04-20-NBI-B-127-30CE.28386.28386.4	VNCLDKFWHK	3C(633.3957)	1922.03	634.399	37.76	77.41
2023-04-20-NBI-B-127-30CE.28492.28492.3	ENEDENSSSTNLCVEDLQK	13C(633.3957)	2786.3	634.399	100	67.3
2023-04-20-NBI-B-127-30CE.28722.28722.4	SAGVQCFGPTAEAAQLESSKR	6C(633.3957)	2769.42	634.399	29.07	62.77
2023-04-20-NBI-B-127-30CE.30855.30855.3	GGGGYTCQSGSGWDEFTK	7C(633.3957)	2469.14	634.399	68.07	70.44
2023-04-20-NBI-B-127-30CE.29875.29875.5	KPTDGASSSNCVTDISHLVR	11C(633.3957)	2719.41	634.399	11.78	78.85
2023-04-20-NBI-B-127-30CE.31829.31829.3	CSVPVDQASESLLK	1C(633.3957)	2108.13	634.399	71.64	100
2023-04-20-NBI-B-127-30CE.34023.34023.3	ALCDPLEEVR	3C(633.3957)	1776.96	634.399	15.67	20.69
2023-04-20-NBI-B-127-30CE.34060.34060.3	LPLCSLPGEPGNGPDQQLQR	4C(633.3957)	2751.45	634.399	39.72	100
2023-04-20-NBI-B-127-30CE.34124.34124.3	LQPAGSVSSTPLSTPCSSVPSSPSFSPTEQK	16C(633.3957)	3722.88	634.399	68.48	57.25
2023-04-20-NBI-B-127-30CE.35255.35255.4	VMTIPYQPMPASSPVICAGGQDR	17C(633.3957), 2M(15.9949)	3066.54	634.399	58.26	100
2023-04-20-NBI-B-127-30CE.34578.34578.4	ADIDVSGPKVDVECPDVNIEGPEGK	14C(633.3957)	3214.62	634.399	63.24	100
2023-04-20-NBI-B-127-30CE.39208.39208.5	KRYDQDLCYTDILFTEQER	8C(633.3957)	3068.54	634.399	21.89	100
2023-04-20-NBI-B-127-30CE.34848.34848.3	IAILTCPFEPPKPK	6C(633.3957)	2186.26	634.399	40.28	100
2023-04-20-NBI-B-127-30CE.38389.38389.3	CELLYEGPPDDEAAMGIK	1C(633.3957)	2583.27	634.399	44.8	73.61
2023-04-20-NBI-B-127-30CE.37367.37367.4	HCAPSGTPTGPEILAAAVPPSSLK	2C(633.3957)	2933.58	634.399	57.33	100
2023-04-20-NBI-B-127-30CE.36961.36961.3	LIDFLECGKTNLR	7C(633.3957)	2154.2	634.399	83.11	100
2023-04-20-NBI-B-127-30CE.41782.41782.5	KLMSSNSTDLPLNIECFMNDKDVSGK	16C(633.3957), 3M(15.9949)	3534.75	634.399	27.73	100
2023-04-20-NBI-B-127-30CE.38748.38748.3	CTLSANLVASGELMSSK	1C(633.3957)	2343.23	634.399	74.98	100
2023-04-20-NBI-B-127-30CE.39722.39722.4	GAELVEGCDGILGDNFRPTQPLSDR	8C(633.3957)	3291.67	634.399	19.92	15.13
2023-04-20-NBI-B-127-30CE.39567.39567.5	VSGGLEVLAEKCPNLTHLNLSGNK	12C(633.3957)	3125.7	634.399	25.13	75.75
2023-04-20-NBI-B-127-30CE.43508.43508.3	ADDLDFETGDAGASATFPMQCSALRK	21C(633.3957), N-term(42.0106)	3391.62	634.399	100	39.87
2023-04-20-NBI-B-127-30CE.43542.43542.4	QSEVALPCTSIEADEGLIIGTHSR	8C(633.3957)	3158.64	634.399	30.54	100
2023-04-20-NBI-B-127-30CE.43690.43690.3	CYVQPQWVFDSVNAR	1C(633.3957)	2444.24	634.399	72.79	100
2023-04-20-NBI-B-127-30CE.43101.43101.5	ALEATTEHIRQELAVFCSPEPPAK	17C(633.3957)	3269.72	634.399	11.66	100
2023-04-20-NBI-B-127-30CE.43311.43311.3	AQDVDATNPNYEIMCMIR	15C(633.3957)	2716.31	634.399	100	78.33
2023-04-20-NBI-B-127-30CE.44298.44298.4	CADQRPESSLLNLISYR	1C(633.3957)	2597.37	634.399	35.09	56.05
2023-04-20-NBI-B-127-30CE.44534.44534.3	NSSAQAFLGPENPEEPYLDGINYNCVAPGK	25C(633.3957)	3826.86	634.399	70.8	100
2023-04-20-NBI-B-127-30CE.44652.44652.4	DFCFGPWKLTASK	3C(633.3957)	2132.12	634.399	11.22	75.57
2023-04-20-NBI-B-127-30CE.45473.45473.3	TATFENIVCVLNR	9C(633.3957)	2112.15	634.399	56.02	80.42
2023-04-20-NBI-B-127-30CE.46231.46231.4	AENGLLMTPCYTANFVAPEVLKR	10C(633.3957)	3169.68	634.399	44.01	100
2023-04-20-NBI-B-127-30CE.46821.46821.4	NSPEDLGLSLTGDSCKLMLSTSEYSQSPK	15C(633.3957)	3719.84	634.399	79.13	100
2023-04-20-NBI-B-127-30CE.52447.52447.5	GHNCPKPVLNFYEANFPANVMDVIAR	4C(633.3957)	3548.82	634.399	18.68	52.9
2023-04-20-NBI-B-127-30CE.48495.48495.4	ILSDLLPFCRPGPEGQLAATALR	9C(633.3957)	3070.71	634.399	28.52	49.23
2023-04-20-NBI-B-127-30CE.49559.49559.4	TKDDIIICEIGDVFK	8C(633.3957)	2341.27	634.399	28.94	100
2023-04-20-NBI-B-127-30CE.49855.49855.3	ANCSDNEFTQALTAAIPPESLTR	3C(633.3957)	3081.55	634.399	69.6	100
2023-04-20-NBI-B-127-30CE.49915.49915.4	NTVMEVKLNLNGNWLLTASRDHLCK	24C(633.3957), 4M(15.9949)	3517.86	634.399	55.31	100
2023-04-20-NBI-B-127-30CE.50121.50121.3	ADDLDFETGDAGASATFPMQCSALR	21C(633.3957), N-term(42.0106)	3263.52	634.399	100	76.66
2023-04-20-NBI-B-127-30CE.50154.50154.4	EKLEDPDPGVQSAAVNVICELAR	19C(633.3957)	3085.62	634.399	74.86	100
2023-04-20-NBI-B-127-30CE.50221.50221.3	EIQSPLSSICDGSIALDAEPVTQPASLPR	10C(633.3957)	3626.9	634.399	49.87	45.83
2023-04-20-NBI-B-127-30CE.50232.50232.3	DGPCIYNNLEFGIDLDTR	4C(633.3957)	2687.34	634.399	44.1	100
2023-04-20-NBI-B-127-30CE.55497.55497.5	MKGNFTLPEVAECFDEITYVELQKEEAQK	13C(633.3957), 1M(15.9949)	4038.01	634.399	19.56	58.69
2023-04-20-NBI-B-127-30CE.53393.53393.3	AAVEEGIVLGGGCALLR	13C(633.3957)	2260.27	634.399	100	86.16
2023-04-20-NBI-B-127-30CE.56635.56635.3	EAGCSSETGLLPGSIFAPSGANSLLDMASK	4C(633.3957)	3542.77	634.399	74.12	100
2023-04-20-NBI-B-127-30CE.57006.57006.6	ASELPVSEVASILQADLQNGLNKCEVSHRR	24C(633.3957)	3896.07	634.399	6.43	17.1
2023-04-20-NBI-B-127-30CE.63103.63103.4	DLTEFTQVVQHDTACTIAATASVVK	15C(633.3957)	3280.71	634.399	30.1	100
2023-04-20-NBI-B-127-30CE.63597.63597.3	GMSLQSNYLGLAAAPAIMSYAECSVPIGVTAPSLQPVQAR	23C(633.3957)	4694.44	634.399	34.92	25.51
2023-04-20-NBI-B-127-30CE.65603.65603.3	EEGVSFLINTFEGGGCGQPSGILAQPTLLYLR	16C(633.3957)	3999.09	634.399	100	45.06
2023-04-20-NBI-B-127-30CE.18632.18632.3	CHTPPLYR	1C(633.3957)	1618.88	634.399	60.92	47.14
2023-04-20-NBI-B-127-30CE.19810.19810.5	YGDGGSTFQSTTGHCVHMR	15C(633.3957)	2673.25	634.399	61.02	79.49
2023-04-20-NBI-B-127-30CE.27852.27852.3	VVAACAMPVMK	5C(633.3957)	1751.96	634.399	44.68	95.8
2023-04-20-NBI-B-127-30CE.32627.32627.4	EVTIVVLGNKCDLQEQR	11C(633.3957)	2576.41	634.399	58.45	100
2023-04-20-NBI-B-127-30CE.28741.28741.3	CSNILLNNSGQIK	1C(633.3957)	2036.12	634.399	65.02	100
2023-04-20-NBI-B-127-30CE.28842.28842.3	KFDFDACNEVPPAPK	7C(633.3957)	2310.18	634.399	77.92	100
2023-04-20-NBI-B-127-30CE.28946.28946.2	ASVGECPAPVPVK	6C(633.3957), N-term(42.0106)	1928.05	634.399	91.88	100
2023-04-20-NBI-B-127-30CE.30733.30733.4	CPSILGGLAPEKDQPK	1C(633.3957)	2285.26	634.399	35.57	85.62
2023-04-20-NBI-B-127-30CE.30906.30906.3	LVVPASQCGSLIGK	8C(633.3957)	2004.15	634.399	14.25	6.42
2023-04-20-NBI-B-127-30CE.30247.30247.3	LCASGAGATPDTAIEEIK	2C(633.3957)	2379.25	634.399	59.77	100
2023-04-20-NBI-B-127-30CE.35350.35350.3	SNCVLEAFGNAK	3C(633.3957)	1884.99	634.399	27.27	100
2023-04-20-NBI-B-127-30CE.35393.35393.3	CPQSVGWMPGLNER	1C(633.3957)	2206.11	634.399	74.4	100
2023-04-20-NBI-B-127-30CE.35662.35662.3	WNDNCPSWNTIDPEER	5C(633.3957)	2608.21	634.399	38.78	73.8
2023-04-20-NBI-B-127-30CE.35675.35675.4	FMADIDLDPGCTLNKK	11C(633.3957)	2413.25	634.399	14.37	34.58
2023-04-20-NBI-B-127-30CE.39761.39761.4	CYASDQEVLDMHGFLR	1C(633.3957)	2516.23	634.399	15.18	37.49
2023-04-20-NBI-B-127-30CE.43707.43707.4	CTLAEKLGGSAVISLEGKPL	1C(633.3957)	2618.48	634.399	21.77	87.93
2023-04-20-NBI-B-127-30CE.43140.43140.3	LQGINCGPDFTPSFANLGR	6C(633.3957)	2639.36	634.399	47.22	100
2023-04-20-NBI-B-127-30CE.23407.23407.4	EMEHNTVCAAGTSPVGEIGEEK	2M(15.9949), 8C(633.3957)	2936.4	634.398	22.78	53.45
2023-04-20-NBI-B-127-30CE.23427.23427.4	MPCQSLQPEPINTPTHTK	3C(633.3957)	2654.37	634.398	38.83	100
2023-04-20-NBI-B-127-30CE.23433.23433.4	RAQCETLSPDGLPEEQPQTTK	4C(633.3957)	2960.5	634.398	66.04	100
2023-04-20-NBI-B-127-30CE.23540.23540.3	ETCVSGEDPTQGADLSPDEK	3C(633.3957)	2710.27	634.398	38.13	11.78
2023-04-20-NBI-B-127-30CE.22720.22720.4	LREIQPCLAESR	7C(633.3957)	2047.14	634.398	55.11	86.91
2023-04-20-NBI-B-127-30CE.28205.28205.5	CSPPSFTYKYTPEEEQELEKR	1C(633.3957)	3193.57	634.398	40.31	100
2023-04-20-NBI-B-127-30CE.28793.28793.3	VIVVGNPANTNCLTASK	12C(633.3957)	2333.29	634.398	92.02	100
2023-04-20-NBI-B-127-30CE.33030.33030.4	IMSTLQGALAQESACNNTLQQQKR	15C(633.3957)	3265.7	634.398	92.26	100
2023-04-20-NBI-B-127-30CE.33082.33082.4	NGFPHPEPDCNPSEAASEESNSEIEQEIPVEQK	10C(633.3957)	4269.98	634.398	29.28	45.77
2023-04-20-NBI-B-127-30CE.33627.33627.5	VHSPSGALEECYVTEIDQDKYAVR	11C(633.3957)	3341.67	634.398	9.46	8.23
2023-04-20-NBI-B-127-30CE.33631.33631.5	VRLPCQPLVPGPELRPSAAELK	5C(633.3957)	3002.72	634.398	11.9	74.53
2023-04-20-NBI-B-127-30CE.33731.33731.4	ICPQETPLLHSLTQEGK	2C(633.3957)	2526.36	634.398	17.85	90.75
2023-04-20-NBI-B-127-30CE.34016.34016.6	IRQPSVDLTDDDQTSSVPHSAISDIMSSDQETYSCKPHGR	35C(633.3957)	5035.4	634.398	45.03	100
2023-04-20-NBI-B-127-30CE.34107.34107.4	LCQENQWLRDELANTQQK	2C(633.3957)	2849.46	634.398	54.47	100
2023-04-20-NBI-B-127-30CE.40582.40582.5	LYHDIAQQAFKFCLQYTR	13C(633.3957)	2877.51	634.398	25.09	57.49
2023-04-20-NBI-B-127-30CE.40815.40815.4	SVANVIQQAGCPVPEYIKGFQK	11C(633.3957)	3008.63	634.398	35.43	100
2023-04-20-NBI-B-127-30CE.40855.40855.4	GLNDFQCWEKGQASQITASNLVQNYK	7C(633.3957)	3574.8	634.398	59.48	100
2023-04-20-NBI-B-127-30CE.40899.40899.3	LVTDCVAAMNPDAVLR	5C(633.3957)	2320.24	634.398	65.33	100
2023-04-20-NBI-B-127-30CE.40963.40963.4	ILGLQVQQAEHCSIQDAQAAMR	12C(633.3957)	3042.59	634.398	64.12	66.1
2023-04-20-NBI-B-127-30CE.41077.41077.5	QLQAESVSEVVVNRVDVARLPECGSGDGSLQPPR	23C(633.3957)	4224.21	634.398	34.76	54.24
2023-04-20-NBI-B-127-30CE.35633.35633.3	EQVPSLGSNVACGLAYTDYHK	12C(633.3957)	2884.45	634.398	91.84	100
2023-04-20-NBI-B-127-30CE.36083.36083.4	ERTPCAETPAEPVDWAFAQR	5C(633.3957)	2906.45	634.398	55.76	100
2023-04-20-NBI-B-127-30CE.36342.36342.4	AFTMDCITLEGDQVSHR	6C(633.3957)	2555.26	634.398	33.07	84.77
2023-04-20-NBI-B-127-30CE.36687.36687.5	RLNNDLVGSTENLLKEDSCTASSK	19C(633.3957)	3226.66	634.398	19.21	44.05
2023-04-20-NBI-B-127-30CE.38354.38354.5	LHEPYASSQCIASPNFGTVSGLKPASMLEK	10C(633.3957)	3794.95	634.398	25.59	100
2023-04-20-NBI-B-127-30CE.41988.41988.4	DVPEDVAQEMVESGYVCEGDHK	17C(633.3957)	3068.42	634.398	46.74	100
2023-04-20-NBI-B-127-30CE.37360.37360.3	EINDCIGGTVLNISK	5C(633.3957)	2208.19	634.398	31.54	100
2023-04-20-NBI-B-127-30CE.37449.37449.3	AQLSGLQLQPCLYK	11C(633.3957)	2194.23	634.398	54.27	100
2023-04-20-NBI-B-127-30CE.36921.36921.3	DSSTCPGDYVLSVSENSR	5C(633.3957)	2548.22	634.398	73.34	100
2023-04-20-NBI-B-127-30CE.39672.39672.5	NEMNCKEDQFQLSLLAAMGNTQRK	3M(15.9949), 5C(633.3957)	3417.7	634.398	6.2	6.14
2023-04-20-NBI-B-127-30CE.41237.41237.3	FGDYQCNSAMGISQMLK	6C(633.3957)	2525.22	634.398	53.94	100
2023-04-20-NBI-B-127-30CE.43501.43501.3	DAVPATLHLLPCEVAVDGPAPVGR	12C(633.3957)	3029.65	634.398	72.99	42.05
2023-04-20-NBI-B-127-30CE.43570.43570.4	THCPYAVALPEVAPAQPLTEALR	3C(633.3957)	3079.66	634.398	37.53	47.28
2023-04-20-NBI-B-127-30CE.43039.43039.4	NITATFQYLYLCPSEDKSK	12C(633.3957)	2853.47	634.398	49.54	100
2023-04-20-NBI-B-127-30CE.43099.43099.3	QMSVPGIFNPHEIPEEMCD	18C(633.3957), 2M(15.9949)	2821.32	634.398	100	79.2
2023-04-20-NBI-B-127-30CE.43236.43236.3	AEASATGACGEAMAAAEGSSGPAGLTLGR	9C(633.3957), N-term(42.0106)	3238.57	634.398	100	81.48
2023-04-20-NBI-B-127-30CE.47608.47608.4	VRDFWDGFEIICK	12C(633.3957)	2260.18	634.398	14.1	28.51
2023-04-20-NBI-B-127-30CE.48744.48744.7	EIVHIQAGQCGNQIGAKFWEVISDEHGIDPTGSYHGDSDLQLER	10C(633.3957)	5481.68	634.398	15.49	89.52
2023-04-20-NBI-B-127-30CE.44564.44564.3	SFSYTGDSQAQELCLYLTK	14C(633.3957)	2786.39	634.398	73.28	100
2023-04-20-NBI-B-127-30CE.46136.46136.4	AYHEQLSVAEITNACFEPANQMVK	15C(633.3957)	3325.66	634.398	51.61	100
2023-04-20-NBI-B-127-30CE.46406.46406.3	FGAGGGAAGAVLGIDNVCELAAR	18C(633.3957)	2721.44	634.398	100	95.8
2023-04-20-NBI-B-127-30CE.46438.46438.3	ITAQSIEELCAVNLYGPDAQVDR	10C(633.3957)	3137.62	634.398	71.89	100
2023-04-20-NBI-B-127-30CE.46623.46623.3	SGDAAIVDMVPGKPMCVESFSDYPPLGR	15M(15.9949), 16C(633.3957)	3586.76	634.398	53.49	25.66
2023-04-20-NBI-B-127-30CE.46954.46954.3	FGANAILGVSLAVCK	14C(633.3957)	2095.2	634.398	51.29	100
2023-04-20-NBI-B-127-30CE.51930.51930.4	LLLEPMFEVPNSDIVCVEVDKEVVEGK	16C(633.3957), 6M(15.9949)	3678.92	634.398	65.81	100
2023-04-20-NBI-B-127-30CE.52541.52541.7	SKPHSEAGTAFIQTQQLHAAMADTFLEHMCRLDIDSPPITAR	30C(633.3957), N-term(42.0106)	5309.65	634.398	1.03	3.29
2023-04-20-NBI-B-127-30CE.48344.48344.5	ALQECPNSGILWSEAIFLEARPQRR	5C(633.3957)	3516.88	634.398	24.76	86.24
2023-04-20-NBI-B-127-30CE.52323.52323.5	GLKVDLAQRLQEALDAEMLEDEAGGGGAGPGGACK	34C(633.3957)	4059.05	634.398	54.56	100
2023-04-20-NBI-B-127-30CE.52964.52964.3	QLFALSCTAEEQGVLPDDLSGVIR	7C(633.3957)	3193.68	634.398	65.76	100
2023-04-20-NBI-B-127-30CE.50958.50958.4	ELNTLCSELHVEPFQEEGETTILQLEK	6C(633.3957)	3761.92	634.398	61.96	100
2023-04-20-NBI-B-127-30CE.54321.54321.5	DIVKLPEKLLFSQGCNWIQQYSFGPEK	15C(633.3957)	3800.01	634.398	24.77	100
2023-04-20-NBI-B-127-30CE.56404.56404.4	SNILTLMYQCMQDKMPEVR	10C(633.3957)	2932.48	634.398	25.66	100
2023-04-20-NBI-B-127-30CE.56890.56890.4	AAAFVTSPPLSPDPTTPDYINSLLASGDLQLSGSAHCTFSTAQK	37C(633.3957)	5109.58	634.398	82.35	65.55
2023-04-20-NBI-B-127-30CE.67091.67091.3	ALAPQAALIPEEECLAGDWLELDMPLTR	14C(633.3957)	3697.92	634.398	100	51.02
2023-04-20-NBI-B-127-30CE.57288.57288.3	STFFNVLTNSQASAENFPFCTIDPNESR	20C(633.3957)	3768.82	634.398	26.22	14.75
2023-04-20-NBI-B-127-30CE.56169.56169.3	AANATTNPSQLLPLELVDKCIGSR	20C(633.3957), N-term(42.0106)	3185.72	634.398	51.95	31.11
2023-04-20-NBI-B-127-30CE.61972.61972.3	SADNLSCPSPLNVMEPVTELMQEQSYLK	7C(633.3957)	3755.86	634.398	61.87	100
2023-04-20-NBI-B-127-30CE.59928.59928.6	IQHPSNVLHFFNAPLEVTEENFFEICDELGVKRPSSVK	26C(633.3957)	5002.58	634.398	15.09	92.21
2023-04-20-NBI-B-127-30CE.60021.60021.5	GGPGGGFRPFVPHIPFDFYLCEMAFPR	21C(633.3957)	3643.84	634.398	28	85.51
2023-04-20-NBI-B-127-30CE.60022.60022.3	ITAFVPNDGCLNFIEENDEVLVAGFGR	10C(633.3957)	3571.81	634.398	94.6	100
2023-04-20-NBI-B-127-30CE.58933.58933.3	VFIMDNCEELIPEYLNFIR	4M(15.9949), 7C(633.3957)	3006.53	634.398	26.41	63.38
2023-04-20-NBI-B-127-30CE.63982.63982.3	KIDQSEFEGFEYINPLLMSAEECV	23C(633.3957)	3423.67	634.398	100	96.24
2023-04-20-NBI-B-127-30CE.64450.64450.4	AYHEQLSVAEITNACFEPANQMVK	15C(633.3957), 22M(15.9949)	3341.65	634.398	42.73	100
2023-04-20-NBI-B-127-30CE.62376.62376.4	TWYVQATCATQGTGLYEGLDWLSNELSKR	8C(633.3957)	3922.97	634.398	46.28	100
2023-04-20-NBI-B-127-30CE.20723.20723.3	SCPSFSASSEGTR	2C(633.3957)	1947.95	634.398	58.05	47.62
2023-04-20-NBI-B-127-30CE.20888.20888.3	CLEENQELR	1C(633.3957)	1765.91	634.398	55.03	77.1
2023-04-20-NBI-B-127-30CE.24013.24013.2	NLVSPAYCTQESR	8C(633.3957)	2100.08	634.398	100	25.09
2023-04-20-NBI-B-127-30CE.26684.26684.4	CLALATHDNPLR	1C(633.3957)	1956.07	634.398	41.31	51.88
2023-04-20-NBI-B-127-30CE.28837.28837.3	NDPFVVDCSDKLGR	8C(633.3957)	2197.13	634.398	100	60.76
2023-04-20-NBI-B-127-30CE.30720.30720.3	AATESVPCSPSPLAGEIR	8C(633.3957)	2417.27	634.398	95.25	100
2023-04-20-NBI-B-127-30CE.30882.30882.3	DLNYCFSGMSDHR	5C(633.3957)	2177.01	634.398	89.26	100
2023-04-20-NBI-B-127-30CE.30454.30454.4	KFDFDACNEVPPAPK	7C(633.3957)	2310.18	634.398	40.34	82.73
2023-04-20-NBI-B-127-30CE.41054.41054.4	SCPVVQSSQHLFLDLPK	2C(633.3957)	2530.37	634.398	16.54	73.09
2023-04-20-NBI-B-127-30CE.41310.41310.4	DCVLLQEDFLAHR	2C(633.3957)	2191.16	634.398	16.28	100
2023-04-20-NBI-B-127-30CE.43196.43196.3	AVDLCAAPGSWSQVLSQK	5C(633.3957)	2492.32	634.398	31.15	100
2023-04-20-NBI-B-127-30CE.63252.63252.3	DILCGAADEVLAVLK	4C(633.3957)	2162.21	634.398	16.56	67.29
2023-04-20-NBI-B-127-30CE.18373.18373.4	YAGGNPVCVRPTPK	8C(633.3957)	2091.14	634.398	59.94	80.97
2023-04-20-NBI-B-127-30CE.23603.23603.3	GANDFMCDEMER	6M(15.9949), 7C(633.3957)	2065.9	634.398	80.54	100
2023-04-20-NBI-B-127-30CE.24272.24272.3	TSMCSIQSAPPEPATLK	3M(15.9949), 4C(633.3957)	2409.24	634.398	48.79	62.97
2023-04-20-NBI-B-127-30CE.22359.22359.3	ACFQVGTSEEMK	11M(15.9949), 2C(633.3957)	1977.96	634.398	58.6	50.6
2023-04-20-NBI-B-127-30CE.22768.22768.3	LANEGACNEPVLR	7C(633.3957)	2018.07	634.398	93.31	100
2023-04-20-NBI-B-127-30CE.32591.32591.3	DCQIAHGAAQFLR	2C(633.3957)	2062.09	634.398	43.83	100
2023-04-20-NBI-B-127-30CE.25712.25712.3	EEVEDLCRLDK	7C(633.3957)	1981.03	634.398	97.78	100
2023-04-20-NBI-B-127-30CE.28668.28668.4	KVAEPELMGTPDGTCYPPPPVPR	15C(633.3957), 8M(15.9949)	3099.59	634.398	44.56	100
2023-04-20-NBI-B-127-30CE.29086.29086.3	VDENFDCVEADDVEGK	7C(633.3957)	2416.12	634.398	64.89	100
2023-04-20-NBI-B-127-30CE.29876.29876.4	KPTDGASSSNCVTDISHLVR	11C(633.3957)	2719.41	634.398	20.57	62.91
2023-04-20-NBI-B-127-30CE.30434.30434.4	IAPQYYDMSNFPQCEAKR	14C(633.3957)	2793.37	634.398	81.06	95.5
2023-04-20-NBI-B-127-30CE.33011.33011.6	INIPGNMAHSSQLSSPGFCNTFRPVDDKEQR	19C(633.3957)	4078.03	634.398	29.69	55.15
2023-04-20-NBI-B-127-30CE.31298.31298.4	EGFCLQNVDKAPLAK	4C(633.3957)	2265.23	634.398	15.42	68.18
2023-04-20-NBI-B-127-30CE.32157.32157.3	MMCGAPSATQPATAETQHIADQVR	2M(15.9949), 3C(633.3957), N-term(42.0106)	3204.55	634.398	53.77	100
2023-04-20-NBI-B-127-30CE.40901.40901.6	KEGICALGGTSELSSEGTQHSYSEEEKYAFVNWINK	5C(633.3957)	4624.25	634.398	34.74	80.28
2023-04-20-NBI-B-127-30CE.35548.35548.5	QVQSLTCEVDALKGTNESLERQMR	7C(633.3957)	3367.73	634.398	29.04	100
2023-04-20-NBI-B-127-30CE.35606.35606.5	RPVFPPLCGDGLLSGKEETR	8C(633.3957)	2803.52	634.398	16.61	53.29
2023-04-20-NBI-B-127-30CE.38388.38388.3	IGLNNSPVNGNSSCQMAFPSSQSLYR	14C(633.3957)	3403.68	634.398	56.19	45.41
2023-04-20-NBI-B-127-30CE.37287.37287.5	ETTSHNSLTTPCYTPYYVAPEVLGPEKYDK	12C(633.3957)	4035.99	634.398	33.14	100
2023-04-20-NBI-B-127-30CE.40053.40053.4	GCENLNIVQDKIMQQETSVPTLK	2C(633.3957)	3220.69	634.398	45.35	100
2023-04-20-NBI-B-127-30CE.45191.45191.6	AAPKPAASGACSVSAEETEKWMEEAMHMAK	11C(633.3957)	3780.81	634.398	3.92	34.13
2023-04-20-NBI-B-127-30CE.44505.44505.5	RIECLPTSGHLSSLDQDLLMLK	4C(633.3957)	3101.67	634.398	15.44	57.07
2023-04-20-NBI-B-127-30CE.45557.45557.3	AAVEEGIVLGGGCALLR	13C(633.3957)	2260.27	634.398	70.2	57.39
2023-04-20-NBI-B-127-30CE.51471.51471.3	MLCEQYYLVAPELEVEEFNAK	1M(15.9949), 3C(633.3957)	3166.57	634.398	86.82	100
2023-04-20-NBI-B-127-30CE.46449.46449.3	TSDPDVILCNSVELIR	9C(633.3957)	2406.29	634.398	68.89	93.39
2023-04-20-NBI-B-127-30CE.46484.46484.3	AVTDSINQLITMCTQQAPGQK	13C(633.3957)	2879.5	634.398	61.58	78.45
2023-04-20-NBI-B-127-30CE.46884.46884.3	SQLLLVNSTQDNNYGCVPLLEDSETR	16C(633.3957)	3540.79	634.398	100	87.22
2023-04-20-NBI-B-127-30CE.51805.51805.4	HPNEICVPMSVEFEELLK	6C(633.3957)	2746.42	634.398	16.38	100
2023-04-20-NBI-B-127-30CE.52520.52520.3	YAEYFLRPMLQYVCDNSPEVR	14C(633.3957)	3225.61	634.398	100	53.03
2023-04-20-NBI-B-127-30CE.49290.49290.3	LEDPTEVTPGLSFFNPVCATPNSK	18C(633.3957)	3195.63	634.398	100	87.04
2023-04-20-NBI-B-127-30CE.50161.50161.3	AAVEEGIVLGGGCALLR	13C(633.3957)	2260.27	634.398	75.69	88.24
2023-04-20-NBI-B-127-30CE.50937.50937.4	AVFDTPEEAFGVLRPVCVQLTK	17C(633.3957)	3051.66	634.398	37.47	100
2023-04-20-NBI-B-127-30CE.50956.50956.4	SPAAECLSEKETEELMAWMR	6C(633.3957)	2943.43	634.398	33.85	100
2023-04-20-NBI-B-127-30CE.53155.53155.5	TMHHLLLEVEVIEGTLQCPESGR	18C(633.3957)	3223.68	634.398	18.13	41.42
2023-04-20-NBI-B-127-30CE.53309.53309.3	NAPGIPDALPQSPFDAALCSAWK	19C(633.3957)	3001.55	634.398	100	86.91
2023-04-20-NBI-B-127-30CE.53425.53425.4	KADCTITMADSDFLALMTGK	4C(633.3957)	2764.4	634.398	8.52	12.97
2023-04-20-NBI-B-127-30CE.60312.60312.5	REEPEKWPLPPIVDYSQTDFSQLLNCPEFVPR	26C(633.3957)	4462.28	634.398	11.92	23.38
2023-04-20-NBI-B-127-30CE.60401.60401.4	KSSLGSMPFSSDFEDFDYSSWDAMCYLDPSK	25C(633.3957)	4174.86	634.398	72.37	100
2023-04-20-NBI-B-127-30CE.60540.60540.3	SALLPTIPDTEDEISPDKVILCL	22C(633.3957)	3114.69	634.398	74.4	95.21
2023-04-20-NBI-B-127-30CE.54293.54293.4	ERGITLDLGFSCFSVPLPAR	12C(633.3957)	2810.53	634.398	19.86	100
2023-04-20-NBI-B-127-30CE.56790.56790.4	AYHEQLSVAEITNACFEPANQMVK	15C(633.3957)	3325.66	634.398	53.13	100
2023-04-20-NBI-B-127-30CE.59693.59693.5	REEPEKWPLPPIVDYSQTDFSQLLNCPEFVPR	26C(633.3957)	4462.28	634.398	37.25	100
2023-04-20-NBI-B-127-30CE.59701.59701.5	REEPEKWPLPPIVDYSQTDFSQLLNCPEFVPR	26C(633.3957)	4462.28	634.398	31.86	100
2023-04-20-NBI-B-127-30CE.57223.57223.4	EQPPTEPGPQSASEVEKIALNLEGCALSQGSLR	25C(633.3957)	4068.09	634.398	96.61	79.88
2023-04-20-NBI-B-127-30CE.56131.56131.4	LANLAATICSWEDDVNHSFAK	9C(633.3957)	2937.48	634.398	12.33	100
2023-04-20-NBI-B-127-30CE.62834.62834.5	DVAGCEEAKLEIMEFVNFLKNPK	5C(633.3957)	3256.7	634.398	13.63	78.1
2023-04-20-NBI-B-127-30CE.58884.58884.4	MCLDQYSMLPATPWGVWEIIKR	1M(15.9949), 2C(633.3957)	3285.69	634.398	34.26	100
2023-04-20-NBI-B-127-30CE.61412.61412.4	ILQDDIESLMPIVYTPTVGLACSQYGHIFR	22C(633.3957)	4012.09	634.398	62.13	76.01
2023-04-20-NBI-B-127-30CE.63688.63688.3	ACAEFSFHVPSLEELAGVMQK	2C(633.3957), N-term(42.0106)	2967.5	634.398	73.64	100
2023-04-20-NBI-B-127-30CE.64684.64684.3	GPVGNEPLVTDVVLQSFPPLPSCEILDINDEQTLPR	23C(633.3957)	4534.38	634.398	42.4	16.42
2023-04-20-NBI-B-127-30CE.64403.64403.3	LMSANASDLPLSIECFMNDVDVSGTMNR	15C(633.3957)	3662.76	634.398	100	66.57
2023-04-20-NBI-B-127-30CE.65692.65692.4	QQCLMALDTFKELLITDLLPDNR	3C(633.3957)	3322.78	634.398	47.23	100
2023-04-20-NBI-B-127-30CE.23617.23617.3	KFDEKENVSNCIQLK	11C(633.3957)	2427.29	634.398	70.41	100
2023-04-20-NBI-B-127-30CE.19915.19915.4	AGNSCPELVPSRR	5C(633.3957)	2018.08	634.398	49.53	69.48
2023-04-20-NBI-B-127-30CE.30660.30660.4	ADPAIKEPLPVEDVCPK	15C(633.3957)	2453.33	634.398	39.86	74.98
2023-04-20-NBI-B-127-30CE.30506.30506.4	QPDISCILGTGGKSPR	6C(633.3957)	2261.23	634.398	31.76	100
2023-04-20-NBI-B-127-30CE.40631.40631.3	GLAAALLLCQNK	9C(633.3957)	1847.08	634.398	42.38	100
2023-04-20-NBI-B-127-30CE.38638.38638.4	SGHPSCLQFTPVMMAAVK	6C(633.3957)	2536.31	634.398	33.54	100
2023-04-20-NBI-B-127-30CE.38900.38900.4	CEFQDAYVLLSEKK	1C(633.3957)	2305.21	634.398	27.16	100
2023-04-20-NBI-B-127-30CE.53047.53047.4	LRECLPLIIFLR	4C(633.3957)	2118.29	634.398	4.82	29.61
2023-04-20-NBI-B-127-30CE.23037.23037.3	SCEGQNPELLPK	2C(633.3957)	1947.02	634.398	55.59	96.56
2023-04-20-NBI-B-127-30CE.23688.23688.3	SQMACPDENVSSGELR	5C(633.3957)	2355.13	634.398	18.27	10.56
2023-04-20-NBI-B-127-30CE.30789.30789.4	KGTDIMYTGTLDCWRK	13C(633.3957)	2520.3	634.398	79.8	80.03
2023-04-20-NBI-B-127-30CE.34604.34604.3	GIGMNEPLVDCEGYPR	11C(633.3957)	2382.18	634.398	52.49	27.26
2023-04-20-NBI-B-127-30CE.39063.39063.4	NGSLPDCPPPEDPAIAQLLKK	7C(633.3957)	2835.53	634.398	25.87	46.75
2023-04-20-NBI-B-127-30CE.40669.40669.3	DCEVVMMIGLPGAGK	2C(633.3957), 7M(15.9949)	2168.11	634.398	40.16	100
2023-04-20-NBI-B-127-30CE.40760.40760.3	EYTACELMNIYK	5C(633.3957)	2110.06	634.398	34.81	100
2023-04-20-NBI-B-127-30CE.36068.36068.3	MGPSYCLPPTFPK	6C(633.3957)	2070.08	634.398	20.87	39.19
2023-04-20-NBI-B-127-30CE.36141.36141.4	QLNNLALLCQNQGKFEDVER	9C(633.3957)	2964.56	634.398	62.6	100
2023-04-20-NBI-B-127-30CE.41514.41514.5	RLDLDIDGLQKENCPYVITSGITEQER	14C(633.3957)	3737.94	634.398	27.75	100
2023-04-20-NBI-B-127-30CE.35879.35879.4	KGTDIMYTGTLDCWR	13C(633.3957)	2392.2	634.398	33.76	34.76
2023-04-20-NBI-B-127-30CE.36045.36045.4	AQLSPAAAAGHCSWNMALGGGTATLK	12C(633.3957)	3116.6	634.398	61.02	100
2023-04-20-NBI-B-127-30CE.36688.36688.4	RLNNDLVGSTENLLKEDSCTASSK	19C(633.3957)	3226.66	634.398	66.17	100
2023-04-20-NBI-B-127-30CE.36878.36878.5	KLQDLAGGIFPEDEIPEKACR	20C(633.3957)	2961.57	634.398	11.42	24.8
2023-04-20-NBI-B-127-30CE.42262.42262.3	AILQENGCLSDSDMFSQAGLR	8C(633.3957)	2887.43	634.398	78.39	100
2023-04-20-NBI-B-127-30CE.39786.39786.5	EQVPSLGSNVACGLAYTDYHKAAMGLGAR	12C(633.3957)	3611.83	634.398	20.21	40.38
2023-04-20-NBI-B-127-30CE.39825.39825.4	MKLNISFPATGCQKLIEVDDER	12C(633.3957)	3139.65	634.398	57.88	100
2023-04-20-NBI-B-127-30CE.40250.40250.5	IDTHNIIVNQLVFPDPEKPCK	20C(633.3957)	3052.65	634.398	19.46	100
2023-04-20-NBI-B-127-30CE.43010.43010.4	AENGLLMTPCYTANFVAPEVLKR	10C(633.3957), 7M(15.9949)	3185.67	634.398	42.34	100
2023-04-20-NBI-B-127-30CE.43013.43013.4	MFHPNVYADGSICLDILQNR	13C(633.3957), 1M(15.9949)	2954.49	634.398	26.01	96.28
2023-04-20-NBI-B-127-30CE.43123.43123.6	LGGSPTSLGTWGSWIGPDHDKFSAMKYEQGTGCWQGPNR	33C(633.3957)	4841.32	634.398	30.58	63.53
2023-04-20-NBI-B-127-30CE.48813.48813.6	QMELHPDKPPILLVAGKDDMEMCELNLEETGLTR	23C(633.3957)	4498.27	634.398	18.64	90.9
2023-04-20-NBI-B-127-30CE.43993.43993.4	AYHEQLTVAEITNACFEPANQMVK	15C(633.3957)	3339.67	634.398	50.2	100
2023-04-20-NBI-B-127-30CE.44164.44164.3	GEVPCTVTSASPLEEATLSELK	5C(633.3957)	2893.51	634.398	44.67	100
2023-04-20-NBI-B-127-30CE.44721.44721.4	ELNFSHLPSNSVSPGDCLLTTTLGK	17C(633.3957)	3262.7	634.398	38.29	100
2023-04-20-NBI-B-127-30CE.45607.45607.5	EGICALGGTSELSSEGTQHSYSEEEKYAFVNWINK	4C(633.3957)	4496.16	634.398	28.01	100
2023-04-20-NBI-B-127-30CE.51407.51407.4	AYHEQLTVAEITNACFEPANQMVK	15C(633.3957)	3339.67	634.398	41.37	100
2023-04-20-NBI-B-127-30CE.45735.45735.5	AVMEQIPEIQKDSLDQFDCKLLNPSLQK	19C(633.3957)	3863.03	634.398	46.11	100
2023-04-20-NBI-B-127-30CE.45877.45877.4	LMSSNSTDLPLNIECFMNDKDVSGK	15C(633.3957), 2M(15.9949)	3406.66	634.398	82.23	100
2023-04-20-NBI-B-127-30CE.46562.46562.5	LGLHQQGSEPSYLDRTEQLQAVLCSTMEK	24C(633.3957)	3893.98	634.398	21.3	55.22
2023-04-20-NBI-B-127-30CE.46810.46810.6	ALTVPELTQQMFDAKNMMAACDPRHGR	21C(633.3957)	3663.83	634.398	8.88	28.84
2023-04-20-NBI-B-127-30CE.48910.48910.3	QGEYGLASICNGGGGASAMLIQKL	10C(633.3957)	2970.54	634.398	82.03	100
2023-04-20-NBI-B-127-30CE.47991.47991.3	ALEYSNGIFDCQSPTSPFMGSLR	11C(633.3957)	3152.54	634.398	95.62	100
2023-04-20-NBI-B-127-30CE.47994.47994.3	SQGWLCELLR	6C(633.3957)	1837	634.398	22.53	33.53
2023-04-20-NBI-B-127-30CE.52017.52017.3	AAVEEGIVLGGGCALLR	13C(633.3957)	2260.27	634.398	57.4	63.97
2023-04-20-NBI-B-127-30CE.52088.52088.6	EGNQEVPFDVPELWYEDEKHSLNSSSASTTEPDFQKDILIACR	42C(633.3957)	5556.68	634.398	22.4	27.27
2023-04-20-NBI-B-127-30CE.52134.52134.5	LELLHKEYEDEIDCLQKEVEELK	14C(633.3957)	3477.81	634.398	19.68	76.42
2023-04-20-NBI-B-127-30CE.52314.52314.4	LLQDSLGGNSHTLMIACVSPADSNLEETLNTLR	17C(633.3957)	4145.12	634.398	49.78	100
2023-04-20-NBI-B-127-30CE.52763.52763.3	MEDSMDMDMSPLRPQNYLFGCELK	21C(633.3957), 7M(15.9949), N-term(42.0106)	3540.62	634.398	100	75.29
2023-04-20-NBI-B-127-30CE.50953.50953.3	DLQSEFGITGDPQPSSFSPSSWCQGASQDYGLGGASPR	23C(633.3957)	4549.12	634.398	69.89	35.38
2023-04-20-NBI-B-127-30CE.51042.51042.5	SNTGGQAFPQCVFDHWQILPGDPFDNSSRPSQVVAETR	11C(633.3957)	4820.35	634.398	17.62	26.97
2023-04-20-NBI-B-127-30CE.61130.61130.4	AYHEQLSVAEITNACFEPANQMVK	15C(633.3957)	3325.66	634.398	28.32	100
2023-04-20-NBI-B-127-30CE.60453.60453.3	ELPPELLAEIESTMPLCER	17C(633.3957)	2802.47	634.398	87.09	47.3
2023-04-20-NBI-B-127-30CE.54176.54176.7	WNYRDEADVLEVDQGFDDHNLPCDVIWLDIEHADGKR	23C(633.3957)	5030.4	634.398	8.54	55.84
2023-04-20-NBI-B-127-30CE.55208.55208.4	TPLQRPFLQGGLPLGNLPSSSPMDSYPGLCQSPFLDSR	30C(633.3957)	4705.41	634.398	100	88.87
2023-04-20-NBI-B-127-30CE.54898.54898.4	GLGCQTLGPHNPTPPPSLDMFAEELAEEELETPTPTQR	20M(15.9949), 4C(633.3957)	4751.32	634.398	70.22	80.44
2023-04-20-NBI-B-127-30CE.59526.59526.5	QLDMQSSWVYETGRLCEPEVLNSLEETYSPFFRNNSEK	16C(633.3957)	5158.48	634.398	69.34	100
2023-04-20-NBI-B-127-30CE.59566.59566.6	SLGKYGIICMEDLIHEIYTVGKR	9C(633.3957)	3270.76	634.398	7.7	51.52
2023-04-20-NBI-B-127-30CE.59673.59673.4	KLMSANASDLPLNIECFMNDLDVSSK	16C(633.3957)	3487.75	634.398	56.87	100
2023-04-20-NBI-B-127-30CE.59705.59705.3	DICNDVLSLLEK	3C(633.3957)	1994.09	634.398	6.7	6.88
2023-04-20-NBI-B-127-30CE.57030.57030.5	MKGNFTLPEVAECFDEITYVELQKEEAQK	13C(633.3957)	4022.02	634.398	21.67	100
2023-04-20-NBI-B-127-30CE.57042.57042.5	MKGNFTLPEVAECFDEITYVELQKEEAQK	13C(633.3957)	4022.02	634.398	27.91	100
2023-04-20-NBI-B-127-30CE.57048.57048.5	SYAQSQGWWTGEGEFNFSEVFSPVEDHLDCGAGKDSLEK	30C(633.3957)	4969.29	634.398	42.8	73.59
2023-04-20-NBI-B-127-30CE.55803.55803.5	NLDKEYLPIGGLAEFCKASAELALGENSEVLK	16C(633.3957)	4054.14	634.398	11.16	22.85
2023-04-20-NBI-B-127-30CE.55960.55960.5	SDITKLEVDAIVNAANSSLLGGGGVDGCIHR	28C(633.3957)	3713.95	634.398	20.99	59.48
2023-04-20-NBI-B-127-30CE.59421.59421.4	VPPFPLPLEPCTQEFLWR	11C(633.3957)	2801.51	634.398	27.3	100
2023-04-20-NBI-B-127-30CE.58436.58436.5	GEASSSNPATPIKIPDCPVPASLLEELLRPPPAVSK	17C(633.3957)	4313.34	634.398	44.51	100
2023-04-20-NBI-B-127-30CE.59901.59901.7	IQHPSNVLHFFNAPLEVTEENFFEICDELGVKRPSSVK	26C(633.3957)	5002.58	634.398	0	44.61
2023-04-20-NBI-B-127-30CE.60114.60114.5	GGPGGGFRPFVPHIPFDFYLCEMAFPR	21C(633.3957)	3643.84	634.398	26.08	70.96
2023-04-20-NBI-B-127-30CE.59023.59023.3	AVFDTPEEAFGVLRPVCVQLTK	17C(633.3957), N-term(42.0106)	3093.67	634.398	100	61.26
2023-04-20-NBI-B-127-30CE.60861.60861.6	QGPFTLEEHALPEDKWTIDDIAQSLEHCSSLFPAELALKK	28C(633.3957)	5139.64	634.398	36.69	76.45
2023-04-20-NBI-B-127-30CE.61484.61484.3	AAVEEGIVLGGGCALLR	13C(633.3957)	2260.27	634.398	46.26	58.25
2023-04-20-NBI-B-127-30CE.65782.65782.4	DLTEALDEDADPTKSALSAVASLAAAWPQLHQGCSLK	34C(633.3957)	4455.27	634.398	100	76.81
2023-04-20-NBI-B-127-30CE.23229.23229.3	LPECGSGDGSLQPPR	4C(633.3957)	2145.1	634.398	90.93	100
2023-04-20-NBI-B-127-30CE.32712.32712.3	ASCSALMSQPSAPDFVQR	3C(633.3957)	2527.27	634.398	59.86	100
2023-04-20-NBI-B-127-30CE.30631.30631.3	EGIDSECGPFIK	7C(633.3957)	1926.99	634.398	63.25	100
2023-04-20-NBI-B-127-30CE.33408.33408.3	ISGPNPLSCLK	9C(633.3957)	1761	634.398	16.7	37.14
2023-04-20-NBI-B-127-30CE.32428.32428.4	IFHVIVAPCYDK	9C(633.3957)	2037.12	634.398	36.06	32
2023-04-20-NBI-B-127-30CE.41035.41035.3	TSGVVTSCTGVLPQLSMVK	8C(633.3957)	2539.39	634.398	64.7	100
2023-04-20-NBI-B-127-30CE.36028.36028.4	CMPTFQFFKK	1C(633.3957), 2M(15.9949)	1925	634.398	14.31	10.26
2023-04-20-NBI-B-127-30CE.38221.38221.3	CSEGVFLLTTTPR	1C(633.3957)	2056.11	634.398	50.45	100
2023-04-20-NBI-B-127-30CE.38247.38247.4	LKELFPVLCQPDNPSVR	9C(633.3957)	2587.43	634.398	34.19	100
2023-04-20-NBI-B-127-30CE.39402.39402.4	TPCSSLLPLLNAHAATSGK	3C(633.3957)	2513.38	634.398	5.7	28.46
2023-04-20-NBI-B-127-30CE.44521.44521.3	AVCMLSNTTAVAEAWAR	3C(633.3957)	2426.26	634.398	55.57	100
2023-04-20-NBI-B-127-30CE.21236.21236.6	GSSVDAPPRPCHTTPDSQFGTEHVLR	11C(633.3957)	3423.71	634.398	62.54	94.81
2023-04-20-NBI-B-127-30CE.28162.28162.3	AICIDPAYSK	3C(633.3957)	1712.93	634.398	22.5	47.31
2023-04-20-NBI-B-127-30CE.30078.30078.3	NPCLLPYGK	3C(633.3957)	1636.91	634.398	48.44	100
2023-04-20-NBI-B-127-30CE.25285.25285.4	GCGVVKFESPEVAER	2C(633.3957)	2239.18	634.398	8.68	32.61
2023-04-20-NBI-B-127-30CE.28963.28963.3	EGCTEVSLLR	3C(633.3957)	1738.94	634.398	17.19	100
2023-04-20-NBI-B-127-30CE.28977.28977.3	EGCTEVSLLR	3C(633.3957)	1738.94	634.398	57.36	100
2023-04-20-NBI-B-127-30CE.28993.28993.5	VMSNLVEHNGVLESEAGQPQALGSSGTCSSLKK	28C(633.3957)	3990.03	634.398	63.83	100
2023-04-20-NBI-B-127-30CE.29004.29004.5	VMSNLVEHNGVLESEAGQPQALGSSGTCSSLKK	28C(633.3957)	3990.03	634.398	37.39	45.55
2023-04-20-NBI-B-127-30CE.34040.34040.4	DSAPYGEYGSWYKACKVDSPTVNTTLR	15C(633.3957)	3640.8	634.398	98.33	100
2023-04-20-NBI-B-127-30CE.34602.34602.3	GIGMNEPLVDCEGYPR	11C(633.3957)	2382.18	634.398	49.82	22.11
2023-04-20-NBI-B-127-30CE.40601.40601.3	LSVACFYGGTPYGGQFER	5C(633.3957)	2584.29	634.398	27.89	100
2023-04-20-NBI-B-127-30CE.35467.35467.4	KGVSASAVPFTPSSPLLSCSQEGSR	19C(633.3957)	3124.63	634.398	51.68	100
2023-04-20-NBI-B-127-30CE.35688.35688.3	TLLLCGYPNVGK	5C(633.3957)	1910.08	634.398	61.06	100
2023-04-20-NBI-B-127-30CE.36227.36227.3	VGEGPGVCWLAPEQTAGK	8C(633.3957)	2431.27	634.398	98.23	100
2023-04-20-NBI-B-127-30CE.36575.36575.4	TDDCHPWVLPVVK	4C(633.3957)	2141.14	634.398	26.91	100
2023-04-20-NBI-B-127-30CE.38426.38426.3	ENCGIYFPEIK	3C(633.3957)	1945.01	634.398	50.84	100
2023-04-20-NBI-B-127-30CE.42191.42191.3	ALSGYCGFMAANLYAR	6C(633.3957)	2340.19	634.398	58.96	100
2023-04-20-NBI-B-127-30CE.42194.42194.3	ALSGYCGFMAANLYAR	6C(633.3957)	2340.19	634.398	63.87	100
2023-04-20-NBI-B-127-30CE.42340.42340.5	LTDLDKAQLLEIAKANAAAMCAK	21C(633.3957)	3034.67	634.398	19.03	59.78
2023-04-20-NBI-B-127-30CE.37313.37313.4	AYHEQLSVAEITNACFEPANQMVK	15C(633.3957), 22M(15.9949)	3341.65	634.398	41.51	100
2023-04-20-NBI-B-127-30CE.41811.41811.3	TMGFCYQILTEPNADPR	5C(633.3957)	2588.29	634.398	42.76	100
2023-04-20-NBI-B-127-30CE.37969.37969.3	ALSQTVPSSGTNGVSLPADCTGAVPAASPDTAAWR	20C(633.3957)	3988.01	634.398	43.89	25.56
2023-04-20-NBI-B-127-30CE.39782.39782.3	LLSDLCGTVMSTTDVEK	6C(633.3957)	2444.26	634.398	58.41	100
2023-04-20-NBI-B-127-30CE.40180.40180.4	AYHEQLSVAEITNACFEPANQMVK	15C(633.3957), 22M(15.9949)	3341.65	634.398	53.83	100
2023-04-20-NBI-B-127-30CE.43180.43180.4	AYHEQLSVAEITNACFEPANQMVK	15C(633.3957)	3325.66	634.398	28.2	100
2023-04-20-NBI-B-127-30CE.44947.44947.4	LNCFLEQDLKLDIPTGTTPQR	3C(633.3957)	3034.63	634.398	27.24	100
2023-04-20-NBI-B-127-30CE.42434.42434.4	QLLTDFCTHLPNLPDSTAK	7C(633.3957)	2746.45	634.398	27.21	100
2023-04-20-NBI-B-127-30CE.45463.45463.3	QGEYGLASICNGGGGASAMLIQKL	10C(633.3957), 19M(15.9949)	2986.54	634.398	71.66	100
2023-04-20-NBI-B-127-30CE.45734.45734.5	QKVPPVLQVLHCGDESMLDIGGER	12C(633.3957)	3252.71	634.398	17.75	46.83
2023-04-20-NBI-B-127-30CE.45840.45840.5	IAQITGPPDRCQHAAEIITDLLR	11C(633.3957)	3163.73	634.398	31.34	100
2023-04-20-NBI-B-127-30CE.46254.46254.3	AAVEEGIVLGGGCALLR	13C(633.3957)	2260.27	634.398	73.46	89.68
2023-04-20-NBI-B-127-30CE.46563.46563.4	SGDAAIVDMVPGKPMCVESFSDYPPLGR	15M(15.9949), 16C(633.3957)	3586.76	634.398	28.58	21.28
2023-04-20-NBI-B-127-30CE.52432.52432.3	DDECPVVNAYATLIENDSNPEVR	4C(633.3957)	3195.55	634.398	58	100
2023-04-20-NBI-B-127-30CE.48345.48345.3	DIYQDYTQDSFSIQDGNSQYCDSSGFILTK	21C(633.3957)	4070.88	634.398	100	77.24
2023-04-20-NBI-B-127-30CE.51974.51974.3	VGSDMTSQQEFTSCLKETLSGLAK	14C(633.3957)	3192.62	634.398	90.67	100
2023-04-20-NBI-B-127-30CE.52202.52202.4	SGDAAIVDMVPGKPMCVESFSDYPPLGR	16C(633.3957)	3570.77	634.398	41.78	75.64
2023-04-20-NBI-B-127-30CE.53000.53000.5	VTDDMYAEQTENPENPLRCPIKLYDFYLFK	19C(633.3957)	4285.12	634.398	53.79	83.2
2023-04-20-NBI-B-127-30CE.50680.50680.3	AAAAECDVVMAATEPELLDDQEAKR	6C(633.3957), N-term(42.0106)	3320.64	634.398	63.91	100
2023-04-20-NBI-B-127-30CE.57443.57443.4	AYHEQLSVAEITNACFEPANQMVK	15C(633.3957), 22M(15.9949)	3341.65	634.398	42.29	100
2023-04-20-NBI-B-127-30CE.53501.53501.4	AYHEQLSVAEITNACFEPANQMVK	15C(633.3957)	3325.66	634.398	46.65	100
2023-04-20-NBI-B-127-30CE.61278.61278.3	VFIMDNCEELIPEYLNFIR	4M(15.9949), 7C(633.3957)	3006.53	634.398	62.57	61.81
2023-04-20-NBI-B-127-30CE.54066.54066.3	SPQLILVNMASFPECTAAAIK	15C(633.3957)	2836.53	634.398	100	86.39
2023-04-20-NBI-B-127-30CE.56603.56603.3	LCYVALDFEQEMATAASSSSLEK	2C(633.3957)	3125.54	634.398	50.74	100
2023-04-20-NBI-B-127-30CE.57201.57201.5	TLKLTTPTYGDLNHLVSATMSGVTTCLR	26C(633.3957)	3625.93	634.398	20.77	41.4
2023-04-20-NBI-B-127-30CE.59167.59167.5	REEPEKWPLPPIVDYSQTDFSQLLNCPEFVPR	26C(633.3957)	4462.28	634.398	31.75	100
2023-04-20-NBI-B-127-30CE.58332.58332.4	VSMILQSPAFCEELESMIQEQFKK	11C(633.3957), 3M(15.9949)	3463.75	634.398	37.22	100
2023-04-20-NBI-B-127-30CE.62031.62031.3	AAVEEGIVLGGGCALLR	13C(633.3957)	2260.27	634.398	56.25	80.31
2023-04-20-NBI-B-127-30CE.64869.64869.3	LMSANASDLPLNIECFMNDLDVSSK	15C(633.3957)	3359.66	634.398	100	63.78
2023-04-20-NBI-B-127-30CE.62305.62305.3	GQGVYLGMPGCLPVYDALAGEFIR	11C(633.3957)	3158.64	634.398	69.83	100
2023-04-20-NBI-B-127-30CE.65163.65163.4	AYHEQLSVAEITNACFEPANQMVK	15C(633.3957), 22M(15.9949)	3341.65	634.398	55.86	100
2023-04-20-NBI-B-127-30CE.65172.65172.4	AYHEQLSVAEITNACFEPANQMVK	15C(633.3957), 22M(15.9949)	3341.65	634.398	71.85	100
2023-04-20-NBI-B-127-30CE.64376.64376.5	LCGLKVEVDMEKIAAEIAQAEEQAR	2C(633.3957)	3376.78	634.398	5.01	26.45
2023-04-20-NBI-B-127-30CE.66231.66231.4	GLQGVGPGCTDETLLSAIASALHTSTMPITGQLSAAVEK	27M(15.9949), 9C(633.3957)	4473.32	634.398	67.61	100
2023-04-20-NBI-B-127-30CE.26172.26172.5	DGWPAMCIHGDKSQPER	7C(633.3957)	2559.25	634.398	9.29	45.94
2023-04-20-NBI-B-127-30CE.28511.28511.3	GNIDGNVSCSENLVANTAR	9C(633.3957)	2566.29	634.398	100	79.13
2023-04-20-NBI-B-127-30CE.30513.30513.3	SFGSEHYLCSSSSYR	9C(633.3957), N-term(42.0106)	2384.12	634.398	100	43.72
2023-04-20-NBI-B-127-30CE.34033.34033.3	TYITDPVSAPCAPPLQPK	11C(633.3957)	2530.36	634.398	58.62	100
2023-04-20-NBI-B-127-30CE.34129.34129.3	LCPPGIPTPGSGLPPPR	2C(633.3957)	2288.28	634.398	63.02	100
2023-04-20-NBI-B-127-30CE.34152.34152.3	CEVWGENPNPNDWR	1C(633.3957)	2348.11	634.398	67.81	100
2023-04-20-NBI-B-127-30CE.40771.40771.4	CIHEDLLGLTFR	1C(633.3957)	2049.12	634.398	7.9	21.95
2023-04-20-NBI-B-127-30CE.35713.35713.3	DLLVENVPYCDAPTQKQ	10C(633.3957)	2565.33	634.398	90.16	100
2023-04-20-NBI-B-127-30CE.38223.38223.4	VINKDQWCNVLEFSR	8C(633.3957)	2483.31	634.398	39.83	95.5
2023-04-20-NBI-B-127-30CE.48101.48101.3	LVIGQNGILSTPAVSCIIR	16C(633.3957)	2586.5	634.398	100	86.07
2023-04-20-NBI-B-127-30CE.55628.55628.3	SALFQLAEMCLASEGMK	10C(633.3957)	2461.25	634.398	73.64	100
2023-04-20-NBI-B-127-30CE.58277.58277.3	TADPAILPNVLICLASR	13C(633.3957)	2399.37	634.398	23.08	19.4
2023-04-20-NBI-B-127-30CE.21783.21783.3	VCNVAPIAGETK	2C(633.3957)	1834.01	634.397	53.31	88.27
2023-04-20-NBI-B-127-30CE.22875.22875.3	AGQAGLPCDYTANSK	8C(633.3957)	2128.07	634.397	31.83	15.89
2023-04-20-NBI-B-127-30CE.15655.15655.3	CTPNDPEPR	1C(633.3957)	1660.84	634.397	54.93	74.54
2023-04-20-NBI-B-127-30CE.17494.17494.3	TCDSITPSK	2C(633.3957)	1583.83	634.397	72.49	85.06
2023-04-20-NBI-B-127-30CE.17633.17633.5	VKTEQQESDSVQCMPVAKR	13C(633.3957)	2795.44	634.397	39.72	65.46
2023-04-20-NBI-B-127-30CE.22083.22083.5	THEAEIVEGENHTYCIR	15C(633.3957)	2633.3	634.397	40.34	34.75
2023-04-20-NBI-B-127-30CE.21411.21411.5	HGEVCPAGWKPGSDTIKPDVQK	5C(633.3957)	2981.55	634.397	30.81	47.71
2023-04-20-NBI-B-127-30CE.30106.30106.4	KQELEEICHDLEAR	8C(633.3957)	2345.22	634.397	52.16	100
2023-04-20-NBI-B-127-30CE.29106.29106.5	RKTSDANETEDHLESLICK	18C(633.3957)	2821.44	634.397	8.19	16.94
2023-04-20-NBI-B-127-30CE.30551.30551.5	NETSAPFKERPTPSLNNNCTTSEDSLVLYNR	19C(633.3957)	4130.05	634.397	14.97	27.89
2023-04-20-NBI-B-127-30CE.31609.31609.3	LCVPAMNVNDSVTK	2C(633.3957)	2123.12	634.397	31.99	100
2023-04-20-NBI-B-127-30CE.31616.31616.3	LCVPAMNVNDSVTK	2C(633.3957)	2123.12	634.397	59.13	100
2023-04-20-NBI-B-127-30CE.41071.41071.3	FELSCYSLAPQIK	5C(633.3957)	2131.15	634.397	50.26	100
2023-04-20-NBI-B-127-30CE.35447.35447.3	MVLSGCAIIVR	6C(633.3957)	1794.04	634.397	64.1	100
2023-04-20-NBI-B-127-30CE.35654.35654.4	SQSVSVSGPGPGPGPGLCPGPNVLLNQQNPPAPQPQHLAR	18C(633.3957)	4582.4	634.397	20.85	55.05
2023-04-20-NBI-B-127-30CE.38482.38482.4	LTEEKYQVEQCVNEASIIIR	11C(633.3957)	2997.6	634.397	41.92	100
2023-04-20-NBI-B-127-30CE.41901.41901.3	QTFYCVPVPGESTWVK	5C(633.3957)	2473.28	634.397	60.08	100
2023-04-20-NBI-B-127-30CE.41315.41315.5	LNCFLEQDLKLDIPTGTTPQRK	3C(633.3957)	3162.72	634.397	16.68	100
2023-04-20-NBI-B-127-30CE.43202.43202.4	QEDSLFASMPPLCPIGSHPK	13C(633.3957)	2786.42	634.397	41.39	100
2023-04-20-NBI-B-127-30CE.43360.43360.3	LVCGMVSYLNDLPSQR	3C(633.3957)	2427.28	634.397	41.13	100
2023-04-20-NBI-B-127-30CE.47698.47698.3	FLQDCQELSLWINEK	5C(633.3957)	2498.3	634.397	64.42	100
2023-04-20-NBI-B-127-30CE.42440.42440.5	HFVLDECDKMLEQLDMR	7C(633.3957)	2754.36	634.397	13.29	41.37
2023-04-20-NBI-B-127-30CE.48626.48626.4	AYHEQLSVAEITNACFEPANQMVK	15C(633.3957), 22M(15.9949)	3341.65	634.397	31.49	51.08
2023-04-20-NBI-B-127-30CE.45330.45330.4	SGDAAIVDMVPGKPMCVESFSDYPPLGR	16C(633.3957), 9M(15.9949)	3586.76	634.397	92.27	100
2023-04-20-NBI-B-127-30CE.45420.45420.3	AGCAVTSLLASELTK	3C(633.3957)	2096.17	634.397	14.11	100
2023-04-20-NBI-B-127-30CE.45496.45496.2	SCINLPTVLPGSPSK	2C(633.3957), N-term(42.0106)	2187.21	634.397	100	71.91
2023-04-20-NBI-B-127-30CE.46423.46423.5	EGICALGGTSELSSEGTQHSYSEEEKYAFVNWINK	4C(633.3957)	4496.16	634.397	29.88	100
2023-04-20-NBI-B-127-30CE.46595.46595.5	FLKSGDAAIVDMVPGKPMCVESFSDYPPLGR	19C(633.3957)	3959.01	634.397	21.16	65.9
2023-04-20-NBI-B-127-30CE.47354.47354.5	KHPNEICVPMSVEFEELLK	7C(633.3957)	2874.51	634.397	3.21	98.64
2023-04-20-NBI-B-127-30CE.49097.49097.5	QNIVLPSDEKGELDLSLENLDLSKDCGSVSTVDEFPEAR	26C(633.3957)	4894.45	634.397	37.02	53.69
2023-04-20-NBI-B-127-30CE.50018.50018.3	MEDSMDMDMSPLRPQNYLFGCELK	21C(633.3957), 5M(15.9949), 7M(15.9949), N-term(42.0106)	3556.62	634.397	100	76.06
2023-04-20-NBI-B-127-30CE.50065.50065.3	DLLADLIGCQRLPEDQR	9C(633.3957)	2587.39	634.397	100	95.38
2023-04-20-NBI-B-127-30CE.50123.50123.3	MVMTVFACLMGR	1M(15.9949), 8C(633.3957)	2007.03	634.397	9.35	6.22
2023-04-20-NBI-B-127-30CE.50150.50150.3	YCAYNIGDQSAINELMQMR	2C(633.3957)	2852.38	634.397	48.09	100
2023-04-20-NBI-B-127-30CE.52091.52091.6	EGNQEVPFDVPELWYEDEKHSLNSSSASTTEPDFQKDILIACR	42C(633.3957)	5556.68	634.397	24.36	33.8
2023-04-20-NBI-B-127-30CE.52152.52152.3	VQILPECVLPSTMSAVQLESLNK	7C(633.3957)	3131.71	634.397	42.16	100
2023-04-20-NBI-B-127-30CE.52802.52802.3	NAALQPSVLTMCNGGAGDVGLPALVAEAGR	12C(633.3957)	3484.83	634.397	86.26	68.55
2023-04-20-NBI-B-127-30CE.53076.53076.6	VDLNSNGFICDYELHELFKEANMPLPGYKVR	10C(633.3957)	4244.15	634.397	3.62	7.1
2023-04-20-NBI-B-127-30CE.50489.50489.4	TTSGDDACNLTSFRPATLTVTNFFK	8C(633.3957)	3339.69	634.397	42.7	100
2023-04-20-NBI-B-127-30CE.53839.53839.4	VDEFPLCGHMVSDEYEQLSSEALEAAR	7C(633.3957)	3657.74	634.397	57.84	84.52
[truncated: 12,887 more rows]

## Sheet: 35% CE
Spectrum	Peptide	Mods	Pep Mass	Mass Shift	Relative Intensity of TMT Reporter	Relative Intensity of Cysteine Desulfurization Ion
[truncated: 13,335 more rows]

[truncated: 5 more sheets: 40% CE, 45% CE, Compiled peptides, Diagnostic Ion Mining, Charge state]
