# Supplementary material for: Functionalizing tandem mass tags for streamlining click-based quantitative chemoproteomics
Source: Commun Chem. 2024 Apr 10;7:80. doi: 10.1038/s42004-024-01162-x (PMC11006884; doi:10.1038/s42004-024-01162-x)
Supplement: Supplementary file 5 — Supplementary Data 2 [file 42004_2024_1162_MOESM5_ESM.xlsx]

## Sheet: Table of Contents
Related to Figure 4. sCIP-TMT faithfully quantifies cysteine ratios with decreased sample preparation times
Tab	Description
1 to 1 MS2-FAIMS	Reporter Ion raw intensities for samples labeled with sCIP-TMT10plex and mixed in a 1:1 ratio. Data was aquired using HRMS2-FAIMS
1 to 1 SPS-MS3	Reporter Ion raw intensities for samples labeled with sCIP-TMT10plex and mixed in a 1:1 ratio. Data was aquired using SPS-MS3
1-5-10-15 MS2-FAIMS	Reporter Ion raw intensities for samples labeled with sCIP-TMT10plex and mixed in a 1:5:10:15 ratio (For detailed mixing details see Table S1). Data was aquired using HRMS2-FAIMS
1-5-10-15 SPS-MS3	Reporter Ion raw intensities for samples labeled with sCIP-TMT10plex and mixed in a 1:5:10:15 ratio (For detailed mixing details see Table S1). Data was aquired using SPS-MS3
1 to 1 MS2-FAIMS Coverage	Proteome and cysteine coverage for samples labeled with sCIP-TMT10plex and mixed in a 1:1 ratio. Data was aquired using HRMS2-FAIMS
1 to 1 SPS-MS3 Coverage	Proteome and cysteine coverage for samples labeled with sCIP-TMT10plex and mixed in a 1:1 ratio. Data was aquired using SPS-MS3
1-5-10-15 MS2-FAIMS Coverage	Proteome and cysteine coverage for samples labeled with sCIP-TMT10plex and mixed in a 1:5:10:15 ratio (For detailed mixing details see Table S1). Data was aquired using HRMS2-FAIMS
1-5-10-15 SPS-MS3 Coverage	Proteome and cysteine coverage for samples labeled with sCIP-TMT10plex and mixed in a 1:5:10:15 ratio (For detailed mixing details see Table S1). Data was aquired using SPS-MS3
Time Comparison	Time comparison of sCIP-TMT workflow versus traditional cysteine profiling with TMT tags
N-terminal Coverage	Reporter Ion ratios for peptide samples labeled with ethynyl 2-PCA, clicked to 6 unique sCIP-TMT10plex reagents and mixed in a 1:5:10:15:10:5 ratio. Data was aquired using HRMS2-FAIMS
N-terminal Ratios	Proteome and n-termini coverage for peptide samples labeled with ethynyl 2-PCA, clicked to 6 unique sCIP-TMT10plex reagents and mixed in a 1:5:10:15:10:5 ratio. Data was aquired using HRMS2-FAIMS

## Sheet: 1 to 1 MS2-FAIMS
							Reporter Ion Intensity Replicate 1											Reporter Ion Intensity Replicate 2											Reporter Ion Intensity Replicate 3
UniprotID_Cys Position	Gene	ProteinID	Peptide	TMT126	TMT127N	TMT127C	TMT128N	TMT128C	TMT129N	TMT129C	TMT130N	TMT130C	TMT131		TMT126	TMT127N	TMT127C	TMT128N	TMT128C	TMT129N	TMT129C	TMT130N	TMT130C	TMT131		TMT126	TMT127N	TMT127C	TMT128N	TMT128C	TMT129N	TMT129C	TMT130N	TMT130C	TMT131
A0AVT1_C17	UBA6	A0AVT1	MEGSEPVAAHQGEEAScSSWGTGSTNK	5.84469e+06	4.51901e+06	5.46506e+06	2.91815e+06	4.64761e+06	5.46291e+06	4.31617e+06	5.73794e+06	5.70837e+06	5.12146e+06		5.53535e+06	4.21185e+06	5.26348e+06	2.68612e+06	5.11997e+06	5.47446e+06	4.50405e+06	6.13735e+06	5.66514e+06	5.15874e+06		4.97162e+06	4.719e+06	5.26592e+06	3.09205e+06	4.82066e+06	5.6314e+06	5.26683e+06	5.37754e+06	5.64107e+06	4.92968e+06
A0AVT1_C347	UBA6	A0AVT1	KPNVGcQQDSEELLK	6.7788e+06	6.12254e+06	7.08718e+06	4.77633e+06	6.64054e+06	6.91272e+06	7.02375e+06	7.63902e+06	7.32354e+06	6.38024e+06		7.10975e+06	5.64582e+06	6.74024e+06	4.16787e+06	6.59497e+06	7.23834e+06	6.58863e+06	8.24058e+06	7.33619e+06	7.02229e+06		6.40086e+06	6.27369e+06	6.91545e+06	4.03363e+06	7.3652e+06	7.66249e+06	6.16387e+06	7.45689e+06	7.02937e+06	7.38323e+06
A0AVT1_C546	UBA6	A0AVT1	VcPTTETIYNDEFYTKQDVIITALDNVEAR	NA	NA	NA	NA	NA	NA	NA	NA	NA	NA		NA	NA	NA	NA	NA	NA	NA	NA	NA	NA		81816.4	72387.7	104040	52366.4	80824.8	91376.6	77554.9	80363.1	88911.3	93469.3
A0AVT1_C625	UBA6	A0AVT1	GHTEVIVPHLTESYNSHRDPPEEEIPFcTLK	NA	NA	NA	NA	NA	NA	NA	NA	NA	NA		NA	NA	NA	NA	NA	NA	NA	NA	NA	NA		81329.1	87056.7	100205	75299.5	106492	98686.6	20750.4	103951	106902	81370
A0AVT1_C682	UBA6	A0AVT1	IQSGHSLEGcFQVIK	NA	NA	NA	NA	NA	NA	NA	NA	NA	NA		202666	174452	216215	159119	256367	228608	221112	254576	226722	221750		NA	NA	NA	NA	NA	NA	NA	NA	NA	NA
A0FGR8_C181	ESYT2	A0FGR8	AcDLPAWVHFPDTERAEWLNK;AcDLPAWVHFPDTER	2.42138e+06	2.40615e+06	2.57344e+06	1.89407e+06	2.63542e+06	2.89078e+06	2.54134e+06	3.09537e+06	3.04358e+06	2.30441e+06		2.61826e+06	2.42335e+06	2.81896e+06	1.59112e+06	2.61905e+06	2.60368e+06	2.2627e+06	3.19536e+06	3.04589e+06	2.6478e+06		2.65109e+06	2.40766e+06	3.30434e+06	1.39148e+06	2.57714e+06	2.56528e+06	2.32561e+06	3.30392e+06	2.65131e+06	2.69232e+06
A0JNW5_C633	UHRF1BP1L	A0JNW5	HSDLEALFQDFKDcDFFSK	NA	NA	NA	NA	NA	NA	NA	NA	NA	NA		NA	NA	NA	NA	NA	NA	NA	NA	NA	NA		63723.2	52522.6	65390.5	40633	74356.5	67696.8	57931.1	60223.6	67188.6	59438.8
A0JNW5_C647	UHRF1BP1L	A0JNW5	ScDNFNLLHPIFQR	480988	418875	459434	299564	535643	494645	418163	465235	545497	416669		NA	NA	NA	NA	NA	NA	NA	NA	NA	NA		433488	394238	488351	358307	475437	512074	374214	502317	534947	461341
A0JNW5_C744	UHRF1BP1L	A0JNW5	YAESQKEPQTcNQVSLNTSQSESSDLAGR	NA	NA	NA	NA	NA	NA	NA	NA	NA	NA		NA	NA	NA	NA	NA	NA	NA	NA	NA	NA		167520	126725	160992	80208	150923	152933	118768	164587	140133	131724
A0MZ66_C442	SHTN1	A0MZ66	GcESAVDELKGILGTLNK;GcESAVDELK	687632	639495	713415	400008	699800	671485	602238	765220	728862	842726		827975	617489	699669	445851	611883	721645	634410	819822	703865	687777		768973	613880	585113	405535	685277	817809	589727	757027	817670	729377
A0MZ66_C550	SHTN1	A0MZ66	KLEGcTSSK	8.78617e+06	6.13248e+06	8.08202e+06	3.49514e+06	5.36633e+06	7.60551e+06	6.77209e+06	9.13938e+06	7.63224e+06	8.00743e+06		8.83258e+06	6.06193e+06	7.56347e+06	4.90504e+06	6.276e+06	7.39038e+06	6.16971e+06	8.76658e+06	8.13739e+06	7.15638e+06		7.49022e+06	6.66467e+06	8.07674e+06	4.20742e+06	6.5872e+06	7.99134e+06	6.57747e+06	7.96744e+06	8.86062e+06	6.71902e+06
A0MZ66_C565	SHTN1	A0MZ66	VTFQPPSSIGcR	4.63762e+06	4.06429e+06	4.56367e+06	2.94275e+06	4.3732e+06	5.03306e+06	3.88099e+06	5.596e+06	4.97005e+06	4.55981e+06		5.15098e+06	3.59278e+06	5.01292e+06	2.93581e+06	3.91917e+06	4.82117e+06	4.02764e+06	5.86513e+06	4.81624e+06	4.47958e+06		5.09861e+06	3.63228e+06	4.64495e+06	2.99325e+06	4.43596e+06	5.10325e+06	4.19728e+06	5.34941e+06	4.87593e+06	4.2905e+06
A1L020_C21	MEX3A	A1L020	NGGFGELGcFGGSAK	460874	398074	441141	322889	471317	435479	392544	578061	583523	501365		NA	NA	NA	NA	NA	NA	NA	NA	NA	NA		439522	394214	494752	265704	472824	476123	437652	547893	587201	469382
A1L0T0_C276	ILVBL	A1L0T0	cVEILSR	2.71441e+06	2.2686e+06	2.91311e+06	1.72065e+06	2.90705e+06	3.09128e+06	2.73912e+06	3.37104e+06	3.09949e+06	2.68318e+06		3.2e+06	2.26919e+06	2.74989e+06	1.71859e+06	2.67002e+06	3.23226e+06	2.47807e+06	3.38802e+06	2.99365e+06	2.80826e+06		2.78713e+06	2.52494e+06	2.97755e+06	1.66771e+06	2.79118e+06	3.0033e+06	2.38736e+06	3.22412e+06	3.35927e+06	2.78537e+06
A1L0T0_C315	ILVBL	A1L0T0	AAVETLGVPcFLGGMAR	NA	NA	NA	NA	NA	NA	NA	NA	NA	NA		NA	NA	NA	NA	NA	NA	NA	NA	NA	NA		166888	125425	154153	111291	161324	174511	149678	192026	189286	152455
A1L0T0_C568	ILVBL	A1L0T0	EQVPSLGSNVAcGLAYTDYHK	4.95745e+06	4.51058e+06	4.81619e+06	2.93468e+06	5.07807e+06	5.1343e+06	4.19024e+06	5.19625e+06	5.25019e+06	4.7793e+06		5.29555e+06	4.06205e+06	4.65388e+06	2.58952e+06	4.38455e+06	5.53331e+06	4.86573e+06	5.19487e+06	5.33759e+06	4.91947e+06		4.84263e+06	4.05666e+06	5.00368e+06	2.8632e+06	5.53215e+06	4.66127e+06	4.16382e+06	5.34204e+06	5.33157e+06	4.95101e+06
A1L0T0_C608	ILVBL	A1L0T0	VLHDAQQQcR	6.1091e+06	5.42737e+06	6.07207e+06	4.27268e+06	6.04883e+06	6.16188e+06	5.91794e+06	6.85635e+06	6.264e+06	5.7815e+06		6.53254e+06	4.90758e+06	5.70391e+06	3.82211e+06	5.80454e+06	6.64705e+06	5.77092e+06	7.20606e+06	6.78019e+06	5.715e+06		6.16183e+06	5.33766e+06	5.96735e+06	3.49843e+06	6.96858e+06	6.96787e+06	6.0456e+06	6.33022e+06	6.71097e+06	4.96633e+06
A1L390_C30	PLEKHG3	A1L390	PVSTSLHQDGSQERPVSLTSTTSSSGSScDSR	274639	200013	272474	131807	252562	254152	194611	306189	256446	261777		NA	NA	NA	NA	NA	NA	NA	NA	NA	NA		274740	224947	243090	116448	260223	287666	205534	264082	301792	226148
A1X283_C598	SH3PXD2B	A1X283	NDMGLEcGHK	5.39642e+06	4.72615e+06	5.16229e+06	2.80818e+06	4.68368e+06	4.92537e+06	4.98796e+06	5.35899e+06	5.156e+06	5.01264e+06		5.33315e+06	4.37053e+06	5.67061e+06	3.18451e+06	4.32775e+06	4.96239e+06	4.51081e+06	5.32198e+06	5.21894e+06	5.317e+06		4.48961e+06	4.09614e+06	5.13131e+06	3.05681e+06	4.98269e+06	5.66244e+06	5.01401e+06	5.59871e+06	5.44033e+06	4.74562e+06
A1X283_C664	SH3PXD2B	A1X283	TEPPQGEDQVDIcNLR	NA	NA	NA	NA	NA	NA	NA	NA	NA	NA		676632	427846	627894	368401	582744	639630	487453	723313	688117	566916		607384	482900	616014	327190	606293	656710	517528	703052	679435	592440
A1X283_C783	SH3PXD2B	A1X283	GPQcEGHESR	1.20155e+07	1.09331e+07	1.17311e+07	7.55294e+06	1.22355e+07	1.22092e+07	1.10561e+07	1.29456e+07	1.24227e+07	1.17955e+07		1.25181e+07	1.02839e+07	1.30029e+07	7.40461e+06	1.09729e+07	1.14866e+07	1.13809e+07	1.39987e+07	1.2026e+07	1.18567e+07		1.29572e+07	1.06296e+07	1.21906e+07	6.05653e+06	1.19296e+07	1.29834e+07	1.15592e+07	1.18926e+07	1.30577e+07	1.14876e+07
A2RTX5_C62	TARSL2	A2RTX5	AENcDLR	NA	NA	NA	NA	NA	NA	NA	NA	NA	NA		2.85189e+06	2.49351e+06	3.13967e+06	1.69408e+06	2.97854e+06	3.00084e+06	2.54093e+06	3.38189e+06	2.99353e+06	2.48085e+06		3.18429e+06	2.35135e+06	2.8378e+06	1.81569e+06	2.80653e+06	3.03304e+06	2.69691e+06	3.2392e+06	2.91802e+06	2.67289e+06
A2RUB1_C430	MEIOC	A2RUB1	EAVFTADFGLTSEYGLKPHTAcPANDFANVTEK	53292.8	50697.6	65293.6	41317.6	71824.1	52355	66003.6	58076.8	71251.3	55115		NA	NA	NA	NA	NA	NA	NA	NA	NA	NA		NA	NA	NA	NA	NA	NA	NA	NA	NA	NA
A2RUB1_C589	MEIOC	A2RUB1	IKQPNGFcDNYSAQK	NA	NA	NA	NA	NA	NA	NA	NA	NA	NA		NA	NA	NA	NA	NA	NA	NA	NA	NA	NA		240138	179817	238344	160832	230945	251198	185790	241261	247959	232018
A2VDJ0_C555	TMEM131L	A2VDJ0	NGDVcKR	NA	NA	NA	NA	NA	NA	NA	NA	NA	NA		613596	497010	527319	387718	479249	628368	469642	612260	496701	535637		NA	NA	NA	NA	NA	NA	NA	NA	NA	NA
A3KN83_C445	SBNO1	A3KN83	NLcPVGSSKPTK	3.2311e+06	2.85031e+06	3.74361e+06	2.3689e+06	3.04629e+06	3.57532e+06	2.91495e+06	3.56388e+06	3.4582e+06	3.02519e+06		3.74997e+06	3.16506e+06	3.6022e+06	2.02408e+06	3.10574e+06	3.34101e+06	2.85373e+06	4.00702e+06	2.93438e+06	2.99456e+06		3.71189e+06	3.20269e+06	3.54605e+06	1.98045e+06	2.98272e+06	3.39412e+06	2.99094e+06	3.72717e+06	3.35038e+06	2.89133e+06
A3KN83_C699	SBNO1	A3KN83	DSPcKENK	3.41331e+06	2.676e+06	3.14037e+06	1.4068e+06	3.15614e+06	2.98689e+06	2.86144e+06	4.02824e+06	2.71248e+06	2.92725e+06		3.33415e+06	2.70172e+06	3.4347e+06	1.79731e+06	2.55766e+06	3.44832e+06	2.73719e+06	3.53536e+06	2.89039e+06	2.87212e+06		3.07197e+06	2.66936e+06	3.02228e+06	1.73883e+06	2.74539e+06	3.13813e+06	2.92861e+06	3.53271e+06	3.24804e+06	3.2136e+06
A4D1E9_C338	GTPBP10	A4D1E9	TVEFQHIIPISAVTGEGIEELKNcIRK;TVEFQHIIPISAVTGEGIEELKNcIR	344673	303045	388799	230893	441063	439750	370120	487082	475638	382895		333463	277418	369387	227845	449702	394989	397433	560690	454763	384115		370820	341184	423914	211866	425865	388771	383305	473720	450555	397896
A4D1P6_C246	WDR91	A4D1P6	LGDSELAMVcSQR	NA	NA	NA	NA	NA	NA	NA	NA	NA	NA		617171	573935	677214	391319	601498	619550	651880	670481	704586	686522		601927	529907	620542	415822	687002	709828	623292	719016	695049	591770
A4D1P6_C351	WDR91	A4D1P6	ELFSTTTSQcAEKKPEASGPEAEPCPELHTEPVEPLTR	52567.1	37937.6	47011.5	28732.7	48027.9	43801.7	41683.4	55696.3	49365.5	39817.4		NA	NA	NA	NA	NA	NA	NA	NA	NA	NA		NA	NA	NA	NA	NA	NA	NA	NA	NA	NA
A4D1P6_C418	WDR91	A4D1P6	VDcSGRR	NA	NA	NA	NA	NA	NA	NA	NA	NA	NA		258040	212279	253295	173568	230692	249455	236488	281193	301747	243908		NA	NA	NA	NA	NA	NA	NA	NA	NA	NA
A5A3E0_C917	POTEF	A5A3E0	LcYVALDFEQEMATVASSSSLEK	NA	NA	NA	NA	NA	NA	NA	NA	NA	NA		NA	NA	NA	NA	NA	NA	NA	NA	NA	NA		75664.4	71539.5	90646.6	57931.9	95545.2	90278.6	81318.6	101557	93965	81287.2
A5A3E0_C957	POTEF	A5A3E0	FRcPEALFQPCFLGMESCGIHETTFNSIMK	NA	NA	NA	NA	NA	NA	NA	NA	NA	NA		52453.3	54862.8	53988.9	43495.5	67914.8	60722.4	59917.4	75201.7	71096.6	52908.2		NA	NA	NA	NA	NA	NA	NA	NA	NA	NA
A5A3E0_C965	POTEF	A5A3E0	FRCPEALFQPcFLGMESCGIHETTFNSIMK;CPEALFQPcFLGMESCGIHETTFNSIMK	370175	359518	460586	366444	527104	448821	460917	478022	583677	491988		525145	471374	365366	264754	441260	427063	481379	471670	533696	461788		339444	318970	298043	265176	596050	317954	434155	728446	483391	661866
A5A3E0_C972	POTEF	A5A3E0	FRCPEALFQPCFLGMEScGIHETTFNSIMK;CPEALFQPCFLGMEScGIHETTFNSIMK	NA	NA	NA	NA	NA	NA	NA	NA	NA	NA		408534	309699	461593	238975	420200	405917	418367	530009	434608	315876		394476	331349	446895	252472	388957	416527	336837	485627	467789	422849
A5PL33_C895	KRBA1	A5PL33	GQGEScR	NA	NA	NA	NA	NA	NA	NA	NA	NA	NA		376917	301856	405811	241669	371047	414698	350956	428809	387107	373264		NA	NA	NA	NA	NA	NA	NA	NA	NA	NA
A5PLN9_C233	TRAPPC13	A5PLN9	VSLEPSIMYNVTELNSVSQAGEcVSTFGSR	508052	426349	632922	373676	646935	529735	544201	642002	668954	581168		542833	496310	554004	402641	587933	535922	528184	657364	656259	592543		565363	516284	580075	363965	588598	573653	524650	623643	596482	611895
A5YKK6_C1505	CNOT1	A5YKK6	EMMDQAAAQLAQDNCELACcFIQK	118444	101824	129453	68408.6	137180	122211	113987	120828	133245	125061		NA	NA	NA	NA	NA	NA	NA	NA	NA	NA		NA	NA	NA	NA	NA	NA	NA	NA	NA	NA
A5YKK6_C1541	CNOT1	A5YKK6	RYcDPVVLTYQAERMPEQIR	104163	112043	118530	65585.6	127120	103388	100897	137378	138341	118274		NA	NA	NA	NA	NA	NA	NA	NA	NA	NA		NA	NA	NA	NA	NA	NA	NA	NA	NA	NA
A5YKK6_C1706	CNOT1	A5YKK6	AYGSPWcNK	NA	NA	NA	NA	NA	NA	NA	NA	NA	NA		1.73697e+06	1.43474e+06	1.59745e+06	927927	1.56543e+06	1.62966e+06	1.36907e+06	1.75527e+06	1.73296e+06	1.6425e+06		1.6473e+06	1.37829e+06	1.79153e+06	1.14929e+06	1.47775e+06	1.60638e+06	1.46847e+06	1.67214e+06	1.59816e+06	1.60266e+06
A5YKK6_C219	CNOT1	A5YKK6	cPVVLAPLLYPEKR	1.1e+06	860822	1.20334e+06	690829	998424	921516	761284	1.1533e+06	1.09108e+06	1.14389e+06		1.17102e+06	952474	1.03871e+06	575417	1.034e+06	1.14553e+06	859021	1.24008e+06	906407	1.00184e+06		1.15879e+06	734083	1.0217e+06	693445	1.08054e+06	1.00477e+06	830495	1.12008e+06	1.29448e+06	986113
A5YKK6_C624	CNOT1	A5YKK6	cPSILGGLAPEKDQPK	7.25291e+06	5.97152e+06	7.56422e+06	4.57637e+06	6.33893e+06	5.75493e+06	5.95537e+06	7.14289e+06	6.05037e+06	6.62575e+06		6.78383e+06	5.32331e+06	7.18153e+06	4.37996e+06	6.38099e+06	6.87076e+06	5.77611e+06	7.69587e+06	7.07229e+06	5.81908e+06		7.25731e+06	6.22565e+06	6.98823e+06	3.74026e+06	6.36442e+06	7.05194e+06	5.70017e+06	7.05726e+06	6.75944e+06	6.17616e+06
A5YKK6_C890	CNOT1	A5YKK6	EVFNcMLR	NA	NA	NA	NA	NA	NA	NA	NA	NA	NA		NA	NA	NA	NA	NA	NA	NA	NA	NA	NA		316017	253635	285554	190849	287491	330749	269996	311427	323026	279484
A6NDG6_C193	PGP	A6NDG6	YLQQPGcLLVGTNMDNRLPLENGR	NA	NA	NA	NA	NA	NA	NA	NA	NA	NA		1.11879e+06	1.06445e+06	1.17099e+06	830891	1.22931e+06	1.29416e+06	1.06032e+06	1.36391e+06	1.49681e+06	1.23232e+06		1.30801e+06	1.06183e+06	1.21173e+06	701740	1.1329e+06	1.2774e+06	1.20433e+06	1.37447e+06	1.49587e+06	1.09367e+06
A6NDG6_C217	PGP	A6NDG6	FIAGTGcLVR	2.92429e+06	2.27225e+06	2.90031e+06	1.65906e+06	2.79267e+06	3.00277e+06	2.56053e+06	3.56438e+06	2.9301e+06	2.6816e+06		3.13626e+06	2.3914e+06	3.04837e+06	1.72042e+06	2.80817e+06	2.99534e+06	2.42568e+06	3.14207e+06	3.04157e+06	2.57866e+06		3.0358e+06	2.35664e+06	2.90695e+06	1.61127e+06	2.93979e+06	2.94798e+06	2.37566e+06	3.4499e+06	2.95116e+06	2.7128e+06
A6NDG6_C297	PGP	A6NDG6	TILTLTGVSTLGDVKNNQESDcVSKK	2.82905e+07	1.57943e+07	2.49683e+07	1.35326e+07	2.0047e+07	2.49189e+07	2.02608e+07	2.37287e+07	2.34441e+07	1.77424e+07		2.69383e+07	1.74253e+07	2.39804e+07	1.10754e+07	1.97808e+07	2.41906e+07	2.06683e+07	2.25052e+07	2.4429e+07	2.17343e+07		2.66017e+07	2.1322e+07	2.20463e+07	1.15771e+07	1.77402e+07	2.03942e+07	1.74087e+07	2.55331e+07	2.73468e+07	2.27574e+07
A6NDG6_C35	PGP	A6NDG6	AQALLADVDTLLFDcDGVLWRGETAVPGAPEALR	100308	94071.4	87382	75447.3	129025	85955.6	112733	127677	147081	93398.4		107433	83797.2	102877	67857.4	107330	118062	96199.3	140645	112707	116170		112452	90869.4	87857.6	66612.2	118393	121542	107782	120029	106507	121035
A6NDY0_C180	PABPN1L	A6NDY0	VTILcDKFSGHPK	2.46137e+06	1.96347e+06	2.57803e+06	1.61409e+06	2.35426e+06	2.23751e+06	2.31945e+06	3.10087e+06	2.26313e+06	2.51187e+06		2.31043e+06	1.77766e+06	2.91482e+06	1.81585e+06	2.02064e+06	2.64237e+06	2.25424e+06	2.82952e+06	2.83318e+06	2.00534e+06		2.27255e+06	1.8834e+06	2.29325e+06	1.53681e+06	2.33625e+06	2.70023e+06	2.45423e+06	2.94214e+06	2.5007e+06	2.48448e+06
A6NFI3_C650	ZNF316	A6NFI3	ERLPVDGRPLPAPLGGPLSLVEGTGLAcDPFGGGGAAGGGGGLR	225830	214501	250245	166809	288810	216211	211661	306884	349999	264399		258950	212090	239120	165477	275348	266493	254569	298357	267440	257507		228574	227519	256106	181631	277935	263746	267416	264471	300204	227748
A6NHG4_C24	DDTL	A6NHG4	RLcAAAASILGKPADR;LcAAAASILGKPADR	3.7837e+06	3.32583e+06	4.00066e+06	2.53278e+06	4.44032e+06	4.72027e+06	3.89253e+06	4.79518e+06	4.41081e+06	3.83486e+06		3.94344e+06	2.88376e+06	4.2165e+06	2.15567e+06	4.82991e+06	4.59832e+06	3.64366e+06	5.253e+06	4.41736e+06	3.94729e+06		4.48248e+06	3.37561e+06	3.92301e+06	2.25918e+06	3.86887e+06	4.29829e+06	3.55501e+06	5.2844e+06	4.5218e+06	4.27065e+06
A6NHR9_C1018	SMCHD1	A6NHR9	IEIPScK	NA	NA	NA	NA	NA	NA	NA	NA	NA	NA		2.18637e+07	1.75237e+07	2.11111e+07	1.14403e+07	1.82388e+07	2.06326e+07	1.81628e+07	2.13199e+07	2.01709e+07	1.965e+07		2.10263e+07	1.64212e+07	2.14646e+07	1.12087e+07	2.00126e+07	2.03484e+07	1.73841e+07	2.23754e+07	2.10071e+07	1.88655e+07
A6NHR9_C1124	SMCHD1	A6NHR9	YcQVSFQDDHVSLESAFTVRPLPDEPK	1.15645e+06	1.10271e+06	1.2765e+06	828018	1.26465e+06	1.12338e+06	1.17267e+06	1.24042e+06	1.475e+06	1.24354e+06		1.20523e+06	951039	1.26969e+06	790131	1.15991e+06	1.30197e+06	1.1337e+06	1.48875e+06	1.40406e+06	1.17886e+06		1.31995e+06	944500	1.33557e+06	1.11373e+06	1.01752e+06	1.06306e+06	963655	1.28233e+06	1.34921e+06	1.49382e+06
A6NHR9_C1286	SMCHD1	A6NHR9	DLQNPIIVQLcDQWDNPAPVQHVK	1.58546e+06	1.23471e+06	1.59454e+06	883234	1.54781e+06	1.51986e+06	1.38456e+06	1.6448e+06	1.66969e+06	1.46963e+06		1.49011e+06	1.39478e+06	1.57013e+06	816832	1.53608e+06	1.66458e+06	1.36926e+06	1.58275e+06	1.46343e+06	1.64634e+06		1.58643e+06	1.25462e+06	1.58688e+06	944936	1.49414e+06	1.43779e+06	1.43041e+06	1.63716e+06	1.67749e+06	1.48444e+06
A6NHR9_C1433	SMCHD1	A6NHR9	LSTSGNRPPANAETFScNK	2.63363e+06	2.69705e+06	2.56773e+06	1.8163e+06	2.70477e+06	2.81718e+06	2.3693e+06	3.10694e+06	2.89444e+06	2.65753e+06		2.8209e+06	2.21258e+06	2.78567e+06	1.70197e+06	2.47499e+06	2.44542e+06	2.66205e+06	3.56807e+06	2.61387e+06	2.97934e+06		3.03705e+06	2.7817e+06	2.78964e+06	1.47687e+06	2.4324e+06	3.04975e+06	2.36916e+06	2.82438e+06	2.90738e+06	2.59654e+06
A6NHR9_C1656	SMCHD1	A6NHR9	SLFEASQQLLNEMKcQVEEAR;cQVEEAR	2.16527e+06	1.5587e+06	1.87058e+06	1.03213e+06	1.90149e+06	2.03904e+06	1.58151e+06	2.02479e+06	2.39051e+06	1.92499e+06		2.22937e+06	1.52387e+06	1.97178e+06	1.08803e+06	1.80672e+06	2.02128e+06	1.67908e+06	2.09978e+06	2.10391e+06	1.92901e+06		2.25801e+06	1.57961e+06	1.95071e+06	1.01404e+06	1.84731e+06	2.08041e+06	1.63407e+06	2.20926e+06	2.08427e+06	1.80687e+06
A6NHR9_C1710	SMCHD1	A6NHR9	ScTLPNYTK	3.02356e+06	2.6083e+06	3.18288e+06	2.0576e+06	2.91934e+06	3.23149e+06	2.89192e+06	3.5205e+06	3.38399e+06	2.83726e+06		2.78876e+06	2.281e+06	2.81131e+06	2.39373e+06	3.22861e+06	3.12536e+06	2.83565e+06	3.69131e+06	3.53231e+06	2.96881e+06		3.59974e+06	2.76582e+06	3.29854e+06	1.85311e+06	2.82697e+06	3.13399e+06	2.99081e+06	3.13135e+06	3.34904e+06	2.70747e+06
A6NHR9_C1856	SMCHD1	A6NHR9	ITHcPTLLTR	1.47884e+06	1.42185e+06	1.56733e+06	1.1062e+06	1.5814e+06	1.69525e+06	1.54875e+06	1.71973e+06	1.80061e+06	1.61905e+06		1.70345e+06	1.32315e+06	1.6862e+06	1.11301e+06	1.54721e+06	1.74989e+06	1.48128e+06	1.85743e+06	1.56731e+06	1.51011e+06		1.57652e+06	1.35013e+06	1.66217e+06	1.13334e+06	1.65454e+06	1.6354e+06	1.56583e+06	1.6838e+06	1.62164e+06	1.65565e+06
A6NHR9_C1899	SMCHD1	A6NHR9	QcLILGEQIDLLQQYR	1.24103e+06	1.20672e+06	1.60104e+06	880647	1.62622e+06	1.37529e+06	1.3222e+06	1.34179e+06	1.73676e+06	1.38807e+06		1.54605e+06	1.30183e+06	1.51248e+06	952845	1.35104e+06	1.3958e+06	1.21202e+06	1.6198e+06	1.4034e+06	1.42451e+06		1.07203e+06	1.34273e+06	1.23532e+06	871258	1.2712e+06	1.57378e+06	1.41486e+06	1.47349e+06	1.80857e+06	1.65653e+06
A6NHR9_C1917	SMCHD1	A6NHR9	SAVcKLDSVNKDLNSQLEYLR	687320	629987	666150	513019	747332	679575	609446	842460	712760	747477		685161	699743	816835	413964	698092	612284	691919	781071	748394	715142		NA	NA	NA	NA	NA	NA	NA	NA	NA	NA
A6NHR9_C1967	SMCHD1	A6NHR9	KcNDSLR	1.87799e+06	1.74447e+06	2.00479e+06	1.24159e+06	1.9174e+06	2.00145e+06	1.903e+06	2.10081e+06	2.01187e+06	1.87314e+06		NA	NA	NA	NA	NA	NA	NA	NA	NA	NA		NA	NA	NA	NA	NA	NA	NA	NA	NA	NA
A6NHR9_C1982	SMCHD1	A6NHR9	VETTDcPVPPKR	309654	177678	270052	162326	358534	240428	244615	326138	268052	240275		NA	NA	NA	NA	NA	NA	NA	NA	NA	NA		NA	NA	NA	NA	NA	NA	NA	NA	NA	NA
A6NHR9_C444	SMCHD1	A6NHR9	ETYPDDPcFPSKLKDEDDEDDCFILEK	NA	NA	NA	NA	NA	NA	NA	NA	NA	NA		NA	NA	NA	NA	NA	NA	NA	NA	NA	NA		159775	124717	135655	104581	150439	149171	124290	155471	153242	154713
A6NHR9_C458	SMCHD1	A6NHR9	LKDEDDEDDcFILEK	NA	NA	NA	NA	NA	NA	NA	NA	NA	NA		NA	NA	NA	NA	NA	NA	NA	NA	NA	NA		306178	311652	288947	263703	557015	371912	429208	407831	470534	375345
A6NHR9_C474	SMCHD1	A6NHR9	GKRPIFEcFWNGR	NA	NA	NA	NA	NA	NA	NA	NA	NA	NA		332009	285820	314567	242308	322055	346070	321774	393673	352624	295287		NA	NA	NA	NA	NA	NA	NA	NA	NA	NA
A6NHR9_C505	SMCHD1	A6NHR9	GLAPIEcYNR	NA	NA	NA	NA	NA	NA	NA	NA	NA	NA		1.01445e+06	808908	1.00818e+06	614786	1.03553e+06	1.0875e+06	951308	1.10973e+06	1.00442e+06	954665		NA	NA	NA	NA	NA	NA	NA	NA	NA	NA
A6NHR9_C897	SMCHD1	A6NHR9	GPVNScQGK	1.16926e+07	9.00883e+06	1.11687e+07	6.31957e+06	9.02372e+06	9.97593e+06	9.372e+06	1.09583e+07	1.0548e+07	9.92966e+06		1.14528e+07	8.63033e+06	1.09469e+07	6.49624e+06	8.42047e+06	1.07443e+07	9.85054e+06	1.18458e+07	9.86523e+06	9.65237e+06		1.26329e+07	9.84442e+06	1.01382e+07	6.6254e+06	9.63674e+06	1.0139e+07	1.04848e+07	1.02409e+07	9.23173e+06	9.15243e+06
A6NHR9_C985	SMCHD1	A6NHR9	FSGAPNLPVYVVDcSSSGTSILTGSAIQVQNIK	NA	NA	NA	NA	NA	NA	NA	NA	NA	NA		NA	NA	NA	NA	NA	NA	NA	NA	NA	NA		86277.5	114643	94993.6	72313.2	84998.2	98143.9	82368.8	126520	120428	89557.5
A6NJ78_C172	METTL15	A6NJ78	AGVQPGTFDGVLMDLGcSSMQLDTPER	NA	NA	NA	NA	NA	NA	NA	NA	NA	NA		NA	NA	NA	NA	NA	NA	NA	NA	NA	NA		153737	124222	172212	84845.3	161501	154498	128061	137565	119095	120598
A6NKD9_C373	CCDC85C	A6NKD9	QLQDScEEDLSEKEK	906427	636797	859229	429075	696541	909006	700943	928669	696378	876323		831564	722179	849151	520544	638168	940478	685985	871747	735775	843796		NA	NA	NA	NA	NA	NA	NA	NA	NA	NA
A6NKD9_C89	CCDC85C	A6NKD9	ELCcFLDDDRQK	NA	NA	NA	NA	NA	NA	NA	NA	NA	NA		1.21019e+06	965302	1.06722e+06	784499	1.28824e+06	1.2428e+06	1.11121e+06	1.2511e+06	1.1865e+06	1.00682e+06		1.27614e+06	966529	1.02301e+06	752835	1.06877e+06	1.30419e+06	1.13716e+06	1.23132e+06	1.26554e+06	1.08838e+06
A6QL63_C783	BTBD11	A6QL63	SDILSLEEILAEGTDLAETAPPPLcASR	NA	NA	NA	NA	NA	NA	NA	NA	NA	NA		94014.8	86654.6	95371.3	62509.3	94558.6	93847.8	86106.4	117650	94304.2	77544.8		79740.8	85091.3	84100	70765.5	107623	98313.2	77044.6	106169	106989	86725.4
A7E2V4_C1365	ZSWIM8	A7E2V4	AAAELALScLPHAHALNPNEIQR	NA	NA	NA	NA	NA	NA	NA	NA	NA	NA		223112	197051	258777	153191	262545	269461	268950	300296	287649	241839		NA	NA	NA	NA	NA	NA	NA	NA	NA	NA
A7E2V4_C1396	ZSWIM8	A7E2V4	AcMAVEEAAK	556104	497092	560054	327311	530035	674129	479003	748411	653588	546261		634417	527139	575973	375217	519890	601246	480938	667070	586070	604027		NA	NA	NA	NA	NA	NA	NA	NA	NA	NA
A7E2V4_C1441	ZSWIM8	A7E2V4	EGATScSASGIR	4.17096e+06	3.359e+06	3.846e+06	2.4996e+06	3.44067e+06	4.01664e+06	3.647e+06	4.48165e+06	4.21765e+06	3.75837e+06		4.00406e+06	3.4203e+06	3.60396e+06	2.63272e+06	3.53599e+06	4.33183e+06	3.82735e+06	4.69023e+06	3.78172e+06	3.60939e+06		4.06603e+06	3.46139e+06	4.00485e+06	2.54426e+06	3.7655e+06	3.57922e+06	3.49429e+06	4.03934e+06	4.73105e+06	3.75162e+06
A7E2V4_C1764	ZSWIM8	A7E2V4	cQQAYMQYIHHR	NA	NA	NA	NA	NA	NA	NA	NA	NA	NA		491617	455357	497243	304396	514584	599151	504219	669559	512698	510603		NA	NA	NA	NA	NA	NA	NA	NA	NA	NA
A7E2V4_C1799	ZSWIM8	A7E2V4	SAFcLTPMGMMQFNDILQNLK;SAFcLTPMGMMQFNDILQNLKR	NA	NA	NA	NA	NA	NA	NA	NA	NA	NA		127451	114786	105741	81957.5	129779	133816	128185	143153	145969	98058.1		107448	88066.1	130239	82713.4	157570	132728	105336	127635	164456	112704
A7E2V4_C270	ZSWIM8	A7E2V4	LLDELLSSQSTAINTVcGAPDPTAGPSASDQSTWYLDESTLTDNIKK	NA	NA	NA	NA	NA	NA	NA	NA	NA	NA		45921.9	32385.4	52217.4	25271.4	40542.9	56758.4	39162.3	54760	44000	43740.9		NA	NA	NA	NA	NA	NA	NA	NA	NA	NA
A7E2V4_C979	ZSWIM8	A7E2V4	TTVSEAEHPLLcEGTRR	643053	604978	717565	372976	673091	692363	579640	729796	731854	672811		NA	NA	NA	NA	NA	NA	NA	NA	NA	NA		730381	482899	719616	415987	723074	710263	573008	694862	629787	738251
A8CG34_C245	POM121C	A8CG34	MVcSPVTVR	1.51226e+07	1.26608e+07	1.69415e+07	1.06811e+07	1.5863e+07	1.58794e+07	1.40768e+07	1.6121e+07	1.79835e+07	1.46987e+07		1.54337e+07	1.34069e+07	1.59724e+07	1.05545e+07	1.53451e+07	1.63422e+07	1.47707e+07	1.69661e+07	1.60586e+07	1.51781e+07		1.47503e+07	1.52495e+07	1.57172e+07	9.84899e+06	1.59466e+07	1.49656e+07	1.50119e+07	1.69142e+07	1.64271e+07	1.51866e+07
A8CG34_C284	POM121C	A8CG34	SAIPEQIISSTLSSPSSNAPDPcAK	6.12249e+06	5.15352e+06	6.40947e+06	3.50917e+06	6.27914e+06	6.06864e+06	5.37052e+06	6.558e+06	6.47246e+06	6.0859e+06		6.23201e+06	4.74048e+06	6.52992e+06	3.52163e+06	5.78116e+06	6.56742e+06	5.30788e+06	7.04374e+06	5.97896e+06	6.27771e+06		6.52079e+06	5.39565e+06	6.0855e+06	3.58543e+06	5.71312e+06	6.53803e+06	5.30686e+06	6.69123e+06	6.51147e+06	5.68959e+06
A8CG34_C438	POM121C	A8CG34	IREEELcHHSSSSTPLAADKESQGEK	4.08399e+06	3.78861e+06	4.21595e+06	2.64045e+06	2.92031e+06	3.4709e+06	4.21069e+06	3.80884e+06	3.90765e+06	3.48696e+06		3.85977e+06	3.09341e+06	4.84262e+06	2.96347e+06	4.07041e+06	3.50572e+06	3.27064e+06	3.75911e+06	3.93444e+06	3.42217e+06		3.95574e+06	3.57663e+06	4.50288e+06	2.82431e+06	3.5059e+06	3.59881e+06	3.58534e+06	4.19073e+06	3.33035e+06	3.65108e+06
A8MVW0_C742	FAM171A2	A8MVW0	TGLcSPEDNSLTPLLDEVAAPEGR	218920	201492	232562	164431	245109	258873	211595	270442	271863	233427		NA	NA	NA	NA	NA	NA	NA	NA	NA	NA		232920	184759	222260	145238	232303	241109	237284	307001	263282	242559
A9UHW6_C49	MIF4GD	A9UHW6	VANVIVDHSLQDcVFSK	1.92022e+06	1.67629e+06	1.57023e+06	1.21248e+06	1.50553e+06	1.73331e+06	1.50122e+06	1.86602e+06	1.77361e+06	1.72009e+06		1.91508e+06	1.3537e+06	1.82593e+06	1.11358e+06	1.59764e+06	1.81591e+06	1.65071e+06	1.95295e+06	1.65504e+06	1.63656e+06		1.88035e+06	1.44237e+06	1.85135e+06	1.12488e+06	1.74487e+06	1.84153e+06	1.44022e+06	1.86326e+06	1.76288e+06	1.55733e+06
B2RTY4_C1612	MYO9A	B2RTY4	KGSPcQSSTVK	NA	NA	NA	NA	NA	NA	NA	NA	NA	NA		NA	NA	NA	NA	NA	NA	NA	NA	NA	NA		406728	367817	438158	234722	263353	407433	325600	365070	365689	366038
B2RTY4_C2220	MYO9A	B2RTY4	cPDTTDPLQSVQDISK	163965	129625	175892	70974.4	150698	152845	134061	168036	141199	145867		NA	NA	NA	NA	NA	NA	NA	NA	NA	NA		NA	NA	NA	NA	NA	NA	NA	NA	NA	NA
B5ME19_C444	EIF3CL	B5ME19	GcILTLVERMDEEFTK;VRGcILTLVERMDEEFTK	1.14133e+06	1.08904e+06	1.34264e+06	777897	1.3677e+06	1.30733e+06	1.13493e+06	1.49696e+06	1.42758e+06	1.10832e+06		1.43142e+06	1.10778e+06	1.20466e+06	754584	1.22133e+06	1.41037e+06	1.1229e+06	1.45606e+06	1.38985e+06	1.12891e+06		1.39315e+06	1.18173e+06	1.24391e+06	754449	1.2379e+06	1.29847e+06	1.09535e+06	1.44783e+06	1.43855e+06	1.13652e+06
B5ME19_C481	EIF3CL	B5ME19	IMQNTDPHSQEYVEHLKDEAQVcAIIER	NA	NA	NA	NA	NA	NA	NA	NA	NA	NA		387311	377760	369901	224713	402249	451408	433018	498039	403175	413141		414981	380462	384341	173977	406821	449970	351151	458815	481373	458821
B5ME19_C501	EIF3CL	B5ME19	GTTEEVcR	NA	NA	NA	NA	NA	NA	NA	NA	NA	NA		NA	NA	NA	NA	NA	NA	NA	NA	NA	NA		212323	182513	186184	127093	201165	209155	171630	209461	215765	180728
B5ME19_C620	EIF3CL	B5ME19	TMVQLGIcAFR	NA	NA	NA	NA	NA	NA	NA	NA	NA	NA		1.25927e+06	870688	1.10993e+06	805934	1.31863e+06	1.32162e+06	1.03401e+06	1.4065e+06	1.32116e+06	1.15268e+06		1.26923e+06	1.04738e+06	1.23382e+06	709595	1.21594e+06	1.28725e+06	1.09256e+06	1.34642e+06	1.23542e+06	1.1628e+06
B5ME19_C753	EIF3CL	B5ME19	TcHSFIINEK	1.20615e+07	1.01518e+07	1.17329e+07	8.33057e+06	1.16872e+07	1.15325e+07	1.12062e+07	1.20769e+07	1.27051e+07	1.14777e+07		1.25973e+07	1.05043e+07	1.28233e+07	7.81445e+06	1.05262e+07	1.08242e+07	1.13494e+07	1.34882e+07	1.24025e+07	1.06591e+07		1.21206e+07	9.15057e+06	1.33605e+07	8.73639e+06	1.08018e+07	1.20316e+07	1.03021e+07	1.28795e+07	1.22488e+07	1.14315e+07
O00116_C190	AGPS	O00116	AHGHcLHEIFLLR	48036	43889	48687.3	32429.5	40878	36959.7	53306.5	44100.6	38030.9	51155.8		NA	NA	NA	NA	NA	NA	NA	NA	NA	NA		NA	NA	NA	NA	NA	NA	NA	NA	NA	NA
O00116_C214	AGPS	O00116	EGMFERIPDIVLWPTcHDDVVK;IPDIVLWPTcHDDVVK	2.78387e+06	3.10155e+06	2.88061e+06	2.06613e+06	3.55932e+06	3.0574e+06	3.14963e+06	3.41495e+06	4.10914e+06	2.90949e+06		3.30827e+06	2.60508e+06	2.90994e+06	2.34901e+06	3.16533e+06	3.40932e+06	2.79231e+06	3.36434e+06	3.60908e+06	3.59671e+06		2.75169e+06	2.97972e+06	3.1084e+06	2.02531e+06	3.61453e+06	3.13942e+06	2.98846e+06	3.60338e+06	3.73916e+06	3.11444e+06
O00116_C226	AGPS	O00116	IVNLAcK	1.52623e+06	1.20285e+06	1.42644e+06	1.0702e+06	1.73944e+06	1.49342e+06	1.47819e+06	1.68192e+06	1.52035e+06	1.45785e+06		1.88412e+06	1.28691e+06	1.64226e+06	941164	1.29616e+06	1.43911e+06	1.54818e+06	1.76303e+06	1.4427e+06	1.42492e+06		1.59286e+06	1.46078e+06	1.70164e+06	1.01783e+06	1.40684e+06	1.55772e+06	1.44204e+06	1.51737e+06	1.47121e+06	1.49108e+06
O00116_C297	AGPS	O00116	ESGYcTGHEPDSLEFSTVGGWVSTR	760884	746032	906556	569403	901946	874237	816035	890195	1.05092e+06	834257		837372	680997	880815	507056	924568	893259	847467	909943	955429	913561		815402	778087	865392	463191	924010	855320	788832	1.02662e+06	905337	928278
O00116_C404	AGPS	O00116	YGSVAFPNFEQGVAcLR	1.54936e+06	1.4304e+06	1.54766e+06	948789	1.76743e+06	1.73871e+06	1.43798e+06	1.93443e+06	2.15235e+06	1.72487e+06		1.79067e+06	1.41055e+06	1.80006e+06	667598	1.78332e+06	1.78399e+06	1.46387e+06	1.99007e+06	1.86802e+06	1.67385e+06		1.72917e+06	1.51083e+06	1.8284e+06	788806	1.68858e+06	1.74267e+06	1.43021e+06	1.98271e+06	1.92491e+06	1.60571e+06
O00116_C413	AGPS	O00116	cAPASIR	1.74152e+06	1.62612e+06	1.86049e+06	1.10139e+06	1.79912e+06	1.80383e+06	1.6255e+06	2.11342e+06	1.94389e+06	1.78349e+06		1.82936e+06	1.63449e+06	1.81017e+06	1.14991e+06	1.86826e+06	1.83236e+06	1.74388e+06	2.02222e+06	1.7925e+06	1.71564e+06		1.70659e+06	1.64861e+06	1.8032e+06	1.08658e+06	1.83738e+06	1.80898e+06	1.57255e+06	2.08002e+06	2.03799e+06	1.81687e+06
O00139_C199	KIF2A	O00139	AQDVDATNPNYEIMcMIR	NA	NA	NA	NA	NA	NA	NA	NA	NA	NA		NA	NA	NA	NA	NA	NA	NA	NA	NA	NA		233357	226878	269184	159700	279325	270835	251772	295551	293630	258958
O00139_C406	KIF2A	O00139	cVEDVLK	8.44713e+06	8.32143e+06	8.44072e+06	5.81071e+06	7.98192e+06	8.74086e+06	8.32393e+06	9.57085e+06	8.35139e+06	8.32063e+06		9.12458e+06	7.07878e+06	8.38197e+06	4.83202e+06	8.08226e+06	9.10372e+06	8.66518e+06	8.80909e+06	9.22585e+06	8.92279e+06		9.32162e+06	7.64213e+06	9.11085e+06	5.2964e+06	8.10683e+06	8.56636e+06	8.18098e+06	8.95213e+06	8.67107e+06	8.37794e+06
O00139_C420	KIF2A	O00139	LIDIGNScR	5.71082e+06	4.92529e+06	5.62608e+06	3.65678e+06	5.47988e+06	5.92622e+06	5.51409e+06	5.9888e+06	4.75935e+06	4.25316e+06		5.63355e+06	4.41782e+06	5.39193e+06	3.5306e+06	4.99398e+06	5.96306e+06	4.94655e+06	6.36826e+06	5.48516e+06	5.10957e+06		5.57031e+06	4.42888e+06	5.16833e+06	3.32696e+06	5.17202e+06	5.64302e+06	4.91185e+06	6.01812e+06	6.16751e+06	5.43349e+06
O00139_C537	KIF2A	O00139	TCMIATISPGMAScENTLNTLR	NA	NA	NA	NA	NA	NA	NA	NA	NA	NA		201048	180838	236846	150030	218002	224435	187651	240034	211340	233821		NA	NA	NA	NA	NA	NA	NA	NA	NA	NA
O00139_C596	KIF2A	O00139	LLcEQNEEEVSPQLFTFHEAVSQMVEMEEQVVEDHR	765250	608234	949769	558255	1.03253e+06	920208	956964	978296	1.33709e+06	945028		907110	779620	885108	568653	971402	934286	980950	1.13686e+06	974150	894805		914674	763195	900502	518724	941486	969665	850126	1.10564e+06	1.13581e+06	951798
O00148_C164	DDX39A	O00148	KNcPHVVVGTPGR	8.94743e+06	7.31154e+06	8.74695e+06	6.40941e+06	8.2108e+06	8.2046e+06	7.61476e+06	8.36306e+06	8.41559e+06	8.34761e+06		8.99576e+06	6.62793e+06	8.09968e+06	5.11463e+06	7.95917e+06	8.97909e+06	7.28176e+06	9.96697e+06	9.0358e+06	8.4877e+06		8.6831e+06	7.26244e+06	9.20654e+06	5.35297e+06	8.27174e+06	8.18277e+06	8.0794e+06	9.287e+06	8.4702e+06	7.77616e+06
O00148_C197	DDX39A	O00148	HFVLDEcDKMLEQLDMRR	3.512e+06	3.23059e+06	3.49846e+06	2.23245e+06	3.78288e+06	2.83134e+06	2.90229e+06	3.99388e+06	3.48378e+06	3.41201e+06		3.66323e+06	2.92863e+06	3.61682e+06	2.3205e+06	3.26983e+06	3.44979e+06	3.15478e+06	4.01195e+06	3.23347e+06	3.3153e+06		3.5497e+06	2.91817e+06	3.68126e+06	2.44576e+06	3.26954e+06	3.5681e+06	3.26593e+06	3.56557e+06	3.33787e+06	3.35209e+06
O00148_C223	DDX39A	O00148	QcMMFSATLSK	759840	778172	893437	573389	766474	962771	856474	747436	763523	944815		881604	680644	844360	642691	746249	843016	765678	941139	934154	766794		855569	755166	885383	519952	817314	782049	826147	967506	845433	791810
O00148_C238	DDX39A	O00148	DIRPVcRK	4.23886e+06	3.48887e+06	4.65349e+06	2.726e+06	3.66744e+06	4.28184e+06	3.94072e+06	4.61319e+06	4.4868e+06	4.15179e+06		4.23974e+06	3.43927e+06	4.52924e+06	2.74334e+06	4.20494e+06	4.12989e+06	3.87447e+06	4.723e+06	4.25843e+06	4.10668e+06		4.35072e+06	3.79062e+06	4.41046e+06	2.69993e+06	3.95921e+06	4.71167e+06	3.71448e+06	4.17004e+06	4.30839e+06	4.13348e+06
O00148_C299	DDX39A	O00148	cMALAQLLVEQNFPAIAIHR	NA	NA	NA	NA	NA	NA	NA	NA	NA	NA		171268	132673	166191	97550.1	191668	174735	168364	203462	175124	165748		NA	NA	NA	NA	NA	NA	NA	NA	NA	NA
O00148_C62	DDX39A	O00148	AIVDcGFEHPSEVQHECIPQAILGMDVLCQAK	3.29783e+06	2.85292e+06	2.6785e+06	2.11333e+06	3.60698e+06	3.44251e+06	3.4919e+06	3.8437e+06	4.38834e+06	3.58115e+06		2.96051e+06	3.23806e+06	3.09436e+06	2.70572e+06	3.79639e+06	3.8715e+06	3.02691e+06	4.10137e+06	3.72342e+06	2.95238e+06		3.31369e+06	3.1076e+06	3.80116e+06	2.13881e+06	4.35831e+06	3.2932e+06	2.99473e+06	4.3018e+06	3.21717e+06	2.91472e+06
O00151_C260	PDLIM1	O00151	VAASIGNAQKLPMcDK	325921	286641	302603	223556	336412	322627	310120	434979	354805	339523		NA	NA	NA	NA	NA	NA	NA	NA	NA	NA		344986	283153	380932	198557	348254	324172	284981	387548	370728	313877
O00151_C263	PDLIM1	O00151	cGTGIVGVFVK	NA	NA	NA	NA	NA	NA	NA	NA	NA	NA		1.4645e+06	1.12913e+06	1.45429e+06	785586	1.22105e+06	1.24814e+06	1.13081e+06	1.53926e+06	1.45491e+06	1.21201e+06		1.31849e+06	1.22341e+06	1.28188e+06	792412	1.24052e+06	1.32952e+06	1.17068e+06	1.52086e+06	1.36552e+06	1.39639e+06
O00151_C45	PDLIM1	O00151	AALANLcIGDVITAIDGENTSNMTHLEAQNR	1.24779e+06	1.03309e+06	1.05282e+06	949227	1.73589e+06	1.39244e+06	1.20453e+06	1.56189e+06	1.60098e+06	1.3423e+06		1.24494e+06	1.11975e+06	1.46487e+06	844736	1.45526e+06	1.38542e+06	1.30746e+06	1.55051e+06	1.36959e+06	1.33734e+06		1.48122e+06	1.1126e+06	1.43887e+06	852235	1.38587e+06	1.40847e+06	1.3103e+06	1.48343e+06	1.34108e+06	1.27292e+06
O00151_C73	PDLIM1	O00151	GcTDNLTLTVAR	NA	NA	NA	NA	NA	NA	NA	NA	NA	NA		547380	457162	553352	318114	571363	590667	507165	556287	527231	556819		NA	NA	NA	NA	NA	NA	NA	NA	NA	NA
O00154_C92	ACOT7	O00154	HcNSQNGER	NA	NA	NA	NA	NA	NA	NA	NA	NA	NA		41858.7	35107.4	37591.5	28921.5	34233.3	42579.7	28935.9	43775.5	47052.3	32600.2		NA	NA	NA	NA	NA	NA	NA	NA	NA	NA
O00159_C161	MYO1C	O00159	LLQFYAETcPAPER	NA	NA	NA	NA	NA	NA	NA	NA	NA	NA		652007	480671	619312	393010	749976	650990	616263	784210	663332	592619		NA	NA	NA	NA	NA	NA	NA	NA	NA	NA
O00159_C625	MYO1C	O00159	cIKPNDAK	NA	NA	NA	NA	NA	NA	NA	NA	NA	NA		NA	NA	NA	NA	NA	NA	NA	NA	NA	NA		286524	234141	265139	190924	279332	309047	248177	346440	313250	275583
O00159_C802	MYO1C	O00159	cPENAFFLDHVR	4.93735e+06	4.16646e+06	3.90883e+06	3.08347e+06	4.70214e+06	4.17564e+06	4.02004e+06	5.01207e+06	4.36592e+06	4.25675e+06		4.50797e+06	3.87046e+06	4.34724e+06	2.67674e+06	4.26006e+06	4.54821e+06	4.33211e+06	5.18157e+06	4.12329e+06	4.78103e+06		4.38937e+06	4.00787e+06	4.86078e+06	2.88137e+06	4.30492e+06	3.96065e+06	4.30112e+06	5.29323e+06	4.35448e+06	4.27489e+06
O00160_C577	MYO1F	O00160	cTPHYIR	40071.5	36302.4	40180.7	29549.5	35885.7	41680.9	40245.3	41719.8	40687.3	39451		NA	NA	NA	NA	NA	NA	NA	NA	NA	NA		NA	NA	NA	NA	NA	NA	NA	NA	NA	NA
O00161_C112	SNAP23	O00161	TTWGDGGENSPcNVVSKQPGPVTNGQLQQPTTGAASGGYIKR	1.57213e+06	1.02064e+06	1.32568e+06	743842	1.01857e+06	1.38705e+06	1.2277e+06	1.38399e+06	1.37266e+06	1.34815e+06		1.32635e+06	1.16375e+06	1.27442e+06	959605	946256	1.63808e+06	980940	1.57891e+06	1.39702e+06	1.20352e+06		NA	NA	NA	NA	NA	NA	NA	NA	NA	NA
O00170_C208	AIP	O00170	YYDAIAcLK	3.4725e+06	2.71755e+06	3.37013e+06	1.88012e+06	3.46954e+06	3.97373e+06	3.13278e+06	3.96252e+06	3.701e+06	3.60328e+06		3.46051e+06	2.60996e+06	3.50635e+06	1.93519e+06	3.35072e+06	3.79601e+06	3.1753e+06	4.09994e+06	3.71699e+06	3.65609e+06		3.74493e+06	2.837e+06	3.13463e+06	1.99559e+06	3.62084e+06	3.68861e+06	3.15278e+06	3.92331e+06	3.98679e+06	3.25414e+06
O00178_C241	GTPBP1	O00178	TSSVGNDILGFDSEGNVVNKPDSHGGSLEWTKIcEK	122809	113682	139036	80591.8	112573	127796	120932	141129	139972	131635		NA	NA	NA	NA	NA	NA	NA	NA	NA	NA		NA	NA	NA	NA	NA	NA	NA	NA	NA	NA
O00178_C46	GTPBP1	O00178	LHGGFDSDcSEDGEALNGEPELDLTSK	1.46243e+06	1.13168e+06	1.18091e+06	917939	1.67334e+06	1.65104e+06	1.64302e+06	1.95553e+06	1.93739e+06	1.49259e+06		1.52049e+06	1.29556e+06	1.5454e+06	928694	1.5194e+06	1.7969e+06	1.40286e+06	1.67818e+06	1.72006e+06	1.63834e+06		1.62799e+06	1.31932e+06	1.56089e+06	807946	1.35143e+06	1.88966e+06	1.49572e+06	1.90026e+06	1.74933e+06	1.34333e+06
O00178_C662	GTPBP1	O00178	SQGAcVTPASGC	2.07796e+06	1.76811e+06	2.06462e+06	1.28947e+06	1.84709e+06	2.04933e+06	1.64778e+06	2.04701e+06	1.93504e+06	2.24189e+06		2.21742e+06	1.6741e+06	1.96011e+06	1.25265e+06	1.69412e+06	2.26487e+06	1.72133e+06	2.33365e+06	2.00111e+06	1.84893e+06		2.20709e+06	2.36821e+06	1.78337e+06	1.15195e+06	1.62557e+06	2.00506e+06	1.42023e+06	2.07263e+06	2.18129e+06	2.1529e+06
O00186_C498	STXBP3	O00186	DIMEDAIDNRLDSKEWPYcSQCPAVWNGSGAVSAR	266593	280488	350132	181494	311221	298908	268707	297956	310851	282506		NA	NA	NA	NA	NA	NA	NA	NA	NA	NA		297161	242502	316519	193633	278553	305966	279622	351339	308042	275516
O00186_C501	STXBP3	O00186	LDSKEWPYCSQcPAVWNGSGAVSAR;DIMEDAIDNRLDSKEWPYCSQcPAVWNGSGAVSAR	652964	653295	700523	489717	829516	746535	667056	740470	651984	710161		743946	589114	785231	486043	647983	774983	665629	798289	672108	678898		697973	567627	727512	524261	677344	712664	714181	832849	728790	659022
O00203_C507	AP3B1	O00203	ASILWLIGENcERVPK	1.30899e+06	1.25074e+06	1.37118e+06	911910	1.45414e+06	1.45637e+06	1.29137e+06	1.39774e+06	1.27862e+06	1.42466e+06		1.38378e+06	1.1263e+06	1.35447e+06	938276	1.4369e+06	1.39867e+06	1.26518e+06	1.548e+06	1.41497e+06	1.27008e+06		1.33763e+06	1.17636e+06	1.33454e+06	820091	1.5039e+06	1.37956e+06	1.30444e+06	1.48311e+06	1.48223e+06	1.31905e+06
O00213_C511	APBB1	O00213	cLVNGLSLDHSK	2.12759e+06	1.64787e+06	2.21667e+06	1.21665e+06	1.78224e+06	2.18328e+06	1.84435e+06	2.29628e+06	2.23086e+06	2.15771e+06		1.93829e+06	1.38761e+06	2.23213e+06	1.44609e+06	1.86437e+06	2.23237e+06	2.04163e+06	2.28187e+06	1.99223e+06	2.28693e+06		2.13142e+06	1.67706e+06	2.09178e+06	1.22804e+06	2.23005e+06	1.84568e+06	1.84028e+06	2.37622e+06	2.20977e+06	2.02835e+06
O00217_C117	NDUFS8	O00217	LcEAICPAQAITIEAEPR	430735	377080	385614	266603	499660	454975	405850	492182	411731	419857		428877	344935	437335	286640	411527	457695	406370	529837	450454	390620		NA	NA	NA	NA	NA	NA	NA	NA	NA	NA
O00231_C289	PSMD11	O00231	cVAQASK	5.59594e+06	4.75665e+06	5.51838e+06	3.44966e+06	5.27211e+06	5.68718e+06	5.01192e+06	6.27467e+06	6.44604e+06	5.30757e+06		5.75993e+06	4.65712e+06	5.75678e+06	3.15647e+06	5.01531e+06	6.18896e+06	4.87294e+06	6.39921e+06	5.93811e+06	5.5709e+06		5.8016e+06	4.77725e+06	5.39358e+06	3.22039e+06	5.47119e+06	6.06478e+06	4.92918e+06	6.24942e+06	5.89841e+06	5.47395e+06
O00232_C255	PSMD12	O00232	AIYDTPcIQAESEKWQQALK	1.25038e+06	1.2741e+06	1.43389e+06	1.02921e+06	1.6987e+06	1.6657e+06	1.55572e+06	1.53577e+06	1.60022e+06	1.2717e+06		1.51275e+06	1.50984e+06	1.35599e+06	973113	1.35796e+06	1.59385e+06	1.58649e+06	1.59661e+06	1.37209e+06	1.41767e+06		1.45329e+06	1.15367e+06	1.44865e+06	984933	1.91882e+06	1.39699e+06	1.32983e+06	1.58696e+06	1.60555e+06	1.4367e+06
O00232_C31	PSMD12	O00232	MEVDYSATVDQRLPEcAK	101743	82008.2	102740	66269.2	93709.2	110207	100042	109186	123133	100813		NA	NA	NA	NA	NA	NA	NA	NA	NA	NA		NA	NA	NA	NA	NA	NA	NA	NA	NA	NA
O00233_C59	PSMD9	O00233	GIGMNEPLVDcEGYPRSDVDLYQVR;GIGMNEPLVDcEGYPR	1.48991e+06	1.21496e+06	1.43256e+06	792043	1.36337e+06	1.51693e+06	1.20657e+06	1.63904e+06	1.44363e+06	1.35457e+06		1.40303e+06	1.03531e+06	1.34722e+06	915781	1.34809e+06	1.56738e+06	1.38508e+06	1.6143e+06	1.52531e+06	1.34355e+06		1.31582e+06	1.40725e+06	1.53773e+06	716791	1.34524e+06	1.57654e+06	1.15736e+06	1.5949e+06	1.48154e+06	1.35189e+06
O00233_C81	PSMD9	O00233	HNIIcLQNDHK	671655	460368	650244	502883	632904	631252	601590	766250	717204	608611		NA	NA	NA	NA	NA	NA	NA	NA	NA	NA		599076	625936	730967	426287	604474	652764	596694	691887	720736	594140
O00244_C12	ATOX1	O00244	PKHEFSVDMTcGGCAEAVSR	9.97206e+06	7.96077e+06	9.47451e+06	4.71014e+06	1.03027e+07	9.7714e+06	7.96632e+06	9.98429e+06	1.08036e+07	9.12717e+06		9.44684e+06	8.30754e+06	1.05981e+07	6.24462e+06	9.34923e+06	8.54202e+06	8.67603e+06	1.01634e+07	8.91246e+06	9.83268e+06		9.91857e+06	7.68287e+06	1.07416e+07	6.75829e+06	8.29807e+06	9.35819e+06	8.93612e+06	1.02061e+07	8.85038e+06	9.3228e+06
O00244_C41	ATOX1	O00244	VcIESEHSMDTLLATLKK	3.4828e+06	3.33701e+06	3.97432e+06	2.20548e+06	3.50109e+06	3.76565e+06	3.24841e+06	3.64067e+06	3.73679e+06	4.03405e+06		4.01851e+06	2.99593e+06	4.07063e+06	2.07185e+06	3.03728e+06	4.01877e+06	3.30668e+06	4.05066e+06	3.56244e+06	3.92129e+06		3.21727e+06	3.3104e+06	4.06897e+06	2.03346e+06	3.83935e+06	3.78052e+06	3.49085e+06	3.78569e+06	3.95536e+06	3.57824e+06
O00257_C185	CBX4	O00257	EAPSPTcPDLGAK	2.82952e+06	2.32967e+06	2.85426e+06	1.73318e+06	2.15974e+06	2.69554e+06	2.53493e+06	2.77779e+06	2.59587e+06	2.36636e+06		2.55604e+06	2.33479e+06	2.6553e+06	1.76032e+06	2.44256e+06	2.53894e+06	2.26023e+06	3.10867e+06	2.65454e+06	2.56547e+06		2.44937e+06	2.24284e+06	2.75361e+06	1.485e+06	2.50039e+06	2.93634e+06	2.29365e+06	2.9266e+06	2.67163e+06	2.61743e+06
O00257_C438	CBX4	O00257	SISTPTcLGGSPAAERPADLPPAAALPQPEVILLDSDLDEPIDLR	NA	NA	NA	NA	NA	NA	NA	NA	NA	NA		NA	NA	NA	NA	NA	NA	NA	NA	NA	NA		78055.8	73415.5	89540.2	50047.4	72896.7	83915.3	80048.2	104166	90772.6	74502.9
O00264_C129	PGRMC1	O00264	GLATFcLDKEALKDEYDDLSDLTAAQQETLSDWESQFTFK	1.32298e+07	2.33895e+07	2.06237e+07	1.05552e+07	1.99822e+07	1.70814e+07	1.89396e+07	2.11202e+07	2.31243e+07	2.51424e+07		2.13622e+07	1.74e+07	2.19208e+07	1.13454e+07	1.85282e+07	1.94589e+07	1.71208e+07	2.26522e+07	2.12369e+07	2.21628e+07		2.22608e+07	2.24104e+07	2.29179e+07	8.31776e+06	1.57435e+07	2.43518e+07	1.61115e+07	2.04874e+07	2.05724e+07	2.00147e+07
O00267_C429	SUPT5H	O00267	EHNFQPGDNVEVcEGELINLQGK	980197	872114	1.00157e+06	716909	996015	759803	810316	1.06584e+06	1.19612e+06	751097		1.11069e+06	751585	936037	585536	949433	1.06993e+06	793299	1.07527e+06	936937	941266		905184	787765	944279	584740	1.06692e+06	873559	923601	1.03132e+06	1.04378e+06	988837
O00267_C626	SUPT5H	O00267	SFAFLHcK;SFAFLHcKK	3.22417e+06	2.68368e+06	3.37869e+06	2.20836e+06	3.09072e+06	3.07011e+06	3.10755e+06	3.28819e+06	3.74313e+06	3.03474e+06		3.4462e+06	2.5392e+06	3.14408e+06	2.35819e+06	3.06393e+06	3.23653e+06	2.91041e+06	3.79472e+06	3.09715e+06	3.16033e+06		3.56532e+06	2.85111e+06	3.31667e+06	2.45506e+06	3.04689e+06	3.30915e+06	2.8012e+06	3.4803e+06	3.2194e+06	2.78421e+06
O00267_C740	SUPT5H	O00267	VELHSTcQTISVDRQR	190674	150769	200337	110071	202143	216835	169790	237735	253453	230177		NA	NA	NA	NA	NA	NA	NA	NA	NA	NA		NA	NA	NA	NA	NA	NA	NA	NA	NA	NA
O00268_C1022	TAF4	O00268	KVDcPGPGSGAEGSGPGSVVPGSSGVGTPR	5.15766e+06	3.4511e+06	5.51633e+06	3.22652e+06	4.77541e+06	4.98129e+06	4.23724e+06	6.48422e+06	5.7974e+06	5.74104e+06		5.29996e+06	4.0954e+06	5.45259e+06	3.33779e+06	4.72893e+06	5.64099e+06	4.51485e+06	6.46625e+06	5.47888e+06	4.77186e+06		5.22187e+06	4.69525e+06	5.51473e+06	3.22374e+06	4.99559e+06	5.56179e+06	4.06819e+06	6.07332e+06	5.58685e+06	4.66042e+06
O00268_C867	TAF4	O00268	ScKDETFLLQAPLQRR	165771	169898	192218	118761	187653	203120	165973	208276	212950	179441		NA	NA	NA	NA	NA	NA	NA	NA	NA	NA		NA	NA	NA	NA	NA	NA	NA	NA	NA	NA
O00273_C165	DFFA	O00273	QScATVQR	1.59209e+06	1.26429e+06	1.44522e+06	865799	1.35159e+06	1.51727e+06	1.21789e+06	1.57571e+06	1.593e+06	1.42974e+06		1.56472e+06	1.25835e+06	1.48212e+06	776490	1.36498e+06	1.522e+06	1.30559e+06	1.65809e+06	1.52456e+06	1.3957e+06		1.68317e+06	1.15266e+06	1.42206e+06	818390	1.37855e+06	1.45606e+06	1.35441e+06	1.60063e+06	1.5722e+06	1.41449e+06
O00273_C38	DFFA	O00273	EQHGVAAScLEDLR	2.94678e+06	2.44947e+06	3.05435e+06	1.93498e+06	2.74819e+06	2.8497e+06	2.45644e+06	2.85977e+06	2.94511e+06	2.86855e+06		3.14153e+06	2.36252e+06	2.87401e+06	1.74095e+06	2.71138e+06	2.84745e+06	2.60468e+06	3.10162e+06	2.84591e+06	2.88329e+06		2.73583e+06	2.39902e+06	3.13537e+06	1.92029e+06	2.66207e+06	2.86706e+06	2.29581e+06	3.12084e+06	3.23148e+06	2.74558e+06
O00273_C47	DFFA	O00273	AcDILAIDK	1.30102e+06	932860	1.09907e+06	690921	1.25944e+06	1.11554e+06	1.07241e+06	1.29144e+06	1.16422e+06	1.03318e+06		1.38043e+06	855251	1.16571e+06	682394	939267	1.27834e+06	973665	1.27146e+06	1.24555e+06	1.16803e+06		NA	NA	NA	NA	NA	NA	NA	NA	NA	NA
O00273_C78	DFFA	O00273	SLTPVTLVLAEDGTIVDDDDYFLcLPSNTK	102875	116607	148159	70554.6	177296	106458	119657	141086	159908	110822		130623	119688	133812	88704.6	132554	117311	126709	144616	150963	108442		137215	102969	140281	88660.4	115274	142972	122431	132864	153120	117636
O00291_C63	HIP1	O00291	TcILGTHHEK	173423	177866	178347	145470	230236	185445	182201	216060	234721	207347		NA	NA	NA	NA	NA	NA	NA	NA	NA	NA		NA	NA	NA	NA	NA	NA	NA	NA	NA	NA
O00299_C191	CLIC1	O00299	LHIVQVVcK	319421	342410	343725	188384	362500	386338	261303	433690	416355	337108		NA	NA	NA	NA	NA	NA	NA	NA	NA	NA		NA	NA	NA	NA	NA	NA	NA	NA	NA	NA
O00299_C223	CLIC1	O00299	EEFASTcPDDEEIELAYEQVAK	638508	579583	793038	446457	659426	822422	704245	927178	658031	686117		715613	554597	711950	452785	646640	749963	692762	961409	769625	659661		687552	598970	642229	484491	629563	783744	753059	879980	756090	699327
O00299_C24	CLIC1	O00299	IGNcPFSQR;IGNcPFSQRLFMVLWLKGVTFNVTTVDTK;IGNcPFSQRLFMVLWLK	1.8425e+07	1.69247e+07	1.82477e+07	1.28879e+07	1.54785e+07	1.94066e+07	1.64596e+07	2.02014e+07	2.06752e+07	1.78697e+07		1.95462e+07	1.55454e+07	1.88569e+07	1.2469e+07	1.63813e+07	1.89351e+07	1.6071e+07	2.1562e+07	1.87079e+07	1.80365e+07		1.7081e+07	1.65289e+07	1.89952e+07	1.17008e+07	1.85926e+07	1.89072e+07	1.63184e+07	2.09226e+07	2.00788e+07	1.74507e+07
O00303_C256	EIF3F	O00303	TcFSPNRVIGLSSDLQQVGGASAR	NA	NA	NA	NA	NA	NA	NA	NA	NA	NA		110182	92077.3	118417	69463.2	118355	120387	108035	130883	117475	112277		NA	NA	NA	NA	NA	NA	NA	NA	NA	NA
O00327_C102	ARNTL	O00327	MNSFIDELASLVPTcNAMSR	32303.9	27037.4	32175.1	27290.9	35442	39361.3	31097.3	43861.4	46039.8	32742.9		NA	NA	NA	NA	NA	NA	NA	NA	NA	NA		NA	NA	NA	NA	NA	NA	NA	NA	NA	NA
O00327_C35	ARNTL	O00327	MDISSTISDFMSPGPTDLLSSSLGTSGVDcNR	NA	NA	NA	NA	NA	NA	NA	NA	NA	NA		NA	NA	NA	NA	NA	NA	NA	NA	NA	NA		30526.3	33257.2	39668.1	17310	37019.1	32730.3	34313.6	43163	30674.3	40881.3
O00330_C307	PDHX	O00330	STVPHAYATADcDLGAVLK	1.8165e+06	1.57277e+06	1.76307e+06	1.05957e+06	1.51228e+06	1.75594e+06	1.32785e+06	1.95781e+06	1.88154e+06	1.57839e+06		1.76969e+06	1.52993e+06	1.76184e+06	1.09708e+06	1.56264e+06	1.7573e+06	1.50415e+06	2.01364e+06	1.56972e+06	1.63417e+06		1.8373e+06	1.45838e+06	1.74449e+06	1.05909e+06	1.5743e+06	1.88414e+06	1.42439e+06	1.86942e+06	1.73123e+06	1.64297e+06
O00401_C115	WASL	O00401	GYFHTFAGDTcQVALNFANEEEAKK	197052	169259	195355	134822	204030	189971	176792	198212	230023	204607		NA	NA	NA	NA	NA	NA	NA	NA	NA	NA		NA	NA	NA	NA	NA	NA	NA	NA	NA	NA
O00401_C431	WASL	O00401	KVEQNSRPVScSGR	7.888e+06	5.23782e+06	7.55926e+06	4.04351e+06	6.78489e+06	7.42404e+06	5.82643e+06	7.15712e+06	6.874e+06	7.096e+06		7.31051e+06	5.73179e+06	6.7718e+06	4.54061e+06	6.34361e+06	7.29825e+06	6.24894e+06	8.38323e+06	6.88876e+06	6.47754e+06		7.83909e+06	5.88032e+06	7.1744e+06	4.13311e+06	6.01289e+06	7.13907e+06	5.82225e+06	8.28947e+06	7.20614e+06	6.4938e+06
O00410_C1057	IPO5	O00410	IFSIIAEGEMHEAIKHEDPcAKR;IFSIIAEGEMHEAIKHEDPcAK	3.21413e+06	2.47298e+06	2.92946e+06	1.80222e+06	2.75761e+06	2.96661e+06	2.62886e+06	3.16665e+06	3.43905e+06	2.77083e+06		3.56478e+06	2.39537e+06	3.21612e+06	1.92127e+06	2.66616e+06	2.8367e+06	2.49206e+06	3.25813e+06	3.01217e+06	2.79378e+06		3.08829e+06	2.62412e+06	3.21528e+06	1.829e+06	2.56867e+06	3.10782e+06	2.43226e+06	3.34644e+06	3.06917e+06	2.87549e+06
O00410_C1078	IPO5	O00410	QVQTSGGLWTEcIAQLSPEQQAAIQELLNSA	463365	495449	553134	317443	714763	619457	572704	607729	658317	554515		548531	422296	621628	438437	602190	639998	513571	649043	627729	493454		597933	551250	526675	352063	548955	604332	526236	606502	720080	522851
O00410_C110	IPO5	O00410	KKVcDIAAELAR	1.24541e+07	9.75074e+06	1.10234e+07	6.78814e+06	1.03915e+07	1.21224e+07	1.0637e+07	1.2064e+07	1.34856e+07	1.33764e+07		1.31929e+07	9.8231e+06	1.19448e+07	6.03233e+06	1.05333e+07	1.21867e+07	1.00749e+07	1.4745e+07	1.26933e+07	1.17077e+07		1.19323e+07	9.6673e+06	1.18834e+07	7.03753e+06	9.87692e+06	1.12961e+07	1.1087e+07	1.48179e+07	1.32256e+07	1.14529e+07
O00410_C229	IPO5	O00410	HFADLLPGFLQAVNDScYQNDDSVLK	NA	NA	NA	NA	NA	NA	NA	NA	NA	NA		802779	748963	862614	556402	943398	887342	828160	1.0349e+06	1.024e+06	937789		728312	542902	865898	647883	1.10919e+06	822351	804408	1.11597e+06	1.31985e+06	669587
O00410_C348	IPO5	O00410	MAcGLGGK	3.27494e+06	2.66414e+06	3.30375e+06	1.90746e+06	2.55472e+06	3.39799e+06	2.93463e+06	3.46053e+06	3.27863e+06	3.27143e+06		3.32207e+06	2.74654e+06	3.09382e+06	1.72899e+06	2.81267e+06	3.50319e+06	2.73411e+06	3.93545e+06	3.26182e+06	2.90958e+06		3.19932e+06	2.7225e+06	3.35171e+06	1.80242e+06	3.05709e+06	3.2851e+06	2.78298e+06	3.49643e+06	3.35313e+06	2.99754e+06
O00410_C420	IPO5	O00410	YAAcNAVGQMATDFAPGFQKK	1.99966e+06	1.8084e+06	2.06279e+06	1.51308e+06	2.48318e+06	2.09366e+06	2.18601e+06	2.32809e+06	2.69595e+06	2.00934e+06		2.1338e+06	1.53022e+06	2.03425e+06	1.72537e+06	2.14439e+06	2.18475e+06	2.02719e+06	2.55775e+06	2.52312e+06	2.31932e+06		1.9872e+06	1.83164e+06	2.22159e+06	1.35378e+06	2.25409e+06	2.24057e+06	2.10124e+06	2.50275e+06	2.50231e+06	2.15754e+06
O00410_C473	IPO5	O00410	VQAHAAAALINFTEDcPK	2.83971e+06	3.00369e+06	3.24887e+06	1.56222e+06	2.958e+06	3.49868e+06	2.50463e+06	3.50896e+06	4.53612e+06	3.10368e+06		3.13433e+06	2.73809e+06	3.30066e+06	2.20355e+06	3.13887e+06	3.39137e+06	2.83301e+06	3.75018e+06	3.09712e+06	3.15723e+06		3.32368e+06	2.93448e+06	3.37875e+06	1.66743e+06	3.04728e+06	3.33694e+06	2.35855e+06	3.97752e+06	3.63905e+06	3.0279e+06
O00410_C560	IPO5	O00410	TIEcISLIGLAVGKEK;TIEcISLIGLAVGK	821216	1.01213e+06	783557	519819	804231	903037	851342	905392	1.08345e+06	828050		1.18072e+06	675216	816693	528160	807358	850819	825253	1.02014e+06	798973	1.0089e+06		906167	793287	884625	524736	816342	933970	844488	984136	928238	896236
O00410_C687	IPO5	O00410	STACQMLVcYAK	NA	NA	NA	NA	NA	NA	NA	NA	NA	NA		824469	813595	978247	614916	876639	864553	850945	1.07067e+06	1.00377e+06	848595		884755	728989	950049	576834	1.01814e+06	976331	782266	975897	1.0105e+06	842634
O00410_C733	IPO5	O00410	VAAAESMPLLLEcAR	4.92478e+06	4.33954e+06	4.6076e+06	2.93783e+06	4.7624e+06	5.02093e+06	4.71082e+06	5.86489e+06	5.08743e+06	4.78472e+06		5.32423e+06	4.01698e+06	4.69158e+06	2.95721e+06	4.97198e+06	5.1657e+06	4.18414e+06	5.82537e+06	5.37333e+06	4.53041e+06		5.22596e+06	4.22571e+06	4.64642e+06	3.02498e+06	4.87884e+06	5.54247e+06	4.61803e+06	5.46114e+06	5.12926e+06	4.28812e+06
O00410_C750	IPO5	O00410	VRGPEYLTQMWHFMcDALIK	191863	313197	295899	145208	360405	252729	334695	316426	397059	315099		294337	301088	297333	169802	265115	286995	248613	446019	343467	269813		306865	207210	329846	198305	363541	285502	279216	307830	382026	262240
O00410_C915	IPO5	O00410	YAEYFLRPMLQYVcDNSPEVR	1.57327e+06	1.36213e+06	1.61374e+06	898169	1.81198e+06	1.78394e+06	1.80715e+06	1.75741e+06	1.94724e+06	1.79711e+06		1.5364e+06	1.35482e+06	1.73818e+06	1.14034e+06	1.69561e+06	1.97613e+06	1.37135e+06	2.04787e+06	1.84965e+06	1.64181e+06		1.88587e+06	1.53988e+06	1.68803e+06	896939	1.57991e+06	1.80805e+06	1.49652e+06	1.95251e+06	1.89168e+06	1.60046e+06
O00410_C944	IPO5	O00410	QAAAYGLGVMAQYGGDNYRPFcTEALPLLVR	473880	402589	613036	383812	640999	528743	529128	513982	628168	413869		505611	437183	482989	369974	609853	553342	465960	582631	570756	549908		491977	497838	452141	381047	577015	566474	525080	547916	618557	470160
O00410_C972	IPO5	O00410	TKENVNATENcISAVGK	1.17129e+07	8.06763e+06	1.04399e+07	6.3158e+06	9.31068e+06	1.21815e+07	1.01167e+07	1.23839e+07	1.37044e+07	1.13818e+07		1.10197e+07	1.07787e+07	9.24429e+06	6.57675e+06	8.53857e+06	1.238e+07	1.26451e+07	1.26476e+07	1.24307e+07	9.3537e+06		1.18987e+07	9.32818e+06	1.07679e+07	6.76319e+06	9.08254e+06	1.13622e+07	9.84152e+06	1.31801e+07	1.31077e+07	1.02831e+07
O00411_C119	POLRMT	O00411	DATPVPcGR	1.15622e+07	1.02218e+07	1.07971e+07	6.44064e+06	9.89392e+06	1.11421e+07	1.02863e+07	1.21571e+07	1.09411e+07	1.04709e+07		1.14954e+07	9.85269e+06	1.11217e+07	6.42704e+06	9.78784e+06	1.15286e+07	1.03397e+07	1.20315e+07	1.07664e+07	1.05298e+07		1.15469e+07	9.43886e+06	1.16448e+07	6.35321e+06	9.95402e+06	1.15586e+07	9.90715e+06	1.16882e+07	1.18307e+07	9.98537e+06
O00411_C1192	POLRMT	O00411	FcSEPQK	1.02825e+06	1.11989e+06	1.06344e+06	966869	2.13343e+06	1.33338e+06	1.60116e+06	1.52513e+06	1.89255e+06	1.51288e+06		1.57821e+06	1.25102e+06	1.4828e+06	875533	1.39246e+06	1.52765e+06	1.40827e+06	1.74323e+06	1.53991e+06	1.3779e+06		1.58087e+06	1.23674e+06	1.468e+06	955214	1.48298e+06	1.50896e+06	1.31112e+06	1.85198e+06	1.57132e+06	1.20981e+06
O00411_C174	POLRMT	O00411	QMAGcLEDCTR	55052.4	50539.6	58671.2	41677.1	54952.4	54902.5	46349.8	56895.5	54349.2	49019.7		NA	NA	NA	NA	NA	NA	NA	NA	NA	NA		NA	NA	NA	NA	NA	NA	NA	NA	NA	NA
O00411_C398	POLRMT	O00411	TLQcLFEK	1.12056e+06	702344	955273	591568	798490	892642	781907	928197	844372	875064		NA	NA	NA	NA	NA	NA	NA	NA	NA	NA		1.07413e+06	782822	877324	664961	893161	885530	711984	968051	824282	808169
O00411_C413	POLRMT	O00411	VcVVSVEKPTLPSK	2.55013e+06	2.14464e+06	2.28503e+06	1.56143e+06	2.28483e+06	2.93645e+06	2.46902e+06	3.51136e+06	2.45081e+06	2.51381e+06		2.79347e+06	2.51675e+06	2.25828e+06	1.34901e+06	1.99534e+06	2.60271e+06	2.77661e+06	3.03918e+06	2.73164e+06	2.64451e+06		2.5263e+06	2.18414e+06	3.16036e+06	1.47486e+06	2.7251e+06	2.57706e+06	1.85353e+06	3.02224e+06	2.50432e+06	2.6796e+06
O00411_C591	POLRMT	O00411	LLAEMLVQATQMPcSLDKPHR	NA	NA	NA	NA	NA	NA	NA	NA	NA	NA		NA	NA	NA	NA	NA	NA	NA	NA	NA	NA		239167	282884	280144	167277	272705	310199	307336	298438	288582	256392
O00411_C650	POLRMT	O00411	AAEPTLTFEAVDVPMLcPPLPWTSPHSGAFLLSPTK	207585	156237	213299	161291	248455	202276	194111	255039	218759	192928		211741	172297	198966	128913	205338	237673	204457	247681	212307	230610		188351	205830	228480	143223	214245	221914	204541	206882	231226	205290
O00411_C726	POLRMT	O00411	GcPQLGVPAPPSEAPQPPEAHLPHSAAPAR	1.79655e+06	1.64767e+06	1.56469e+06	830947	1.73912e+06	1.65232e+06	1.60562e+06	1.95514e+06	1.81016e+06	1.91252e+06		1.53035e+06	1.49047e+06	1.64472e+06	1.22238e+06	1.71199e+06	1.52881e+06	1.50406e+06	2.11171e+06	1.95741e+06	1.81284e+06		1.74876e+06	1.3004e+06	1.97764e+06	1.06227e+06	1.74262e+06	1.84331e+06	1.72812e+06	1.70696e+06	1.87049e+06	1.53416e+06
O00411_C765	POLRMT	O00411	ELAHcQK	7.91167e+06	7.0947e+06	7.48699e+06	5.71473e+06	6.62519e+06	7.02868e+06	7.50283e+06	7.99694e+06	7.04378e+06	7.04187e+06		7.38661e+06	6.24322e+06	7.95608e+06	6.25129e+06	7.10474e+06	7.4344e+06	7.14998e+06	8.35174e+06	6.98779e+06	6.58152e+06		7.30863e+06	7.17785e+06	8.23142e+06	6.03259e+06	6.64358e+06	7.13554e+06	7.58805e+06	7.50046e+06	7.12397e+06	6.7053e+06
O00411_C809	POLRMT	O00411	TYPcPPHFNHLGSDVAR	NA	NA	NA	NA	NA	NA	NA	NA	NA	NA		270533	235354	274013	217398	277648	282793	280232	350199	308832	319495		NA	NA	NA	NA	NA	NA	NA	NA	NA	NA
O00411_C925	POLRMT	O00411	ASDPAAYVSHLPVHQDGScNGLQHYAALGR	516682	465064	512938	356313	549845	491834	413584	556180	586144	481893		537083	295692	526858	289962	577575	514153	516963	612242	546953	512996		554345	393682	457076	324158	514259	499071	560162	533479	542619	551628
O00425_C194	IGF2BP3	O00425	QKPcDLPLR	1.82185e+06	1.4731e+06	1.64882e+06	1.01551e+06	1.54426e+06	1.6438e+06	1.47952e+06	2.04523e+06	1.72296e+06	1.66251e+06		NA	NA	NA	NA	NA	NA	NA	NA	NA	NA		NA	NA	NA	NA	NA	NA	NA	NA	NA	NA
O00425_C336	IGF2BP3	O00425	GNVETcAK	1.86061e+06	2.16866e+06	1.96551e+06	1.25434e+06	1.85247e+06	2.16988e+06	2.27766e+06	2.28719e+06	2.12418e+06	1.96638e+06		2.25427e+06	1.75128e+06	2.09713e+06	1.34056e+06	1.9308e+06	2.29294e+06	1.96337e+06	2.3676e+06	1.98975e+06	1.98709e+06		2.25254e+06	1.86258e+06	2.09303e+06	1.30969e+06	2.02877e+06	2.00084e+06	2.1148e+06	2.18477e+06	1.97442e+06	2.15007e+06
O00429_C361	DNM1L	O00429	YIETSELcGGAR	6.7842e+06	6.41225e+06	6.8749e+06	4.14725e+06	6.82818e+06	6.90283e+06	6.25219e+06	7.67275e+06	7.40938e+06	7.10829e+06		7.46824e+06	6.03505e+06	7.40614e+06	4.3377e+06	6.86533e+06	6.8525e+06	6.34345e+06	7.68251e+06	6.7901e+06	6.68371e+06		7.06435e+06	5.85024e+06	7.54219e+06	4.25385e+06	6.62594e+06	7.30761e+06	6.35618e+06	7.7249e+06	7.17644e+06	6.51202e+06
O00429_C367	DNM1L	O00429	IcYIFHETFGR	7.89629e+06	7.30179e+06	7.90425e+06	5.27081e+06	7.00604e+06	6.82462e+06	8.65221e+06	6.93715e+06	8.14245e+06	7.57903e+06		8.02683e+06	7.80982e+06	8.87448e+06	5.4043e+06	5.52389e+06	8.55335e+06	6.97854e+06	8.95526e+06	7.21352e+06	6.17466e+06		6.49164e+06	7.78874e+06	8.01994e+06	5.09039e+06	7.96988e+06	7.1579e+06	7.13287e+06	7.83471e+06	8.80036e+06	7.22822e+06
O00429_C431	DNM1L	O00429	cVELVHEEMQR	4.03458e+06	3.93686e+06	4.21465e+06	3.20662e+06	4.4601e+06	3.97539e+06	4.18274e+06	4.27676e+06	4.58751e+06	4.5122e+06		4.88991e+06	3.34813e+06	3.85224e+06	2.76722e+06	3.80115e+06	4.79717e+06	4.33121e+06	4.62179e+06	4.55187e+06	4.42674e+06		4.33396e+06	4.16742e+06	4.63218e+06	2.54125e+06	4.44315e+06	4.12445e+06	4.32366e+06	4.80165e+06	3.88759e+06	4.1321e+06
O00429_C446	DNM1L	O00429	IIQHcSNYSTQELLR	2.92091e+06	2.42979e+06	3.02982e+06	1.85885e+06	2.89981e+06	3.17341e+06	2.47384e+06	3.57153e+06	3.06425e+06	3.3869e+06		3.13936e+06	2.52458e+06	3.35721e+06	1.81175e+06	2.72375e+06	2.99323e+06	2.87018e+06	3.30712e+06	3.14163e+06	2.94029e+06		3.30092e+06	2.56753e+06	2.99016e+06	1.39601e+06	3.38099e+06	3.07318e+06	2.72227e+06	3.21319e+06	3.17292e+06	2.99197e+06
O00429_C470	DNM1L	O00429	LHDAIVEVVTcLLR	NA	NA	NA	NA	NA	NA	NA	NA	NA	NA		336915	255298	352564	198976	303916	381503	297503	393086	350357	328764		320129	291489	317507	189162	338465	377380	305253	384441	320663	351027
O00429_C505	DNM1L	O00429	LPVTNEMVHNLVAIELAYINTKHPDFADAcGLMNNNIEEQRR	524727	626705	642988	420196	897565	632093	589956	471311	514476	660588		596510	517967	641559	395791	544922	642615	641442	640305	658596	692061		607092	571044	672054	377837	596280	638208	585235	643661	638133	651061
O00429_C644	DNM1L	O00429	DcEVIER	NA	NA	NA	NA	NA	NA	NA	NA	NA	NA		3.03252e+06	2.45544e+06	2.79225e+06	1.65657e+06	2.61039e+06	2.99237e+06	2.54386e+06	3.30015e+06	3.00957e+06	2.78813e+06		2.98425e+06	2.40493e+06	2.67418e+06	1.72002e+06	2.89086e+06	2.952e+06	2.76512e+06	3.17917e+06	2.94942e+06	2.6613e+06
O00442_C100	RTCA	O00442	TAGSVcLLMQVSMPCVLFAASPSELHLK	378216	382198	403989	297032	494225	511402	388442	532345	580813	442023		431606	321566	424996	293725	467262	613298	419699	544121	449248	445163		445986	373220	441930	236895	509162	497392	359175	575011	560169	411746
O00442_C28	RTCA	O00442	VSTALScLLGLPLRVQK	NA	NA	NA	NA	NA	NA	NA	NA	NA	NA		NA	NA	NA	NA	NA	NA	NA	NA	NA	NA		164740	137196	165425	99797.4	158485	170841	150909	171405	195610	130054
O00443_C13	PIK3C2A	O00443	AQISSNSGFKEcPSSHPEPTR	3.09367e+06	2.72341e+06	3.1916e+06	1.72471e+06	2.68546e+06	3.14712e+06	2.66489e+06	3.25276e+06	3.20325e+06	2.84198e+06		2.93282e+06	2.46487e+06	2.92988e+06	1.67697e+06	2.86981e+06	3.29907e+06	2.6494e+06	3.40831e+06	3.06994e+06	3.22778e+06		3.10287e+06	2.64565e+06	3.05794e+06	1.39561e+06	2.7531e+06	3.20142e+06	2.74008e+06	3.43599e+06	3.15748e+06	3.03869e+06
O00443_C317	PIK3C2A	O00443	STANcHLER	NA	NA	NA	NA	NA	NA	NA	NA	NA	NA		557040	532486	540563	415241	597459	632604	540796	731545	697924	554978		NA	NA	NA	NA	NA	NA	NA	NA	NA	NA
O00443_C385	PIK3C2A	O00443	DPNGTSSLPTGSSLLQEVEVQNEEMAAFcR	NA	NA	NA	NA	NA	NA	NA	NA	NA	NA		NA	NA	NA	NA	NA	NA	NA	NA	NA	NA		57194.5	44624	56695.3	30753.6	58850.2	47837.3	42753.4	63197.5	52620.4	52219.9
O00443_C541	PIK3C2A	O00443	HLYQIEKPcK	2.07612e+06	1.71764e+06	2.52105e+06	1.24145e+06	1.66873e+06	2.13001e+06	1.6586e+06	2.30664e+06	2.17949e+06	2.24448e+06		2.09821e+06	1.83843e+06	2.20596e+06	1.17848e+06	1.8305e+06	2.18109e+06	1.94547e+06	2.25304e+06	1.88719e+06	2.32582e+06		2.29723e+06	1.92198e+06	2.18251e+06	1.16435e+06	1.7839e+06	2.23192e+06	1.8027e+06	2.32311e+06	1.99001e+06	2.04648e+06
O00443_C669	PIK3C2A	O00443	SPTDcAQSSK	193488	174125	155043	97265.2	157692	176721	139090	228140	225177	185051		181028	159016	196427	88134.9	205168	196273	179000	181043	190955	154748		197107	144018	194433	74886.1	166853	209983	178913	165358	209414	190827
O00459_C396	PIK3R2	O00459	DGHYGFSEPLTFcSVVDLINHYRHESLAQYNAK	129113	121977	130428	87064.4	187374	111451	130310	144488	162865	112853		146081	96472.7	142389	87905.5	154356	129909	133179	155516	134072	136122		142853	121084	143391	76441.4	136818	157741	131179	144734	143895	119785
O00469_C494	PLOD2	O00469	DKLDPDMALcR	5.10996e+06	4.56262e+06	4.81742e+06	3.18684e+06	4.51969e+06	4.82414e+06	4.66433e+06	5.45242e+06	5.13336e+06	5.03208e+06		5.18175e+06	4.03745e+06	4.89087e+06	3.23113e+06	4.98395e+06	4.98149e+06	4.66416e+06	5.48853e+06	4.95346e+06	4.89006e+06		4.95935e+06	3.97904e+06	5.02223e+06	2.9567e+06	4.94646e+06	5.31588e+06	4.68604e+06	5.40922e+06	5.23814e+06	4.78979e+06
O00471_C111	EXOC5	O00471	VcHLGDQLEGVNTPR	3.59295e+06	3.71531e+06	3.3906e+06	2.59886e+06	3.22212e+06	3.51311e+06	3.08326e+06	3.70051e+06	3.85022e+06	3.41062e+06		3.42649e+06	3.19094e+06	4.00931e+06	2.04906e+06	3.17226e+06	3.78035e+06	3.57049e+06	3.87942e+06	3.67333e+06	3.32592e+06		3.33233e+06	3.33125e+06	4.37404e+06	2.05361e+06	3.74064e+06	3.64758e+06	2.84654e+06	3.76848e+06	3.71444e+06	3.26865e+06
O00471_C194	EXOC5	O00471	YHDLEcQLIQEFTSAQR	1.58055e+06	1.44057e+06	1.64793e+06	880430	1.61779e+06	1.64326e+06	1.42051e+06	1.92169e+06	1.89642e+06	1.83333e+06		1.72674e+06	1.22534e+06	1.58882e+06	1.06681e+06	1.59558e+06	1.73889e+06	1.50134e+06	1.90583e+06	1.85695e+06	1.67617e+06		1.58905e+06	1.47721e+06	1.84897e+06	1.01076e+06	1.71775e+06	1.56594e+06	1.38748e+06	1.95165e+06	1.69462e+06	1.63904e+06
O00471_C71	EXOC5	O00471	KVEKLEQQcQK	NA	NA	NA	NA	NA	NA	NA	NA	NA	NA		NA	NA	NA	NA	NA	NA	NA	NA	NA	NA		396362	357090	407629	205977	316899	428153	328817	435515	365444	362056
O00483_C44	NDUFA4	O00483	LALFNPDVcWDRNNPEPWNKLGPNDQYK	98532.3	84162.5	104874	63540.7	95546.5	106330	94630.2	122164	116985	90985		NA	NA	NA	NA	NA	NA	NA	NA	NA	NA		NA	NA	NA	NA	NA	NA	NA	NA	NA	NA
O00487_C238	PSMD14	O00487	SWMEGLTLQDYSEHcKHNESVVKEMLELAK;KSWMEGLTLQDYSEHcKHNESVVK;SWMEGLTLQDYSEHcKHNESVVK	7.62646e+06	6.38902e+06	7.67669e+06	4.8859e+06	6.90101e+06	7.19367e+06	7.16616e+06	7.88358e+06	7.41699e+06	7.05753e+06		7.94699e+06	6.61752e+06	8.32447e+06	4.56182e+06	6.0415e+06	8.01166e+06	6.75687e+06	7.99922e+06	6.92277e+06	6.27427e+06		7.3603e+06	6.70657e+06	8.134e+06	4.39188e+06	6.22071e+06	7.47046e+06	7.06302e+06	7.81919e+06	7.30638e+06	6.92794e+06
O00505_C325	KPNA3	O00505	AVGNIVTGTDEQTQVVLNcDVLSHFPNLLSHPK	NA	NA	NA	NA	NA	NA	NA	NA	NA	NA		134431	117570	127796	84736.1	131269	119762	125051	140348	129510	126810		NA	NA	NA	NA	NA	NA	NA	NA	NA	NA
O00506_C357	STK25	O00506	SQcLSTLVRPVFGELK	874724	804970	1.02824e+06	518610	1.00209e+06	957444	848571	1.06369e+06	995547	884812		1.0564e+06	756681	1.01426e+06	577224	961247	897994	914560	1.10805e+06	858402	833892		1.0266e+06	759005	906402	583302	962327	956682	904896	838317	978234	1.06294e+06
O00512_C125	BCL9	O00512	SISADSFDQRDPGTPNDDSDIKEcNSADHIK	456864	403688	520462	218292	416868	436034	356335	491755	484360	498183		461491	384097	499950	249161	391214	504153	412336	521393	438825	420219		NA	NA	NA	NA	NA	NA	NA	NA	NA	NA
O00541_C272	PES1	O00541	AGEGTYALDSEScMEKLAALSASLAR	9.37792e+06	7.55579e+06	9.46704e+06	5.6362e+06	8.26348e+06	9.21414e+06	7.63449e+06	1.1015e+07	8.93895e+06	9.34686e+06		1.03849e+07	7.42967e+06	9.44416e+06	5.74915e+06	8.2453e+06	9.40474e+06	7.87805e+06	1.03357e+07	8.2539e+06	9.20646e+06		9.52953e+06	8.2877e+06	9.40181e+06	3.83663e+06	8.01014e+06	1.03097e+07	7.60126e+06	1.06424e+07	1.05441e+07	8.28669e+06
O00541_C361	PES1	O00541	SLcIGATYDVTDSR	NA	NA	NA	NA	NA	NA	NA	NA	NA	NA		293258	246480	338403	170383	274287	315686	278323	332205	326688	274215		302689	257954	317152	160363	255988	329188	286460	351769	317033	271331
O00560_C239	SDCBP	O00560	NGLLTEHNIcEINGQNVIGLK	NA	NA	NA	NA	NA	NA	NA	NA	NA	NA		NA	NA	NA	NA	NA	NA	NA	NA	NA	NA		127190	103995	133017	77421.1	140159	126682	122352	155203	155245	125616
O00562_C259	PITPNM1	O00562	cNTGSEGSEAQPPGKPSTEAR	NA	NA	NA	NA	NA	NA	NA	NA	NA	NA		NA	NA	NA	NA	NA	NA	NA	NA	NA	NA		264372	185317	273081	161009	216361	264019	214103	249980	233221	209001
O00566_C14	MPHOSPH10	O00566	cLTEVGK	2.31572e+06	1.87091e+06	2.35029e+06	1.51953e+06	2.18296e+06	2.24722e+06	2.01412e+06	2.56858e+06	2.70788e+06	2.22045e+06		2.30591e+06	1.88586e+06	2.28198e+06	1.37313e+06	2.12919e+06	2.49033e+06	2.1065e+06	2.59461e+06	2.56216e+06	2.268e+06		2.30175e+06	1.92848e+06	2.42373e+06	1.21341e+06	2.25694e+06	2.38447e+06	2.10874e+06	2.65995e+06	2.36796e+06	2.35222e+06
O00566_C27	MPHOSPH10	O00566	ATGRPEcFLTIQEGLASK	NA	NA	NA	NA	NA	NA	NA	NA	NA	NA		903739	600194	796152	486863	664194	893154	696245	956918	840164	823061		779923	665093	771368	464331	737197	1.03191e+06	553842	988475	896314	772235
O00567_C112	NOP56	O00567	IGAAIQEELGYNcQTGGVIAEILR	562657	441356	628458	408193	638777	444414	547050	541473	613512	449102		512968	450115	571220	374354	607189	516058	485251	559603	612956	585278		490229	547593	606270	346193	583250	561055	537909	591173	530402	480920
O00567_C142	NOP56	O00567	GLTDLSAcK	6.23875e+06	5.32008e+06	5.80314e+06	3.30584e+06	5.31354e+06	6.03076e+06	4.54028e+06	5.21849e+06	6.33695e+06	5.42175e+06		6.57553e+06	4.92294e+06	6.32311e+06	3.00783e+06	4.4301e+06	5.77619e+06	5.28416e+06	6.31227e+06	5.37466e+06	5.58382e+06		5.96967e+06	5.09197e+06	6.45254e+06	3.27493e+06	5.11417e+06	6.0761e+06	4.7522e+06	6.05896e+06	5.66585e+06	5.14131e+06
O00567_C211	NOP56	O00567	IINDNATYcR	2.02224e+07	1.45085e+07	1.86517e+07	1.07743e+07	1.67601e+07	1.89716e+07	1.62952e+07	1.96986e+07	2.03992e+07	1.76614e+07		1.91744e+07	1.47002e+07	1.8766e+07	1.18246e+07	1.67744e+07	1.8631e+07	1.61765e+07	2.12692e+07	1.95647e+07	1.71809e+07		2.08246e+07	1.65682e+07	1.80206e+07	1.01607e+07	1.78391e+07	1.97451e+07	1.51077e+07	2.08954e+07	1.91282e+07	1.5778e+07
O00567_C384	NOP56	O00567	IDcFSEVPTSVFGEKLREQVEER	7.02831e+06	6.84703e+06	8.55509e+06	5.84769e+06	8.55049e+06	8.02977e+06	7.30478e+06	8.66246e+06	1.13472e+07	8.33684e+06		7.50862e+06	6.01679e+06	7.93939e+06	5.07188e+06	8.32233e+06	8.51251e+06	8.03895e+06	9.5518e+06	9.51724e+06	8.23042e+06		7.68713e+06	7.74445e+06	7.97291e+06	5.01171e+06	9.29334e+06	8.94269e+06	8.17008e+06	8.01939e+06	1.05201e+07	7.14793e+06
O00567_C472	NOP56	O00567	RLAALALASSENSSSTPEEcEEMSEKPK	5.30619e+06	5.71883e+06	6.25647e+06	3.83723e+06	5.43199e+06	6.85602e+06	4.32863e+06	8.49313e+06	7.49326e+06	5.51791e+06		5.91575e+06	5.73981e+06	5.87963e+06	3.079e+06	5.56093e+06	7.0447e+06	5.5082e+06	7.05038e+06	6.95703e+06	6.50423e+06		6.74212e+06	4.89111e+06	6.21318e+06	3.43629e+06	5.24935e+06	6.57001e+06	4.92069e+06	8.11521e+06	7.04521e+06	6.05648e+06
O00567_C52	NOP56	O00567	LVAFcPFASSQVALENANAVSEGVVHEDLR	2.25091e+06	1.95421e+06	2.19799e+06	1.52074e+06	3.42993e+06	2.3932e+06	2.68577e+06	2.7921e+06	3.23801e+06	2.56958e+06		2.41361e+06	2.2342e+06	2.61387e+06	1.93068e+06	2.60339e+06	2.53408e+06	2.42394e+06	2.89037e+06	2.85441e+06	2.54493e+06		2.07021e+06	2.32638e+06	2.79698e+06	1.51299e+06	3.21376e+06	2.13619e+06	2.66532e+06	3.03565e+06	2.50838e+06	2.68841e+06
O00571_C128	DDX3X	O00571	WcDKSDEDDWSKPLPPSER	1.35455e+07	9.69626e+06	1.51883e+07	6.95013e+06	1.23986e+07	1.31455e+07	1.26023e+07	1.37395e+07	1.54584e+07	1.28385e+07		1.44939e+07	1.11702e+07	1.37719e+07	7.92959e+06	1.09061e+07	1.32073e+07	1.03717e+07	1.49366e+07	1.68891e+07	1.19634e+07		1.54833e+07	1.21606e+07	1.361e+07	8.61831e+06	1.04733e+07	1.30172e+07	1.1291e+07	1.51124e+07	1.21245e+07	1.37517e+07
O00571_C223	DDX3X	O00571	DLMAcAQTGSGK	1.54402e+07	1.54848e+07	1.60585e+07	9.67971e+06	1.58015e+07	1.615e+07	1.17614e+07	1.61124e+07	1.8173e+07	1.44906e+07		1.59949e+07	1.29553e+07	1.49311e+07	9.58423e+06	1.52951e+07	1.5778e+07	1.47986e+07	1.7224e+07	1.73882e+07	1.49615e+07		1.70255e+07	1.4339e+07	1.61845e+07	8.51288e+06	1.46117e+07	1.59507e+07	1.3877e+07	1.7133e+07	1.60179e+07	1.53126e+07
O00571_C317	DDX3X	O00571	GcHLLVATPGR	2.66754e+06	2.87248e+06	3.25077e+06	1.76564e+06	2.89077e+06	3.26747e+06	2.16162e+06	3.42647e+06	2.69088e+06	3.00804e+06		2.95137e+06	2.41023e+06	2.79454e+06	2.39776e+06	2.68553e+06	2.79312e+06	2.72884e+06	3.3162e+06	2.98197e+06	2.94213e+06		2.58542e+06	2.35046e+06	3.10425e+06	2.14004e+06	2.97148e+06	3.18079e+06	2.98186e+06	3.1458e+06	2.7489e+06	2.79269e+06
O00571_C341	DDX3X	O00571	GKIGLDFcK	1.57682e+07	1.28546e+07	1.48984e+07	1.03626e+07	1.35017e+07	1.48647e+07	1.13918e+07	1.7499e+07	1.5982e+07	1.45129e+07		1.41046e+07	1.30548e+07	1.53871e+07	8.96514e+06	1.4919e+07	1.48006e+07	1.38386e+07	1.70849e+07	1.5469e+07	1.43749e+07		1.52044e+07	1.28626e+07	1.5173e+07	9.4914e+06	1.44698e+07	1.4556e+07	1.23726e+07	1.6914e+07	1.59953e+07	1.48173e+07
O00571_C468	DDX3X	O00571	KGADSLEDFLYHEGYAcTSIHGDR	1.18889e+06	1.31355e+06	1.36238e+06	992226	1.5807e+06	1.34186e+06	1.23447e+06	1.63041e+06	1.78157e+06	1.26563e+06		1.48142e+06	1.15115e+06	1.43756e+06	936006	1.62984e+06	1.38605e+06	1.43658e+06	1.52823e+06	1.40935e+06	1.2955e+06		1.13267e+06	1.29038e+06	1.10931e+06	1.04477e+06	1.93196e+06	1.2778e+06	1.43275e+06	1.59986e+06	1.72455e+06	1.14762e+06
O00592_C344	PODXL	O00592	cEDLETQTQSEK	NA	NA	NA	NA	NA	NA	NA	NA	NA	NA		188632	170139	212985	63182.6	129960	198095	154144	177538	184323	169579		188882	171259	151459	96336.7	156508	169212	158677	201453	175906	178888
O00625_C79	PIR	O00625	GFETVSYLLEGGSMAHEDFcGHTGK	511110	479553	646196	391855	530261	542332	561536	529432	646070	552682		594538	476955	539532	353723	449563	656454	525261	615588	597680	581734		491120	472968	637434	400121	584388	588400	493835	569273	612671	540819
O00628_C5	PEX7	O00628	SAVcGGAAR	2.69781e+06	2.456e+06	2.38167e+06	1.77712e+06	2.60527e+06	2.86226e+06	2.23535e+06	2.64783e+06	2.74029e+06	2.41524e+06		2.71692e+06	2.12612e+06	2.78403e+06	1.68709e+06	2.50146e+06	2.63481e+06	2.43738e+06	2.80684e+06	2.73803e+06	2.38616e+06		2.82107e+06	2.35741e+06	2.57371e+06	1.52376e+06	2.45805e+06	2.74356e+06	2.54995e+06	2.62396e+06	2.54111e+06	2.62626e+06
O00629_C325	KPNA4	O00629	AVGNIVTGTDEQTQVVLNcDALSHFPALLTHPK	NA	NA	NA	NA	NA	NA	NA	NA	NA	NA		177506	107186	189475	134833	211702	211326	152537	196158	186266	158501		186083	154291	171112	131584	217496	155865	155751	173018	198203	182086
O00629_C57	KPNA4	O00629	NVPHEDIcEDSDIDGDYR	2.23056e+06	1.89631e+06	2.69425e+06	1.41251e+06	3.04466e+06	2.44848e+06	2.43592e+06	2.83267e+06	3.4117e+06	2.6206e+06		2.54192e+06	2.06687e+06	2.64033e+06	1.4225e+06	2.66538e+06	2.85126e+06	2.17151e+06	3.18994e+06	2.85796e+06	2.61999e+06		2.42792e+06	2.058e+06	2.46328e+06	1.59395e+06	2.8814e+06	2.38595e+06	2.32178e+06	2.98296e+06	3.23063e+06	2.68179e+06
O00635_C237	TRIM38	O00635	cQGSAQK	NA	NA	NA	NA	NA	NA	NA	NA	NA	NA		NA	NA	NA	NA	NA	NA	NA	NA	NA	NA		102558	82207.2	104501	51723.8	89069.6	113220	83816.5	106652	104060	105110
O00743_C192	PPP6C	O00743	GAFcDLVWSDPEDVDTWAISPR	2.91558e+06	2.51656e+06	2.9934e+06	1.92154e+06	3.01372e+06	2.82202e+06	3.13208e+06	3.09278e+06	3.66082e+06	2.91611e+06		2.61131e+06	2.37157e+06	2.7527e+06	2.11556e+06	3.16863e+06	3.17766e+06	2.84842e+06	3.68217e+06	3.34385e+06	2.91273e+06		2.93578e+06	2.58997e+06	2.92065e+06	2.31375e+06	2.91335e+06	3.28469e+06	2.74375e+06	3.12184e+06	3.31813e+06	2.84269e+06
O00762_C114	UBE2C	O00762	FLTPCYHPNVDTQGNIcLDILKEKWSALYDVR	24213.2	14722.6	26993.2	20053.5	26770.6	27491.6	26536	29818.2	32516	27554.6		NA	NA	NA	NA	NA	NA	NA	NA	NA	NA		NA	NA	NA	NA	NA	NA	NA	NA	NA	NA
O14497_C1827	ARID1A	O14497	NDPFVVDcSDK	NA	NA	NA	NA	NA	NA	NA	NA	NA	NA		NA	NA	NA	NA	NA	NA	NA	NA	NA	NA		132325	106321	125925	63987.8	103221	142063	108474	123498	147209	136868
O14497_C1874	ARID1A	O14497	TELLPSRPHAPcPPAPR	6.47145e+06	5.58281e+06	7.02306e+06	3.53895e+06	5.15206e+06	6.67003e+06	4.97034e+06	6.03835e+06	6.59142e+06	5.56994e+06		5.79455e+06	5.13484e+06	7.03447e+06	3.72643e+06	5.54917e+06	6.3295e+06	5.80367e+06	6.88039e+06	6.09531e+06	5.26008e+06		6.65619e+06	6.08285e+06	6.73243e+06	3.0442e+06	5.3796e+06	5.81707e+06	5.77209e+06	6.50162e+06	6.07278e+06	5.5496e+06
O14497_C1968	ARID1A	O14497	ILEDEPHSKDETPLcTLLDWQDSLAKR	1.32335e+06	1.03291e+06	1.09553e+06	978322	1.58263e+06	1.38758e+06	1.20278e+06	1.31598e+06	1.4626e+06	1.21095e+06		1.2866e+06	997864	1.31118e+06	854129	1.43014e+06	1.29116e+06	1.5223e+06	1.47031e+06	1.23012e+06	1.19884e+06		1.23531e+06	1.09213e+06	1.32983e+06	819099	1.39481e+06	1.41906e+06	1.18465e+06	1.44737e+06	1.41297e+06	1.24728e+06
O14497_C1983	ARID1A	O14497	CVcVSNTIR	NA	NA	NA	NA	NA	NA	NA	NA	NA	NA		NA	NA	NA	NA	NA	NA	NA	NA	NA	NA		652166	623443	784051	419512	639553	660672	612725	583891	673683	569599
O14497_C336	ARID1A	O14497	GYQGYPGGDYSGGPQDGGAGKGPADMASQcWGAAAAAAAAAAASGGAQQR	6.02249e+06	5.83319e+06	6.9383e+06	4.72306e+06	7.06247e+06	7.92842e+06	5.98854e+06	6.13806e+06	6.97848e+06	5.94823e+06		6.77558e+06	6.24298e+06	7.24036e+06	3.31657e+06	5.37018e+06	6.73187e+06	5.73596e+06	8.15966e+06	6.65883e+06	7.7857e+06		6.57162e+06	7.22847e+06	6.39929e+06	4.82894e+06	6.05685e+06	6.51291e+06	6.29804e+06	7.31948e+06	5.99479e+06	6.80728e+06
O14519_C105	CDK2AP1	O14519	EcLAETER	694356	589515	587668	366150	601285	674139	548771	722132	703030	616894		NA	NA	NA	NA	NA	NA	NA	NA	NA	NA		NA	NA	NA	NA	NA	NA	NA	NA	NA	NA
O14523_C115	C2CD2L	O14523	ALNEQAcR	1.04769e+06	961782	1.07174e+06	740810	1.19262e+06	1.14395e+06	1.11064e+06	1.28523e+06	1.30589e+06	1.07171e+06		1.18741e+06	905830	1.18653e+06	678318	1.16861e+06	1.25875e+06	1.02447e+06	1.25131e+06	1.16582e+06	1.10502e+06		1.28043e+06	1.01975e+06	1.24859e+06	685723	1.14129e+06	1.1792e+06	960580	1.1315e+06	1.22244e+06	1.04956e+06
O14523_C142	C2CD2L	O14523	ASISHVTcVDQSEHTMVLR	NA	NA	NA	NA	NA	NA	NA	NA	NA	NA		350641	300771	289106	238002	364784	326485	320585	439378	382871	359411		311117	291952	325402	199369	387106	371336	330320	382923	398639	373870
O14523_C260	C2CD2L	O14523	AcSAPGGLVPSEKPPMMPQAQPAIPRPNR	2.61241e+06	2.3668e+06	2.45921e+06	1.69526e+06	2.75103e+06	1.69387e+06	1.84534e+06	2.68766e+06	1.46181e+06	2.52652e+06		2.32392e+06	1.90023e+06	2.39184e+06	1.76075e+06	2.16233e+06	2.41448e+06	2.32951e+06	2.6451e+06	2.15302e+06	2.01875e+06		2.37261e+06	1.72243e+06	2.4784e+06	1.46901e+06	2.34806e+06	2.36704e+06	1.89245e+06	2.36717e+06	2.80417e+06	2.27858e+06
O14523_C359	C2CD2L	O14523	SSScGDTELLGQATLPVGSPSRPLSR	1.57091e+06	1.37463e+06	1.52313e+06	885242	1.90838e+06	1.47818e+06	1.44265e+06	1.6181e+06	2.11487e+06	1.67382e+06		1.41966e+06	1.39879e+06	1.68177e+06	952862	1.53917e+06	1.73714e+06	1.76409e+06	1.84223e+06	1.49953e+06	1.75468e+06		1.50794e+06	1.30651e+06	1.42601e+06	1.20985e+06	2.0501e+06	1.62115e+06	1.53736e+06	1.6273e+06	1.68366e+06	1.62003e+06
O14524_C434	NEMP1	O14524	cPAITQNNFLT	NA	NA	NA	NA	NA	NA	NA	NA	NA	NA		1.00038e+06	838439	780664	455061	792883	914243	745668	1.00638e+06	922511	823504		NA	NA	NA	NA	NA	NA	NA	NA	NA	NA
O14545_C267	TRAFD1	O14545	AVcEADQSHGGPR	955538	833195	1.011e+06	450125	955849	946407	827127	1.04606e+06	1.0225e+06	863173		903061	729477	953267	593707	978642	898118	920639	1.03508e+06	904878	1.00627e+06		971710	792703	921352	510612	959113	951546	876749	991482	978520	943382
O14545_C312	TRAFD1	O14545	GAADEIMLPCEFCEELYPEELLIDHQTScNPSR	NA	NA	NA	NA	NA	NA	NA	NA	NA	NA		NA	NA	NA	NA	NA	NA	NA	NA	NA	NA		85532.1	63054.9	85487.8	61776.3	74784.5	84645.8	74253.4	86765	91351.1	68779.6
O14545_C476	TRAFD1	O14545	STSGPRPGcQPSSPCVPK	1.22879e+06	1.01218e+06	1.12565e+06	760910	1.1679e+06	1.22715e+06	1.0409e+06	1.17347e+06	1.30177e+06	1.12005e+06		1.20463e+06	930642	1.29069e+06	750178	1.13098e+06	1.4241e+06	1.01121e+06	1.14243e+06	1.1361e+06	1.13781e+06		1.21261e+06	985157	1.25216e+06	596377	1.07769e+06	1.18189e+06	1.13938e+06	1.35055e+06	1.31257e+06	1.05038e+06
O14545_C60	TRAFD1	O14545	SDMETHMAAEHcQVTCK	698040	585470	583737	466260	653771	705593	603723	718798	646913	605654		808510	495806	579976	492114	786341	689764	581795	778309	602028	453316		NA	NA	NA	NA	NA	NA	NA	NA	NA	NA
O14561_C140	NDUFAB1	O14561	LMcPQEIVDYIADKK;LMcPQEIVDYIADKKDVYE	4.5973e+06	2.9858e+06	3.66429e+06	2.71145e+06	3.5157e+06	4.52732e+06	3.7912e+06	5.17563e+06	5.43634e+06	4.56469e+06		3.98326e+06	3.90215e+06	4.28506e+06	2.8538e+06	3.85887e+06	4.68381e+06	4.0661e+06	4.96291e+06	4.49744e+06	3.81028e+06		4.04136e+06	4.0603e+06	4.37668e+06	3.04256e+06	4.33542e+06	3.67989e+06	3.92889e+06	4.50865e+06	4.59548e+06	4.31747e+06
O14562_C185	UBFD1	O14562	AEENKKEPLcR	7.06892e+06	5.58561e+06	5.89976e+06	3.64506e+06	5.8693e+06	7.15733e+06	5.9644e+06	7.67406e+06	7.00669e+06	5.03337e+06		7.06957e+06	5.38322e+06	6.35216e+06	3.53832e+06	5.2989e+06	6.71546e+06	6.06682e+06	7.52819e+06	7.19419e+06	5.75768e+06		6.8043e+06	5.24098e+06	7.09394e+06	3.83315e+06	5.48422e+06	6.95999e+06	5.86629e+06	7.12476e+06	6.49401e+06	6.00288e+06
O14578_C402	CIT	O14578	SDDDTSNFDEPEKNSWVSSSPcQLSPSGFSGEELPFVGFSYSK	NA	NA	NA	NA	NA	NA	NA	NA	NA	NA		193068	112250	177934	98966.9	129390	188250	135087	200418	200741	165297		183042	137841	176455	111367	142844	192555	145096	171824	181890	158488
O14578_C606	CIT	O14578	KATEcQHK;ATEcQHK	608360	483773	623501	371698	485219	600326	510313	630097	619314	614430		634837	506506	640609	336083	517872	609079	526218	639447	603763	538319		602889	540256	574467	348428	547798	585983	520540	578519	693480	560372
O14578_C943	CIT	O14578	NScTVITDLEEQLNQLTEDNAELNNQNFYLSK	NA	NA	NA	NA	NA	NA	NA	NA	NA	NA		NA	NA	NA	NA	NA	NA	NA	NA	NA	NA		123473	103171	96520	61567.8	108279	106102	82344.1	107799	98302.6	97008
O14579_C212	COPE	O14579	cSPTLLLLNGQAACHMAQGR	NA	NA	NA	NA	NA	NA	NA	NA	NA	NA		NA	NA	NA	NA	NA	NA	NA	NA	NA	NA		246520	223762	275788	130282	269993	257093	247153	270573	273711	230511
O14579_C34	COPE	O14579	NAFYIGSYQQcINEAQR	NA	NA	NA	NA	NA	NA	NA	NA	NA	NA		NA	NA	NA	NA	NA	NA	NA	NA	NA	NA		436706	350280	416925	266957	409821	438442	365642	522352	465867	413052
O14613_C92	CDC42EP2	O14613	TATVcGR	186369	171363	164294	106347	171465	193616	168465	200830	202528	154685		NA	NA	NA	NA	NA	NA	NA	NA	NA	NA		NA	NA	NA	NA	NA	NA	NA	NA	NA	NA
O14617_C137	AP3D1	O14617	DLSSPSQYDTGVALTGLScFVTPDLAR	501813	496519	616241	403406	663904	626463	575866	685618	721888	605454		593718	463767	657307	511907	608696	685361	535291	671336	632581	537208		581356	546972	643749	295597	651660	661002	515834	840670	571797	588534
O14617_C208	AP3D1	O14617	LKEKLEDPDPGVQSAAVNVIcELAR;EKLEDPDPGVQSAAVNVIcELAR	2.47527e+06	2.34663e+06	2.81145e+06	1.95072e+06	3.33937e+06	2.96197e+06	2.63788e+06	3.32589e+06	3.1112e+06	2.96129e+06		3.08962e+06	2.53939e+06	2.80303e+06	1.762e+06	2.89218e+06	3.15912e+06	2.59438e+06	3.33056e+06	2.98888e+06	2.79055e+06		2.69664e+06	2.26528e+06	2.75112e+06	1.68275e+06	2.73724e+06	3.03884e+06	2.92543e+06	3.51783e+06	3.42608e+06	2.88356e+06
O14617_C348	AP3D1	O14617	DLILQcLDDKDESIR	3.83392e+06	3.45835e+06	4.11154e+06	2.46602e+06	3.64796e+06	3.8281e+06	3.81338e+06	4.00581e+06	4.14388e+06	3.68362e+06		3.81769e+06	3.39685e+06	3.93127e+06	2.55823e+06	3.42863e+06	3.99887e+06	3.9078e+06	4.31997e+06	4.0336e+06	3.57281e+06		3.80703e+06	3.4733e+06	4.09034e+06	2.7553e+06	3.52673e+06	3.76683e+06	3.51899e+06	4.05842e+06	4.0226e+06	3.93542e+06
O14617_C574	AP3D1	O14617	AScILQLVK	1.01361e+07	7.83909e+06	9.09421e+06	6.20916e+06	8.59088e+06	9.23505e+06	7.92043e+06	9.31532e+06	9.5792e+06	8.87557e+06		9.98911e+06	7.11714e+06	9.14709e+06	5.27096e+06	8.9665e+06	9.02953e+06	8.68185e+06	9.87182e+06	9.8068e+06	8.86976e+06		9.88375e+06	7.70546e+06	1.00782e+07	5.69351e+06	8.05499e+06	9.32833e+06	7.68946e+06	9.90849e+06	9.26304e+06	9.12041e+06
O14618_C227	CCS	O14618	LAcGIIAR	1.85678e+06	1.52599e+06	1.82745e+06	1.02247e+06	1.71859e+06	1.92681e+06	1.53886e+06	2.02382e+06	2.19954e+06	1.72542e+06		1.82492e+06	1.46198e+06	1.74332e+06	1.04027e+06	1.88142e+06	1.89288e+06	1.62685e+06	2.19674e+06	2.01061e+06	1.68674e+06		1.91916e+06	1.51926e+06	1.73145e+06	1.04336e+06	1.83764e+06	1.92069e+06	1.49168e+06	2.15785e+06	2.00019e+06	1.74445e+06
O14628_C284	ZNF195	O14628	TFIQcSHFTEPENIDTGEKPYK	180183	145249	201850	155812	238747	217645	218863	190321	220709	237737		NA	NA	NA	NA	NA	NA	NA	NA	NA	NA		NA	NA	NA	NA	NA	NA	NA	NA	NA	NA
O14628_C478	ZNF195	O14628	TcSSLSNHKR	775744	771314	864512	560922	725078	866458	762763	818500	780229	819921		NA	NA	NA	NA	NA	NA	NA	NA	NA	NA		705864	765970	965919	555418	697734	874872	774480	879274	728408	797499
O14640_C338	DVL1	O14640	cWDPTPR	NA	NA	NA	NA	NA	NA	NA	NA	NA	NA		302164	253468	288415	161657	255774	339157	272197	361611	333760	287353		NA	NA	NA	NA	NA	NA	NA	NA	NA	NA
O14640_C72	DVL1	O14640	LPcFNGR	836088	735627	803062	637905	798493	838944	875923	951572	882970	837588		810085	743228	883115	595936	781196	872645	770520	1.05581e+06	876584	809053		909780	737740	810060	633669	807258	857500	788300	989188	905098	759580
O14641_C412	DVL2	O14641	NEPIQPIDPAAWVSHSAALTGTFPAYPGSSSMSTITSGSSLPDGcEGR	482921	262913	408098	235594	297979	471501	406538	421771	351522	364989		424503	320525	439910	188398	397054	405200	295461	480076	372504	380196		408656	319968	353313	204382	286847	408624	376751	462175	488974	378462
O14641_C80	DVL2	O14641	SMDQDFGVVKEEISDDNARLPcFNGR	813106	830331	862158	609321	816767	730222	721887	980883	952702	743398		931424	642860	936500	583351	771001	868947	724009	938019	789436	875227		823933	691256	946211	552347	802803	813438	763625	961415	828101	877645
O14646_C376	CHD1	O14646	NASPEDVEYYNcQQELTDDLHK	702172	575552	687945	321531	582992	727330	596806	709740	709711	702387		709806	542237	691327	404403	601288	721239	596167	773634	652940	623125		748468	655771	675383	343566	579794	743090	596503	721980	591189	660424
O14646_C497	CHD1	O14646	DYQLNGLNWLAHSWcK	NA	NA	NA	NA	NA	NA	NA	NA	NA	NA		203506	194636	232738	166112	241255	228862	245394	303126	227962	253122		NA	NA	NA	NA	NA	NA	NA	NA	NA	NA
O14647_C365	CHD2	O14647	VSPEDVEYFNcQQELASELNK	NA	NA	NA	NA	NA	NA	NA	NA	NA	NA		NA	NA	NA	NA	NA	NA	NA	NA	NA	NA		161640	147436	159775	89324.8	170811	156199	159682	171920	168871	133417
O14647_C500	CHD2	O14647	DYQLEGLNWLAHSWcK	NA	NA	NA	NA	NA	NA	NA	NA	NA	NA		364899	261267	301623	248277	311760	285032	289803	357311	288023	303263		292214	236756	301691	204582	363505	322044	269939	305201	378092	337232
O14654_C1054	IRS4	O14654	IYVVDPFSEcCMDISLSPSR	2.76947e+06	2.54295e+06	3.03639e+06	1.68966e+06	2.70916e+06	2.67066e+06	2.7261e+06	3.16057e+06	3.0394e+06	2.72835e+06		3.10581e+06	2.2657e+06	2.99242e+06	1.54316e+06	2.56361e+06	3.27784e+06	2.6875e+06	3.07168e+06	2.82151e+06	2.74347e+06		2.77067e+06	2.41168e+06	3.01601e+06	1.81e+06	2.88333e+06	2.90848e+06	2.60475e+06	3.11666e+06	2.8817e+06	2.66944e+06
O14654_C1065	IRS4	O14654	cSEPPPVAR	8.58495e+06	7.43022e+06	7.64606e+06	4.80935e+06	7.41308e+06	8.60386e+06	6.34224e+06	8.34866e+06	9.30007e+06	7.92349e+06		8.59759e+06	6.46052e+06	7.95695e+06	3.96907e+06	8.13423e+06	9.07666e+06	7.44558e+06	8.56253e+06	8.57929e+06	7.72753e+06		8.24397e+06	7.19137e+06	7.90049e+06	4.28958e+06	7.87584e+06	8.39332e+06	7.19832e+06	8.89762e+06	8.57261e+06	8.0208e+06
O14654_C206	IRS4	O14654	cGTLGAQPDGEPAALAAAAAAEPPFYKDVWQVIVKPR	8.19485e+06	5.5672e+06	8.59336e+06	4.82086e+06	8.02169e+06	7.62183e+06	6.13639e+06	7.2724e+06	7.96106e+06	7.18434e+06		8.08455e+06	6.40729e+06	9.25612e+06	4.82289e+06	6.37881e+06	7.77403e+06	5.92078e+06	8.04652e+06	7.88975e+06	7.06861e+06		7.00288e+06	7.51575e+06	8.191e+06	4.32704e+06	6.94253e+06	7.1294e+06	6.68065e+06	8.02564e+06	7.92241e+06	7.89463e+06
O14654_C314	IRS4	O14654	STVIGPGELWMQVDDcVVAQNMHELFLEK	NA	NA	NA	NA	NA	NA	NA	NA	NA	NA		502257	416684	506590	420154	533394	686220	535448	675612	580742	508367		414016	425609	412605	397976	818626	500706	588200	563941	649546	594241
O14654_C332	IRS4	O14654	ALcADEYR	1.3973e+07	1.17868e+07	1.39269e+07	8.76572e+06	1.36114e+07	1.46895e+07	1.30157e+07	1.45848e+07	1.41331e+07	1.329e+07		1.46445e+07	1.29418e+07	1.38897e+07	8.94749e+06	1.31187e+07	1.39263e+07	1.31236e+07	1.47832e+07	1.37212e+07	1.26191e+07		1.40554e+07	1.1887e+07	1.42469e+07	9.11681e+06	1.32114e+07	1.43238e+07	1.2827e+07	1.44619e+07	1.46278e+07	1.2949e+07
O14654_C381	IRS4	O14654	SRFEQFcHLR	2.64361e+07	2.49682e+07	2.84942e+07	2.03062e+07	2.77376e+07	2.8927e+07	2.87294e+07	3.0045e+07	2.93812e+07	2.7658e+07		3.08163e+07	2.24661e+07	2.77478e+07	2.17316e+07	2.71915e+07	2.84492e+07	2.66373e+07	3.15266e+07	2.74249e+07	2.84337e+07		2.84783e+07	2.51014e+07	2.79287e+07	2.07486e+07	2.78324e+07	2.83993e+07	2.80684e+07	2.92517e+07	2.94137e+07	2.7578e+07
O14654_C4	IRS4	O14654	AScSFTR	1.13101e+06	851761	927101	618789	934308	1.00213e+06	968102	1.03665e+06	935013	963786		1.0402e+06	868753	1.0095e+06	650115	857810	926018	914632	1.07836e+06	1.05544e+06	967815		1.05382e+06	904867	1.00223e+06	529129	956234	1.00335e+06	890420	1.12342e+06	987382	917811
O14654_C522	IRS4	O14654	GSGGGQGSNGQGSSSHSSGGNQcSGEGQGSR	3.74051e+07	3.0044e+07	3.33284e+07	1.91836e+07	3.19347e+07	3.74056e+07	2.75153e+07	3.58768e+07	3.55776e+07	3.00857e+07		3.60196e+07	3.06794e+07	3.42826e+07	1.69369e+07	3.06939e+07	3.75083e+07	2.86669e+07	3.87463e+07	3.50462e+07	3.16686e+07		3.61088e+07	3.1707e+07	3.5485e+07	1.67296e+07	3.25886e+07	3.54924e+07	2.86006e+07	3.58398e+07	3.9373e+07	2.64323e+07
O14654_C545	IRS4	O14654	GGQGSNGQGSGGNQcSR	5.9038e+06	5.13026e+06	6.41888e+06	3.2035e+06	6.45036e+06	6.3898e+06	6.09543e+06	6.25617e+06	5.85831e+06	4.97101e+06		6.30838e+06	4.89731e+06	6.08461e+06	3.55043e+06	5.85218e+06	6.09199e+06	5.56208e+06	6.43533e+06	6.33052e+06	5.54173e+06		6.08507e+06	5.28667e+06	5.32418e+06	3.0894e+06	6.21311e+06	6.37537e+06	5.21183e+06	6.53728e+06	6.4588e+06	6.0958e+06
O14654_C658	IRS4	O14654	LYFcVDR;FRLYFcVDRGATK	9.70107e+06	8.14095e+06	1.04502e+07	6.1769e+06	9.78193e+06	9.54947e+06	9.35544e+06	9.43377e+06	1.0323e+07	9.09794e+06		1.02e+07	8.55098e+06	1.01942e+07	6.54923e+06	8.82321e+06	9.32467e+06	9.73056e+06	1.06117e+07	9.31292e+06	8.82369e+06		9.59239e+06	8.9163e+06	9.60855e+06	6.407e+06	8.93989e+06	1.00892e+07	9.32473e+06	9.48994e+06	1.04576e+07	9.29562e+06
O14654_C667	IRS4	O14654	GATKEcK	219243	165641	217409	110471	162428	201110	172729	202998	193292	205834		NA	NA	NA	NA	NA	NA	NA	NA	NA	NA		NA	NA	NA	NA	NA	NA	NA	NA	NA	NA
O14662_C150	STX16	O14662	AcSEQEGR	2.56435e+06	2.12318e+06	2.8024e+06	1.11784e+06	2.25682e+06	2.18001e+06	2.8378e+06	2.83419e+06	2.45162e+06	2.2701e+06		2.73479e+06	1.99695e+06	2.49458e+06	1.36266e+06	2.23247e+06	2.62238e+06	2.31415e+06	2.73874e+06	2.7241e+06	2.38076e+06		2.53395e+06	2.07272e+06	2.5642e+06	1.27937e+06	2.28474e+06	2.80512e+06	2.10837e+06	2.77147e+06	2.67425e+06	2.50684e+06
O14681_C24	EI24	O14681	GIKDSIWGIcTISK	512066	308421	391437	321159	410430	509507	353542	624517	342887	400348		560864	391571	433358	287349	388406	520920	286265	544767	395112	365700		491898	409824	461386	249216	358026	529297	353529	466614	462420	392103
O14686_C1948	KMT2D	O14686	TPLQRPFLQGGLPLGNLPSSSPMDSYPGLcQSPFLDSR	1.44109e+06	1.53975e+06	1.14729e+06	805522	1.50351e+06	1.56036e+06	1.23831e+06	1.48201e+06	1.47065e+06	1.40792e+06		1.4112e+06	1.12895e+06	1.42533e+06	799071	1.4319e+06	1.46481e+06	1.3882e+06	1.67246e+06	1.42296e+06	1.45151e+06		1.33219e+06	1.23521e+06	1.46877e+06	759580	1.3973e+06	1.67459e+06	1.29987e+06	1.51911e+06	1.56682e+06	1.34296e+06
O14686_C369	KMT2D	O14686	SVAEQHTPVcSR	408078	358351	429814	219776	405541	428990	325948	393220	359809	414070		NA	NA	NA	NA	NA	NA	NA	NA	NA	NA		383807	374574	388544	234030	386554	395031	359120	441049	410161	370726
O14686_C392	KMT2D	O14686	FSPPEPGDTPTDEPDALYVAcQGQPK	436577	328133	407876	267659	388546	481266	401488	447821	457190	366571		446909	368365	438236	238595	361855	464645	379143	495383	409566	380429		343969	354647	433108	258928	377852	431050	426534	458890	477366	420783
O14686_C4424	KMT2D	O14686	EEPcALGAQSVKR	477910	337806	459241	323184	435829	426035	385123	538018	517643	409428		NA	NA	NA	NA	NA	NA	NA	NA	NA	NA		NA	NA	NA	NA	NA	NA	NA	NA	NA	NA
O14686_C4583	KMT2D	O14686	QLKQELSLLPLTEPAITANFSLFAPFGSGcPVNGQSQLR	NA	NA	NA	NA	NA	NA	NA	NA	NA	NA		39518	23459.5	47176.6	22107.3	28014.6	41563.9	40781.1	46384.1	45714.2	46190.8		NA	NA	NA	NA	NA	NA	NA	NA	NA	NA
O14686_C5104	KMT2D	O14686	TGATSScNR	NA	NA	NA	NA	NA	NA	NA	NA	NA	NA		245529	222162	227804	162720	238616	263616	253312	244825	270741	241391		NA	NA	NA	NA	NA	NA	NA	NA	NA	NA
O14686_C58	KMT2D	O14686	LQETPQDcSGGPVRR	2.38116e+06	2.06495e+06	2.24351e+06	1.37238e+06	2.75532e+06	2.68193e+06	1.903e+06	2.9153e+06	2.7906e+06	2.26638e+06		2.70388e+06	2.06054e+06	2.71837e+06	1.32225e+06	2.42032e+06	2.28238e+06	2.13559e+06	2.74266e+06	2.69764e+06	2.2909e+06		2.6246e+06	1.91236e+06	2.75219e+06	1.35517e+06	2.23145e+06	2.31827e+06	2.09813e+06	2.72071e+06	2.79439e+06	2.56725e+06
O14727_C115	APAF1	O14727	TVLcEGGVPQRPVVFVTR	NA	NA	NA	NA	NA	NA	NA	NA	NA	NA		NA	NA	NA	NA	NA	NA	NA	NA	NA	NA		215734	203280	234950	153019	264355	245520	211102	289340	224666	221475
O14730_C171	RIOK3	O14730	HDEVVcGRK	310128	257804	299992	170082	234252	286772	272929	299401	275789	281824		NA	NA	NA	NA	NA	NA	NA	NA	NA	NA		NA	NA	NA	NA	NA	NA	NA	NA	NA	NA
O14733_C131	MAP2K7	O14733	YQAEINDLENLGEMGSGTcGQVWK	1.91163e+06	1.73555e+06	2.12175e+06	1.46669e+06	2.07792e+06	1.71616e+06	1.55665e+06	2.73065e+06	2.039e+06	2.02106e+06		2.05481e+06	1.70805e+06	2.00994e+06	1.23251e+06	1.87496e+06	2.26204e+06	1.89436e+06	2.19974e+06	2.15252e+06	1.98813e+06		2.21965e+06	2.26144e+06	2.30129e+06	1.2138e+06	1.98353e+06	2.03652e+06	1.68703e+06	2.22845e+06	2.00726e+06	1.43809e+06
O14733_C260	MAP2K7	O14733	LcDFGISGR	6.58006e+06	5.57408e+06	6.1979e+06	3.77304e+06	5.37465e+06	5.85721e+06	5.75599e+06	6.34985e+06	6.608e+06	5.64135e+06		6.5814e+06	5.1432e+06	6.65389e+06	3.12012e+06	5.81083e+06	6.42129e+06	5.25526e+06	7.01164e+06	6.89351e+06	4.82095e+06		5.7266e+06	5.88743e+06	6.41902e+06	3.53609e+06	5.7481e+06	6.45896e+06	5.06703e+06	7.14869e+06	6.21488e+06	5.50531e+06
O14733_C280	MAP2K7	O14733	SAGcAAYMAPER	2.54827e+06	2.53467e+06	2.53314e+06	1.8072e+06	2.83464e+06	3.06055e+06	2.62692e+06	2.79351e+06	2.83922e+06	2.75124e+06		3.02856e+06	1.94865e+06	2.90303e+06	1.71793e+06	2.74163e+06	2.59085e+06	2.69382e+06	3.0821e+06	2.97751e+06	2.55714e+06		2.63322e+06	2.2971e+06	2.64184e+06	1.86359e+06	2.69545e+06	2.91415e+06	2.49759e+06	3.3696e+06	2.8096e+06	2.6072e+06
O14733_C360	MAP2K7	O14733	VLQEEPPLLPGHMGFSGDFQSFVKDcLTKDHR	NA	NA	NA	NA	NA	NA	NA	NA	NA	NA		54537.3	51492.5	50582	45224.6	53245.2	52714.6	53648.8	62332.9	53768.3	55594.1		NA	NA	NA	NA	NA	NA	NA	NA	NA	NA
O14734_C13	ACOT8	O14734	SSPQAPEDGQGcGDRGDPPGDLR	2.22757e+06	1.71563e+06	2.07857e+06	1.21133e+06	1.89625e+06	2.26214e+06	1.57998e+06	2.44819e+06	2.4593e+06	2.03874e+06		2.17039e+06	1.55786e+06	2.11336e+06	1.24189e+06	2.08608e+06	2.19614e+06	1.9078e+06	2.44815e+06	2.25457e+06	1.94149e+06		2.18721e+06	1.65158e+06	1.99708e+06	1.18277e+06	1.99402e+06	2.2681e+06	1.71009e+06	2.38385e+06	2.49521e+06	2.0478e+06
O14744_C196	PRMT5	O14744	TLcDYSKR	1.84249e+06	1.47894e+06	1.67189e+06	1.26996e+06	1.80769e+06	1.86735e+06	1.5988e+06	1.97134e+06	1.99819e+06	1.84839e+06		1.85841e+06	1.32573e+06	1.83995e+06	1.26783e+06	1.69751e+06	1.81944e+06	1.61075e+06	2.17623e+06	1.9122e+06	1.84697e+06		1.78042e+06	1.40796e+06	1.72956e+06	1.36553e+06	1.68059e+06	2.05925e+06	1.60453e+06	2.11085e+06	1.94643e+06	1.6699e+06
O14744_C278	PRMT5	O14744	EFcSYLQYLEYLSQNRPPPNAYELFAK	NA	NA	NA	NA	NA	NA	NA	NA	NA	NA		341394	260220	354784	248881	377610	410885	364678	340848	398963	336235		336098	310667	343849	241680	337454	375871	353066	429090	360357	346368
O14744_C42	PRMT5	O14744	QGFDFLcMPVFHPR	1.50904e+06	1.45081e+06	1.56632e+06	1.31836e+06	1.45363e+06	1.84766e+06	1.67393e+06	1.72816e+06	2.11076e+06	1.74747e+06		1.89004e+06	1.49133e+06	1.8902e+06	1.11783e+06	1.4388e+06	1.55255e+06	1.9155e+06	1.72003e+06	1.60029e+06	1.78958e+06		1.52332e+06	1.6564e+06	1.86486e+06	1.20882e+06	1.53785e+06	1.8786e+06	1.60127e+06	1.93274e+06	1.6185e+06	1.58378e+06
O14744_C449	PRMT5	O14744	ADIIVSELLGSFADNELSPEcLDGAQHFLK	NA	NA	NA	NA	NA	NA	NA	NA	NA	NA		NA	NA	NA	NA	NA	NA	NA	NA	NA	NA		57633.7	52988.5	65184.2	43389.3	64215.5	67234.7	56983.2	64020.1	62339.7	63858
O14744_C518	PRMT5	O14744	LHNFHQLSAPQPcFTFSHPNRDPMIDNNR	5.84936e+06	5.41338e+06	6.71453e+06	5.02905e+06	7.42947e+06	5.58368e+06	7.07294e+06	7.83782e+06	7.88498e+06	5.73138e+06		6.19009e+06	5.21802e+06	7.18332e+06	5.25107e+06	7.81175e+06	6.72074e+06	5.59605e+06	7.71913e+06	6.74302e+06	6.1134e+06		6.18831e+06	4.90893e+06	6.33474e+06	5.82611e+06	7.17683e+06	6.70454e+06	6.32472e+06	7.04286e+06	7.27139e+06	6.63479e+06
O14745_C16	SLC9A3R1	O14745	LCcLEKGPNGYGFHLHGEK	765572	624423	791611	454198	654679	854067	722656	777601	854713	708405		833606	579763	710593	443487	760188	788532	670698	867314	776815	776927		NA	NA	NA	NA	NA	NA	NA	NA	NA	NA
O14757_C48	CHEK1	O14757	AVDcPENIKK	NA	NA	NA	NA	NA	NA	NA	NA	NA	NA		521164	417949	570791	290897	505842	507251	457060	584780	573669	495596		NA	NA	NA	NA	NA	NA	NA	NA	NA	NA
O14763_C341	TNFRSF10B	O14763	QcFDDFADLVPFDSWEPLMR	102341	100512	105207	68178.2	95790.1	90310	102762	116472	95045.3	137442		NA	NA	NA	NA	NA	NA	NA	NA	NA	NA		93177	99308.1	103178	80792.7	102266	125506	87907.8	123785	119648	78490.2
O14776_C1062	TCERG1	O14776	YLVLDcVPEERR	1.31964e+07	1.06752e+07	1.21604e+07	7.82732e+06	1.22433e+07	1.26724e+07	1.16208e+07	1.34259e+07	1.30688e+07	1.03917e+07		1.25252e+07	9.59169e+06	1.25691e+07	7.18823e+06	1.26797e+07	1.25604e+07	1.20989e+07	1.38889e+07	1.21162e+07	1.20637e+07		1.35779e+07	9.18751e+06	1.2195e+07	6.96777e+06	1.29305e+07	1.23944e+07	1.1297e+07	1.48258e+07	1.19091e+07	1.18196e+07
O14776_C535	TCERG1	O14776	AKPVATAPIPGTPWcVVWTGDER	4.91569e+06	4.26009e+06	4.83322e+06	3.23682e+06	5.55979e+06	5.4698e+06	4.56421e+06	6.53092e+06	5.775e+06	5.60891e+06		5.66895e+06	4.38802e+06	4.88188e+06	2.76703e+06	5.10585e+06	4.54987e+06	5.09258e+06	6.19167e+06	6.5941e+06	5.51451e+06		5.92477e+06	4.55093e+06	4.14597e+06	3.58065e+06	4.87892e+06	6.69643e+06	4.61529e+06	6.15049e+06	5.28261e+06	4.3766e+06
O14777_C100	NDC80	O14777	QLcEFLTENGYAHNVSMK	585860	381072	632780	370016	474644	525123	473895	658496	594016	577449		482063	422375	484754	453573	616143	556661	540191	621119	583420	513051		NA	NA	NA	NA	NA	NA	NA	NA	NA	NA
O14777_C449	NDC80	O14777	GYDFEIKFNPEAGANcLVK;FNPEAGANcLVK	8.33634e+06	6.36785e+06	8.05878e+06	4.89848e+06	6.67056e+06	7.7229e+06	6.3303e+06	8.31327e+06	7.88134e+06	7.72947e+06		7.98284e+06	6.82331e+06	8.16214e+06	4.07282e+06	5.89254e+06	7.98762e+06	7.21322e+06	8.64425e+06	7.01011e+06	8.25938e+06		7.65505e+06	6.09126e+06	8.12711e+06	4.23166e+06	7.09842e+06	8.16753e+06	6.84269e+06	8.85542e+06	8.11274e+06	7.03542e+06
O14777_C528	NDC80	O14777	IKEAEEEDEKcASELESLEK	1.59367e+06	1.36835e+06	1.61453e+06	938535	1.86517e+06	1.60071e+06	1.59849e+06	1.68508e+06	1.69592e+06	1.86053e+06		1.79714e+06	1.23163e+06	1.87991e+06	964493	1.44469e+06	1.75761e+06	1.46885e+06	2.0182e+06	1.62799e+06	1.63046e+06		1.72055e+06	1.222e+06	1.83136e+06	1.20136e+06	1.32808e+06	1.69588e+06	1.64714e+06	1.89902e+06	1.56161e+06	1.71398e+06
O14777_C614	NDC80	O14777	VDREYEEcMSEDLSENIK	NA	NA	NA	NA	NA	NA	NA	NA	NA	NA		834282	756258	912861	575007	832054	871641	893390	1.04623e+06	883199	865597		933080	791919	948047	497359	820733	953580	742320	991788	909792	881904
O14787_C154	TNPO2	O14787	IcEDSSELLDSDALNRPLNIMIPK	NA	NA	NA	NA	NA	NA	NA	NA	NA	NA		677746	636307	706876	290237	633705	678969	531070	717860	719579	701059		639115	566977	617852	419377	616717	671559	564652	787575	742449	667134
O14787_C287	TNPO2	O14787	TQDHDENVALEACEFWLTLAEQPIcK	NA	NA	NA	NA	NA	NA	NA	NA	NA	NA		491434	363693	567603	408576	704356	570919	606935	587931	649719	626705		557251	436426	577542	308237	649872	498277	635601	575611	652666	686388
O14787_C672	TNPO2	O14787	SNIMTLLFQcMQDSMPEVR	NA	NA	NA	NA	NA	NA	NA	NA	NA	NA		161817	113406	128747	81545.5	117629	120207	120203	138676	154572	147328		NA	NA	NA	NA	NA	NA	NA	NA	NA	NA
O14802_C742	POLR3A	O14802	LQQQPGcTAEETLEALILK	NA	NA	NA	NA	NA	NA	NA	NA	NA	NA		NA	NA	NA	NA	NA	NA	NA	NA	NA	NA		258463	235648	263086	162729	293128	288674	261395	319435	295489	248025
O14802_C798	POLR3A	O14802	GSFINISQMIAcVGQQAISGSR	265514	251552	319230	213312	378218	319905	308985	328538	378382	301605		320949	267295	318346	209932	327296	293453	331512	339627	371267	285566		332279	237201	317879	179409	331038	316271	305920	362098	383186	299961
O14818_C63	PSMA7	O14818	KIcALDDNVCMAFAGLTADAR	1.40508e+06	1.29784e+06	1.31525e+06	1.0026e+06	1.47964e+06	1.57251e+06	1.21615e+06	1.34591e+06	1.38213e+06	1.20601e+06		1.45351e+06	1.18437e+06	1.30569e+06	1.00634e+06	1.44971e+06	1.2739e+06	1.27948e+06	1.54086e+06	1.31172e+06	1.38877e+06		1.38579e+06	1.0908e+06	1.34979e+06	1.17309e+06	1.37387e+06	1.37036e+06	1.33453e+06	1.34664e+06	1.46751e+06	1.30882e+06
O14818_C91	PSMA7	O14818	ARVEcQSHR	1.19519e+07	9.39568e+06	1.143e+07	7.88053e+06	1.13488e+07	1.15125e+07	1.04802e+07	1.28748e+07	1.27731e+07	1.1179e+07		1.21795e+07	9.17887e+06	1.14469e+07	7.66099e+06	1.13266e+07	1.20639e+07	1.02085e+07	1.41325e+07	1.1915e+07	1.07669e+07		1.17277e+07	9.39999e+06	1.16746e+07	7.34728e+06	1.11604e+07	1.19018e+07	1.03426e+07	1.3622e+07	1.29568e+07	1.07139e+07
O14880_C56	MGST3	O14880	YKVEYPIMYSTDPENGHIFNcIQR	1.51458e+06	1.08187e+06	1.56008e+06	1.09275e+06	1.42587e+06	1.61449e+06	1.29927e+06	1.63203e+06	1.65759e+06	1.49268e+06		1.57169e+06	1.21842e+06	1.44112e+06	1.02482e+06	1.42178e+06	1.57456e+06	1.31467e+06	1.72123e+06	1.42115e+06	1.64193e+06		1.55381e+06	1.21232e+06	1.36882e+06	1.05845e+06	1.43499e+06	1.5523e+06	1.42864e+06	1.73292e+06	1.63901e+06	1.38995e+06
O14893_C154	GEMIN2	O14893	LcADGAVGPATNESPGIDYVQIGFPPLLSIVSR	231706	168547	203879	132854	197229	196467	185997	143785	245020	185153		177952	154251	191088	120207	184324	188413	209089	221363	245417	198534		214076	153951	206937	147194	167431	193161	195364	191948	201724	218851
O14893_C34	GEMIN2	O14893	LLPVEPcDLTEGFDPSVPPRTPQEYLR	1.5235e+06	1.41444e+06	1.6432e+06	1.12744e+06	1.92855e+06	1.5971e+06	1.64214e+06	1.86047e+06	2.08132e+06	1.66776e+06		1.69388e+06	1.40997e+06	1.56039e+06	970374	1.80163e+06	2.01651e+06	1.55472e+06	1.93268e+06	1.93848e+06	1.55492e+06		1.73228e+06	1.31011e+06	1.70918e+06	1.05056e+06	1.57535e+06	2.06989e+06	1.53679e+06	1.84745e+06	1.92844e+06	1.70672e+06
O14893_C63	GEMIN2	O14893	RVQIEAAQcPDVVVAQIDPK	3.99798e+06	3.33477e+06	3.71071e+06	2.29666e+06	3.72074e+06	3.95103e+06	3.13049e+06	4.44946e+06	4.13781e+06	3.67621e+06		3.83285e+06	3.08547e+06	4.03353e+06	2.32466e+06	3.53674e+06	4.12347e+06	3.1397e+06	4.59667e+06	3.89064e+06	3.71496e+06		3.85785e+06	3.29085e+06	3.90889e+06	2.13585e+06	3.69522e+06	3.95111e+06	3.37066e+06	4.18906e+06	4.21189e+06	3.75707e+06
O14920_C464	IKBKB	O14920	NNScLSK	866245	821478	866079	607791	836317	895016	869085	1.01297e+06	831468	908293		1.04039e+06	736228	943502	480091	818580	974032	686376	1.06554e+06	939890	879117		904137	794829	974706	562201	929297	929671	770371	949748	863190	909203
O14920_C99	IKBKB	O14920	DVPEGMQNLAPNDLPLLAMEYcQGGDLRK	NA	NA	NA	NA	NA	NA	NA	NA	NA	NA		NA	NA	NA	NA	NA	NA	NA	NA	NA	NA		78390.4	74143	90256.2	57118.4	114109	99202.6	97820	104260	107261	91127.9
O14924_C930	RGS12	O14924	EHGDHADDALHANGGLcR	NA	NA	NA	NA	NA	NA	NA	NA	NA	NA		NA	NA	NA	NA	NA	NA	NA	NA	NA	NA		87505.2	64724.7	79110.4	51917.7	82296.1	81005.6	83601.7	82798.4	79551.2	78855.9
O14929_C120	HAT1	O14929	QIIPPGFcTNTNDFLSLLEK	NA	NA	NA	NA	NA	NA	NA	NA	NA	NA		422766	315590	360982	267772	338866	387324	333964	436168	441539	361712		426984	352794	281005	193469	391826	398359	324824	455889	458930	382603
O14929_C376	HAT1	O14929	cLRPEELTNQMNQIEISMQHEQLEESFQELVEDYRR	2.18813e+06	1.76512e+06	2.00452e+06	1.05528e+06	4.46842e+06	2.30271e+06	2.34557e+06	3.2671e+06	2.84406e+06	2.40121e+06		2.75402e+06	2.20397e+06	2.33198e+06	1.99098e+06	2.68894e+06	2.54648e+06	2.10053e+06	3.06834e+06	2.62325e+06	2.20277e+06		3.00425e+06	2.10585e+06	2.87449e+06	1.78719e+06	2.68527e+06	2.54237e+06	2.40573e+06	3.0147e+06	2.53688e+06	2.27698e+06
O14936_C418	CASK	O14936	AKEVLEEIScYPENNDAK	653567	563391	582217	328711	628382	589882	501305	672541	701809	594037		NA	NA	NA	NA	NA	NA	NA	NA	NA	NA		NA	NA	NA	NA	NA	NA	NA	NA	NA	NA
O14936_C578	CASK	O14936	TQSSScER	NA	NA	NA	NA	NA	NA	NA	NA	NA	NA		1.33374e+06	868886	1.29847e+06	620775	1.20133e+06	1.26758e+06	1.15043e+06	1.37948e+06	1.29084e+06	1.17038e+06		1.21545e+06	1.18899e+06	1.17117e+06	743062	1.18377e+06	1.20201e+06	1.08468e+06	1.40029e+06	1.29195e+06	1.12944e+06
O14936_C633	CASK	O14936	AQFEYDPAKDDLIPcKEAGIR	3.89808e+06	3.67758e+06	3.89742e+06	2.48167e+06	3.58987e+06	4.02759e+06	3.57183e+06	3.98654e+06	4.08011e+06	3.96641e+06		4.21902e+06	2.72704e+06	4.14007e+06	2.46219e+06	3.49408e+06	3.96039e+06	3.46459e+06	4.40565e+06	4.07127e+06	4.26004e+06		3.84783e+06	3.36988e+06	3.93079e+06	2.66992e+06	3.10504e+06	4.24816e+06	3.99404e+06	4.53844e+06	3.45102e+06	3.90858e+06
O14936_C684	CASK	O14936	VAcIAMEK	NA	NA	NA	NA	NA	NA	NA	NA	NA	NA		639782	728400	758197	731013	1.06359e+06	863382	1.02433e+06	981739	1.10054e+06	834537		NA	NA	NA	NA	NA	NA	NA	NA	NA	NA
O14936_C914	CASK	O14936	HLEEAVELVcTAPQWVPVSWVY	NA	NA	NA	NA	NA	NA	NA	NA	NA	NA		194496	200784	192276	137517	233699	227721	245367	247498	289949	221410		222938	214613	224354	140752	236278	230636	238212	194181	267796	220956
O14950_C109	MYL12B	O14950	NAFAcFDEEATGTIQEDYLR	4.22793e+06	4.6621e+06	5.82489e+06	3.19278e+06	6.82499e+06	4.22583e+06	4.72131e+06	6.36219e+06	5.74876e+06	4.31497e+06		4.73416e+06	3.75201e+06	6.79169e+06	3.48129e+06	5.21974e+06	5.92461e+06	4.315e+06	5.43543e+06	5.48765e+06	4.96419e+06		4.8994e+06	4.20519e+06	6.21684e+06	2.98935e+06	5.22559e+06	5.44881e+06	4.87573e+06	5.3858e+06	5.56946e+06	5.28959e+06
O14964_C166	HGS	O14964	ESDAMFAAERAPDWVDAEEcHR	1.64038e+06	1.46634e+06	1.65889e+06	1.26088e+06	1.38254e+06	1.42091e+06	1.52017e+06	1.67378e+06	1.72734e+06	1.62542e+06		1.50721e+06	1.31401e+06	1.60852e+06	982840	1.5878e+06	1.5983e+06	1.54674e+06	1.89759e+06	1.6972e+06	1.63645e+06		1.48507e+06	1.32984e+06	1.5121e+06	1.08934e+06	1.60773e+06	1.689e+06	1.63941e+06	1.70848e+06	1.7035e+06	1.5984e+06
O14964_C190	HGS	O14964	ACGQIFcGK	1.57879e+06	1.30739e+06	1.48019e+06	1.11718e+06	1.54496e+06	1.63948e+06	1.50949e+06	1.72897e+06	1.94564e+06	1.65948e+06		NA	NA	NA	NA	NA	NA	NA	NA	NA	NA		1.66209e+06	1.28288e+06	1.84199e+06	1.00819e+06	1.69191e+06	1.69098e+06	1.56053e+06	1.78285e+06	1.54207e+06	1.44806e+06
O14965_C33	AURKA	O14965	RVLVTQQFPcQNPLPVNSGQAQR;VLVTQQFPcQNPLPVNSGQAQR	996178	756297	958712	580051	974562	1.14742e+06	936885	1.12898e+06	1.08236e+06	1.0037e+06		1.12803e+06	866209	952118	559580	1.01046e+06	1.07648e+06	840931	1.19111e+06	997251	971329		933811	857909	926829	627758	986486	1.05512e+06	887529	1.19649e+06	1.11284e+06	1.00873e+06
O14965_C393	AURKA	O14965	EVLEHPWITANSSKPSNcQNK	NA	NA	NA	NA	NA	NA	NA	NA	NA	NA		1.01905e+06	931700	1.07419e+06	494965	895826	952302	762492	1.17974e+06	1.03276e+06	994699		1.06443e+06	807917	1.06798e+06	598402	922104	969875	851171	1.02111e+06	1.08611e+06	948629
O14965_C49	AURKA	O14965	VLcPSNSSQRVPLQAQK;VLcPSNSSQR	1.73864e+06	1.10504e+06	1.48685e+06	873141	1.40608e+06	1.72455e+06	1.29605e+06	1.58724e+06	1.52037e+06	1.51654e+06		NA	NA	NA	NA	NA	NA	NA	NA	NA	NA		1.32991e+06	1.25235e+06	1.53566e+06	865097	1.34717e+06	1.60379e+06	1.36932e+06	1.77584e+06	1.67012e+06	1.53022e+06
O14965_C8	AURKA	O14965	SKENcISGPVK	457314	344147	375860	260073	365083	408375	409244	495155	448860	469858		NA	NA	NA	NA	NA	NA	NA	NA	NA	NA		NA	NA	NA	NA	NA	NA	NA	NA	NA	NA
O14976_C190	GAK	O14976	LcDFGSATTISHYPDYSWSAQRR;LcDFGSATTISHYPDYSWSAQR	1.57143e+06	1.18477e+06	1.17626e+06	994223	1.38526e+06	1.4656e+06	1.0866e+06	1.38587e+06	1.48583e+06	1.45314e+06		1.28984e+06	1.15591e+06	1.23096e+06	894930	1.5139e+06	1.44583e+06	1.21989e+06	1.56143e+06	1.47448e+06	1.44417e+06		1.37899e+06	1.17845e+06	1.33908e+06	847910	1.46546e+06	1.31626e+06	1.44629e+06	1.69743e+06	1.28576e+06	1.2119e+06
O14976_C472	GAK	O14976	VSEcGWAAR	4.8154e+06	4.80156e+06	4.9961e+06	3.78649e+06	4.64697e+06	4.94414e+06	5.02579e+06	5.86556e+06	5.03227e+06	5.29062e+06		6.17633e+06	4.28549e+06	5.20561e+06	2.85012e+06	4.93311e+06	4.78522e+06	4.54004e+06	5.40207e+06	5.82799e+06	5.19891e+06		5.16577e+06	4.56238e+06	4.90596e+06	3.35728e+06	4.8461e+06	5.45802e+06	5.00126e+06	5.38147e+06	5.8405e+06	4.68617e+06
O14976_C560	GAK	O14976	YIEYMcDMVAEEPITPHSKPILVR	6.03687e+06	4.74877e+06	6.13922e+06	4.28298e+06	7.93724e+06	6.49878e+06	5.97916e+06	6.99019e+06	6.25101e+06	7.10693e+06		6.60665e+06	5.79212e+06	7.16807e+06	5.14097e+06	6.52718e+06	6.41558e+06	5.43282e+06	6.40473e+06	4.55595e+06	7.92708e+06		5.43968e+06	4.54075e+06	6.49252e+06	4.15794e+06	8.05989e+06	6.84568e+06	5.74167e+06	7.65054e+06	7.19393e+06	5.84857e+06
O14976_C595	GAK	O14976	SGcRPFCEVYVGDER	NA	NA	NA	NA	NA	NA	NA	NA	NA	NA		298722	261472	270770	187557	320937	230631	222461	283745	309258	268267		NA	NA	NA	NA	NA	NA	NA	NA	NA	NA
O14979_C177	HNRNPDL	O14979	DLTEYLSRFGEVVDcTIKTDPVTGR;FGEVVDcTIKTDPVTGR	3.92311e+07	3.25182e+07	3.69917e+07	1.91156e+07	3.91063e+07	4.11538e+07	3.32628e+07	4.64458e+07	4.72766e+07	3.74911e+07		3.82441e+07	3.00264e+07	4.20804e+07	1.79829e+07	3.73318e+07	4.12585e+07	3.34331e+07	4.6527e+07	4.81587e+07	3.70782e+07		3.65781e+07	3.2768e+07	3.88813e+07	2.20427e+07	4.05798e+07	3.75762e+07	3.43675e+07	4.73409e+07	4.55158e+07	3.68293e+07
O14979_C277	HNRNPDL	O14979	RGFcFITYTDEEPVKK	2.09181e+07	1.8459e+07	2.1961e+07	2.05411e+07	1.86457e+07	2.47804e+07	2.3323e+07	2.56107e+07	2.5648e+07	2.28491e+07		2.10532e+07	1.93818e+07	2.23882e+07	1.41715e+07	2.42978e+07	2.49932e+07	2.07694e+07	2.76845e+07	2.57859e+07	2.22106e+07		2.20708e+07	1.74758e+07	2.25647e+07	1.45349e+07	2.42626e+07	2.41952e+07	2.1133e+07	2.76922e+07	2.57046e+07	2.29355e+07
O14979_C303	HNRNPDL	O14979	YHQIGSGKcEIK	729068	643527	725473	529907	634951	722907	711731	820728	818534	702569		NA	NA	NA	NA	NA	NA	NA	NA	NA	NA		NA	NA	NA	NA	NA	NA	NA	NA	NA	NA
O14980_C1070	XPO1	O14980	QMSVPGIFNPHEIPEEMcD	5.3334e+06	4.07011e+06	4.95852e+06	2.72841e+06	5.08661e+06	5.38511e+06	4.2469e+06	5.62256e+06	5.82033e+06	4.82863e+06		4.95827e+06	4.43402e+06	4.8943e+06	2.61283e+06	4.71163e+06	5.23783e+06	4.11916e+06	5.55388e+06	6.03656e+06	5.1757e+06		5.24048e+06	4.42476e+06	4.69033e+06	2.57079e+06	4.97613e+06	5.38801e+06	3.94626e+06	6.12237e+06	5.56917e+06	4.87953e+06
O14980_C119	XPO1	O14980	TSSDPTcVEKEK	3.92705e+06	3.17143e+06	4.071e+06	2.13239e+06	2.65927e+06	3.69636e+06	2.76939e+06	4.10922e+06	3.38037e+06	3.51321e+06		3.86277e+06	2.89846e+06	3.68219e+06	2.07897e+06	2.90132e+06	3.81923e+06	3.22471e+06	3.86786e+06	3.50868e+06	3.5412e+06		3.77791e+06	2.9082e+06	3.91686e+06	1.94362e+06	3.30569e+06	3.76988e+06	3.12531e+06	3.84897e+06	3.47839e+06	3.34057e+06
O14980_C164	XPO1	O14980	TSESLcQNNMVILK	223828	202101	247047	143348	249705	231337	245570	231790	254492	230234		NA	NA	NA	NA	NA	NA	NA	NA	NA	NA		260998	233318	265159	158154	269629	202646	260687	235872	238232	134757
O14980_C34	XPO1	O14980	QLLDFSQKLDINLLDNVVNcLYHGEGAQQR	1.68405e+07	1.48486e+07	1.80744e+07	1.17483e+07	1.81728e+07	1.62402e+07	1.59192e+07	2.06219e+07	2.01389e+07	1.52903e+07		1.79955e+07	1.23246e+07	1.51575e+07	1.36211e+07	1.80899e+07	1.74227e+07	1.45392e+07	2.20232e+07	1.93723e+07	1.8499e+07		1.87622e+07	1.54217e+07	1.68364e+07	9.92313e+06	1.70777e+07	1.81853e+07	1.87573e+07	2.27939e+07	1.5227e+07	1.60604e+07
O14980_C498	XPO1	O14980	NLNTLcWAIGSISGAMHEEDEKR	NA	NA	NA	NA	NA	NA	NA	NA	NA	NA		NA	NA	NA	NA	NA	NA	NA	NA	NA	NA		149580	118698	163880	116671	180724	191861	153678	185319	203528	136697
O14980_C528	XPO1	O14980	FLVTVIKDLLGLcEQKR	NA	NA	NA	NA	NA	NA	NA	NA	NA	NA		640599	530627	712304	397208	729343	760835	574023	829290	758617	644314		NA	NA	NA	NA	NA	NA	NA	NA	NA	NA
O14980_C99	XPO1	O14980	NQcEGIKK	2.57355e+06	2.04195e+06	2.53808e+06	1.51501e+06	2.07742e+06	2.52244e+06	2.37013e+06	2.67247e+06	2.61753e+06	2.54319e+06		NA	NA	NA	NA	NA	NA	NA	NA	NA	NA		2.51357e+06	2.01968e+06	2.55524e+06	1.54399e+06	2.37659e+06	2.31955e+06	2.22559e+06	2.97144e+06	2.74444e+06	2.20168e+06
O14981_C109	BTAF1	O14981	LNFDRFDIcR	NA	NA	NA	NA	NA	NA	NA	NA	NA	NA		922501	628818	805329	488663	790921	895816	676435	926984	875871	758371		884781	640304	860790	459922	768888	918809	688928	909404	898862	739021
O14981_C1522	BTAF1	O14981	IIQDYYcTLSPLQVQLYEDFAK	2.81399e+06	3.03715e+06	3.39689e+06	2.0192e+06	3.66433e+06	3.52511e+06	3.55286e+06	3.5754e+06	3.64224e+06	3.44371e+06		3.08106e+06	1.97035e+06	2.47052e+06	3.43716e+06	3.45678e+06	3.11114e+06	3.92282e+06	3.51726e+06	3.55598e+06	4.14781e+06		3.28519e+06	2.96999e+06	2.84732e+06	2.05008e+06	3.81183e+06	2.94727e+06	4.18621e+06	3.28557e+06	4.11165e+06	3.17578e+06
O14981_C1542	BTAF1	O14981	AKcDVDETVSSATLSEETEKPK	2.99652e+06	1.97043e+06	2.72076e+06	1.84906e+06	2.9412e+06	2.80063e+06	2.2526e+06	3.974e+06	3.43822e+06	3.46869e+06		3.00192e+06	2.63352e+06	2.83656e+06	1.96393e+06	2.51164e+06	3.07571e+06	2.76516e+06	3.52637e+06	3.02419e+06	3.17744e+06		2.7838e+06	2.52866e+06	3.25412e+06	1.78948e+06	2.40031e+06	3.34305e+06	2.67172e+06	3.52841e+06	3.29293e+06	2.88369e+06
O14981_C1579	BTAF1	O14981	KLcNHPALVLTPQHPEFK	333321	302546	315895	251978	290607	398764	331490	327297	366421	389832		NA	NA	NA	NA	NA	NA	NA	NA	NA	NA		NA	NA	NA	NA	NA	NA	NA	NA	NA	NA
O14981_C928	BTAF1	O14981	NLCSSLcVDPYLTPCVTCPVPTQSGQENSK	57558.2	40826.7	80042.8	31763.2	53730.7	64643.2	49950.9	77922.8	58948.8	55468.5		NA	NA	NA	NA	NA	NA	NA	NA	NA	NA		NA	NA	NA	NA	NA	NA	NA	NA	NA	NA
O14981_C936	BTAF1	O14981	NLCSSLCVDPYLTPcVTCPVPTQSGQENSK	NA	NA	NA	NA	NA	NA	NA	NA	NA	NA		NA	NA	NA	NA	NA	NA	NA	NA	NA	NA		71126	57301.4	85010.7	42127.1	54728.6	67512.1	43724.6	83014.8	76246.1	72306.7
O15013_C401	ARHGEF10	O15013	SSLEEEQNLFIDVDcKHPEAILTPMPEGLSQQQVVR	NA	NA	NA	NA	NA	NA	NA	NA	NA	NA		56333	60244.5	65135.1	43608.4	59634	74728.7	62286.6	75966.5	72391.9	65150		NA	NA	NA	NA	NA	NA	NA	NA	NA	NA
O15014_C1120	ZNF609	O15014	TGAEcGR	3.25008e+06	2.7453e+06	3.16201e+06	1.80543e+06	2.96016e+06	3.15415e+06	2.84425e+06	3.59523e+06	3.46161e+06	2.93744e+06		3.00475e+06	2.4859e+06	3.03282e+06	2.13181e+06	3.11425e+06	3.17839e+06	2.92468e+06	3.49642e+06	3.28226e+06	3.26437e+06		3.30929e+06	2.84115e+06	3.36639e+06	1.70867e+06	2.8515e+06	3.19124e+06	2.78688e+06	3.58714e+06	3.25761e+06	2.99509e+06
O15014_C1290	ZNF609	O15014	ASPSVTcK	2.45018e+06	2.0894e+06	2.48638e+06	1.49848e+06	2.42588e+06	2.41369e+06	2.17524e+06	2.77077e+06	2.47373e+06	2.40679e+06		2.18102e+06	1.7706e+06	2.41374e+06	1.65083e+06	2.47975e+06	2.53339e+06	2.40127e+06	2.56406e+06	2.79356e+06	2.35761e+06		2.60241e+06	2.20294e+06	2.43921e+06	1.25868e+06	1.89204e+06	2.92352e+06	2.12428e+06	2.64928e+06	2.58693e+06	2.47391e+06
O15014_C178	ZNF609	O15014	SEGVGTcSEKDPGVLQPVPLGGR	1.18136e+06	1.15239e+06	1.44449e+06	675458	1.41647e+06	1.37975e+06	1.08894e+06	1.38661e+06	1.61849e+06	1.39812e+06		1.13942e+06	1.10363e+06	1.37111e+06	774964	1.1618e+06	1.54599e+06	1.00805e+06	1.75565e+06	1.39177e+06	1.48968e+06		1.16547e+06	1.23321e+06	1.37896e+06	694927	1.0008e+06	1.59906e+06	1.24362e+06	1.89072e+06	1.35462e+06	1.18067e+06
O15014_C239	ZNF609	O15014	GGQYDGSAGVDTGAVEPLGSIAIEPGAALNPLGTKPEPEEGENEcR	461763	354350	445368	197483	379187	428655	389090	387073	460664	374335		441356	362542	404237	212366	351780	428040	374660	478082	426971	397935		454404	346576	409971	269194	417476	442084	305717	429501	355185	447860
O15014_C277	ZNF609	O15014	MESPVSTPAVLPIHLLVPVVNNDISSPcEQIMVR	204516	206561	216227	131208	228824	232756	208855	221606	263919	201434		243795	198878	201885	152637	205629	241579	172236	264834	212595	221838		152249	205086	255967	112317	354506	189316	183152	236254	210956	216105
O15020_C1474	SPTBN2	O15020	ALcQPMR	566753	507699	512306	254891	569664	551482	472240	554568	677597	522765		NA	NA	NA	NA	NA	NA	NA	NA	NA	NA		NA	NA	NA	NA	NA	NA	NA	NA	NA	NA
O15020_C1843	SPTBN2	O15020	HcAYEHDIQALSPQVQQVQDDGHR;RHcAYEHDIQALSPQVQQVQDDGHR	9.35757e+06	8.42311e+06	9.19596e+06	5.92442e+06	1.05249e+07	8.98202e+06	8.45955e+06	1.09677e+07	9.45822e+06	9.80356e+06		8.05565e+06	9.08377e+06	9.96554e+06	6.36663e+06	8.84777e+06	9.59006e+06	9.45765e+06	1.00325e+07	1.08657e+07	8.44606e+06		9.1648e+06	7.28123e+06	9.57425e+06	7.24031e+06	1.03443e+07	9.08718e+06	9.68542e+06	1.01999e+07	8.42791e+06	9.88639e+06
O15020_C231	SPTBN2	O15020	cNAHYNLQNAFNLAEKELGLTK	645337	577981	629914	436422	857914	709141	755906	714857	724628	711608		724952	511745	707496	394979	744394	638115	700652	863599	804249	668782		NA	NA	NA	NA	NA	NA	NA	NA	NA	NA
O15031_C1504	PLXNB2	O15031	GQPcSCWPRPDSVVLEWRPGSTAQILSDLDLTSQR	NA	NA	NA	NA	NA	NA	NA	NA	NA	NA		NA	NA	NA	NA	NA	NA	NA	NA	NA	NA		58128.9	67799.1	68694.7	46444.3	89853.5	81062.9	62646.9	81052.4	79844.3	64550.3
O15037_C427	KHNYN	O15037	FKEALQDPFTLcLANVPGQPDLR	264359	183328	274264	177047	289317	316217	276994	281681	259429	262995		NA	NA	NA	NA	NA	NA	NA	NA	NA	NA		271146	236378	223355	159602	260199	276191	276192	318207	310591	253769
O15037_C46	KHNYN	O15037	DcPDNPHIWLQLEGPKENASR	NA	NA	NA	NA	NA	NA	NA	NA	NA	NA		119035	90757.3	128034	80307.8	117422	136593	104246	144899	128440	127477		NA	NA	NA	NA	NA	NA	NA	NA	NA	NA
O15042_C291	U2SURP	O15042	SSGVLDDYAPGSHDVGDPSTTNLYLGNINPQMNEEMLcQEFGR	826681	805183	917707	497637	786105	865976	921708	914781	877572	1.00296e+06		827997	791227	1.0428e+06	544812	746968	957391	779102	1.04162e+06	830955	853429		913584	748152	884835	463262	862101	810912	875583	970469	992925	894486
O15042_C320	U2SURP	O15042	ERNcGFVAFMNRR	7.50944e+06	6.63183e+06	8.03648e+06	5.08734e+06	8.53272e+06	8.09236e+06	7.02745e+06	9.4682e+06	8.16867e+06	8.25792e+06		7.49039e+06	7.57171e+06	8.45403e+06	4.86075e+06	7.87436e+06	8.62089e+06	7.78251e+06	9.17217e+06	7.99541e+06	6.9902e+06		8.25906e+06	6.69962e+06	7.81969e+06	4.70657e+06	8.04623e+06	8.5046e+06	7.81044e+06	8.52353e+06	8.76847e+06	7.67421e+06
O15042_C65	U2SURP	O15042	ESLcDSPHQNLSRPLLENKLK	9.29523e+06	8.96777e+06	9.85587e+06	6.20685e+06	8.49594e+06	9.2523e+06	7.99802e+06	9.48359e+06	9.83841e+06	9.21485e+06		8.87472e+06	8.48091e+06	1.0322e+07	6.26539e+06	9.46496e+06	1.00692e+07	7.71799e+06	1.02497e+07	9.63917e+06	7.83854e+06		1.01606e+07	8.07566e+06	9.45806e+06	5.30092e+06	8.77143e+06	8.91093e+06	8.98136e+06	1.03653e+07	8.77914e+06	9.80962e+06
O15042_C918	U2SURP	O15042	EKDEcTPTRK	9.78373e+06	7.33438e+06	9.09877e+06	4.73825e+06	7.29949e+06	9.20535e+06	6.90387e+06	9.63742e+06	9.04017e+06	7.74693e+06		9.26651e+06	7.19205e+06	8.54585e+06	4.57574e+06	7.24485e+06	9.00526e+06	7.78254e+06	1.02207e+07	8.69382e+06	8.21686e+06		8.95031e+06	7.61019e+06	8.53229e+06	4.75726e+06	7.23467e+06	8.45968e+06	7.52012e+06	9.51096e+06	9.38788e+06	8.13377e+06
O15047_C1514	SETD1A	O15047	EKDKYLDVcPVSAR;YLDVcPVSAR	1.72858e+06	1.71929e+06	1.80882e+06	1.069e+06	1.33691e+06	1.43273e+06	1.29373e+06	2.15119e+06	1.74415e+06	1.34337e+06		1.95072e+06	1.26317e+06	1.6206e+06	994295	1.50387e+06	1.81394e+06	1.40295e+06	1.73328e+06	1.60071e+06	1.74424e+06		1.61782e+06	1.5309e+06	1.54969e+06	1.05733e+06	1.45678e+06	1.6332e+06	1.50966e+06	1.86221e+06	1.7412e+06	1.66898e+06
O15047_C243	SETD1A	O15047	SSSDTAAYPAGTTAVGTPGNGTPcSQDTSFSSSR	1.09693e+06	831591	1.01038e+06	664308	1.11038e+06	1.2743e+06	895195	1.34495e+06	1.199e+06	1.0363e+06		1.21919e+06	791075	1.15943e+06	558903	1.06316e+06	1.20436e+06	903355	1.28332e+06	1.32021e+06	960338		1.12394e+06	946972	1.15795e+06	505753	978374	1.12075e+06	1.00581e+06	1.37895e+06	1.22743e+06	1.01742e+06
O15060_C147	ZBTB39	O15060	AKPLTSTSESHSGTLScPSAEPAHPLGELR	NA	NA	NA	NA	NA	NA	NA	NA	NA	NA		NA	NA	NA	NA	NA	NA	NA	NA	NA	NA		182112	189359	212884	127944	244396	228511	205390	232301	236824	237390
O15061_C1196	SYNM	O15061	EVIFLGPAPAcPEAWGSPEPGPAESSADMDGSGR	NA	NA	NA	NA	NA	NA	NA	NA	NA	NA		96243.7	71382.1	97492.1	53116.5	76333.4	80563.9	80978.5	92825.5	102580	86755.1		NA	NA	NA	NA	NA	NA	NA	NA	NA	NA
O15061_C230	SYNM	O15061	LcAQEAEALRR	NA	NA	NA	NA	NA	NA	NA	NA	NA	NA		920167	758172	943734	545126	927307	1.00626e+06	843298	1.0704e+06	897220	839795		NA	NA	NA	NA	NA	NA	NA	NA	NA	NA
O15063_C502	KIAA0355	O15063	EQALPcIQIQLQR	414651	276947	328684	241806	368524	360622	339393	365596	387519	374966		NA	NA	NA	NA	NA	NA	NA	NA	NA	NA		NA	NA	NA	NA	NA	NA	NA	NA	NA	NA
O15067_C1285	PFAS	O15067	GLAPLHWADDDGNPTEQYPLNPNGSPGGVAGIcSCDGRHLAVMPHPER	99525.3	111672	116172	95656.8	136884	110027	115729	137455	145069	114404		NA	NA	NA	NA	NA	NA	NA	NA	NA	NA		NA	NA	NA	NA	NA	NA	NA	NA	NA	NA
O15067_C1287	PFAS	O15067	GLAPLHWADDDGNPTEQYPLNPNGSPGGVAGICScDGRHLAVMPHPER;GLAPLHWADDDGNPTEQYPLNPNGSPGGVAGICScDGR	5.76848e+06	5.46398e+06	6.49519e+06	5.0407e+06	5.76655e+06	6.18716e+06	6.07296e+06	6.77792e+06	6.55735e+06	6.24494e+06		6.48449e+06	5.2977e+06	6.15212e+06	4.12434e+06	6.38166e+06	6.39749e+06	5.57169e+06	7.02133e+06	6.39087e+06	6.49179e+06		5.96353e+06	5.43331e+06	6.86119e+06	3.98655e+06	6.80554e+06	6.11347e+06	6.08218e+06	6.59924e+06	6.73706e+06	5.74095e+06
O15067_C1338	PFAS	O15067	NWTLEGSc	3.42294e+06	2.87608e+06	2.875e+06	2.09582e+06	3.09569e+06	3.30536e+06	2.64206e+06	3.59001e+06	3.56239e+06	3.28872e+06		3.36047e+06	2.32274e+06	3.64411e+06	1.94903e+06	3.39e+06	3.52034e+06	3.02475e+06	3.48398e+06	3.01084e+06	3.04781e+06		3.32748e+06	2.92229e+06	3.26302e+06	2.0046e+06	2.94292e+06	3.16425e+06	2.75307e+06	3.67451e+06	3.55738e+06	3.14456e+06
O15067_C270	PFAS	O15067	FcDNSSAIQGK	1.84516e+06	1.64362e+06	1.63208e+06	909987	1.58442e+06	1.96092e+06	1.47538e+06	2.03572e+06	1.81705e+06	1.78863e+06		1.94614e+06	1.58926e+06	1.93732e+06	1.15793e+06	1.38947e+06	1.95475e+06	1.57941e+06	1.91228e+06	1.66953e+06	1.5569e+06		1.94366e+06	1.59945e+06	1.92089e+06	957924	1.43847e+06	1.97868e+06	1.40941e+06	1.92464e+06	1.76679e+06	1.75307e+06
O15067_C318	PFAS	O15067	HVVFTAETHNFPTGVcPFSGATTGTGGR	2.57232e+06	2.04994e+06	2.23483e+06	1.72662e+06	2.72057e+06	2.32709e+06	2.22508e+06	2.90265e+06	2.74154e+06	2.17522e+06		2.41858e+06	2.02691e+06	2.45087e+06	1.61792e+06	2.50731e+06	2.53891e+06	2.43204e+06	2.75634e+06	2.63726e+06	2.29401e+06		2.30693e+06	1.94086e+06	2.4526e+06	1.53076e+06	2.54755e+06	2.63742e+06	2.37696e+06	2.77968e+06	2.65875e+06	2.43258e+06
O15067_C502	PFAS	O15067	AcVEAPK	1.93714e+08	1.41788e+08	1.66361e+08	8.0372e+07	1.40289e+08	1.69261e+08	1.45669e+08	1.54462e+08	1.61114e+08	1.67317e+08		1.69505e+08	1.34862e+08	1.64493e+08	9.51671e+07	1.31308e+08	1.62549e+08	1.49746e+08	2.06826e+08	1.62669e+08	1.43225e+08		1.9297e+08	1.48432e+08	1.47025e+08	9.34148e+07	1.67458e+08	1.55566e+08	1.57082e+08	1.45484e+08	1.58966e+08	1.53951e+08
O15067_C584	PFAS	O15067	cPACFVGTITGDRR	NA	NA	NA	NA	NA	NA	NA	NA	NA	NA		NA	NA	NA	NA	NA	NA	NA	NA	NA	NA		280975	236902	316783	206270	279112	286701	261028	301660	297193	259024
O15067_C606	PFAS	O15067	IVLVDDREcPVRR	1.9754e+07	1.37697e+07	1.74109e+07	1.15643e+07	1.98176e+07	1.7992e+07	1.71743e+07	1.96173e+07	2.05015e+07	1.72864e+07		1.94678e+07	1.45442e+07	1.83637e+07	1.07201e+07	1.78333e+07	1.89213e+07	1.60222e+07	2.06574e+07	1.99777e+07	1.72287e+07		1.91787e+07	1.6214e+07	1.75133e+07	1.12501e+07	1.82505e+07	1.87007e+07	1.63756e+07	2.08699e+07	1.8918e+07	1.7597e+07
O15067_C66	PFAS	O15067	KLMWLFGcPLLLDDVAR	1.57474e+06	1.47629e+06	1.834e+06	972509	1.924e+06	1.90792e+06	1.59219e+06	1.95741e+06	2.17316e+06	1.70733e+06		1.92847e+06	1.43606e+06	1.73807e+06	1.15725e+06	1.69507e+06	2.05992e+06	1.59765e+06	2.01185e+06	1.84692e+06	1.66836e+06		1.77459e+06	1.57035e+06	1.72089e+06	1.12392e+06	1.68284e+06	1.98327e+06	1.70038e+06	1.99725e+06	1.8204e+06	1.76178e+06
O15067_C697	PFAS	O15067	SVGGLVAQQQcVGPLQTPLADVAVVALSHEELIGAATALGEQPVK	NA	NA	NA	NA	NA	NA	NA	NA	NA	NA		53529	45206.5	64967	48264.1	69285.1	61013.1	60723.1	81496.8	80392	53318		NA	NA	NA	NA	NA	NA	NA	NA	NA	NA
O15067_C871	PFAS	O15067	LGGTALAQcFSQLGEHPPDLDLPENLVR	432590	423724	465523	339087	553666	441328	471880	570967	650222	457524		481294	398492	527369	352696	472747	514597	451210	567342	550761	490002		467577	443116	557260	288631	489073	493557	471670	601968	521062	472598
O15078_C2055	CEP290	O15078	DTYSKPSISGIESDDHcQR	NA	NA	NA	NA	NA	NA	NA	NA	NA	NA		NA	NA	NA	NA	NA	NA	NA	NA	NA	NA		317056	265744	340920	142850	272472	300565	248063	317126	315440	322575
O15084_C701	ANKRD28	O15084	GAVTGHEEcVDALLQHGAK	1.34824e+06	1.42702e+06	1.48611e+06	982623	1.49422e+06	1.27706e+06	1.25239e+06	1.31323e+06	1.62885e+06	1.39465e+06		1.06363e+06	937225	1.70631e+06	969766	1.6967e+06	1.24905e+06	1.61708e+06	1.76374e+06	1.37294e+06	1.22795e+06		1.37867e+06	1.28444e+06	1.4942e+06	901690	1.37597e+06	1.38979e+06	1.36277e+06	1.40819e+06	1.54781e+06	1.46085e+06
O15085_C1166	ARHGEF11	O15085	HQVLLEDPEQEGSAEEEELGVLPcPSTSLDGENR	115139	98443	107247	54217.1	109613	94711.3	105111	142857	132685	114140		NA	NA	NA	NA	NA	NA	NA	NA	NA	NA		NA	NA	NA	NA	NA	NA	NA	NA	NA	NA
O15085_C1500	ARHGEF11	O15085	NSHELGPcPEDGSDAPLEDSTADAAASPGP	84595.9	101911	106882	58102.5	104906	124141	92335.7	94093.4	120292	107265		NA	NA	NA	NA	NA	NA	NA	NA	NA	NA		NA	NA	NA	NA	NA	NA	NA	NA	NA	NA
O15085_C688	ARHGEF11	O15085	SIESPSLGFcTDTLLPHLLEDDLGQLSDLEPEPDAQNWQHTVGK	92131.2	91301.3	102964	73887.3	113696	87042.9	103935	108406	130132	100096		85780.4	79417.2	91370.4	89648.8	116842	94476	93439.9	141519	118806	92293.3		93514.9	85502.9	89473.8	60667.7	92111	91774.4	87143.1	126251	152753	124400
O15091_C367	KIAA0391	O15091	TIESIQLSPEEYEcLKGK;TIESIQLSPEEYEcLK	1.54624e+06	1.19112e+06	1.50007e+06	881279	1.47315e+06	1.58349e+06	1.24026e+06	1.77177e+06	1.54027e+06	1.41148e+06		1.88553e+06	1.11968e+06	1.659e+06	888485	1.163e+06	1.58291e+06	1.22359e+06	1.72576e+06	1.32266e+06	1.58729e+06		1.45296e+06	1.13258e+06	1.36548e+06	825541	1.76767e+06	1.73518e+06	1.34496e+06	1.62987e+06	1.55857e+06	1.34511e+06
O15091_C507	KIAA0391	O15091	AcLPDAK	2.28488e+06	2.002e+06	2.26818e+06	1.3802e+06	2.15988e+06	2.26389e+06	1.86306e+06	2.42348e+06	2.16289e+06	2.12714e+06		2.34529e+06	1.88539e+06	2.29712e+06	1.35581e+06	2.0164e+06	2.2076e+06	2.09672e+06	2.4926e+06	2.16057e+06	2.0781e+06		2.35157e+06	2.18414e+06	2.30429e+06	1.27143e+06	1.98631e+06	2.22133e+06	2.03089e+06	2.37131e+06	2.1047e+06	2.10964e+06
O15111_C658	CHUK	O15111	IAcTQSSAR	2.11694e+06	2.12002e+06	2.27377e+06	1.13449e+06	1.5507e+06	2.26196e+06	2.00622e+06	2.00175e+06	2.64729e+06	2.19929e+06		2.31497e+06	1.76117e+06	1.94625e+06	1.14862e+06	1.93814e+06	2.44632e+06	2.08693e+06	2.56618e+06	2.12364e+06	1.94625e+06		2.44739e+06	2.06888e+06	2.25786e+06	1.13753e+06	1.9504e+06	2.23654e+06	2.03402e+06	2.07531e+06	2.11849e+06	1.98604e+06
O15118_C1261	NPC1	O15118	ScATEER	NA	NA	NA	NA	NA	NA	NA	NA	NA	NA		2.70908e+06	2.21552e+06	2.48756e+06	1.50499e+06	2.2873e+06	2.72814e+06	2.22384e+06	2.93836e+06	2.55565e+06	2.38543e+06		2.8017e+06	2.36065e+06	2.53231e+06	1.45247e+06	2.41351e+06	2.6622e+06	2.15221e+06	2.77072e+06	2.75894e+06	2.13702e+06
O15119_C711	TBX3	O15119	LcAEKEAATSELQSIQR	319128	273344	297020	167359	269569	302235	253070	328815	301299	290485		NA	NA	NA	NA	NA	NA	NA	NA	NA	NA		NA	NA	NA	NA	NA	NA	NA	NA	NA	NA
O15144_C120	ARPC2	O15144	NcFASVFEKYFQFQEEGKEGENR	1.44153e+06	986267	1.29427e+06	1.00636e+06	1.2197e+06	1.36187e+06	1.04146e+06	1.45261e+06	1.50555e+06	1.14049e+06		1.1947e+06	1.03837e+06	1.26376e+06	930751	1.33711e+06	1.31299e+06	1.11422e+06	1.54968e+06	1.2519e+06	1.28474e+06		1.36868e+06	1.13599e+06	1.08101e+06	782718	1.15849e+06	1.44574e+06	1.22434e+06	1.6679e+06	1.38108e+06	1.1565e+06
O15145_C162	ARPC3	O15145	VFDPQNDKPSKWWTcFVK	1.55156e+06	1.04178e+06	1.64048e+06	757207	1.38205e+06	1.71514e+06	1.45987e+06	1.67182e+06	1.69423e+06	1.46674e+06		1.57677e+06	1.39366e+06	1.68175e+06	877618	1.32783e+06	1.50522e+06	1.25845e+06	1.70711e+06	1.61548e+06	1.36734e+06		1.48097e+06	1.40507e+06	1.65908e+06	656314	1.26364e+06	1.77158e+06	1.15082e+06	1.87608e+06	1.53839e+06	1.57893e+06
O15155_C28	BET1	O15155	AGLGEGVPPGNYGNYGYANSGYSAcEEENER	NA	NA	NA	NA	NA	NA	NA	NA	NA	NA		NA	NA	NA	NA	NA	NA	NA	NA	NA	NA		131182	115764	139994	57995	114691	144620	114668	139424	121583	142032
O15156_C23	ZBTB7B	O15156	GSPEDDLIGIPFPDHSSELLScLNEQR	NA	NA	NA	NA	NA	NA	NA	NA	NA	NA		1.7392e+06	2.38235e+06	2.24283e+06	2.04468e+06	2.7105e+06	2.64718e+06	2.6544e+06	2.46842e+06	2.80488e+06	2.88215e+06		2.36211e+06	2.22978e+06	2.32002e+06	1.68644e+06	2.79814e+06	2.56942e+06	2.59917e+06	2.71886e+06	2.54592e+06	2.74672e+06
O15160_C146	POLR1C	O15160	cTRNPHAAK	242869	205728	215411	177204	217983	227910	188681	309089	270459	242061		234518	173966	243376	153337	213807	235274	210626	310474	257928	264087		NA	NA	NA	NA	NA	NA	NA	NA	NA	NA
O15164_C134	TRIM24	O15164	CPVCSQEcAER	34053.6	42870.3	28056.4	22126.3	40474.9	28845.4	29679.7	26855.3	44116.9	30903.4		NA	NA	NA	NA	NA	NA	NA	NA	NA	NA		NA	NA	NA	NA	NA	NA	NA	NA	NA	NA
O15164_C394	TRIM24	O15164	cDASPVTNNTIQFHCDPSFWAQNIINLGSLVIEDKESQPQMPK	NA	NA	NA	NA	NA	NA	NA	NA	NA	NA		26422.9	23491.3	24975.9	23888.3	32405.2	28479.9	29856.7	31117.3	36059.2	29990.6		NA	NA	NA	NA	NA	NA	NA	NA	NA	NA
O15164_C629	TRIM24	O15164	AFGSPMIDLSSPVGGSYNLPSLPDIDcSSTIMLDNIVRK	170204	136278	169659	101887	150645	142919	185445	203836	170034	154896		165837	140896	177208	107080	154252	163786	141893	186556	150623	197671		152561	157077	177898	74567.7	168141	176511	132525	206756	177804	161961
O15164_C81	TRIM24	O15164	cLPAPQR	2.31567e+06	1.97112e+06	2.45795e+06	1.51815e+06	2.27955e+06	2.41495e+06	2.34277e+06	2.63746e+06	2.49828e+06	2.36128e+06		2.40897e+06	1.87245e+06	2.30791e+06	1.46062e+06	2.44307e+06	2.67646e+06	2.26329e+06	2.4816e+06	2.46975e+06	2.41308e+06		2.33415e+06	2.00858e+06	2.44959e+06	1.49896e+06	2.31497e+06	2.57054e+06	2.20617e+06	2.47822e+06	2.60551e+06	2.3305e+06
O15169_C602	AXIN1	O15169	VGVAcKR	1.02723e+06	806505	965998	561086	809940	1.05892e+06	792458	1.06263e+06	907643	897434		940488	780460	935012	588973	764475	1.05947e+06	888993	1.06973e+06	954411	907823		995898	876895	1.06753e+06	573691	781671	906570	877388	964710	944537	900949
O15173_C159	PGRMC2	O15173	GLATFcLDKDALRDEYDDLSDLNAVQMESVR	1.88272e+06	1.7294e+06	2.2442e+06	1.36296e+06	2.42529e+06	2.04276e+06	2.43685e+06	2.64983e+06	2.91771e+06	2.03627e+06		2.36667e+06	1.92803e+06	2.16227e+06	1.43071e+06	2.32336e+06	2.28146e+06	2.28206e+06	2.18778e+06	2.5358e+06	2.1265e+06		2.2717e+06	1.97486e+06	2.36356e+06	1.37067e+06	2.18819e+06	2.19792e+06	2.00524e+06	2.47139e+06	2.47605e+06	2.40229e+06
O15213_C172	WDR46	O15213	SELLLAEEPGFLEGEDGEDTAKIcQADIVEAVDIASAAK	149314	108311	125452	88257.8	144651	153447	125121	172155	149154	140406		NA	NA	NA	NA	NA	NA	NA	NA	NA	NA		NA	NA	NA	NA	NA	NA	NA	NA	NA	NA
O15213_C456	WDR46	O15213	LSGPVHGLQFcPFEDVLGVGHTGGITSMLVPGAGEPNFDGLESNPYR	104516	91819.2	93310.6	108766	143393	84920.8	129383	102638	119042	123663		82040.1	71189.4	111036	95008.6	138765	104856	115093	124089	134741	124634		88793.4	93188.7	103299	110306	133321	103955	124117	113806	120381	110284
O15213_C515	WDR46	O15213	ALLEKVPAELIcLDPR;VPAELIcLDPR	3.48163e+06	3.0937e+06	3.60901e+06	2.27852e+06	3.65383e+06	3.68054e+06	3.32996e+06	3.99221e+06	4.00032e+06	3.80274e+06		4.05689e+06	2.8626e+06	3.65517e+06	2.39326e+06	3.27941e+06	4.10522e+06	3.3023e+06	4.11823e+06	4.01889e+06	3.79963e+06		4.22171e+06	3.14357e+06	3.97029e+06	2.19988e+06	3.58857e+06	3.56759e+06	3.35975e+06	4.28479e+06	4.01994e+06	3.23549e+06
O15226_C115	NKRF	O15226	DIYQDYTQDSFSIQDGNSQYcDSSGFILTK	NA	NA	NA	NA	NA	NA	NA	NA	NA	NA		106181	86756.1	101722	68971.7	110287	83530.6	97197.4	137241	129706	108528		106190	69066.9	102338	57656.1	100866	117229	81693	149593	126495	118995
O15226_C242	NKRF	O15226	LLTDGYAcEVR	1.6409e+06	1.53272e+06	1.56105e+06	1.06019e+06	1.45844e+06	1.74556e+06	1.49529e+06	2.01229e+06	1.77306e+06	1.63891e+06		1.71983e+06	1.24717e+06	1.56984e+06	1.05031e+06	1.64806e+06	1.79803e+06	1.52578e+06	1.8259e+06	1.88397e+06	1.64952e+06		1.64862e+06	1.50428e+06	1.60106e+06	1.22318e+06	1.70239e+06	1.67374e+06	1.42264e+06	1.78748e+06	1.81657e+06	1.53845e+06
O15226_C246	NKRF	O15226	cQNIYLTTGYAGSK	252732	214568	315324	189206	291164	287961	241511	269900	294264	247360		NA	NA	NA	NA	NA	NA	NA	NA	NA	NA		297334	256774	259126	190045	251893	253829	205377	307376	291545	290691
O15226_C37	NKRF	O15226	HLSTcDGQNPPKKQAGSK;RHLSTcDGQNPPKK	2.2454e+07	1.80889e+07	2.01893e+07	1.32394e+07	1.96045e+07	2.44381e+07	1.83095e+07	2.57778e+07	2.46061e+07	2.16726e+07		2.28541e+07	2.18683e+07	2.682e+07	1.25065e+07	1.66575e+07	2.12346e+07	2.17819e+07	2.23462e+07	2.21746e+07	2.01365e+07		2.31651e+07	2.12912e+07	2.57154e+07	1.22519e+07	1.63026e+07	2.14537e+07	2.11952e+07	2.41077e+07	2.07533e+07	2.21439e+07
O15226_C386	NKRF	O15226	VFLQDHcLAEGYGTKK	NA	NA	NA	NA	NA	NA	NA	NA	NA	NA		843184	694096	810150	596003	802470	914651	929449	879542	869019	876119		NA	NA	NA	NA	NA	NA	NA	NA	NA	NA
O15226_C424	NKRF	O15226	SSQcHTGSSPR	3.06393e+07	3.08109e+07	3.48452e+07	2.69895e+07	3.32854e+07	2.97181e+07	3.33757e+07	3.46964e+07	3.14538e+07	3.20197e+07		3.25573e+07	2.94027e+07	3.086e+07	2.45868e+07	3.59316e+07	3.32265e+07	3.33247e+07	3.34263e+07	3.54719e+07	2.8819e+07		3.58495e+07	3.35753e+07	3.70388e+07	2.92001e+07	3.1138e+07	2.98267e+07	2.95509e+07	3.15153e+07	2.95542e+07	3.07849e+07
O15226_C453	NKRF	O15226	DLVVYENSSNPVcTLNDTAQFNR	2.20344e+06	2.02981e+06	2.48074e+06	1.40913e+06	2.09631e+06	2.51517e+06	2.26261e+06	2.70174e+06	2.64305e+06	2.22983e+06		2.5555e+06	2.35277e+06	2.42202e+06	1.56518e+06	2.02454e+06	2.32712e+06	2.12264e+06	2.4603e+06	2.31428e+06	2.42749e+06		2.24888e+06	1.99798e+06	2.26202e+06	1.27118e+06	2.35323e+06	2.46239e+06	2.24492e+06	2.73237e+06	2.70545e+06	2.29341e+06
O15228_C54	GNPAT	O15228	cYTPLVYK	NA	NA	NA	NA	NA	NA	NA	NA	NA	NA		1.67131e+06	1.53994e+06	1.81968e+06	1.20955e+06	1.66496e+06	1.80289e+06	1.7346e+06	2.10343e+06	2.03186e+06	1.82546e+06		1.7591e+06	1.75555e+06	1.80679e+06	1.26658e+06	1.71559e+06	1.89226e+06	1.68505e+06	1.99177e+06	1.8343e+06	1.69669e+06
O15228_C66	GNPAT	O15228	GITPcKPIDIK	3.50839e+06	3.75719e+06	3.45107e+06	2.58371e+06	3.80009e+06	3.72707e+06	3.72709e+06	3.43637e+06	4.30851e+06	3.73092e+06		3.95664e+06	2.54697e+06	4.40499e+06	2.5094e+06	2.67022e+06	3.51222e+06	3.97793e+06	4.63781e+06	3.76209e+06	4.05215e+06		3.53344e+06	3.30611e+06	3.84851e+06	2.11768e+06	3.30004e+06	3.94558e+06	3.44925e+06	4.34477e+06	4.13603e+06	4.04901e+06
O15228_C668	GNPAT	O15228	INNNCIFNVNEPATTKLEEMLGcK;LEEMLGcK	7.19427e+06	6.30686e+06	7.53307e+06	4.52672e+06	7.02682e+06	8.09427e+06	6.44629e+06	7.36061e+06	8.24067e+06	7.09696e+06		7.96081e+06	5.51461e+06	7.58727e+06	4.66562e+06	6.57451e+06	7.4366e+06	7.06037e+06	8.14323e+06	7.82346e+06	7.37029e+06		6.4902e+06	6.91987e+06	7.20014e+06	4.4821e+06	7.08168e+06	7.72866e+06	7.18496e+06	8.20771e+06	7.82673e+06	7.0147e+06
O15228_C73	GNPAT	O15228	cSVLNSEEIHYVIK	2.04418e+06	1.93341e+06	2.45193e+06	1.09494e+06	2.13844e+06	2.12874e+06	1.86747e+06	2.1331e+06	2.41543e+06	2.04679e+06		2.45904e+06	1.72681e+06	2.46449e+06	1.30724e+06	1.71751e+06	2.22491e+06	1.92032e+06	2.44261e+06	2.00757e+06	1.98394e+06		2.00454e+06	1.88016e+06	2.44102e+06	1.25492e+06	1.4189e+06	3.14158e+06	1.52738e+06	2.39778e+06	2.31419e+06	1.87397e+06
O15230_C1552	LAMA5	O15230	cRPNVTGR	NA	NA	NA	NA	NA	NA	NA	NA	NA	NA		54389.5	28236	54362	44911.8	42200.8	41483.9	48712.3	37188.6	47320.8	38054.7		NA	NA	NA	NA	NA	NA	NA	NA	NA	NA
O15231_C466	ZNF185	O15231	REScGSSVLTDFEGKDVATK	96341.6	93356.3	91922.2	33735.7	93131.1	78704.6	73546.6	85691.9	91981.3	83533.5		NA	NA	NA	NA	NA	NA	NA	NA	NA	NA		NA	NA	NA	NA	NA	NA	NA	NA	NA	NA
O15231_C532	ZNF185	O15231	REScTSR	1.14859e+06	1.07022e+06	1.14941e+06	750481	1.23323e+06	1.23683e+06	1.04463e+06	1.30899e+06	1.32162e+06	1.12987e+06		1.26039e+06	1.04472e+06	1.18146e+06	676168	1.14382e+06	1.27288e+06	1.05945e+06	1.31432e+06	1.2786e+06	1.16207e+06		1.20935e+06	1.06675e+06	1.16357e+06	704810	1.1229e+06	1.29729e+06	1.04898e+06	1.31197e+06	1.29352e+06	1.17472e+06
O15235_C132	MRPS12	O15235	GKYDcGHVQKK;GKYDcGHVQK	6.69291e+06	5.84319e+06	6.84669e+06	4.72363e+06	6.16701e+06	6.31727e+06	5.81734e+06	7.1098e+06	7.02042e+06	6.04174e+06		7.24928e+06	5.72614e+06	7.39026e+06	4.5618e+06	5.75274e+06	6.38853e+06	6.35228e+06	6.93122e+06	6.55801e+06	5.82141e+06		6.38482e+06	6.40058e+06	6.92602e+06	3.94832e+06	6.49153e+06	6.03701e+06	5.12015e+06	7.48595e+06	7.50795e+06	6.18589e+06
O15235_C64	MRPS12	O15235	GVVLcTFTR	8.94488e+06	7.52612e+06	8.63126e+06	5.37511e+06	7.26403e+06	8.82766e+06	6.74391e+06	8.59946e+06	8.99475e+06	8.13171e+06		8.81487e+06	6.97462e+06	8.31827e+06	5.63336e+06	7.79623e+06	8.30652e+06	7.77165e+06	9.38029e+06	8.36493e+06	7.71325e+06		8.53605e+06	6.79675e+06	8.58102e+06	4.93406e+06	7.60864e+06	8.76325e+06	7.77163e+06	9.22487e+06	8.89012e+06	7.93083e+06
O15235_C93	MRPS12	O15235	EAVcFIPGEGHTLQEHQIVLVEGGRTQDLPGVK;EAVcFIPGEGHTLQEHQIVLVEGGR	5.17307e+06	4.38204e+06	5.86627e+06	3.58216e+06	6.86217e+06	4.53955e+06	5.49275e+06	6.17799e+06	6.5609e+06	5.06843e+06		5.7258e+06	5.22783e+06	5.86171e+06	3.70312e+06	5.70947e+06	5.6411e+06	5.12596e+06	6.18871e+06	5.68106e+06	4.9329e+06		5.33358e+06	4.17514e+06	5.87682e+06	3.45898e+06	6.77759e+06	5.57252e+06	5.8997e+06	5.98878e+06	5.43358e+06	5.00402e+06
O15254_C478	ACOX3	O15254	LGVLRDDNDPNCTYEGDNNILLQQTSNYLLGLLAHQVHDGAcFR	NA	NA	NA	NA	NA	NA	NA	NA	NA	NA		1.29047e+06	1.30487e+06	1.20804e+06	1.13702e+06	1.48704e+06	1.61441e+06	1.39871e+06	1.38134e+06	1.35588e+06	1.31366e+06		NA	NA	NA	NA	NA	NA	NA	NA	NA	NA
O15269_C100	SPTLC1	O15269	EcINFASFNFLGLLDNPR	227390	222079	255468	215665	333502	302517	275347	376998	396128	253489		257834	260651	260046	194708	345758	258157	202865	415077	337489	325996		328141	222663	297482	218158	302868	304510	230652	330462	316078	307568
O15269_C133	SPTLC1	O15269	YGVGTcGPR	NA	NA	NA	NA	NA	NA	NA	NA	NA	NA		NA	NA	NA	NA	NA	NA	NA	NA	NA	NA		1.38476e+06	1.14854e+06	1.32761e+06	811455	1.37375e+06	1.46058e+06	1.35216e+06	1.65935e+06	1.47716e+06	1.38427e+06
O15269_C419	SPTLC1	O15269	LLQEIVDQcMNR	2.01312e+06	1.80299e+06	2.24504e+06	1.87598e+06	2.36807e+06	2.23427e+06	2.3426e+06	2.4577e+06	2.4382e+06	2.19847e+06		2.31416e+06	1.74076e+06	2.47774e+06	1.9521e+06	2.11693e+06	2.18333e+06	2.44224e+06	2.5953e+06	2.17295e+06	1.98091e+06		2.18138e+06	1.90783e+06	2.33628e+06	1.81279e+06	2.61301e+06	2.1206e+06	2.39095e+06	2.49877e+06	2.24102e+06	1.8738e+06
O15269_C438	SPTLC1	O15269	cLPPPSIR	3.11218e+06	2.53265e+06	2.96627e+06	1.77037e+06	2.82838e+06	3.01845e+06	2.83381e+06	3.38337e+06	3.2772e+06	2.74843e+06		3.29553e+06	2.35644e+06	2.97062e+06	1.84144e+06	2.86633e+06	3.05214e+06	2.81719e+06	3.253e+06	3.08364e+06	2.93478e+06		3.30507e+06	2.4359e+06	3.19015e+06	1.73978e+06	2.74066e+06	3.14329e+06	2.60368e+06	3.29896e+06	3.35501e+06	2.65862e+06
O15270_C188	SPTLC2	O15270	NTGScQEAAAK	NA	NA	NA	NA	NA	NA	NA	NA	NA	NA		860993	712335	742716	361434	658311	750284	582296	792556	747779	758771		774883	597320	750160	451480	704070	773860	659116	800126	726363	730095
O15270_C19	SPTLC2	O15270	ANGcVANGEVR	436242	370050	389895	235956	391063	399394	359943	426483	370372	312493		411192	331375	425093	234063	370467	388425	353652	423019	348562	406045		401010	363187	439180	211585	371859	414702	348447	392775	390056	359091
O15270_C99	SPTLC2	O15270	cHHATER	NA	NA	NA	NA	NA	NA	NA	NA	NA	NA		NA	NA	NA	NA	NA	NA	NA	NA	NA	NA		258050	214552	249226	174786	250280	255289	240459	282836	272667	243598
O15294_C323	OGT	O15294	LcPTHADSLNNLANIKR	3.07338e+07	2.66e+07	3.26405e+07	2.27037e+07	3.20547e+07	3.35998e+07	2.76244e+07	3.51949e+07	3.47949e+07	3.13547e+07		3.17474e+07	3.05385e+07	3.5116e+07	2.31623e+07	3.00727e+07	3.21582e+07	2.71056e+07	3.40236e+07	3.29984e+07	2.97094e+07		2.84131e+07	2.75442e+07	3.58467e+07	2.20001e+07	2.78849e+07	3.36208e+07	3.13822e+07	3.38977e+07	3.21775e+07	3.37975e+07
O15294_C531	OGT	O15294	HGNLcLDKINVLHKPPYEHPK	NA	NA	NA	NA	NA	NA	NA	NA	NA	NA		NA	NA	NA	NA	NA	NA	NA	NA	NA	NA		2.68761e+06	2.65948e+06	2.97469e+06	1.5857e+06	2.374e+06	2.98413e+06	2.5322e+06	3.48962e+06	3.03484e+06	2.71051e+06
O15294_C620	OGT	O15294	VKVMAEANHFIDLSQIPcNGK	7.99248e+06	6.2303e+06	7.31739e+06	4.33388e+06	6.73183e+06	7.56166e+06	6.23434e+06	8.05544e+06	7.155e+06	7.11556e+06		8.1033e+06	6.10831e+06	6.61549e+06	4.76622e+06	7.79736e+06	7.55912e+06	6.02702e+06	7.42927e+06	7.40113e+06	6.92065e+06		6.86068e+06	5.22886e+06	7.38743e+06	4.43055e+06	7.29232e+06	8.15487e+06	7.32318e+06	7.91645e+06	7.27471e+06	6.85882e+06
O15294_C921	OGT	O15294	GQLADVcLDTPLCNGHTTGMDVLWAGTPMVTMPGETLASR	56334.7	77570.7	68958.5	42880.4	68156.7	68893.8	78256	90950.8	90136.2	84491.4		NA	NA	NA	NA	NA	NA	NA	NA	NA	NA		48072.4	64473.8	86187.8	53978.1	86000.5	87107.9	73267.2	78995	83939.3	64607.2
O15294_C927	OGT	O15294	RGQLADVCLDTPLcNGHTTGMDVLWAGTPMVTMPGETLASR	252772	202802	251136	171498	288649	247548	168763	263950	249852	292895		213799	202923	218857	178914	272582	241741	275467	265784	296987	222809		222765	218670	267865	157128	247376	233189	237102	306053	266163	233553
O15304_C62	SIVA1	O15304	LLFLGAQAYLDHVWDEGcAVVHLPESPKPGPTGAPR	NA	NA	NA	NA	NA	NA	NA	NA	NA	NA		704611	563601	728306	441043	703978	672202	698102	808550	646414	681006		561133	568545	622673	538808	847475	678775	783147	682546	754147	610564
O15320_C147	CTAGE5	O15320	SNSELEDEILcLEKELKEEK	33082.9	47302.4	37406.4	51082.2	117393	62020.5	78908.9	66378.3	91197.8	67295.6		NA	NA	NA	NA	NA	NA	NA	NA	NA	NA		NA	NA	NA	NA	NA	NA	NA	NA	NA	NA
O15320_C579	CTAGE5	O15320	GESScDR	2.8116e+06	2.54139e+06	2.95364e+06	1.65407e+06	3.08047e+06	3.13017e+06	2.76939e+06	3.08612e+06	3.09301e+06	3.17776e+06		3.21984e+06	2.48324e+06	2.89122e+06	1.5287e+06	3.03287e+06	3.2808e+06	3.07056e+06	3.39348e+06	2.52667e+06	2.87024e+06		2.84224e+06	2.64869e+06	3.13593e+06	1.68035e+06	3.20592e+06	3.24548e+06	2.73434e+06	3.3025e+06	2.92805e+06	2.57413e+06
O15320_C628	CTAGE5	O15320	QDRFcSNSGR;FcSNSGR	3.95284e+06	3.34637e+06	3.78047e+06	2.29869e+06	3.85503e+06	3.84183e+06	3.598e+06	4.45946e+06	4.22718e+06	3.75139e+06		3.67741e+06	3.22781e+06	3.49314e+06	2.38284e+06	4.10261e+06	4.10668e+06	3.65149e+06	4.26398e+06	4.35996e+06	3.87067e+06		4.06161e+06	3.45336e+06	3.89745e+06	2.24753e+06	3.78247e+06	4.12326e+06	3.40952e+06	4.38624e+06	4.12578e+06	3.63473e+06
O15344_C580	MID1	O15344	cNNNWVVR	NA	NA	NA	NA	NA	NA	NA	NA	NA	NA		648895	517968	600616	393448	552487	618242	554963	642058	605754	582065		NA	NA	NA	NA	NA	NA	NA	NA	NA	NA
O15347_C104	HMGB3	O15347	RPPSGFFLFcSEFRPK	7.21876e+06	5.68097e+06	7.06183e+06	5.07656e+06	7.50182e+06	7.64243e+06	7.05057e+06	7.16737e+06	9.23432e+06	7.08254e+06		8.69662e+06	6.65881e+06	6.78603e+06	3.80836e+06	7.61874e+06	6.93843e+06	6.87433e+06	7.82655e+06	8.42653e+06	7.08278e+06		7.2061e+06	5.54937e+06	7.71925e+06	4.63182e+06	6.95124e+06	7.72366e+06	6.76962e+06	8.57429e+06	8.38591e+06	7.20591e+06
O15347_C23	HMGB3	O15347	MSAYAFFVQTcREEHKK	721864	599312	823199	559389	775587	829381	781050	905310	857866	805626		805145	600975	812768	590317	812775	789965	791679	971229	724703	764813		NA	NA	NA	NA	NA	NA	NA	NA	NA	NA
O15355_C13	PPM1G	O15355	cSGDGVGAPR	741613	552228	612963	335994	554742	692645	572304	752289	697250	621024		NA	NA	NA	NA	NA	NA	NA	NA	NA	NA		NA	NA	NA	NA	NA	NA	NA	NA	NA	NA
O15355_C164	PPM1G	O15355	YGQNcHK	2.79874e+07	2.33081e+07	2.83651e+07	1.84771e+07	2.31434e+07	2.63216e+07	2.42526e+07	3.06626e+07	2.51472e+07	2.4377e+07		2.6293e+07	2.32519e+07	2.73865e+07	1.82491e+07	2.34159e+07	2.73368e+07	2.62815e+07	2.91661e+07	2.59195e+07	2.47419e+07		2.85933e+07	2.52135e+07	2.93256e+07	1.72192e+07	2.34149e+07	2.70361e+07	2.50748e+07	2.65709e+07	2.51342e+07	2.43558e+07
O15355_C241	PPM1G	O15355	AYTGFSSNSERGTEAGQVGEPGIPTGEAGPScSSASDKLPR;GTEAGQVGEPGIPTGEAGPScSSASDKLPR	2.3668e+07	2.11912e+07	2.255e+07	1.45198e+07	2.22734e+07	2.57582e+07	1.8125e+07	2.88857e+07	2.87339e+07	2.26807e+07		2.20133e+07	1.93118e+07	2.36793e+07	1.50147e+07	2.123e+07	2.53091e+07	1.7403e+07	3.19481e+07	2.71079e+07	2.51043e+07		2.32989e+07	2.05624e+07	2.34612e+07	1.35123e+07	2.28876e+07	2.58257e+07	1.82215e+07	2.88135e+07	2.80814e+07	2.32644e+07
O15355_C351	PPM1G	O15355	cVVSEAGK	3.07273e+06	3.29765e+06	3.07116e+06	2.32239e+06	3.77188e+06	3.81374e+06	3.56602e+06	4.83004e+06	4.4731e+06	4.58235e+06		4.25517e+06	3.26748e+06	4.0368e+06	2.57135e+06	3.88532e+06	3.79884e+06	3.39203e+06	4.42022e+06	3.70458e+06	3.83495e+06		4.02768e+06	3.33161e+06	3.67982e+06	2.4846e+06	4.06788e+06	3.9389e+06	3.10257e+06	4.62502e+06	4.32649e+06	3.61602e+06
O15355_C71	PPM1G	O15355	VSMEDAHNCIPELDSETAMFSVYDGHGGEEVALYcAK	NA	NA	NA	NA	NA	NA	NA	NA	NA	NA		NA	NA	NA	NA	NA	NA	NA	NA	NA	NA		67004.9	38353.7	69067.1	35099.8	56948.9	64633.2	54722.3	77660.3	83931.5	63489.4
O15357_C1121	INPPL1	O15357	ScSVLQMAK	1.73422e+06	1.65165e+06	1.57865e+06	1.35482e+06	2.28789e+06	1.75773e+06	1.77199e+06	2.08874e+06	2.226e+06	1.73772e+06		NA	NA	NA	NA	NA	NA	NA	NA	NA	NA		1.93367e+06	1.61938e+06	1.7399e+06	1.27801e+06	1.994e+06	1.87947e+06	1.78005e+06	2.14625e+06	2.05209e+06	1.7666e+06
O15357_C1187	INPPL1	O15357	IRESIQEDLAEEAPcLQGGR	1.09956e+06	965950	1.03147e+06	685114	1.1898e+06	1.18716e+06	1.1089e+06	1.25293e+06	1.24306e+06	1.13133e+06		1.18726e+06	987888	1.14085e+06	702433	1.15162e+06	1.21455e+06	1.03918e+06	1.20746e+06	1.17153e+06	1.09252e+06		1.09363e+06	1.06771e+06	1.08873e+06	710596	1.13788e+06	1.27996e+06	1.11512e+06	1.14222e+06	1.14543e+06	1.11399e+06
O15357_C215	INPPL1	O15357	TLATScR	4.94122e+06	4.56404e+06	4.98969e+06	3.2826e+06	4.76973e+06	4.70694e+06	4.73192e+06	5.50202e+06	5.40272e+06	4.83146e+06		5.30427e+06	4.01405e+06	5.18741e+06	3.31858e+06	4.68982e+06	5.23675e+06	4.80776e+06	5.33753e+06	5.15691e+06	4.64116e+06		5.49079e+06	4.53942e+06	4.93376e+06	3.32666e+06	4.97905e+06	5.00568e+06	4.53785e+06	5.31108e+06	5.05553e+06	4.55477e+06
O15357_C405	INPPL1	O15357	EAFcQLLQLMK	NA	NA	NA	NA	NA	NA	NA	NA	NA	NA		126924	128745	119250	105121	137838	134474	118172	125803	123316	121449		NA	NA	NA	NA	NA	NA	NA	NA	NA	NA
O15357_C5	INPPL1	O15357	ASAcGAPGPGGALGSQAPSWYHR	3.34373e+06	2.76976e+06	3.12381e+06	1.72661e+06	3.51108e+06	3.3387e+06	2.76991e+06	3.39153e+06	3.7093e+06	3.08459e+06		3.51194e+06	2.88728e+06	3.18291e+06	1.50471e+06	2.93798e+06	3.62114e+06	2.66325e+06	3.53459e+06	3.84354e+06	3.11604e+06		3.2038e+06	3.03564e+06	3.39953e+06	1.93043e+06	3.17468e+06	3.30875e+06	2.78816e+06	3.62896e+06	3.24846e+06	3.11505e+06
O15357_C689	INPPL1	O15357	TNVPSWcDR	NA	NA	NA	NA	NA	NA	NA	NA	NA	NA		NA	NA	NA	NA	NA	NA	NA	NA	NA	NA		769965	620951	743185	463933	787433	740304	670068	807442	797546	728190
O15357_C926	INPPL1	O15357	KPAFTEAScPLSR	NA	NA	NA	NA	NA	NA	NA	NA	NA	NA		685686	571350	762584	465700	641222	630195	630259	733212	678597	633631		NA	NA	NA	NA	NA	NA	NA	NA	NA	NA
O15360_C1189	FANCA	O15360	RHcQSPLPR	NA	NA	NA	NA	NA	NA	NA	NA	NA	NA		NA	NA	NA	NA	NA	NA	NA	NA	NA	NA		233945	189276	212295	158825	219634	198586	231932	227827	244522	231744
O15371_C19	EIF3D	O15371	FMTPVIQDNPSGWGPcAVPEQFRDMPYQPFSKGDR	3.52156e+07	3.54098e+07	4.55648e+07	2.46976e+07	4.30347e+07	3.92276e+07	3.08529e+07	4.11403e+07	4.28918e+07	3.3633e+07		4.60518e+07	2.92739e+07	3.89279e+07	2.29993e+07	3.66983e+07	4.32449e+07	3.57856e+07	4.51012e+07	3.62573e+07	3.73279e+07		3.50505e+07	3.16822e+07	4.57684e+07	2.53124e+07	3.41862e+07	4.20705e+07	3.55824e+07	4.24157e+07	4.31876e+07	3.64121e+07
O15371_C195	EIF3D	O15371	YLEVSEPQDIEcCGALEYYDKAFDRITTR	5.63804e+06	4.98078e+06	5.49362e+06	3.89891e+06	5.54456e+06	5.66657e+06	5.22581e+06	6.12957e+06	6.87173e+06	5.62062e+06		5.93515e+06	5.01497e+06	5.7076e+06	3.91975e+06	4.90634e+06	5.29861e+06	5.64471e+06	6.67244e+06	5.82776e+06	6.03517e+06		5.72974e+06	4.8168e+06	5.6462e+06	3.639e+06	5.57684e+06	5.94129e+06	5.45859e+06	6.18285e+06	6.43804e+06	5.47986e+06
O15371_C258	EIF3D	O15371	TQGNVFATDAILATLMScTR	560494	572892	529915	402632	685611	626906	653868	698175	755961	584109		652919	518923	616236	413046	598441	697377	540524	719301	703152	608688		565437	511253	625253	427892	678400	652354	598533	742442	670379	586287
O15371_C327	EIF3D	O15371	NLAMEATYINHNFSQQcLR	906091	872791	941475	655798	1.10632e+06	975492	897452	1.06186e+06	1.15352e+06	1.05136e+06		1.13251e+06	717096	1.15205e+06	726907	814340	1.15174e+06	913447	1.09165e+06	981918	940505		936227	1.00477e+06	875869	664259	920275	1.12782e+06	903006	1.07849e+06	1.11293e+06	998510
O15371_C404	EIF3D	O15371	HcNGVDWR	9.11964e+06	7.8565e+06	9.27732e+06	5.83418e+06	9.47577e+06	9.29534e+06	8.49637e+06	9.67109e+06	1.01985e+07	8.6988e+06		NA	NA	NA	NA	NA	NA	NA	NA	NA	NA		NA	NA	NA	NA	NA	NA	NA	NA	NA	NA
O15372_C177	EIF3H	O15372	LMEVcKEK	1.07525e+07	8.60822e+06	9.11141e+06	6.11706e+06	8.49386e+06	9.79493e+06	7.60831e+06	1.04463e+07	9.33017e+06	9.56758e+06		1.13037e+07	8.3393e+06	9.90245e+06	5.30709e+06	9.09401e+06	9.80265e+06	7.71473e+06	9.69429e+06	9.23005e+06	9.44203e+06		1.00601e+07	8.18541e+06	9.90217e+06	5.29468e+06	8.60282e+06	9.77632e+06	8.7671e+06	1.06991e+07	9.94466e+06	8.59804e+06
O15372_C327	EIF3H	O15372	MDSLLIAGQINTYcQNIKEFTAQNLGK;MDSLLIAGQINTYcQNIK	1.71108e+06	1.4206e+06	2.02793e+06	1.23994e+06	2.09539e+06	1.74254e+06	1.87509e+06	2.22834e+06	2.21255e+06	1.97344e+06		1.83622e+06	1.41206e+06	2.09218e+06	1.25912e+06	1.95176e+06	2.07437e+06	1.89955e+06	2.08598e+06	2.069e+06	1.86919e+06		2.02065e+06	1.70911e+06	2.0511e+06	1.05674e+06	1.75963e+06	2.0797e+06	1.61776e+06	2.19119e+06	2.00354e+06	2.06003e+06
O15379_C123	HDAC3	O15379	IcDIAINWAGGLHHAK	387189	325096	536521	284511	439659	427994	450405	513590	474780	416404		NA	NA	NA	NA	NA	NA	NA	NA	NA	NA		408478	349516	379472	274989	474001	423508	479612	536431	527333	402810
O15381_C192	NVL	O15381	KDSFFLDLScEK	4.74661e+06	3.74268e+06	4.43281e+06	2.79889e+06	3.75398e+06	4.58999e+06	3.71931e+06	4.58115e+06	4.95162e+06	4.71589e+06		4.83428e+06	3.3621e+06	4.46991e+06	2.69231e+06	3.73448e+06	4.66671e+06	3.96641e+06	5.17131e+06	4.51059e+06	4.37104e+06		4.90425e+06	3.75641e+06	4.93915e+06	2.8767e+06	3.32148e+06	4.2438e+06	3.94479e+06	4.848e+06	4.70502e+06	4.55272e+06
O15381_C359	NVL	O15381	ELFEQAVSNAPcIIFIDEIDAITPK	385233	396786	512115	456540	756855	477238	594087	663182	657066	497113		520595	443307	638811	442320	550935	672466	497727	623281	591890	414883		453383	469306	503638	436895	709045	598871	558527	599664	555730	511155
O15381_C391	NVL	O15381	IVAQLLTcMDDLNNVAATAR	1.26163e+06	1.14624e+06	1.46715e+06	796509	1.56424e+06	1.61653e+06	1.53992e+06	1.66956e+06	1.74233e+06	1.12833e+06		1.32805e+06	1.14297e+06	1.40827e+06	1.01658e+06	1.47414e+06	1.43772e+06	1.48071e+06	1.57392e+06	1.62274e+06	1.44734e+06		1.36413e+06	1.19812e+06	1.3858e+06	832436	1.44013e+06	1.47352e+06	1.35846e+06	1.62556e+06	1.67729e+06	1.57699e+06
O15381_C431	NVL	O15381	EIcLGIPDEASRER	373579	265732	328998	227347	393244	413389	383718	405128	420398	371213		NA	NA	NA	NA	NA	NA	NA	NA	NA	NA		NA	NA	NA	NA	NA	NA	NA	NA	NA	NA
O15381_C448	NVL	O15381	ILQTLcR	1.76387e+06	1.65599e+06	1.59568e+06	1.04179e+06	1.82602e+06	1.99004e+06	1.6897e+06	1.89077e+06	2.08181e+06	1.69715e+06		1.93671e+06	1.42455e+06	1.70961e+06	1.06817e+06	1.64519e+06	1.96556e+06	1.63738e+06	2.2244e+06	1.902e+06	1.72766e+06		1.7804e+06	1.62551e+06	1.84526e+06	1.0138e+06	1.86853e+06	1.95657e+06	1.60771e+06	2.05131e+06	1.87189e+06	1.6049e+06
O15381_C626	NVL	O15381	ALGLVTPAGVLLAGPPGcGK	2.36161e+06	2.0683e+06	2.20072e+06	1.73833e+06	2.53496e+06	2.4386e+06	2.25597e+06	2.96713e+06	2.99133e+06	2.66086e+06		2.77785e+06	1.88259e+06	2.69166e+06	1.59607e+06	2.33645e+06	2.50299e+06	2.44798e+06	2.91181e+06	2.66352e+06	2.36686e+06		2.3837e+06	2.23433e+06	2.49765e+06	1.55655e+06	2.79818e+06	2.59895e+06	2.27331e+06	2.83458e+06	2.69505e+06	2.34551e+06
O15381_C687	NVL	O15381	NSAPCVIFFDEVDALcPR	910126	850003	1.05237e+06	677066	1.19512e+06	1.03494e+06	960502	1.05918e+06	1.21591e+06	1.02045e+06		1.09621e+06	878318	1.04052e+06	624143	1.05165e+06	1.05283e+06	865797	1.15337e+06	1.14746e+06	1.06535e+06		939044	859150	950601	623394	1.04823e+06	978959	907466	1.25306e+06	1.2134e+06	1.20236e+06
O15381_C803	NVL	O15381	EASIcALRQEMAR;EASIcALR	2.55071e+06	1.97945e+06	2.74519e+06	1.6441e+06	2.27657e+06	2.72649e+06	1.77797e+06	2.80902e+06	3.08332e+06	2.19149e+06		2.51259e+06	1.90242e+06	2.22742e+06	2.18191e+06	2.61077e+06	2.58623e+06	2.45488e+06	2.58177e+06	2.38298e+06	2.34334e+06		2.50709e+06	2.23226e+06	2.52902e+06	1.51962e+06	2.44513e+06	2.48772e+06	2.21693e+06	2.91436e+06	2.55249e+06	2.37969e+06
O15382_C342	BCAT2	O15382	EVFGSGTAcQVCPVHR	2.52064e+06	2.1653e+06	2.31839e+06	1.19107e+06	2.80675e+06	2.50293e+06	2.29172e+06	2.88313e+06	2.77605e+06	2.74057e+06		2.6564e+06	2.08371e+06	2.56728e+06	1.28669e+06	2.60102e+06	2.6861e+06	2.40668e+06	2.78196e+06	2.81332e+06	2.31337e+06		2.36685e+06	2.2805e+06	2.5247e+06	1.38152e+06	2.61007e+06	2.60902e+06	2.31712e+06	2.82596e+06	2.81004e+06	2.44342e+06
O15400_C28	STX7	O15400	ITQcSVEIQR	1.71533e+06	1.31917e+06	1.53421e+06	1.0724e+06	1.63845e+06	1.78262e+06	1.42262e+06	2.01194e+06	2.01476e+06	1.81228e+06		1.81238e+06	1.26726e+06	1.62878e+06	1.01057e+06	1.68429e+06	1.90417e+06	1.48575e+06	2.12034e+06	1.76048e+06	1.6611e+06		1.99556e+06	1.44049e+06	1.42151e+06	864716	1.61702e+06	2.00819e+06	1.43818e+06	2.01437e+06	1.98073e+06	1.55436e+06
O15417_C284	TNRC18	O15417	NAALQPSVLTMcNGGAGDVGLPALVAEAGR	NA	NA	NA	NA	NA	NA	NA	NA	NA	NA		115280	85906.5	117527	81868.2	109484	112254	101288	135677	125521	108291		NA	NA	NA	NA	NA	NA	NA	NA	NA	NA
O15417_C331	TNRC18	O15417	TETLLPGPRPcPSPLPPPPAPPKGPPAPPAATPAGVYTVFR	NA	NA	NA	NA	NA	NA	NA	NA	NA	NA		185667	230379	157311	219087	404288	339647	310818	375736	373827	283501		NA	NA	NA	NA	NA	NA	NA	NA	NA	NA
O15417_C475	TNRC18	O15417	ELLKPEADPRPcER	NA	NA	NA	NA	NA	NA	NA	NA	NA	NA		1.34913e+06	1.14117e+06	1.26974e+06	799793	1.30503e+06	1.51005e+06	1.25706e+06	1.81112e+06	1.46193e+06	1.52369e+06		1.07264e+06	991251	1.28857e+06	767144	1.44252e+06	1.24267e+06	1.07044e+06	2.17421e+06	1.36865e+06	2.01063e+06
O15417_C768	TNRC18	O15417	LHPTScAPNGLNPNLMVTGGPALAGSGR	3.42754e+06	3.19403e+06	3.63414e+06	1.89427e+06	3.67572e+06	3.72353e+06	3.04429e+06	3.47278e+06	3.93802e+06	3.28337e+06		3.26982e+06	2.82358e+06	3.25895e+06	2.19538e+06	3.77133e+06	3.28393e+06	3.51479e+06	3.85348e+06	4.2482e+06	3.06822e+06		3.58518e+06	3.37863e+06	3.69583e+06	1.95762e+06	3.27318e+06	3.72589e+06	3.20418e+06	3.81796e+06	3.47372e+06	3.17551e+06
O15446_C150	CD3EAP	O15446	FcAFGGNPPVTGPR	5.87834e+06	5.27448e+06	5.63721e+06	3.47057e+06	6.09134e+06	6.61264e+06	5.20025e+06	6.96215e+06	7.12913e+06	5.9444e+06		6.85227e+06	4.84964e+06	6.18235e+06	3.29701e+06	5.69001e+06	6.34593e+06	4.78944e+06	7.43726e+06	6.6911e+06	6.0655e+06		6.08028e+06	5.8154e+06	4.82645e+06	3.82264e+06	5.99195e+06	5.77082e+06	5.35137e+06	7.22802e+06	7.01726e+06	6.2963e+06
O15446_C55	CD3EAP	O15446	FSLEALTGPDTELWLIQAPADFAPEcFNGR	459381	434638	585364	354487	548594	523753	479281	573761	575064	522059		436948	440836	452253	437012	515493	502656	519728	586667	604403	554154		516676	423157	521998	325046	610195	528502	489267	534800	599325	504994
O15446_C86	CD3EAP	O15446	YRVLSScPQAGEATLLAPSTEAGGGLTCASAPQGTLR;VLSScPQAGEATLLAPSTEAGGGLTCASAPQGTLR	1.71087e+06	1.65904e+06	1.68392e+06	1.0512e+06	1.78855e+06	1.76535e+06	1.65836e+06	2.2119e+06	1.99733e+06	1.96519e+06		1.89259e+06	1.45989e+06	1.78569e+06	1.1843e+06	1.66074e+06	1.76296e+06	1.75566e+06	1.99352e+06	2.00612e+06	1.94181e+06		1.94321e+06	1.76142e+06	1.98442e+06	1.45664e+06	1.78316e+06	1.78527e+06	1.14777e+06	1.72838e+06	2.13309e+06	1.53252e+06
O15460_C510	P4HA2	O15460	HAACPVLVGcK	4.06903e+06	4.09612e+06	4.64787e+06	2.76026e+06	4.19796e+06	4.80912e+06	4.22309e+06	5.31216e+06	4.97191e+06	4.66251e+06		4.54514e+06	4.03299e+06	4.629e+06	3.15736e+06	4.05674e+06	4.85289e+06	4.43163e+06	4.92878e+06	4.50238e+06	4.59192e+06		4.25283e+06	4.07224e+06	4.81629e+06	2.87647e+06	4.657e+06	4.94639e+06	4.22348e+06	4.68467e+06	4.61258e+06	4.55753e+06
O15511_C45	ARPC5	O15511	KVDVDEYDENKFVDEEDGGDGQAGPDEGEVDScLR	644638	608777	838643	409257	772203	672013	726839	1.00147e+06	1.00733e+06	866868		794341	565350	718343	407900	653950	855263	740780	1.03482e+06	900297	864668		856303	611038	794483	370542	702956	834831	727393	1.05857e+06	865017	726899
O15525_C68	MAFG	O15525	GYAAScR	543277	480152	502297	295278	538320	563919	433220	575613	550652	551488		531000	413028	505164	334032	539781	538502	499792	592764	561858	518294		NA	NA	NA	NA	NA	NA	NA	NA	NA	NA
O15533_C115	TAPBP	O15533	WASGLTPAQNcPR	389811	315330	384602	253393	389278	393876	367047	433782	443592	381830		NA	NA	NA	NA	NA	NA	NA	NA	NA	NA		NA	NA	NA	NA	NA	NA	NA	NA	NA	NA
O15541_C15	RNF113A	O15541	AVDQVcTFLFKKPGR	NA	NA	NA	NA	NA	NA	NA	NA	NA	NA		949976	733680	948412	627969	889478	881942	922152	1.01531e+06	944356	933423		960430	800630	912135	501748	945391	977748	773526	1.03878e+06	984943	946078
O15541_C282	RNF113A	O15541	HYFcESCALQHFR	649219	590093	676916	675280	705918	757898	805041	852066	857190	665109		749472	613039	766956	483907	704511	746442	699326	917706	826758	726613		860429	595293	753623	463934	670931	791198	713364	756535	804293	825131
O15550_C384	KDM6A	O15550	ScSNTSALAAR	188191	179136	208851	155431	212069	222921	195935	265099	181812	179785		232468	196504	207304	141556	163914	210642	206998	201820	207454	220571		220293	202493	227074	104403	198043	228876	184096	221637	212414	189903
O15550_C4	KDM6A	O15550	ScGVSLATAAAAAAAFGDEEKK	1.20007e+06	1.06633e+06	1.21555e+06	480886	1.18158e+06	1.37491e+06	1.3171e+06	1.18049e+06	1.40097e+06	1.17292e+06		1.33673e+06	985989	1.25002e+06	820484	1.1433e+06	1.08888e+06	1.05492e+06	1.28269e+06	1.30328e+06	1.32452e+06		1.46372e+06	1.136e+06	1.19767e+06	755959	1.15576e+06	1.30631e+06	945775	1.31009e+06	1.20264e+06	1.11689e+06
O15550_C402	KDM6A	O15550	IKYLQAQLcNLPQGSLQNK;YLQAQLcNLPQGSLQNK	524216	451193	535526	318633	574740	639649	477472	671289	631395	625486		501402	512873	617619	351585	576576	617257	502053	583797	618582	567856		NA	NA	NA	NA	NA	NA	NA	NA	NA	NA
O15550_C797	KDM6A	O15550	ANNNVGTGTcDKVNNIHPAVHTK	3.22548e+06	2.6961e+06	3.23669e+06	1.85266e+06	2.25538e+06	2.58105e+06	2.16324e+06	2.91608e+06	3.05708e+06	2.86119e+06		3.36431e+06	2.45627e+06	3.12666e+06	1.70559e+06	2.21888e+06	2.88765e+06	2.81839e+06	3.04937e+06	2.70834e+06	2.50945e+06		2.87826e+06	2.45308e+06	3.35558e+06	1.75999e+06	2.28344e+06	3.1619e+06	1.95535e+06	3.38785e+06	3.14807e+06	2.46142e+06
O15550_C918	KDM6A	O15550	NGLSNSSILLDKcPPPRPPSSPYPPLPK	356861	356871	335845	217584	415654	352074	358218	423613	412977	379838		NA	NA	NA	NA	NA	NA	NA	NA	NA	NA		360941	347981	325559	220365	448482	375216	334696	416260	423851	356184
O43143_C190	DHX15	O43143	RGVAcTQPR;GVAcTQPR	5.76572e+06	4.89262e+06	5.9476e+06	4.06015e+06	5.77697e+06	6.21679e+06	5.3632e+06	6.61571e+06	6.3983e+06	6.10319e+06		6.36749e+06	4.96695e+06	5.80413e+06	3.74077e+06	5.63755e+06	6.0118e+06	5.42738e+06	6.59814e+06	6.5474e+06	6.01801e+06		5.82341e+06	5.08166e+06	6.3405e+06	3.73894e+06	5.81229e+06	6.20308e+06	5.50794e+06	6.64186e+06	6.19952e+06	5.78555e+06
O43143_C226	DHX15	O43143	FEDcSSAK	5.06108e+06	4.52292e+06	4.93905e+06	3.24191e+06	4.89869e+06	4.64441e+06	4.47148e+06	5.82228e+06	5.12791e+06	4.99619e+06		5.15701e+06	4.20191e+06	4.90467e+06	3.20548e+06	4.27268e+06	4.93249e+06	4.50159e+06	5.55191e+06	5.8091e+06	5.18908e+06		4.94511e+06	4.56122e+06	5.32589e+06	3.34386e+06	4.79676e+06	5.94744e+06	3.63395e+06	5.41955e+06	5.77658e+06	3.97556e+06
O43143_C599	DHX15	O43143	MVIASCDYNCSNEVLSITAMLSVPQcFVRPTEAK	40962.3	51879.5	65774.4	49892.8	84175.7	53121.7	56157.6	72314.9	85483.3	57130.2		NA	NA	NA	NA	NA	NA	NA	NA	NA	NA		NA	NA	NA	NA	NA	NA	NA	NA	NA	NA
O43143_C644	DHX15	O43143	FAHIDGDHLTLLNVYHAFKQNHESVQWcYDNFINYR	NA	NA	NA	NA	NA	NA	NA	NA	NA	NA		NA	NA	NA	NA	NA	NA	NA	NA	NA	NA		30099.7	21270.9	28865.2	24743.1	43979.3	35633.9	35483.4	35330.4	38717.9	34595.5
O43143_C774	DHX15	O43143	IAPQYYDMSNFPQcEAKR	747314	683800	741058	505638	763018	825836	875433	897987	945265	825276		810506	589885	795202	482612	883125	933174	736172	919535	868931	791483		785067	744568	925057	452386	793397	817994	696760	921695	873949	799753
O43148_C206	RNMT	O43148	DITVLDLGcGK	NA	NA	NA	NA	NA	NA	NA	NA	NA	NA		NA	NA	NA	NA	NA	NA	NA	NA	NA	NA		165819	149175	153335	100824	164197	157106	150275	144644	183851	172206
O43148_C73	RNMT	O43148	EFEDDLVKESSScGKDTPSK;ESSScGKDTPSKK	5.64868e+06	4.45834e+06	6.24608e+06	4.74088e+06	5.04117e+06	5.54035e+06	4.32819e+06	5.75269e+06	4.67322e+06	5.4694e+06		5.74112e+06	5.28531e+06	6.41673e+06	3.56734e+06	3.66883e+06	7.2569e+06	3.6206e+06	6.94633e+06	5.64045e+06	3.75537e+06		5.92625e+06	4.70854e+06	5.71925e+06	2.97999e+06	4.72697e+06	5.93176e+06	4.62103e+06	6.27639e+06	5.68221e+06	5.09993e+06
O43148_C95	RNMT	O43148	KLDPEIVPEEKDcGDAEGNSK	4.00171e+06	3.0545e+06	3.6005e+06	2.28076e+06	3.32474e+06	4.38625e+06	2.82401e+06	4.90961e+06	4.31256e+06	3.83262e+06		4.26722e+06	3.12861e+06	3.90423e+06	2.16334e+06	3.15794e+06	4.76225e+06	3.07189e+06	4.64659e+06	3.72991e+06	3.63016e+06		3.27685e+06	2.85132e+06	3.22925e+06	2.35153e+06	4.32499e+06	3.97057e+06	3.39591e+06	4.20872e+06	4.35188e+06	3.89649e+06
O43149_C1259	ZZEF1	O43149	HQVcPELELEASWPTHPHR	1.14577e+06	1.0288e+06	1.40577e+06	928848	1.23947e+06	1.08935e+06	1.26191e+06	1.6077e+06	1.41874e+06	1.0784e+06		1.37297e+06	1.00834e+06	1.11294e+06	848439	1.37843e+06	1.31139e+06	1.21008e+06	1.37104e+06	1.30016e+06	1.29095e+06		1.04808e+06	957123	1.18368e+06	814126	1.29863e+06	1.1753e+06	1.45121e+06	1.37346e+06	1.59609e+06	1.30705e+06
O43149_C1441	ZZEF1	O43149	EScEKLETADETSHLQPLNKR	883590	779300	907445	604719	738492	873573	979197	1.01064e+06	1.04502e+06	990717		NA	NA	NA	NA	NA	NA	NA	NA	NA	NA		908223	706117	864308	614300	1.06546e+06	895000	719738	1.0994e+06	1.01937e+06	920787
O43149_C162	ZZEF1	O43149	QLQAcSLVPGFTDIFSESK	NA	NA	NA	NA	NA	NA	NA	NA	NA	NA		315782	252551	221341	199246	315175	342325	363994	399218	395804	206108		NA	NA	NA	NA	NA	NA	NA	NA	NA	NA
O43149_C2037	ZZEF1	O43149	GVSLSKDPScQTQISDSPADASPPTGLPDAEDSEVSSQKPIEEK	104954	87534.8	109796	55627.2	96276.3	98440.8	73287.9	103555	99385.7	87189.8		NA	NA	NA	NA	NA	NA	NA	NA	NA	NA		NA	NA	NA	NA	NA	NA	NA	NA	NA	NA
O43149_C208	ZZEF1	O43149	LSSAVMPYPMLEHcNNMCTMR	NA	NA	NA	NA	NA	NA	NA	NA	NA	NA		310594	216039	283365	197777	349826	338302	293388	375554	356019	292289		NA	NA	NA	NA	NA	NA	NA	NA	NA	NA
O43149_C2312	ZZEF1	O43149	GGGQEcGDSR	2.55047e+06	2.14925e+06	2.31582e+06	1.5592e+06	2.36586e+06	2.68891e+06	2.0887e+06	2.82802e+06	2.69729e+06	2.44896e+06		2.79112e+06	2.13269e+06	2.57851e+06	1.45668e+06	2.28436e+06	2.41151e+06	2.21241e+06	2.85042e+06	2.60892e+06	2.34579e+06		2.77435e+06	2.11691e+06	2.68161e+06	1.3018e+06	2.35321e+06	2.73526e+06	2.20558e+06	2.67279e+06	2.53191e+06	2.28705e+06
O43149_C69	ZZEF1	O43149	EAAAALLPTPPcESLVSR	1.34775e+06	1.17074e+06	1.34725e+06	896933	1.47169e+06	1.46918e+06	1.24873e+06	1.60603e+06	1.5155e+06	1.43439e+06		1.4289e+06	1.1652e+06	1.38077e+06	844738	1.37936e+06	1.43961e+06	1.31778e+06	1.66079e+06	1.55488e+06	1.33614e+06		1.45397e+06	1.21979e+06	1.33625e+06	745112	1.40721e+06	1.56203e+06	1.26354e+06	1.59131e+06	1.49741e+06	1.43156e+06
O43156_C18	TTI1	O43156	AVFDTPEEAFGVLRPVcVQLTK	752043	677672	663071	524458	855617	745937	727778	845654	921716	799774		824751	617002	859528	491097	685805	743934	768986	887494	889054	747000		764405	570943	823052	567298	841933	836413	607100	784341	911070	786525
O43159_C332	RRP8	O43159	LASSIRNPVHcFDLASLDPR	634743	628501	677939	542449	745851	662284	789277	752518	816440	655786		NA	NA	NA	NA	NA	NA	NA	NA	NA	NA		NA	NA	NA	NA	NA	NA	NA	NA	NA	NA
O43159_C451	RRP8	O43159	AQLSGLQLQPcLYK	2.17417e+06	1.89329e+06	2.31328e+06	1.26822e+06	2.40435e+06	2.32047e+06	2.41944e+06	2.60604e+06	2.83073e+06	2.44894e+06		2.55749e+06	1.91632e+06	2.28616e+06	1.43047e+06	2.16954e+06	2.75174e+06	2.02838e+06	2.77774e+06	2.52488e+06	2.23621e+06		2.42601e+06	2.05774e+06	2.45095e+06	1.37353e+06	2.24733e+06	2.5608e+06	2.08257e+06	2.65107e+06	2.48233e+06	2.34659e+06
O43164_C48	PJA2	O43164	HAYVSFKPcMTR	791938	654731	801976	409730	647888	732942	718708	802711	765616	707006		802538	607748	685739	468182	692930	683763	706117	960189	772250	653790		701026	622899	756584	446863	662634	783986	703175	834417	784844	736818
O43172_C225	PRPF4	O43172	SLNNFcSQIGDDRPISYCHFSPNSK	491255	363771	447484	335518	566715	504502	478619	489874	529661	524576		NA	NA	NA	NA	NA	NA	NA	NA	NA	NA		405979	330519	531111	217132	524102	583857	537847	547647	498671	555110
O43172_C237	PRPF4	O43172	SLNNFCSQIGDDRPISYcHFSPNSK	NA	NA	NA	NA	NA	NA	NA	NA	NA	NA		NA	NA	NA	NA	NA	NA	NA	NA	NA	NA		227251	176934	233413	147598	247521	200635	251488	270331	242818	251191
O43172_C263	PRPF4	O43172	LWSVPDcNLLHTLR	NA	NA	NA	NA	NA	NA	NA	NA	NA	NA		NA	NA	NA	NA	NA	NA	NA	NA	NA	NA		325781	274551	315879	179759	333110	335105	293108	341616	334348	336695
O43172_C342	PRPF4	O43172	FLGTTcYDR	4.4509e+06	3.52871e+06	4.42511e+06	3.03598e+06	4.32226e+06	4.50751e+06	4.20345e+06	5.02554e+06	4.7641e+06	4.48903e+06		4.53757e+06	3.50081e+06	5.19061e+06	2.82558e+06	3.99233e+06	4.8349e+06	3.89063e+06	4.74538e+06	4.35418e+06	4.8806e+06		4.22788e+06	4.07534e+06	4.48537e+06	2.884e+06	4.64196e+06	4.39429e+06	4.16918e+06	5.05528e+06	4.56185e+06	4.25744e+06
O43172_C441	PRPF4	O43172	cVYTIPAHQNLVTGVKFEPIHGNFLLTGAYDNTAK;cVYTIPAHQNLVTGVK	2.28468e+06	1.67427e+06	2.30937e+06	1.24232e+06	2.18691e+06	2.42352e+06	2.01569e+06	2.67907e+06	2.65306e+06	2.05937e+06		1.889e+06	1.48847e+06	2.4676e+06	1.53739e+06	2.46189e+06	2.5533e+06	1.8934e+06	2.63354e+06	2.44767e+06	2.17855e+06		2.24489e+06	2.21503e+06	2.36167e+06	1.17763e+06	2.26029e+06	2.4937e+06	1.88112e+06	2.3768e+06	2.5128e+06	2.02688e+06
O43175_C111	PHGDH	O43175	KGILVMNTPNGNSLSAAELTcGMIMCLAR;GILVMNTPNGNSLSAAELTcGMIMCLAR	236911	221690	248376	154458	317022	255624	261638	274771	326031	214346		NA	NA	NA	NA	NA	NA	NA	NA	NA	NA		242691	193072	245837	166392	265422	250784	233646	338423	331218	247524
O43175_C116	PHGDH	O43175	GILVMNTPNGNSLSAAELTCGMIMcLAR;KGILVMNTPNGNSLSAAELTCGMIMcLAR	309868	313819	332544	214903	402294	346077	310232	394200	455847	336213		328138	257084	353471	240417	407193	344021	337469	404235	376351	365485		360507	287256	341098	226923	382591	317379	353113	424692	400026	322413
O43175_C18	PHGDH	O43175	KVLISDSLDPcCRK	2.69453e+06	2.3414e+06	2.68236e+06	2.13783e+06	2.567e+06	2.96831e+06	2.83565e+06	3.00877e+06	3.05836e+06	2.75176e+06		3.09699e+06	1.90479e+06	2.88791e+06	2.32667e+06	2.61932e+06	3.0201e+06	2.87065e+06	3.21068e+06	2.17396e+06	2.97778e+06		3.36692e+06	2.18304e+06	2.64799e+06	1.90664e+06	2.35631e+06	3.18887e+06	2.25934e+06	3.37413e+06	3.27005e+06	2.53557e+06
O43175_C254	PHGDH	O43175	ALQSGQcAGAALDVFTEEPPRDR	1.31369e+06	971557	1.22374e+06	672102	1.09894e+06	1.24708e+06	1.06759e+06	1.26405e+06	1.69535e+06	951398		1.26274e+06	984471	1.16642e+06	705134	1.2283e+06	1.21279e+06	1.03916e+06	1.30552e+06	1.36894e+06	1.232e+06		1.03153e+06	1.09797e+06	1.22385e+06	709366	1.09649e+06	1.41385e+06	954514	1.45818e+06	1.51591e+06	1.00382e+06
O43175_C281	PHGDH	O43175	ALVDHENVIScPHLGASTK	1.3284e+07	1.28323e+07	1.46736e+07	9.59824e+06	1.47824e+07	1.33094e+07	1.29388e+07	1.45532e+07	1.62604e+07	1.35287e+07		1.39792e+07	1.19729e+07	1.53441e+07	1.0336e+07	1.35385e+07	1.55562e+07	1.30728e+07	1.39405e+07	1.41995e+07	1.38214e+07		1.13107e+07	1.1834e+07	1.90922e+07	9.2741e+06	1.17162e+07	1.39118e+07	1.38949e+07	1.6563e+07	1.21489e+07	1.60153e+07
O43175_C295	PHGDH	O43175	cGEEIAVQFVDMVKGK	164952	127637	139628	79742.1	143203	147791	137191	180622	163222	141027		NA	NA	NA	NA	NA	NA	NA	NA	NA	NA		NA	NA	NA	NA	NA	NA	NA	NA	NA	NA
O43175_C369	PHGDH	O43175	GTIQVITQGTSLKNAGNcLSPAVIVGLLKEASK	7.544e+06	4.64458e+06	6.23815e+06	4.61322e+06	6.51047e+06	5.38632e+06	4.37414e+06	6.69792e+06	5.90262e+06	4.65994e+06		6.00752e+06	4.08455e+06	4.40094e+06	4.48237e+06	7.01361e+06	6.28542e+06	5.39852e+06	8.2039e+06	4.69104e+06	6.00349e+06		5.97691e+06	4.30202e+06	7.44303e+06	3.43014e+06	5.92185e+06	7.45126e+06	4.69909e+06	5.84561e+06	6.22783e+06	5.27361e+06
O43175_C48	PHGDH	O43175	QNLSKEELIAELQDcEGLIVR	653304	511087	626166	430778	760597	718451	646448	765872	993742	803754		NA	NA	NA	NA	NA	NA	NA	NA	NA	NA		845996	589917	677590	456756	621661	777277	563414	798296	816431	762864
O43182_C819	ARHGAP6	O43182	AcSTPHVQVAGK	864972	1.10457e+06	1.08982e+06	766838	1.0723e+06	1.088e+06	963177	1.17977e+06	1.1217e+06	1.05544e+06		856054	825559	860941	837566	1.27326e+06	1.08491e+06	1.19669e+06	1.10805e+06	1.20284e+06	1.06072e+06		1.03494e+06	914354	1.11642e+06	836145	1.04309e+06	1.1145e+06	1.01167e+06	1.09775e+06	1.06173e+06	1.076e+06
O43237_C104	DYNC1LI2	O43237	cNVWILDGDLYHK	NA	NA	NA	NA	NA	NA	NA	NA	NA	NA		NA	NA	NA	NA	NA	NA	NA	NA	NA	NA		176285	133085	182313	150797	288929	210352	203668	261813	240757	194675
O43252_C127	PAPSS1	O43252	LFADAGLVcITSFISPYTQDR	NA	NA	NA	NA	NA	NA	NA	NA	NA	NA		175917	115496	155100	104527	164113	152636	148334	191686	152132	158924		NA	NA	NA	NA	NA	NA	NA	NA	NA	NA
O43252_C165	PAPSS1	O43252	QIHEGASLPFFEVFVDAPLHVcEQR	874237	776109	852445	569414	978545	926101	865181	857927	927763	858184		815776	625686	869666	552643	1.00553e+06	936010	805964	948386	1.0272e+06	889842		955326	636231	893774	579883	1.04911e+06	923017	821304	818307	996997	811210
O43252_C207	PAPSS1	O43252	TDScDVNDCVQQVVELLQER	165733	178737	224437	101829	178985	210829	223636	172000	219927	169641		NA	NA	NA	NA	NA	NA	NA	NA	NA	NA		NA	NA	NA	NA	NA	NA	NA	NA	NA	NA
O43252_C212	PAPSS1	O43252	TDSCDVNDcVQQVVELLQER	NA	NA	NA	NA	NA	NA	NA	NA	NA	NA		294244	198178	249725	145178	234241	281813	321695	277809	398288	213983		289062	227864	254047	178315	266857	269457	247015	315317	316737	250484
O43252_C360	PAPSS1	O43252	QWGTTcKNHPYIK;QWGTTcK	947987	913121	1.04315e+06	626244	932364	1.10489e+06	1.02971e+06	1.08676e+06	1.00242e+06	1.132e+06		1.13142e+06	836383	1.15365e+06	547601	997606	1.10823e+06	926469	1.15128e+06	1.0618e+06	904210		NA	NA	NA	NA	NA	NA	NA	NA	NA	NA
O43252_C8	PAPSS1	O43252	MEIPGSLcKK	8.27622e+06	7.39589e+06	8.51812e+06	5.36995e+06	7.64138e+06	8.68777e+06	7.58373e+06	9.34532e+06	9.2312e+06	8.59562e+06		8.78524e+06	7.52848e+06	9.70873e+06	5.16916e+06	7.61902e+06	7.3419e+06	8.0066e+06	9.40407e+06	8.6502e+06	8.53891e+06		8.2344e+06	8.26004e+06	7.81256e+06	4.74807e+06	9.04968e+06	9.47539e+06	7.98335e+06	8.96608e+06	8.31053e+06	7.91222e+06
O43257_C140	ZNHIT1	O43257	cLGTHQETR	1.23133e+06	1.31095e+06	1.20066e+06	1.05453e+06	1.77556e+06	1.52134e+06	1.31931e+06	1.37439e+06	2.05608e+06	1.08967e+06		1.56696e+06	1.42332e+06	1.41292e+06	890991	1.42075e+06	1.4829e+06	1.33238e+06	1.5474e+06	1.4269e+06	1.4293e+06		1.54396e+06	1.23007e+06	1.4929e+06	925663	1.57215e+06	1.43968e+06	1.32034e+06	1.59108e+06	1.44553e+06	1.35136e+06
O43264_C124	ZW10	O43264	QLQEFSTAIEEYNcALTEKK	2.56614e+06	2.07696e+06	2.59551e+06	1.88236e+06	2.52539e+06	2.58666e+06	2.63023e+06	2.57097e+06	2.42656e+06	2.48938e+06		2.59194e+06	2.0185e+06	2.64249e+06	1.50496e+06	2.26509e+06	2.75152e+06	2.25644e+06	3.15822e+06	2.74448e+06	2.3876e+06		2.65711e+06	2.26509e+06	2.74013e+06	1.4264e+06	2.39442e+06	2.59944e+06	2.36542e+06	2.94572e+06	2.61427e+06	2.48714e+06
O43264_C39	ZW10	O43264	RVEEIKGEVcNMISK	NA	NA	NA	NA	NA	NA	NA	NA	NA	NA		1.19437e+06	926079	1.19996e+06	760156	959720	1.15457e+06	1.09719e+06	1.28584e+06	1.08155e+06	1.15925e+06		1.15468e+06	812748	1.10725e+06	719868	1.09197e+06	1.10562e+06	983121	1.26498e+06	1.40831e+06	1.17015e+06
O43264_C477	ZW10	O43264	VSNTQYHEVMNLEPENTLDQHSFSLPTcR	NA	NA	NA	NA	NA	NA	NA	NA	NA	NA		217087	235833	234712	201716	360435	250236	291894	298192	387899	283604		NA	NA	NA	NA	NA	NA	NA	NA	NA	NA
O43264_C568	ZW10	O43264	LRLAPILcDGTATFVDLVPGFR;LAPILcDGTATFVDLVPGFR	1.54052e+06	1.67203e+06	1.81806e+06	1.38191e+06	2.11564e+06	1.88317e+06	1.6668e+06	2.07933e+06	2.24346e+06	1.852e+06		1.75035e+06	1.67251e+06	2.10628e+06	1.19007e+06	1.87546e+06	1.96199e+06	1.7311e+06	2.25296e+06	1.95421e+06	1.758e+06		1.83269e+06	1.50307e+06	1.69859e+06	1.2082e+06	2.09053e+06	1.97709e+06	1.8076e+06	2.18735e+06	2.03041e+06	1.9174e+06
O43264_C650	ZW10	O43264	RLGIVWQDVLPVNIYcK	NA	NA	NA	NA	NA	NA	NA	NA	NA	NA		86902.9	73216	78579.5	66418.3	73891.9	90450.1	72990	101355	83933	79723.8		NA	NA	NA	NA	NA	NA	NA	NA	NA	NA
O43290_C560	SART1	O43290	KGAIVFNATSEFcR	NA	NA	NA	NA	NA	NA	NA	NA	NA	NA		1.19605e+06	974681	1.19809e+06	622602	1.12556e+06	1.24409e+06	1.03462e+06	1.40883e+06	1.35203e+06	1.12915e+06		1.22087e+06	1.0457e+06	1.17481e+06	574395	1.15816e+06	1.23681e+06	964068	1.4238e+06	1.30196e+06	1.18511e+06
O43290_C645	SART1	O43290	GLAAALLLcQNKGLLETTVQK;GLAAALLLcQNK	567387	447806	498215	314663	581545	515751	500200	663537	774478	542538		NA	NA	NA	NA	NA	NA	NA	NA	NA	NA		600629	429686	557794	402157	585677	591629	503837	628599	614197	491914
O43290_C674	SART1	O43290	SLPSAVYcIEDK	2.88134e+06	2.22745e+06	3.01493e+06	1.71594e+06	2.60874e+06	2.88586e+06	2.76478e+06	2.94723e+06	3.287e+06	2.99893e+06		3.08004e+06	2.3891e+06	3.02256e+06	1.6869e+06	2.44487e+06	3.14111e+06	2.20427e+06	3.34965e+06	2.99672e+06	2.9809e+06		3.09007e+06	2.57148e+06	2.91627e+06	1.57021e+06	2.6749e+06	2.83579e+06	2.44166e+06	3.15234e+06	3.19103e+06	2.86307e+06
O43293_C451	DAPK3	O43293	ALEQEKLQGVEcGLR	885873	730482	916442	573283	828964	982787	839738	997017	973283	840064		855648	734520	757303	490772	1.00733e+06	905862	935589	954115	964954	961835		NA	NA	NA	NA	NA	NA	NA	NA	NA	NA
O43303_C436	CCP110	O43303	LPTDLAGVcSSK	NA	NA	NA	NA	NA	NA	NA	NA	NA	NA		3.85508e+07	3.55484e+07	4.97436e+07	2.58357e+07	4.59098e+07	4.23819e+07	3.89542e+07	4.11397e+07	4.65969e+07	4.17254e+07		NA	NA	NA	NA	NA	NA	NA	NA	NA	NA
O43303_C462	CCP110	O43303	SNQVcQSSGNHLENK	NA	NA	NA	NA	NA	NA	NA	NA	NA	NA		760546	444618	607907	385258	557882	630355	571355	691712	603058	672195		584823	639075	662186	373599	523904	768049	567734	636424	644443	524650
O43303_C513	CCP110	O43303	LHEPYASSQcIASPNFGTVSGLKPASMLEK	513757	310709	483431	352843	403986	523701	457489	487773	520908	447068		547607	339378	466761	373196	481260	257527	489289	488396	541869	516383		428587	423739	482393	285549	428234	477570	461407	526053	505718	482418
O43303_C600	CCP110	O43303	RLDLDIDGLQKENcPYVITSGITEQER	251020	220805	266287	158539	290426	271161	247196	285062	289377	257124		NA	NA	NA	NA	NA	NA	NA	NA	NA	NA		258018	224093	266285	159898	296642	235816	235658	293161	301855	265572
O43314_C1060	PPIP5K2	O43314	QNPTVGSHcAGLFSTSVLGGSSSAPNLQDYAR	NA	NA	NA	NA	NA	NA	NA	NA	NA	NA		NA	NA	NA	NA	NA	NA	NA	NA	NA	NA		250147	301552	272466	288346	578862	371700	390603	412686	507341	353098
O43314_C615	PPIP5K2	O43314	SANMNGLLDSDSDSLSScQQR	NA	NA	NA	NA	NA	NA	NA	NA	NA	NA		793717	610241	679036	462216	748193	743760	662214	775066	723829	867097		757550	616476	746933	481227	677947	774432	622034	855861	762250	770659
O43314_C900	PPIP5K2	O43314	GcEEDKNLPSGYGYRPASR	2.3554e+06	1.75492e+06	2.05414e+06	1.20491e+06	2.26703e+06	2.24336e+06	2.07578e+06	2.59389e+06	2.43649e+06	2.39101e+06		2.44142e+06	1.66445e+06	2.15069e+06	1.24348e+06	2.23842e+06	2.44896e+06	2.01929e+06	2.5095e+06	2.50498e+06	2.15574e+06		2.39941e+06	1.87517e+06	2.12259e+06	1.03758e+06	2.21639e+06	2.58001e+06	2.00714e+06	2.64421e+06	2.35209e+06	2.14235e+06
O43318_C513	MAP3K7	O43318	SHPWTPDDSTDTNGSDNSIPMAYLTLDHQLQPLAPcPNSK	471443	471284	560666	338933	559665	527606	692024	643311	519979	499421		582698	378865	546155	340185	580116	563562	582501	579156	620742	510350		577856	435730	482854	318623	521815	574121	536780	573376	632211	630964
O43318_C527	MAP3K7	O43318	ESMAVFEQHcK	NA	NA	NA	NA	NA	NA	NA	NA	NA	NA		586246	470624	498357	375763	516984	512119	509971	575337	505535	425253		NA	NA	NA	NA	NA	NA	NA	NA	NA	NA
O43353_C380	RIPK2	O43353	KAQDcYFMK	NA	NA	NA	NA	NA	NA	NA	NA	NA	NA		567791	466435	526365	350835	498193	567330	500104	581078	571342	527570		NA	NA	NA	NA	NA	NA	NA	NA	NA	NA
O43353_C407	RIPK2	O43353	AAFcDHK	5.37309e+06	4.74227e+06	5.27927e+06	3.51311e+06	5.02554e+06	5.64173e+06	5.16855e+06	5.5305e+06	5.18661e+06	5.39781e+06		5.42178e+06	4.58829e+06	5.49831e+06	3.76956e+06	4.63526e+06	5.45025e+06	4.98433e+06	5.90386e+06	5.39513e+06	5.21172e+06		5.2654e+06	4.85611e+06	5.55975e+06	3.54002e+06	4.89409e+06	5.60296e+06	4.76581e+06	5.67067e+06	5.5578e+06	5.14586e+06
O43353_C7	RIPK2	O43353	MNGEAIcSALPTIPYHK	NA	NA	NA	NA	NA	NA	NA	NA	NA	NA		NA	NA	NA	NA	NA	NA	NA	NA	NA	NA		257152	255863	291889	214666	319529	297494	284615	300337	346166	304686
O43379_C1072	WDR62	O43379	HHFETLTESPcR	643099	606602	651642	371433	651031	707618	652635	715257	675670	619726		653083	482011	689328	381464	632477	665957	607728	826371	694390	661904		NA	NA	NA	NA	NA	NA	NA	NA	NA	NA
O43379_C1119	WDR62	O43379	ATQcLVK	NA	NA	NA	NA	NA	NA	NA	NA	NA	NA		1.58035e+06	1.22677e+06	1.40001e+06	896043	1.38368e+06	1.54887e+06	1.55274e+06	1.84131e+06	1.50844e+06	1.37335e+06		1.39575e+06	1.18567e+06	1.51542e+06	1.09348e+06	1.47892e+06	1.58501e+06	1.37506e+06	1.61185e+06	1.6385e+06	1.43189e+06
O43379_C1210	WDR62	O43379	NLPTPTSAPTPGLAQGVHAPSTcSYMEATASSR	NA	NA	NA	NA	NA	NA	NA	NA	NA	NA		323226	277664	318047	204855	378502	352161	327421	401529	393414	364622		258993	206284	413614	236535	363264	360141	386310	360018	347110	409172
O43390_C226	HNRNPR	O43390	LcDSYEIRPGK	3.03355e+06	2.59707e+06	2.83287e+06	2.48193e+06	3.83216e+06	3.17351e+06	3.34287e+06	3.63177e+06	3.72727e+06	3.13929e+06		3.28553e+06	2.8456e+06	3.43565e+06	2.26858e+06	3.13328e+06	3.51252e+06	2.77348e+06	3.70285e+06	3.71765e+06	3.11715e+06		2.84429e+06	2.8631e+06	3.10374e+06	2.28368e+06	4.11406e+06	2.94681e+06	3.18508e+06	3.84094e+06	3.53252e+06	3.07806e+06
O43395_C37	PRPF3	O43395	RVLGFSEPTVVTAALNcVGK;VLGFSEPTVVTAALNcVGK	1.70475e+06	1.59834e+06	1.96496e+06	1.50565e+06	1.9415e+06	1.90676e+06	1.96887e+06	2.23089e+06	2.00992e+06	1.8247e+06		2.00645e+06	1.54067e+06	1.85406e+06	1.15836e+06	2.33623e+06	1.80381e+06	1.816e+06	2.33578e+06	1.99737e+06	1.8413e+06		1.99443e+06	1.54651e+06	2.00702e+06	1.38296e+06	2.1063e+06	2.01503e+06	2.14711e+06	2.0107e+06	1.70641e+06	1.8014e+06
O43402_C136	EMC8	O43402	FTMDcVAPTIHVYEHHENR	1.32764e+06	1.51046e+06	1.6166e+06	816359	1.59068e+06	1.80927e+06	1.36516e+06	1.54376e+06	1.62847e+06	1.53047e+06		1.59631e+06	1.13939e+06	1.33399e+06	926511	1.73116e+06	1.53095e+06	1.41707e+06	1.94997e+06	1.38123e+06	1.73227e+06		1.30341e+06	1.32256e+06	1.45114e+06	1.03223e+06	1.41387e+06	1.69123e+06	1.61371e+06	1.83397e+06	1.62949e+06	1.44725e+06
O43402_C153	EMC8	O43402	cRDPHHDYCEDWPEAQR	NA	NA	NA	NA	NA	NA	NA	NA	NA	NA		1.03176e+06	829202	1.01319e+06	765211	904911	1.03902e+06	1.08817e+06	1.11801e+06	1.09775e+06	990991		1.03055e+06	896358	1.04514e+06	660689	1.04186e+06	1.07522e+06	979760	1.09055e+06	972483	1.0856e+06
O43422_C207	THAP12	O43422	QNIPLDGHEADEIPEGLFTPDNFQALLEcR	NA	NA	NA	NA	NA	NA	NA	NA	NA	NA		NA	NA	NA	NA	NA	NA	NA	NA	NA	NA		57714	43905.6	53908.9	36857.9	51919.9	58313.3	49474	76758.8	62807	59830.6
O43426_C1500	SYNJ1	O43426	SAcSDLLGNQPSSFSGSNLTLNDDWNK	NA	NA	NA	NA	NA	NA	NA	NA	NA	NA		NA	NA	NA	NA	NA	NA	NA	NA	NA	NA		142324	109768	90029.1	72477.8	126922	135815	111372	139940	142022	117459
O43432_C1411	EIF4G3	O43432	EADLSWKDFLPEGEDVHNFLLEQKLDFIESDSPcSSEALSK	1.09551e+06	1.43305e+06	1.6856e+06	1.05558e+06	1.99721e+06	1.38255e+06	1.52566e+06	1.76389e+06	1.92369e+06	1.43822e+06		1.77147e+06	1.26292e+06	1.79722e+06	905115	1.53984e+06	1.61813e+06	1.55428e+06	1.6961e+06	1.63467e+06	1.45928e+06		1.70848e+06	1.2635e+06	1.65706e+06	890527	1.39615e+06	1.70691e+06	1.39169e+06	1.8251e+06	1.77781e+06	1.62428e+06
O43432_C461	EIF4G3	O43432	TcLSEDAK	2.99344e+06	2.65151e+06	2.96024e+06	1.74451e+06	2.70317e+06	3.76701e+06	2.29178e+06	4.12846e+06	3.31706e+06	3.14929e+06		3.42284e+06	2.77191e+06	2.95426e+06	1.73465e+06	2.76311e+06	3.00902e+06	2.69407e+06	3.88236e+06	3.41348e+06	3.11036e+06		3.33038e+06	2.6302e+06	2.92044e+06	1.31289e+06	2.66362e+06	3.65574e+06	2.85164e+06	4.27422e+06	3.4743e+06	2.64856e+06
O43432_C638	EIF4G3	O43432	EFLLDFQFMPAcIQKPEGLPPISDVVLDKINQPK	240958	200348	261026	171905	273933	205297	258197	312100	283576	293143		239430	181236	221859	176967	320732	286733	211826	288255	269886	288717		245249	176655	217889	162182	305262	257364	250081	318909	300080	266810
O43439_C111	CBFA2T2	O43439	FSNGPASSTSSALTNQQLPATcGAR	NA	NA	NA	NA	NA	NA	NA	NA	NA	NA		471144	375643	462250	273391	422909	444131	415230	499727	483181	457042		NA	NA	NA	NA	NA	NA	NA	NA	NA	NA
O43439_C192	CBFA2T2	O43439	ELLHcAR	448162	439637	450919	308396	449905	461142	451892	460663	446052	443219		NA	NA	NA	NA	NA	NA	NA	NA	NA	NA		NA	NA	NA	NA	NA	NA	NA	NA	NA	NA
O43439_C261	CBFA2T2	O43439	VcTISPAPR	392790	344144	390893	306034	495440	466401	418317	405700	497319	395241		608059	343404	471640	219337	356501	573057	383207	387824	394702	374548		NA	NA	NA	NA	NA	NA	NA	NA	NA	NA
O43447_C174	PPIH	O43447	LPVVISQcGEM	438463	415971	419531	227825	486450	465693	294458	563323	509836	429466		437464	295757	431581	287806	440254	496191	421568	524298	475405	440694		NA	NA	NA	NA	NA	NA	NA	NA	NA	NA
O43491_C232	EPB41L2	O43491	VTLLDGTEYScDLEKHAK;VTLLDGTEYScDLEK	2.68517e+06	2.06752e+06	2.74526e+06	1.61295e+06	2.48365e+06	2.65765e+06	2.1335e+06	2.95448e+06	2.98247e+06	2.38121e+06		2.51605e+06	2.33601e+06	2.58645e+06	1.68567e+06	2.02842e+06	2.94826e+06	2.41179e+06	2.99963e+06	2.62184e+06	2.62185e+06		NA	NA	NA	NA	NA	NA	NA	NA	NA	NA
O43491_C424	EPB41L2	O43491	LGVcANGLLIYKDR	477733	560621	605619	314681	590558	545076	584304	592724	721814	571005		647573	544054	566783	361345	501189	589622	517086	628899	723222	484362		NA	NA	NA	NA	NA	NA	NA	NA	NA	NA
O43491_C488	EPB41L2	O43491	VcVEHHTFYR	1.7955e+06	1.50072e+06	1.85148e+06	1.13897e+06	1.71679e+06	1.89185e+06	1.67229e+06	1.91527e+06	1.80831e+06	1.74968e+06		1.64656e+06	1.48604e+06	1.91695e+06	1.2997e+06	1.60209e+06	1.71025e+06	1.79745e+06	2.09722e+06	1.7101e+06	1.77448e+06		NA	NA	NA	NA	NA	NA	NA	NA	NA	NA
O43502_C355	RAD51C	O43502	DTVVTSAcSLQTEGSLSTR	NA	NA	NA	NA	NA	NA	NA	NA	NA	NA		NA	NA	NA	NA	NA	NA	NA	NA	NA	NA		167956	132989	160335	103449	149420	163072	136493	167676	171491	159580
O43502_C68	RAD51C	O43502	REcLTNKPR	NA	NA	NA	NA	NA	NA	NA	NA	NA	NA		624311	475664	594622	396096	541468	631852	566258	745864	681414	653365		NA	NA	NA	NA	NA	NA	NA	NA	NA	NA
O43513_C167	MED7	O43513	VIEMIQNcLASLPDDLPHSEAGMR	NA	NA	NA	NA	NA	NA	NA	NA	NA	NA		NA	NA	NA	NA	NA	NA	NA	NA	NA	NA		352731	342592	415663	269338	635412	435537	416691	432951	464119	372919
O43513_C197	MED7	O43513	VKTEPMDADDSNNcTGQNEHQR	2.26772e+06	1.84436e+06	2.19473e+06	1.1201e+06	2.01827e+06	2.11574e+06	1.735e+06	2.46961e+06	2.47696e+06	2.29974e+06		2.35749e+06	1.72378e+06	2.17586e+06	1.11011e+06	1.8515e+06	2.30054e+06	1.88546e+06	2.48982e+06	2.4729e+06	2.17475e+06		2.32395e+06	1.69972e+06	2.30582e+06	1.0372e+06	2.10643e+06	2.38223e+06	1.68212e+06	2.582e+06	2.35273e+06	2.07003e+06
O43513_C223	MED7	O43513	DQIIEKDAALcVLIDEMNERP	153695	142169	165480	98102.8	186686	166811	156073	179922	207005	152739		NA	NA	NA	NA	NA	NA	NA	NA	NA	NA		NA	NA	NA	NA	NA	NA	NA	NA	NA	NA
O43521_C121	BCL2L11	O43521	STQTPSPPcQAFNHYLSAMASMR	194148	191142	182297	127257	258126	213371	213095	237301	256064	246986		202409	187434	188516	135918	234946	233036	219121	240897	275515	201996		NA	NA	NA	NA	NA	NA	NA	NA	NA	NA
O43524_C31	FOXO3	O43524	ScTWPLQRPELQASPAKPSGETAADSMIPEEEDDEDDEDGGGR	408183	469900	997231	296801	674283	565968	528255	607983	708966	515486		694989	420823	420199	372082	624928	752742	589457	646471	506973	744394		491170	473944	660712	351897	512211	696670	636100	716069	642467	591818
O43542_C255	XRCC3	O43542	ELSSAFQSPVLcINQVTEAMEEQGAAHGPLGFWDER	NA	NA	NA	NA	NA	NA	NA	NA	NA	NA		58904.3	43192.6	50762.1	35621.8	45637.8	49130.9	45224.6	64729.7	55967.6	51633.6		48338.9	41902.4	40677.2	29457.2	57828.8	59199.7	53055.1	55196.3	59439.6	55709.7
O43542_C310	XRCC3	O43542	LREEEAALGcPAR	NA	NA	NA	NA	NA	NA	NA	NA	NA	NA		NA	NA	NA	NA	NA	NA	NA	NA	NA	NA		228596	191327	225291	138424	223600	247063	225512	238953	231096	214336
O43583_C13	DENR	O43583	AADISESSGADcKGDPR	1.56487e+07	1.22207e+07	1.43525e+07	8.21998e+06	1.37292e+07	1.48969e+07	1.17836e+07	1.64403e+07	1.74325e+07	1.31789e+07		1.64014e+07	1.2044e+07	1.42291e+07	8.58549e+06	1.25885e+07	1.54202e+07	1.20139e+07	1.64831e+07	1.62392e+07	1.42522e+07		1.49616e+07	1.25782e+07	1.47809e+07	7.82234e+06	1.39834e+07	1.45067e+07	1.16186e+07	1.73173e+07	1.73479e+07	1.28619e+07
O43583_C34	DENR	O43583	VLYcGVCSLPTEYCEYMPDVAK	4.10522e+06	3.80098e+06	3.84779e+06	3.0301e+06	4.27769e+06	4.74463e+06	4.50514e+06	4.66026e+06	4.99949e+06	3.85865e+06		4.78533e+06	3.38771e+06	3.87402e+06	2.71893e+06	4.2358e+06	4.8813e+06	3.92466e+06	4.63567e+06	4.98916e+06	4.39735e+06		4.83744e+06	2.72485e+06	3.44074e+06	3.02581e+06	4.83812e+06	4.51956e+06	3.27331e+06	5.20205e+06	6.07337e+06	3.89469e+06
O43592_C522	XPOT	O43592	FFTVEPQHIPcVLMAFLDHR	171830	138134	187386	93171.7	300027	184570	191840	222682	237455	200700		165664	180545	182636	144974	204007	233521	187222	232860	217539	178830		204017	159260	176976	118064	214257	207961	213209	242745	238042	153266
O43592_C650	XPOT	O43592	QASLADcLNHAVGFASR	6.41683e+06	4.95411e+06	6.0149e+06	3.89623e+06	6.47459e+06	6.5305e+06	6.21529e+06	6.42436e+06	7.14279e+06	6.72221e+06		7.01311e+06	4.88891e+06	6.75108e+06	3.86041e+06	5.58895e+06	7.65525e+06	5.93431e+06	6.72115e+06	5.76072e+06	6.6179e+06		5.79452e+06	4.98066e+06	6.22545e+06	4.2297e+06	6.74101e+06	6.22749e+06	6.13835e+06	7.39465e+06	6.93283e+06	6.12713e+06
O43592_C938	XPOT	O43592	RGPECVQYLQQEYLPSLQVAPEIIQEFcQALQQPDAK	NA	NA	NA	NA	NA	NA	NA	NA	NA	NA		NA	NA	NA	NA	NA	NA	NA	NA	NA	NA		112203	88810.6	117139	54699.6	96883.2	122569	105767	139896	129206	120884
O43598_C117	DNPH1	O43598	ILcLFRPQSGR	2.59261e+06	2.24443e+06	2.98516e+06	1.48454e+06	2.72364e+06	2.52615e+06	2.44558e+06	3.31762e+06	3.45444e+06	2.44213e+06		2.97982e+06	2.02971e+06	2.28161e+06	1.64042e+06	2.54892e+06	3.33884e+06	2.2178e+06	3.13789e+06	3.05591e+06	2.98537e+06		2.91007e+06	2.12129e+06	2.90059e+06	1.33452e+06	2.61125e+06	2.9652e+06	2.009e+06	3.58855e+06	3.12221e+06	2.65363e+06
O43598_C26	DNPH1	O43598	GEPGRPALYFcGSIR	941992	749137	889839	582518	972957	1.10587e+06	902243	1.08386e+06	1.14675e+06	1.02294e+06		952421	763709	956178	642785	901682	995006	936614	1.22063e+06	1.13703e+06	892047		NA	NA	NA	NA	NA	NA	NA	NA	NA	NA
O43660_C338	PLRG1	O43660	cQAAEPQIITGSHDTTIR	NA	NA	NA	NA	NA	NA	NA	NA	NA	NA		1.26787e+06	1.21936e+06	1.27476e+06	869552	1.13782e+06	1.43173e+06	814174	1.11763e+06	1.17443e+06	1.09954e+06		NA	NA	NA	NA	NA	NA	NA	NA	NA	NA
O43660_C468	PLRG1	O43660	VHAAVQPGSLDSESGIFAcAFDQSESR	NA	NA	NA	NA	NA	NA	NA	NA	NA	NA		230729	174913	223481	142121	254668	238217	209172	249203	208300	223769		NA	NA	NA	NA	NA	NA	NA	NA	NA	NA
O43663_C132	PRC1	O43663	LLQEQDQELcEILCMPHYDIDSASVPSLEELNQFR	268447	136550	291102	155216	300019	224308	170336	288917	233546	191653		211146	173303	229162	163095	219361	252731	205249	293225	308532	204290		246740	200022	221620	171796	266693	232552	239259	248896	220696	211820
O43663_C322	PRC1	O43663	QAFAPFcAEDYTESLLQLHDAEIVR	NA	NA	NA	NA	NA	NA	NA	NA	NA	NA		992743	611053	788696	770731	987460	1.18717e+06	1.34822e+06	1.21592e+06	1.11383e+06	1.05409e+06		1.01903e+06	804574	797900	715806	1.05185e+06	1.16706e+06	1.11008e+06	1.26234e+06	1.1373e+06	1.00398e+06
O43663_C531	PRC1	O43663	LPPSGSKPVAASTcSGKK	1.33152e+06	1.26913e+06	1.13267e+06	787913	1.29838e+06	1.25748e+06	861051	1.0473e+06	1.46923e+06	1.37621e+06		1.4088e+06	917673	1.34331e+06	749625	1.10046e+06	1.4264e+06	1.16101e+06	1.35726e+06	1.19002e+06	1.13699e+06		1.52143e+06	1.07102e+06	1.40519e+06	691186	1.17577e+06	1.10317e+06	1.09573e+06	1.32934e+06	1.18204e+06	1.25601e+06
O43663_C80	PRC1	O43663	ELNTLcSELHVEPFQEEGETTILQLEK	NA	NA	NA	NA	NA	NA	NA	NA	NA	NA		NA	NA	NA	NA	NA	NA	NA	NA	NA	NA		397482	362484	358297	235211	382817	355153	355671	431494	384800	332061
O43678_C58	NDUFA2	O43678	EcSDVQPK	5.86679e+06	4.76585e+06	5.37398e+06	3.93081e+06	4.87776e+06	6.25316e+06	5.08962e+06	6.44185e+06	5.76293e+06	5.4734e+06		6.34407e+06	4.50261e+06	5.83778e+06	3.45975e+06	5.12709e+06	6.3802e+06	5.22038e+06	6.40185e+06	5.84205e+06	4.78993e+06		6.39179e+06	4.78199e+06	4.81306e+06	2.87076e+06	5.08079e+06	6.37432e+06	5.28404e+06	6.26414e+06	5.95528e+06	6.08954e+06
O43681_C205	ASNA1	O43681	NQISPFISQMcNMLGLGDMNADQLASK	42016.5	36029.4	44254.7	25372.1	52871.2	45552.6	39467.6	52232.3	51485.8	44939.7		NA	NA	NA	NA	NA	NA	NA	NA	NA	NA		NA	NA	NA	NA	NA	NA	NA	NA	NA	NA
O43681_C289	ASNA1	O43681	IDTHNIIVNQLVFPDPEKPcK	67737.9	58123	73107.1	27351.2	60490.3	67725.5	54253.8	64678.1	66965.5	64408.3		NA	NA	NA	NA	NA	NA	NA	NA	NA	NA		NA	NA	NA	NA	NA	NA	NA	NA	NA	NA
O43683_C1080	BUB1	O43683	LIVLLLEcKR	NA	NA	NA	NA	NA	NA	NA	NA	NA	NA		246395	183765	238090	128588	224311	246796	204733	268602	241276	217621		NA	NA	NA	NA	NA	NA	NA	NA	NA	NA
O43683_C201	BUB1	O43683	NQGSELSGVISSAcDKESNMER	383591	279566	304991	176119	322572	314153	280922	389180	320015	340342		370223	270364	381078	189043	279896	346280	295942	381901	306759	289968		344254	311469	359158	180474	297557	316685	273371	372556	323241	332688
O43683_C339	BUB1	O43683	APcLPVTYQQTPVNMEKNPR	1.57401e+06	1.48628e+06	1.47405e+06	1.10036e+06	1.51639e+06	1.76985e+06	1.4723e+06	1.7001e+06	2.04553e+06	1.83182e+06		1.73463e+06	1.51194e+06	2.00217e+06	1.03182e+06	1.81523e+06	1.78493e+06	1.39533e+06	1.90776e+06	1.6229e+06	1.16398e+06		1.5924e+06	1.30646e+06	1.90226e+06	931808	1.78201e+06	1.70839e+06	1.44258e+06	2.06528e+06	2.01473e+06	1.22478e+06
O43683_C407	BUB1	O43683	DAGcVNK	2.92763e+06	2.4569e+06	2.83715e+06	1.38657e+06	2.3575e+06	2.80184e+06	2.39362e+06	2.89532e+06	2.83817e+06	2.57229e+06		2.84032e+06	2.30997e+06	2.89099e+06	1.5824e+06	2.35811e+06	2.84083e+06	2.36904e+06	2.84226e+06	2.74498e+06	2.69533e+06		2.85967e+06	2.38256e+06	2.91647e+06	1.53802e+06	2.43775e+06	2.81602e+06	2.39604e+06	2.9503e+06	2.60118e+06	2.53999e+06
O43683_C427	BUB1	O43683	EGcETHK	2.41518e+06	2.08846e+06	2.28193e+06	1.21328e+06	1.90878e+06	2.26036e+06	2.06813e+06	2.49444e+06	2.22902e+06	2.316e+06		2.3905e+06	1.9961e+06	2.43847e+06	1.38176e+06	1.86349e+06	2.2973e+06	2.21408e+06	2.42299e+06	2.12118e+06	2.14971e+06		2.33451e+06	1.99881e+06	2.37163e+06	1.42798e+06	1.92041e+06	2.35714e+06	2.09818e+06	2.42338e+06	2.23395e+06	2.10958e+06
O43684_C129	BUB3	O43684	TPcNAGTFSQPEK;TPcNAGTFSQPEKVYTLSVSGDRLIVGTAGR	2.46689e+06	2.3336e+06	2.51608e+06	1.64121e+06	2.44868e+06	2.85071e+06	2.22447e+06	3.33138e+06	3.30567e+06	2.60972e+06		2.60962e+06	2.22496e+06	2.38725e+06	1.79839e+06	2.69109e+06	2.71779e+06	2.63206e+06	3.40646e+06	2.90389e+06	2.41522e+06		2.52845e+06	2.50877e+06	2.7197e+06	1.65286e+06	2.82646e+06	2.98317e+06	2.31724e+06	2.94924e+06	2.90855e+06	2.35329e+06
O43707_C173	ACTN4	O43707	EGLLLWcQR	1.65879e+06	1.37302e+06	1.61411e+06	1.08776e+06	1.54762e+06	1.72694e+06	1.45145e+06	1.81504e+06	1.69175e+06	1.60766e+06		1.68617e+06	1.2862e+06	1.57835e+06	1.03559e+06	1.58591e+06	1.75107e+06	1.47467e+06	1.90824e+06	1.70337e+06	1.56458e+06		1.71694e+06	1.46519e+06	1.63596e+06	1.03568e+06	1.62274e+06	1.67899e+06	1.31808e+06	1.8946e+06	1.6367e+06	1.56929e+06
O43707_C351	ACTN4	O43707	cQLEINFNTLQTK	NA	NA	NA	NA	NA	NA	NA	NA	NA	NA		85066.2	75355.3	95277.6	78269.9	117840	101584	112679	118372	117741	104927		NA	NA	NA	NA	NA	NA	NA	NA	NA	NA
O43707_C499	ACTN4	O43707	IcDQWDALGSLTHSRR	1.07779e+07	1.0622e+07	1.42723e+07	6.79233e+06	1.23925e+07	1.33198e+07	1.461e+07	1.57723e+07	1.66275e+07	1.55687e+07		1.30799e+07	1.04353e+07	1.49529e+07	1.10667e+07	1.19857e+07	1.31565e+07	1.33363e+07	1.45651e+07	1.43618e+07	1.35519e+07		1.38451e+07	1.15346e+07	1.52071e+07	9.21987e+06	1.22141e+07	1.31876e+07	1.40483e+07	1.47406e+07	1.45737e+07	1.18943e+07
O43707_C60	ACTN4	O43707	KTFTAWcNSHLR;TFTAWcNSHLRK	7.80288e+06	7.31367e+06	6.97637e+06	5.6179e+06	7.22006e+06	8.30548e+06	7.14562e+06	8.23938e+06	8.63942e+06	7.43101e+06		7.843e+06	6.30146e+06	7.64453e+06	5.3573e+06	7.59223e+06	7.93151e+06	7.27136e+06	9.24106e+06	8.1895e+06	7.50116e+06		7.76147e+06	6.56063e+06	7.83992e+06	4.94426e+06	7.95202e+06	8.07399e+06	6.79284e+06	8.93409e+06	8.09264e+06	7.69366e+06
O43707_C793	ACTN4	O43707	AcLISLGYDVENDRQGEAEFNR	NA	NA	NA	NA	NA	NA	NA	NA	NA	NA		NA	NA	NA	NA	NA	NA	NA	NA	NA	NA		6.11064e+06	4.17447e+06	6.33967e+06	4.18616e+06	4.93995e+06	5.34575e+06	5.44928e+06	6.11237e+06	5.08343e+06	6.37528e+06
O43709_C203	BUD23	O43709	KFYLcLFSGPSTFIPEGLSENQDEVEPR	249697	179214	224285	159893	393961	260545	298145	264863	314141	272144		211295	215350	258369	163963	301818	233913	336471	298365	324234	273110		240287	225641	236829	174315	352104	280297	258294	284257	300508	264356
O43716_C99	GATC	O43716	SDNVVEGNcADELLQNSHR	1.1062e+06	867058	1.0568e+06	686622	865596	1.18798e+06	766531	1.06541e+06	906670	1.01176e+06		1.10942e+06	910416	1.0125e+06	607111	900033	1.09904e+06	841692	1.12575e+06	967944	946727		1.22975e+06	880775	1.12801e+06	576321	870378	1.07978e+06	922882	1.25013e+06	884854	697756
O43719_C295	HTATSF1	O43719	NMFHPMDFEDDPLVLNEIREDLRVEcSK	36981.9	38280.4	39505.8	27713.4	43152.3	51047.6	43543.4	45727.2	54937.7	40269.3		NA	NA	NA	NA	NA	NA	NA	NA	NA	NA		NA	NA	NA	NA	NA	NA	NA	NA	NA	NA
O43719_C471	HTATSF1	O43719	ESSPEKEAEEGCPEKESEEGcPK	203411	154808	176737	95797.6	152952	208318	127277	227976	211262	207278		NA	NA	NA	NA	NA	NA	NA	NA	NA	NA		NA	NA	NA	NA	NA	NA	NA	NA	NA	NA
O43719_C480	HTATSF1	O43719	RGFEGScSQKESEEGNPVR	4.68137e+06	3.43809e+06	4.61376e+06	2.64296e+06	3.86168e+06	5.18553e+06	3.51008e+06	5.65209e+06	5.18623e+06	4.59909e+06		4.62673e+06	3.60906e+06	4.24148e+06	2.6542e+06	3.73958e+06	5.25031e+06	3.41618e+06	6.01405e+06	5.09302e+06	4.58408e+06		4.69759e+06	3.73363e+06	4.50649e+06	2.0805e+06	4.14187e+06	5.8032e+06	3.63396e+06	5.96628e+06	4.85584e+06	3.97508e+06
O43747_C160	AP1G1	O43747	AALcAVHVIR	NA	NA	NA	NA	NA	NA	NA	NA	NA	NA		NA	NA	NA	NA	NA	NA	NA	NA	NA	NA		625296	545440	633573	424339	593189	640437	567846	711343	630106	569662
O43765_C129	SGTA	O43765	AIELNPANAVYFcNR	NA	NA	NA	NA	NA	NA	NA	NA	NA	NA		NA	NA	NA	NA	NA	NA	NA	NA	NA	NA		596840	540549	614382	364261	630130	706398	533862	665082	634172	599886
O43765_C153	SGTA	O43765	AIcIDPAYSK	1.12147e+07	1.11943e+07	1.20216e+07	8.00963e+06	1.29287e+07	1.34507e+07	1.22634e+07	1.52897e+07	1.51283e+07	1.37791e+07		1.31363e+07	1.05882e+07	1.32509e+07	9.67905e+06	1.10315e+07	1.23833e+07	1.36848e+07	1.43041e+07	1.36735e+07	1.39181e+07		1.29965e+07	1.15136e+07	1.33092e+07	8.16495e+06	1.22923e+07	1.39281e+07	1.29332e+07	1.41735e+07	1.35347e+07	1.25437e+07
O43772_C23	SLC25A20	O43772	ADQPKPISPLKNLLAGGFGGVcLVFVGHPLDTVK	NA	NA	NA	NA	NA	NA	NA	NA	NA	NA		NA	NA	NA	NA	NA	NA	NA	NA	NA	NA		1.18532e+06	1.21012e+06	1.39246e+06	945227	1.17991e+06	1.41167e+06	1.52791e+06	1.421e+06	1.69033e+06	1.23275e+06
O43776_C438	NARS	O43776	LMTDTINEPILLcRFPVEIK;LMTDTINEPILLcR	3.7198e+06	3.31933e+06	3.60805e+06	2.40623e+06	4.36346e+06	3.8165e+06	3.44046e+06	4.39343e+06	4.32623e+06	3.56486e+06		3.78653e+06	3.20239e+06	3.5906e+06	3.01176e+06	4.54127e+06	3.973e+06	3.04517e+06	4.41041e+06	3.98224e+06	3.50687e+06		3.708e+06	3.47197e+06	4.30434e+06	2.49053e+06	3.90402e+06	4.2636e+06	3.33606e+06	3.94274e+06	3.98831e+06	3.64067e+06
O43776_C537	NARS	O43776	DVcLYPR	3.28065e+06	3.26986e+06	3.0191e+06	2.13136e+06	3.51332e+06	3.56516e+06	3.36651e+06	3.54744e+06	3.21898e+06	3.27459e+06		3.4588e+06	2.82471e+06	3.24794e+06	2.05875e+06	3.35272e+06	3.46662e+06	3.50114e+06	3.79951e+06	3.43489e+06	3.04188e+06		3.66727e+06	3.05031e+06	3.22127e+06	1.97122e+06	3.28641e+06	3.41811e+06	3.2766e+06	3.68156e+06	3.36113e+06	3.2531e+06
O43791_C361	SPOP	O43791	SLASAQcPFLGPPR	1.86224e+06	1.62622e+06	1.79319e+06	1.11661e+06	1.84592e+06	1.76466e+06	1.65617e+06	2.09266e+06	1.95213e+06	1.7038e+06		1.7933e+06	1.51747e+06	1.83208e+06	1.0616e+06	1.99428e+06	1.96284e+06	1.68531e+06	2.00389e+06	1.85845e+06	1.70438e+06		1.63846e+06	1.63024e+06	1.65496e+06	1.07935e+06	2.1167e+06	1.9279e+06	1.6696e+06	1.98078e+06	1.84889e+06	1.8667e+06
O43795_C1123	MYO1B	O43795	NGSVPTcK	1.22021e+06	1.00535e+06	1.08445e+06	650652	909827	1.06323e+06	1.01476e+06	1.23429e+06	831040	1.15503e+06		1.09943e+06	884391	1.09589e+06	695315	1.02736e+06	1.1245e+06	950986	1.23052e+06	1.04526e+06	1.00194e+06		1.12635e+06	998228	1.03829e+06	664278	1.08047e+06	1.03522e+06	902415	1.21399e+06	1.0979e+06	1.01169e+06
O43795_C129	MYO1B	O43795	LVMSYVAAVcGK	1.84216e+06	1.76558e+06	2.04963e+06	1.24059e+06	2.12179e+06	2.34687e+06	1.77965e+06	2.14906e+06	2.39116e+06	2.13912e+06		2.25663e+06	1.69377e+06	1.8976e+06	1.32734e+06	1.78678e+06	2.47241e+06	1.87956e+06	2.37123e+06	2.06449e+06	2.11887e+06		1.99039e+06	2.04912e+06	1.9484e+06	1.06667e+06	1.82757e+06	1.9988e+06	1.85811e+06	2.40031e+06	2.43017e+06	2.29914e+06
O43805_C18	SSNA1	O43805	cIEELCQKR	455373	338292	409634	240656	404876	492081	327146	488575	447516	452606		NA	NA	NA	NA	NA	NA	NA	NA	NA	NA		NA	NA	NA	NA	NA	NA	NA	NA	NA	NA
O43815_C316	STRN	O43815	SAGDGTDWEKEDQcLMPEAWNVDQGVITK	6.60219e+06	5.07265e+06	6.07415e+06	3.84992e+06	6.02104e+06	6.08099e+06	5.51387e+06	6.5341e+06	7.36176e+06	5.97036e+06		7.02271e+06	4.88476e+06	6.96076e+06	4.22472e+06	5.24558e+06	5.40297e+06	5.54311e+06	6.64393e+06	7.63501e+06	5.66488e+06		4.72868e+06	5.2427e+06	5.30181e+06	3.55063e+06	7.75704e+06	5.96563e+06	6.04057e+06	7.18982e+06	7.22705e+06	5.99461e+06
O43815_C665	STRN	O43815	ILTLESNVDTTANSScQINR	434551	405300	566955	350180	687417	519264	563643	633478	815270	511614		570694	461969	566158	346707	540809	553662	562150	622899	684215	578411		557231	503939	556480	374820	600943	537495	508394	559185	646511	642675
O43815_C765	STRN	O43815	cYIASAGADALAK	1.28248e+06	1.16048e+06	1.25233e+06	690751	985762	1.31842e+06	1.18977e+06	1.40189e+06	1.29772e+06	1.31618e+06		1.435e+06	1.09818e+06	1.32151e+06	731194	1.00059e+06	1.29386e+06	1.21678e+06	1.33832e+06	1.17294e+06	1.2874e+06		1.36513e+06	1.1839e+06	1.29434e+06	786791	1.02043e+06	1.38459e+06	984002	1.36808e+06	1.42305e+06	1.08545e+06
O43818_C296	RRP9	O43818	EcCVTAGGR	3.71233e+06	3.13401e+06	3.67104e+06	2.24856e+06	3.3459e+06	3.25536e+06	2.90841e+06	3.52038e+06	3.51818e+06	3.01258e+06		3.76049e+06	2.62758e+06	3.71651e+06	2.40322e+06	3.08511e+06	3.5685e+06	3.0629e+06	3.54014e+06	3.20811e+06	3.30424e+06		3.56664e+06	3.15028e+06	3.51231e+06	2.15546e+06	3.24932e+06	3.37193e+06	3.10717e+06	3.53513e+06	3.43195e+06	3.25274e+06
O43823_C139	AKAP8	O43823	FQPFESYDSRPcLPEHNPYRPSYSYDYEFDLGSDR	1.69621e+06	2.05646e+06	2.50446e+06	1.57239e+06	2.56296e+06	2.08897e+06	2.43565e+06	2.5262e+06	3.11852e+06	2.21057e+06		2.26427e+06	1.94148e+06	2.59109e+06	1.37235e+06	2.63979e+06	2.57293e+06	2.03751e+06	2.58582e+06	2.52473e+06	2.23e+06		2.54006e+06	2.40352e+06	2.67119e+06	1.47443e+06	1.99129e+06	3.0935e+06	1.82012e+06	2.80852e+06	1.96268e+06	2.08525e+06
O43823_C173	AKAP8	O43823	NGSFGGQYSEcRDPARER	466263	418652	419426	312723	455964	470302	458922	484233	431436	507511		NA	NA	NA	NA	NA	NA	NA	NA	NA	NA		NA	NA	NA	NA	NA	NA	NA	NA	NA	NA
O43823_C275	AKAP8	O43823	GLGGPSPSRPPPSLFSQSMAPDYGVMGMQGAGGYDSTMPYGcGR	1.74439e+06	1.72389e+06	2.05565e+06	1.32362e+06	2.06116e+06	1.90782e+06	1.87573e+06	2.04024e+06	2.23182e+06	2.36476e+06		1.88411e+06	1.79211e+06	1.80974e+06	1.31668e+06	2.17229e+06	2.20383e+06	2.01722e+06	2.04748e+06	2.21651e+06	1.86911e+06		1.73061e+06	1.78045e+06	2.34332e+06	1.28359e+06	1.97211e+06	1.94473e+06	2.03534e+06	2.14356e+06	1.98993e+06	2.10544e+06
O43823_C351	AKAP8	O43823	SGDEEFKGEDELcDSGR	NA	NA	NA	NA	NA	NA	NA	NA	NA	NA		NA	NA	NA	NA	NA	NA	NA	NA	NA	NA		739587	567420	607662	372612	641445	773809	559252	985007	867570	742146
O43823_C631	AKAP8	O43823	AVDGEGAPAPESSGEPAEDEGPTDTAEAGSDPQAEQLLEEQVPcGTAHEK	389904	259846	329410	178515	321838	396215	256691	513483	472962	365553		386578	309181	418441	221094	280797	355697	270926	515747	414989	310966		341820	293120	385905	174952	280663	414020	306392	475704	446506	365335
O43823_C85	AKAP8	O43823	ANDGGLAAGAPAMHMASYGPEPcTDNSDSLIAK	1.04221e+07	8.92853e+06	1.03613e+07	6.19344e+06	8.53632e+06	1.02167e+07	9.43403e+06	9.4646e+06	1.05572e+07	9.95483e+06		1.08155e+07	9.98669e+06	1.28989e+07	4.45391e+06	9.46389e+06	8.02444e+06	1.01057e+07	8.96522e+06	1.03268e+07	9.02794e+06		1.06481e+07	7.39987e+06	1.03193e+07	5.44216e+06	9.87352e+06	1.04337e+07	8.35524e+06	1.10701e+07	1.0649e+07	9.87801e+06
O43837_C185	IDH3B	O43837	GVIEcLK	5.03458e+06	4.02708e+06	5.16159e+06	2.85404e+06	4.27561e+06	3.99945e+06	3.26072e+06	4.71806e+06	4.95286e+06	4.87218e+06		5.10968e+06	3.80473e+06	4.29088e+06	2.65238e+06	4.51648e+06	4.81753e+06	3.86289e+06	5.01416e+06	4.59956e+06	4.55582e+06		5.30026e+06	3.87881e+06	5.20398e+06	2.79569e+06	4.3936e+06	3.96099e+06	2.84771e+06	4.96194e+06	5.00662e+06	4.44937e+06
O43837_C232	IDH3B	O43837	LGDGLFLQcCEEVAELYPK	NA	NA	NA	NA	NA	NA	NA	NA	NA	NA		185719	121322	167026	121596	167793	172848	143913	192241	160905	169914		NA	NA	NA	NA	NA	NA	NA	NA	NA	NA
O43865_C106	AHCYL1	O43865	GSSNFcVK	5.17341e+06	3.99362e+06	4.66172e+06	2.85851e+06	4.52699e+06	5.07614e+06	4.26332e+06	4.92597e+06	5.40629e+06	5.16782e+06		5.05619e+06	4.33991e+06	4.83351e+06	3.02969e+06	4.17668e+06	5.4507e+06	4.42613e+06	5.23242e+06	4.87921e+06	4.66592e+06		5.30539e+06	4.31331e+06	4.74369e+06	2.80418e+06	4.59972e+06	5.35974e+06	3.8114e+06	5.23951e+06	5.15966e+06	4.67101e+06
O43865_C272	AHCYL1	O43865	LcVPAMNVNDSVTK	NA	NA	NA	NA	NA	NA	NA	NA	NA	NA		362152	311753	366231	244487	376310	395190	338914	442975	376916	354200		387788	280299	465089	220482	341174	426759	294600	418675	377219	357044
O43865_C293	AHCYL1	O43865	FDNLYCcR	118059	110442	107454	80471.7	121203	120796	110580	130802	135298	119272		NA	NA	NA	NA	NA	NA	NA	NA	NA	NA		NA	NA	NA	NA	NA	NA	NA	NA	NA	NA
O43896_C198	KIF1C	O43896	LAVTSYADIADLMDcGNK	748400	666815	878453	487728	740156	726543	727316	868692	852693	787453		834433	636875	741619	526040	780429	816416	767432	768446	816369	796190		750107	642837	809238	540185	803777	883101	688177	816864	769486	780478
O43896_C711	KIF1C	O43896	cGLPSSGKR	4.92172e+06	4.25751e+06	5.03526e+06	3.13287e+06	4.52531e+06	5.15858e+06	4.55721e+06	5.51507e+06	4.92435e+06	4.34403e+06		5.29294e+06	3.8296e+06	5.00156e+06	3.20691e+06	4.4987e+06	5.04477e+06	4.38109e+06	5.29719e+06	4.95602e+06	4.85049e+06		5.10688e+06	4.24991e+06	5.03736e+06	2.9107e+06	4.52108e+06	4.99903e+06	4.49595e+06	5.50032e+06	4.65658e+06	4.89555e+06
O43896_C975	KIF1C	O43896	FVPPHDcK	1.57536e+06	1.4556e+06	1.9136e+06	1.39343e+06	1.77425e+06	2.02075e+06	1.91349e+06	1.99331e+06	1.87683e+06	1.83572e+06		1.71368e+06	1.52035e+06	2.12087e+06	1.50207e+06	1.54946e+06	1.84974e+06	2.06799e+06	2.05226e+06	1.78824e+06	1.58769e+06		NA	NA	NA	NA	NA	NA	NA	NA	NA	NA
O43913_C10	ORC5	O43913	PHLENVVLcR	NA	NA	NA	NA	NA	NA	NA	NA	NA	NA		1.53435e+06	1.36358e+06	1.75766e+06	926179	1.56167e+06	1.61037e+06	1.29004e+06	1.80471e+06	1.7351e+06	1.64319e+06		1.56997e+06	1.46415e+06	1.58391e+06	954343	1.72513e+06	1.59455e+06	1.50011e+06	1.71693e+06	1.66404e+06	1.45373e+06
O43913_C171	ORC5	O43913	FRPNTGcFEPFVLYFPDYSIGNLQK	NA	NA	NA	NA	NA	NA	NA	NA	NA	NA		278464	197897	232684	181079	257969	285542	271411	279252	308810	255125		213993	263418	241598	188010	252117	302613	287023	285675	250325	263460
O43913_C237	ORC5	O43913	YcEPVVK	6.17074e+06	4.9457e+06	5.38104e+06	4.16815e+06	5.02141e+06	5.85728e+06	5.90194e+06	6.01622e+06	5.77087e+06	5.5831e+06		6.17089e+06	4.88511e+06	6.29488e+06	3.20732e+06	5.33671e+06	5.79562e+06	5.29028e+06	6.49867e+06	5.58135e+06	5.75565e+06		6.0318e+06	5.56996e+06	6.0371e+06	3.74208e+06	5.10925e+06	5.5492e+06	5.55551e+06	6.68894e+06	5.43099e+06	5.10164e+06
O43929_C16	ORC4	O43929	SNSLIHTEcLSQVQR	2.73798e+06	2.44028e+06	2.63062e+06	1.72951e+06	2.60118e+06	2.74007e+06	2.31286e+06	2.97727e+06	2.84871e+06	2.62469e+06		2.75674e+06	2.32555e+06	2.82406e+06	1.76125e+06	2.44728e+06	2.74029e+06	2.53877e+06	3.06598e+06	2.69304e+06	2.49021e+06		2.44921e+06	2.45611e+06	2.75845e+06	1.50773e+06	2.51569e+06	2.81289e+06	2.58875e+06	3.02555e+06	2.81522e+06	2.71357e+06
O43933_C1185	PEX1	O43933	TASQEGcQELTQEQRDQLR	1.63005e+06	1.50033e+06	1.81466e+06	1.01061e+06	1.69102e+06	2.06738e+06	1.80108e+06	1.95776e+06	2.00342e+06	1.7565e+06		NA	NA	NA	NA	NA	NA	NA	NA	NA	NA		NA	NA	NA	NA	NA	NA	NA	NA	NA	NA
O60216_C35	RAD21	O60216	AHVFEcNLESSVESIISPK	1.46447e+06	1.32679e+06	1.55459e+06	1.12427e+06	1.5775e+06	1.6058e+06	1.33927e+06	1.68494e+06	1.79117e+06	1.55234e+06		1.54716e+06	1.26013e+06	1.45129e+06	973190	1.67224e+06	1.62979e+06	1.71431e+06	1.95702e+06	1.39414e+06	1.42188e+06		1.53846e+06	1.25367e+06	1.64093e+06	1.09412e+06	1.65346e+06	1.64827e+06	1.37738e+06	1.80222e+06	1.52572e+06	1.48694e+06
O60216_C392	RAD21	O60216	cLTPLVPEDLRK	2.69519e+06	1.85182e+06	3.11809e+06	1.7429e+06	2.67855e+06	2.50674e+06	2.12414e+06	2.44634e+06	3.6165e+06	2.84933e+06		3.07838e+06	1.83587e+06	2.79211e+06	1.66926e+06	2.15725e+06	3.05258e+06	2.83986e+06	3.0403e+06	2.64618e+06	2.51781e+06		1.70782e+06	2.87693e+06	3.19984e+06	1.66984e+06	2.13442e+06	2.59027e+06	2.71298e+06	3.39267e+06	3.25521e+06	2.0896e+06
O60216_C78	RAD21	O60216	YLLADcNEAFIK	3.4517e+06	3.03516e+06	3.27048e+06	2.41573e+06	2.73591e+06	3.861e+06	2.79424e+06	2.48684e+06	3.48378e+06	3.62809e+06		3.51115e+06	2.32155e+06	3.72713e+06	2.06254e+06	2.79912e+06	3.62306e+06	2.91815e+06	3.82677e+06	3.13693e+06	3.23654e+06		3.90678e+06	3.48131e+06	3.95056e+06	1.90898e+06	2.5038e+06	3.54817e+06	2.66591e+06	3.52038e+06	2.83203e+06	2.84502e+06
O60231_C450	DHX16	O60231	IAcTQPR	NA	NA	NA	NA	NA	NA	NA	NA	NA	NA		1.11304e+06	883897	1.05761e+06	649375	1.00038e+06	1.15402e+06	946082	1.16975e+06	1.08653e+06	982140		1.04273e+06	929113	1.05977e+06	634067	1.04639e+06	1.10093e+06	968444	1.17893e+06	1.06816e+06	1.01429e+06
O60231_C714	DHX16	O60231	TGMESLTVTPcSK	2.85102e+06	2.66952e+06	2.97255e+06	2.04913e+06	3.07067e+06	3.21996e+06	2.87293e+06	3.74582e+06	3.43871e+06	3.2452e+06		2.79572e+06	2.65416e+06	2.79538e+06	2.21394e+06	3.30946e+06	2.98584e+06	3.27594e+06	3.6438e+06	3.48445e+06	2.97681e+06		4.01038e+06	2.22143e+06	3.22011e+06	2.13718e+06	2.42674e+06	3.57813e+06	2.91322e+06	3.27552e+06	3.02211e+06	3.33068e+06
O60232_C125	SSSCA1	O60232	EHQLASASELPLGSRPAPQPPVPRPEHcEGAAAGLK	1.62616e+07	1.24012e+07	1.27621e+07	9.01234e+06	1.35015e+07	1.53724e+07	1.2612e+07	1.28721e+07	1.68042e+07	1.09508e+07		1.32515e+07	1.42826e+07	1.68009e+07	9.28323e+06	1.3176e+07	1.61348e+07	1.49025e+07	1.16683e+07	1.32531e+07	9.79729e+06		1.59725e+07	1.20037e+07	1.30014e+07	8.47897e+06	1.22673e+07	1.36624e+07	1.48669e+07	1.45537e+07	1.40306e+07	1.37127e+07
O60232_C152	SSSCA1	O60232	AAQGPPAPAVPPNTDVMAcTQTALLQK	596095	646789	674822	391624	621021	581117	520865	781498	696573	619240		752436	530681	633278	334131	550175	722373	533628	778322	645295	649323		679481	657885	680469	332593	530304	774707	503444	737073	642776	590910
O60232_C53	SSSCA1	O60232	MLGETcADCGTILLQDKQR	425183	393080	342833	233714	408734	387352	348613	363125	476897	395363		NA	NA	NA	NA	NA	NA	NA	NA	NA	NA		NA	NA	NA	NA	NA	NA	NA	NA	NA	NA
O60232_C70	SSSCA1	O60232	KIYcVACQELDSDVDKDNPALNAQAALSQAR	662068	580925	671187	440488	603906	624082	549069	712318	680817	609748		706485	592026	604333	432706	505163	863940	500186	779826	637082	512862		680803	454413	642024	457470	598641	643166	662388	717208	705131	573365
O60232_C73	SSSCA1	O60232	IYCVAcQELDSDVDKDNPALNAQAALSQAR	NA	NA	NA	NA	NA	NA	NA	NA	NA	NA		NA	NA	NA	NA	NA	NA	NA	NA	NA	NA		58324.2	52611.3	65995.2	37111.3	47175.4	48144	54977.4	62737.9	58820.7	57575.8
O60237_C718	PPP1R12B	O60237	SLDEEPIcHR	1.34517e+06	1.22252e+06	1.21735e+06	838186	1.4131e+06	1.37156e+06	1.27876e+06	1.37261e+06	1.48976e+06	1.31464e+06		NA	NA	NA	NA	NA	NA	NA	NA	NA	NA		1.31767e+06	1.2184e+06	1.30715e+06	789318	1.47151e+06	1.41086e+06	1.24143e+06	1.46564e+06	1.43554e+06	1.20614e+06
O60244_C172	MED14	O60244	LPSFAIPYAIDVLTTGSYPRLPTcIR	NA	NA	NA	NA	NA	NA	NA	NA	NA	NA		68036.4	49433.9	62834.4	69493	79364.4	74170.7	86347.5	72574	56434.5	64554.3		64956.7	54780.1	71164.7	44681.9	93710.5	70520.2	75350	69088.7	74539.6	64450.7
O60244_C621	MED14	O60244	KLSDDPcPVESK	4.08965e+06	2.57279e+06	3.52722e+06	1.89122e+06	3.32144e+06	2.69035e+06	2.85139e+06	3.48788e+06	3.27467e+06	3.21569e+06		3.55487e+06	2.84725e+06	3.06599e+06	1.18334e+06	3.51792e+06	3.30333e+06	3.17016e+06	3.80764e+06	3.90703e+06	2.56476e+06		3.46182e+06	2.97435e+06	3.45086e+06	1.81966e+06	2.93615e+06	3.07689e+06	2.73323e+06	3.73511e+06	3.63341e+06	3.10082e+06
O60244_C729	MED14	O60244	TWVAELVFANcPLNGTSTR	299696	253720	330943	186604	335106	274845	286816	325421	340193	312540		NA	NA	NA	NA	NA	NA	NA	NA	NA	NA		269638	246783	304413	176676	341388	301470	314863	336211	352234	302209
O60256_C135	PRPSAP2	O60256	LLASMMcK	NA	NA	NA	NA	NA	NA	NA	NA	NA	NA		1.2285e+06	1.00007e+06	1.16166e+06	725855	1.06409e+06	1.20927e+06	1.01932e+06	1.23402e+06	1.08102e+06	1.09247e+06		1.21235e+06	984403	1.29152e+06	780972	993172	1.09511e+06	1.17509e+06	1.21596e+06	1.08009e+06	987595
O60256_C31	PRPSAP2	O60256	GGLVLFSANSNSScMELSKK	3.10527e+06	2.49416e+06	3.05009e+06	2.12056e+06	3.39101e+06	2.99333e+06	2.61228e+06	3.30816e+06	2.85974e+06	2.86206e+06		3.1379e+06	2.26823e+06	3.02184e+06	1.83347e+06	3.0482e+06	3.35227e+06	2.61629e+06	3.31243e+06	3.32889e+06	2.81405e+06		2.88804e+06	2.31185e+06	3.22416e+06	1.67508e+06	2.86359e+06	3.48929e+06	2.82295e+06	3.39815e+06	3.18672e+06	2.8788e+06
O60264_C165	SMARCA5	O60264	ATNVcTRFEDSPSYVK;ATNVcTR	2.86308e+07	2.20729e+07	3.08982e+07	1.50321e+07	2.56214e+07	2.86409e+07	2.40707e+07	2.92355e+07	2.81684e+07	2.61988e+07		3.08027e+07	2.36403e+07	2.77652e+07	1.49474e+07	2.33116e+07	2.77212e+07	2.50457e+07	3.1259e+07	2.76649e+07	2.60552e+07		2.90314e+07	2.42736e+07	2.83243e+07	1.54274e+07	2.46458e+07	2.88898e+07	2.37667e+07	3.01919e+07	2.74727e+07	2.65458e+07
O60264_C259	SMARCA5	O60264	SVcLIGDKEQR	9.18959e+06	7.67952e+06	9.28467e+06	6.29015e+06	8.75005e+06	9.44792e+06	8.53304e+06	1.05911e+07	9.7861e+06	9.43317e+06		9.82003e+06	7.09261e+06	9.58412e+06	5.55151e+06	8.93413e+06	1.01974e+07	8.88226e+06	1.08126e+07	9.42517e+06	8.64454e+06		9.58388e+06	8.36532e+06	9.54212e+06	5.78849e+06	8.85343e+06	1.02987e+07	8.08117e+06	1.07324e+07	9.3511e+06	8.42749e+06
O60264_C283	SMARCA5	O60264	DVLLPGEWDVcVTSYEMLIK	NA	NA	NA	NA	NA	NA	NA	NA	NA	NA		115624	82467.5	104992	81997.7	132910	134291	122861	121091	146822	111529		122297	113181	117283	78938.7	114558	104196	116265	132850	141738	113279
O60264_C957	SMARCA5	O60264	NYTEEEDRFLIcMLHK	NA	NA	NA	NA	NA	NA	NA	NA	NA	NA		439515	326791	403742	299741	412111	489490	425508	524806	466897	391395		NA	NA	NA	NA	NA	NA	NA	NA	NA	NA
O60271_C443	SPAG9	O60271	VDELTcEKDVLQGELEAVK	3.80799e+06	3.3865e+06	3.84146e+06	2.33612e+06	3.5898e+06	3.97556e+06	3.54807e+06	4.17153e+06	4.38443e+06	3.80271e+06		4.27414e+06	3.01958e+06	3.8715e+06	2.51037e+06	3.47712e+06	4.12387e+06	3.51188e+06	4.27737e+06	3.95461e+06	3.82372e+06		4.4765e+06	3.23476e+06	3.96109e+06	2.14667e+06	3.21684e+06	4.2082e+06	3.17067e+06	4.68954e+06	3.92542e+06	3.81447e+06
O60281_C1564	ZNF292	O60281	TSSIEEcSSLPVFPTNDLLLK	599548	478791	651461	302712	477387	582158	511481	606228	581993	545745		555593	431789	504455	369595	563490	514368	470091	659214	664016	604892		586482	476321	548614	293262	558948	615910	525471	594117	613824	524555
O60282_C393	KIF5C	O60282	NLEPcDNTPIIDNIAPVVAGISTEEKEKYDEEISSLYR	168982	188196	154294	188618	227515	197456	184472	216572	231545	188537		152588	122651	188408	138326	283914	204445	216176	238274	239953	161451		215201	149451	190937	126726	216665	207975	205564	216695	244524	170010
O60282_C7	KIF5C	O60282	ADPAEcSIK	1.9214e+06	1.60986e+06	2.08496e+06	907015	1.95017e+06	2.09524e+06	1.97246e+06	2.33833e+06	2.08672e+06	2.09977e+06		2.25668e+06	1.68842e+06	2.00441e+06	1.31278e+06	1.83602e+06	2.13304e+06	1.81031e+06	2.22447e+06	1.81062e+06	1.98917e+06		2.13772e+06	1.64598e+06	2.02076e+06	1.34369e+06	1.83416e+06	2.13752e+06	2.04909e+06	2.10222e+06	1.86244e+06	1.93233e+06
O60287_C1163	URB1	O60287	TLVQLLTcSPQDQLQSGELLWSSEYVR	178530	136912	189561	130788	208907	188996	177522	204149	259128	189311		191629	153932	222202	131509	204468	195772	163244	203339	212116	185592		168889	163742	256759	83288.1	223418	165296	188055	262577	193614	158164
O60287_C1900	URB1	O60287	LcQPSSQEPAKR	1.48172e+06	1.46843e+06	1.63415e+06	1.08141e+06	1.62583e+06	1.72747e+06	1.56934e+06	1.94282e+06	1.96446e+06	1.52936e+06		NA	NA	NA	NA	NA	NA	NA	NA	NA	NA		1.63085e+06	1.3913e+06	1.65198e+06	1.20139e+06	1.65983e+06	1.67396e+06	1.61552e+06	1.94155e+06	1.62687e+06	1.63175e+06
O60291_C528	MGRN1	O60291	AASIENVLQDSSPEHcGR	NA	NA	NA	NA	NA	NA	NA	NA	NA	NA		NA	NA	NA	NA	NA	NA	NA	NA	NA	NA		393340	349952	394886	246889	401758	402587	356906	445218	390398	341100
O60293_C1405	ZFC3H1	O60293	ALENNKDNPEIWcHYLR	NA	NA	NA	NA	NA	NA	NA	NA	NA	NA		NA	NA	NA	NA	NA	NA	NA	NA	NA	NA		389858	353277	405848	247965	418887	453060	392139	481308	438858	389321
O60293_C220	ZFC3H1	O60293	NENcVEETFEDLLLK	NA	NA	NA	NA	NA	NA	NA	NA	NA	NA		396218	412898	375259	507534	841183	604817	608442	672648	766633	585310		609584	624753	650576	221607	563017	589025	577832	722509	613842	598195
O60304_C283	ZNF500	O60304	cQGPGHPLPGQRPAPVR	134279	137885	177237	85850.2	173619	166772	134922	148808	178407	125088		161847	134976	137465	130730	149881	164257	129076	160492	154418	139727		NA	NA	NA	NA	NA	NA	NA	NA	NA	NA
O60306_C1245	AQR	O60306	cGNNPLIGRPNK	NA	NA	NA	NA	NA	NA	NA	NA	NA	NA		366835	331352	344371	287994	408378	403193	342975	450776	354496	370706		NA	NA	NA	NA	NA	NA	NA	NA	NA	NA
O60306_C28	AQR	O60306	KIVAPTVSQINAEFVTQLAcK;IVAPTVSQINAEFVTQLAcK	789626	715862	821575	500600	764561	805315	814120	877868	897922	827907		819247	666256	820217	505298	706806	883881	739487	977418	869282	827466		872755	738403	831282	518667	819886	887902	682716	839401	833721	782544
O60306_C449	AQR	O60306	IIWDENIVPTEYYSGEGcLALPK	1.21511e+06	1.10985e+06	1.56585e+06	1.3805e+06	1.44586e+06	1.73424e+06	1.72782e+06	1.56889e+06	1.7614e+06	1.49857e+06		1.46077e+06	1.3254e+06	1.47526e+06	1.02214e+06	1.55032e+06	1.64734e+06	1.60854e+06	1.85871e+06	1.62191e+06	1.43768e+06		1.61065e+06	1.43464e+06	1.42492e+06	1.12953e+06	1.49732e+06	1.57733e+06	1.66855e+06	1.67814e+06	1.6365e+06	1.35052e+06
O60306_C681	AQR	O60306	NLMNTDcVVPDWLHDIILGYGDPSSAHYSK	127557	112771	150722	83419.5	161052	136038	147547	174624	146924	119264		116853	103249	132586	83223.7	176476	148837	148126	144017	172223	134329		161023	116714	96457.2	113427	132042	160305	95130.1	171689	179402	133730
O60313_C375	OPA1	O60313	EGcTVSPETISLNVKGPGLQR	1.10747e+06	1.20878e+06	1.27521e+06	905617	1.40007e+06	1.26582e+06	1.18904e+06	1.45363e+06	1.30965e+06	1.21264e+06		1.44013e+06	1.14636e+06	1.60305e+06	665102	1.0012e+06	1.37103e+06	1.2419e+06	1.35947e+06	1.29652e+06	1.17923e+06		1.62198e+06	1.08729e+06	1.24574e+06	645011	1.07091e+06	1.51906e+06	1.00343e+06	1.54859e+06	1.39642e+06	1.1895e+06
O60313_C435	OPA1	O60313	AYMQNPNAIILcIQDGSVDAER	NA	NA	NA	NA	NA	NA	NA	NA	NA	NA		681694	519143	654380	383784	594745	665394	577732	737061	605170	578529		NA	NA	NA	NA	NA	NA	NA	NA	NA	NA
O60313_C551	OPA1	O60313	NLSLAVSDcFWK	1.15382e+06	1.05205e+06	1.46973e+06	1.15047e+06	1.63455e+06	1.50278e+06	1.50061e+06	1.75085e+06	1.79962e+06	1.62451e+06		1.35199e+06	1.05375e+06	1.70821e+06	1.00056e+06	1.55959e+06	1.55652e+06	1.41916e+06	1.78953e+06	1.59523e+06	1.60446e+06		1.17791e+06	1.16776e+06	1.59325e+06	1.02358e+06	1.552e+06	1.51421e+06	1.38659e+06	1.87208e+06	1.70553e+06	1.64608e+06
O60313_C786	OPA1	O60313	TQEQcVHNETKNELEK	1.43001e+07	1.16695e+07	1.63655e+07	8.34644e+06	1.14439e+07	1.34803e+07	1.19928e+07	1.41129e+07	1.33983e+07	1.39319e+07		1.4247e+07	1.24264e+07	1.61487e+07	8.31982e+06	1.143e+07	1.3515e+07	1.16235e+07	1.49681e+07	1.37128e+07	1.36219e+07		1.59725e+07	1.2936e+07	1.09034e+07	7.76653e+06	1.23887e+07	1.48354e+07	1.35832e+07	1.58382e+07	1.35884e+07	1.20596e+07
O60313_C801	OPA1	O60313	cNEEHPAYLASDEITTVRK	7.0621e+06	7.19609e+06	7.76088e+06	5.55025e+06	8.34122e+06	9.21929e+06	7.84565e+06	9.93116e+06	1.07724e+07	8.18268e+06		8.1121e+06	7.33377e+06	8.52608e+06	5.30053e+06	8.73782e+06	8.84388e+06	8.66251e+06	9.33669e+06	7.6253e+06	9.11782e+06		8.86095e+06	6.53219e+06	9.42847e+06	6.60444e+06	7.77703e+06	8.29141e+06	8.57611e+06	8.35334e+06	8.87035e+06	8.37635e+06
O60318_C1839	MCM3AP	O60318	STEcAQEGRIPSTEDLMR;STEcAQEGR	3.81184e+06	4.02069e+06	4.56219e+06	3.05107e+06	4.76463e+06	3.84802e+06	4.32238e+06	4.84594e+06	4.3951e+06	4.33057e+06		4.17791e+06	3.15254e+06	4.64859e+06	2.67951e+06	4.82218e+06	4.77134e+06	3.94147e+06	5.36287e+06	4.22628e+06	4.13202e+06		4.29669e+06	3.9516e+06	4.32901e+06	2.87564e+06	4.2224e+06	4.31197e+06	3.69083e+06	4.8216e+06	4.81382e+06	4.63887e+06
O60318_C1864	MCM3AP	O60318	GASAEELLAQcLSSSLLLEKEENKR	NA	NA	NA	NA	NA	NA	NA	NA	NA	NA		238502	214789	247980	237478	329807	266948	253407	277196	251632	211643		259491	201709	277382	197514	273603	271623	317359	297421	290715	142566
O60318_C1945	MCM3AP	O60318	EQLQLSEATGTcLGER	1.93233e+06	1.41978e+06	2.19441e+06	1.03903e+06	1.99846e+06	1.58988e+06	1.75332e+06	1.84984e+06	1.93721e+06	1.97191e+06		1.84568e+06	1.53976e+06	2.09115e+06	1.04155e+06	1.87569e+06	1.83966e+06	1.60357e+06	2.01384e+06	2.06171e+06	1.77356e+06		1.60802e+06	1.59963e+06	1.87439e+06	1.0431e+06	2.315e+06	1.95629e+06	1.70142e+06	2.03326e+06	1.70691e+06	1.84815e+06
O60318_C588	MCM3AP	O60318	AHQFEGDSFDSASEGSEGLGPcVLSLSTLIGTVAETSKEK	310504	335702	460403	258689	446805	229294	404900	429584	477176	378539		364058	285140	384485	264093	409784	370124	373351	436148	428121	416292		313324	267793	340492	235481	315926	404549	426913	524624	463108	353162
O60333_C1635	KIF1B	O60333	LSDISPIGRDPSESSFSSATLTPSSTcPSLVDSR	642230	597926	827014	544614	666650	747752	678764	609381	692709	784292		665851	628162	726496	405234	681013	695959	632883	872141	781279	702314		730507	625954	741777	369069	725351	782817	553143	773515	796708	692490
O60333_C1661	KIF1B	O60333	ASSPcPEFEQFQIVPAVETPYLAR	5.4571e+06	3.98745e+06	5.2814e+06	2.66197e+06	5.93161e+06	5.4331e+06	3.67708e+06	5.54466e+06	5.15728e+06	3.34097e+06		3.72898e+06	4.38792e+06	4.5265e+06	2.47463e+06	4.7725e+06	5.31476e+06	4.19683e+06	6.31793e+06	4.44009e+06	6.31249e+06		5.58469e+06	4.42097e+06	5.18459e+06	2.27013e+06	4.52891e+06	5.11993e+06	4.22247e+06	5.5741e+06	4.70808e+06	4.85876e+06
O60333_C66	KIF1B	O60333	SFSFDYSYWSHTSPEDPcFASQNR	NA	NA	NA	NA	NA	NA	NA	NA	NA	NA		NA	NA	NA	NA	NA	NA	NA	NA	NA	NA		128488	125719	137632	95032.2	156950	156075	142210	172060	165377	184978
O60343_C1277	TBC1D4	O60343	KLLPADALVNcDLLLR	4.55232e+06	3.64698e+06	4.09698e+06	2.61319e+06	3.90109e+06	4.39345e+06	3.75898e+06	4.55074e+06	4.45899e+06	4.05868e+06		4.52438e+06	3.6156e+06	4.39336e+06	3.03011e+06	4.05429e+06	4.35532e+06	3.68323e+06	4.37082e+06	4.14497e+06	3.85932e+06		3.79189e+06	3.63558e+06	4.25715e+06	2.80692e+06	4.29955e+06	4.07229e+06	3.80882e+06	4.60368e+06	4.56784e+06	4.00649e+06
O60343_C1286	TBC1D4	O60343	DLNcNPNNK	8.96492e+06	8.57706e+06	1.01071e+07	5.31903e+06	7.84419e+06	1.0256e+07	8.40339e+06	1.00021e+07	1.05367e+07	8.90601e+06		1.04486e+07	7.22529e+06	9.30973e+06	5.67355e+06	8.49186e+06	1.04208e+07	8.38067e+06	1.06633e+07	9.96385e+06	8.47886e+06		1.02543e+07	8.59965e+06	9.48076e+06	5.8543e+06	7.97444e+06	9.39129e+06	8.31878e+06	9.95846e+06	9.77015e+06	9.41726e+06
O60343_C266	TBC1D4	O60343	GPDPGEDLADLEVVVPGSPGDcLPEEADGTDTHLGLPAGASQPALTSSR	NA	NA	NA	NA	NA	NA	NA	NA	NA	NA		NA	NA	NA	NA	NA	NA	NA	NA	NA	NA		153254	129988	139756	83510.5	160330	166129	137906	187789	189466	187531
O60343_C295	TBC1D4	O60343	VcFPERILEDSGFDEQQEFR	195237	187733	215672	160886	227915	257136	200909	232017	266279	272212		NA	NA	NA	NA	NA	NA	NA	NA	NA	NA		NA	NA	NA	NA	NA	NA	NA	NA	NA	NA
O60343_C316	TBC1D4	O60343	cSSVTGVQRR;cSSVTGVQR	2.03905e+06	1.69503e+06	1.60588e+06	1.2794e+06	1.90045e+06	2.08223e+06	1.64319e+06	1.89963e+06	2.0381e+06	2.05374e+06		1.94179e+06	1.62584e+06	1.87858e+06	1.1905e+06	1.79924e+06	2.08003e+06	1.84136e+06	2.23281e+06	1.76927e+06	1.85218e+06		1.90633e+06	1.66526e+06	1.97128e+06	1.02249e+06	1.9427e+06	1.99632e+06	1.7465e+06	2.17387e+06	1.99005e+06	1.82189e+06
O60343_C388	TBC1D4	O60343	DISScSQGIK	NA	NA	NA	NA	NA	NA	NA	NA	NA	NA		1.54259e+06	1.27478e+06	1.47316e+06	903124	1.43496e+06	1.3551e+06	1.41387e+06	1.63354e+06	1.37173e+06	1.40289e+06		1.43907e+06	1.37171e+06	1.50728e+06	900131	1.35314e+06	1.46905e+06	1.26991e+06	1.6915e+06	1.47375e+06	1.3302e+06
O60343_C45	TBC1D4	O60343	FRLWYVGGScLDHR	1.95883e+06	1.85233e+06	2.09001e+06	1.15405e+06	1.96493e+06	1.83384e+06	2.02022e+06	2.20554e+06	2.09631e+06	1.91251e+06		2.02814e+06	1.58149e+06	2.07972e+06	1.2835e+06	1.92827e+06	2.13331e+06	1.98997e+06	2.10609e+06	1.97325e+06	1.98482e+06		1.90695e+06	1.65998e+06	1.91901e+06	1.15774e+06	2.01818e+06	2.20182e+06	1.87301e+06	2.13874e+06	2.26971e+06	1.94341e+06
O60343_C6	TBC1D4	O60343	MEPPScIQDEPFPHPLEPEPGVSAQPGPGKPSDKR	648586	714496	576543	615399	807592	850648	907893	899294	744332	541940		806910	631717	787953	509045	734396	872245	620072	894044	692218	758121		808615	601564	794041	404887	713346	755947	699016	927786	906442	695080
O60343_C74	TBC1D4	O60343	RSQKPEAGGcGAPAAR	6.75403e+06	7.35594e+06	8.3873e+06	4.92973e+06	7.0549e+06	7.85496e+06	7.61682e+06	1.06375e+07	7.73099e+06	8.75671e+06		9.75162e+06	7.69168e+06	7.82846e+06	4.03735e+06	6.60965e+06	8.27557e+06	6.79125e+06	1.02401e+07	8.10441e+06	7.74877e+06		8.54231e+06	7.11938e+06	8.61055e+06	4.61728e+06	7.08934e+06	7.61519e+06	7.74948e+06	9.69445e+06	8.4308e+06	7.6101e+06
O60343_C906	TBC1D4	O60343	IRcDMEDIHTLLK	1.43628e+06	1.51589e+06	1.53859e+06	950107	1.39087e+06	1.43779e+06	1.37384e+06	1.62193e+06	1.65338e+06	1.36984e+06		NA	NA	NA	NA	NA	NA	NA	NA	NA	NA		1.49041e+06	1.24744e+06	1.69144e+06	966002	1.26623e+06	1.53502e+06	1.37953e+06	1.58977e+06	1.59316e+06	1.53186e+06
O60343_C93	TBC1D4	O60343	cVPAPGAGASGGTSPSATQPNPAVFIFEHK	276074	281686	333684	220635	332097	358047	336438	370179	380709	333803		NA	NA	NA	NA	NA	NA	NA	NA	NA	NA		355725	253964	353938	208229	322600	351231	299422	417532	322100	338612
O60488_C420	ACSL4	O60488	GYDAPLcNLLLFKK	836904	894958	932325	510130	850502	814866	853222	893821	1.00494e+06	710621		863774	694855	1.02456e+06	595591	615942	1.0158e+06	828340	1.1535e+06	850238	659694		NA	NA	NA	NA	NA	NA	NA	NA	NA	NA
O60488_C564	ACSL4	O60488	WFCTGDIGEFHPDGcLQIIDR	246256	216289	248304	157091	240491	201473	214504	312804	275252	273522		229648	186510	228102	177171	263539	254959	236658	291015	244777	273607		NA	NA	NA	NA	NA	NA	NA	NA	NA	NA
O60493_C140	SNX3	O60493	cLHMFLQDEIIDK	1.32873e+06	1.14217e+06	1.46611e+06	851726	1.50299e+06	1.4174e+06	1.41492e+06	1.48682e+06	1.47071e+06	1.31724e+06		1.1789e+06	1.36761e+06	1.3892e+06	764667	1.22865e+06	1.30464e+06	1.34038e+06	1.69716e+06	1.66519e+06	1.46244e+06		1.1751e+06	1.29677e+06	1.47913e+06	815072	1.25672e+06	1.38881e+06	1.3954e+06	1.61609e+06	1.87224e+06	1.10348e+06
O60499_C29	STX10	O60499	WcELLQESAAVGREELDWTTNELR	331141	294511	357541	206188	482640	377306	400775	473647	504419	384792		350533	303819	386609	220771	403061	404772	359745	470193	506580	406877		395478	409516	311865	155836	362029	334019	294231	541792	472685	535508
O60502_C596	MGEA5	O60502	ANSSVVSVNcK	NA	NA	NA	NA	NA	NA	NA	NA	NA	NA		5.26529e+06	4.30113e+06	4.57186e+06	2.89333e+06	4.35376e+06	4.91041e+06	4.06819e+06	4.79032e+06	4.6569e+06	4.7884e+06		4.5949e+06	3.42013e+06	4.82252e+06	3.18557e+06	4.53954e+06	5.13327e+06	4.39249e+06	5.19306e+06	5.0441e+06	4.30675e+06
O60502_C631	MGEA5	O60502	LSNcANR	NA	NA	NA	NA	NA	NA	NA	NA	NA	NA		1.50199e+06	1.1961e+06	1.3636e+06	832689	1.49339e+06	1.58559e+06	1.27175e+06	1.76901e+06	1.67392e+06	1.42939e+06		1.35547e+06	1.34694e+06	1.43974e+06	881198	1.63539e+06	1.39803e+06	1.30222e+06	1.6247e+06	1.62288e+06	1.51084e+06
O60502_C896	MGEA5	O60502	LGcFEIAK	5.64199e+06	4.58643e+06	5.41512e+06	3.447e+06	4.75096e+06	5.62199e+06	4.6856e+06	5.76552e+06	5.50576e+06	5.54193e+06		5.28339e+06	4.24171e+06	5.55817e+06	3.05734e+06	4.97765e+06	5.20093e+06	4.64014e+06	6.59229e+06	5.32923e+06	6.08146e+06		5.50036e+06	4.61452e+06	5.17112e+06	3.0826e+06	5.14274e+06	5.94185e+06	4.65882e+06	5.85219e+06	5.74695e+06	5.18841e+06
O60503_C654	ADCY9	O60503	SEAGAEGGAPQNGcQDEHKNSTK	183230	163009	171569	99662.1	134646	170203	148428	157795	189066	176264		NA	NA	NA	NA	NA	NA	NA	NA	NA	NA		NA	NA	NA	NA	NA	NA	NA	NA	NA	NA
O60506_C211	SYNCRIP	O60506	GYAFVTFcTK	2.91646e+06	2.47101e+06	3.13392e+06	1.88557e+06	2.86013e+06	3.03408e+06	2.9231e+06	3.46404e+06	3.12162e+06	2.96909e+06		3.22293e+06	2.71232e+06	3.0289e+06	1.89905e+06	2.73563e+06	3.03633e+06	2.64384e+06	3.36711e+06	3.16416e+06	2.96874e+06		2.97613e+06	2.41423e+06	2.81002e+06	2.03018e+06	2.96967e+06	3.09582e+06	2.68146e+06	3.55237e+06	3.33916e+06	2.90999e+06
O60506_C237	SYNCRIP	O60506	HIGVcISVANNR	1.4245e+07	1.33708e+07	1.3822e+07	9.86405e+06	1.38476e+07	1.27141e+07	1.24868e+07	1.66238e+07	1.67249e+07	1.31346e+07		1.50552e+07	1.2228e+07	1.48527e+07	9.28823e+06	1.27769e+07	1.43524e+07	1.36244e+07	1.6057e+07	1.49262e+07	1.36726e+07		1.47643e+07	1.38808e+07	1.63424e+07	9.57663e+06	1.46435e+07	1.13202e+07	1.14455e+07	1.83e+07	1.41944e+07	1.2366e+07
O60506_C289	SYNCRIP	O60506	NRGFcFLEYEDHK;GFcFLEYEDHKTAAQAR	1.21512e+07	1.04232e+07	1.23703e+07	9.55146e+06	1.26128e+07	1.33305e+07	1.09734e+07	1.49112e+07	1.26827e+07	1.33069e+07		1.33074e+07	9.4339e+06	1.28429e+07	8.65395e+06	1.22963e+07	1.19269e+07	1.34596e+07	1.41697e+07	1.19384e+07	1.18621e+07		1.22314e+07	1.02071e+07	1.32989e+07	9.14131e+06	1.29771e+07	1.20605e+07	1.21532e+07	1.49704e+07	1.3006e+07	1.24567e+07
O60506_C96	SYNCRIP	O60506	SAFLcGVMK	8.65724e+07	5.94717e+07	8.19612e+07	4.82574e+07	4.54064e+07	8.33876e+07	5.16971e+07	7.42406e+07	5.61235e+07	8.14574e+07		9.7719e+07	5.72757e+07	8.26472e+07	3.83499e+07	5.04748e+07	7.5877e+07	5.90588e+07	8.10527e+07	6.57542e+07	6.03661e+07		8.17304e+07	5.33465e+07	9.46522e+07	3.69613e+07	4.84564e+07	7.72022e+07	5.57217e+07	7.60809e+07	7.55617e+07	6.88622e+07
O60508_C29	CDC40	O60508	cPLPAADSLMHLTK	2.18788e+06	1.69319e+06	1.69827e+06	1.01817e+06	1.78867e+06	2.25193e+06	1.66044e+06	2.3436e+06	2.09431e+06	2.16672e+06		2.08348e+06	1.73349e+06	2.06972e+06	1.2632e+06	1.7509e+06	1.94807e+06	1.63559e+06	2.37609e+06	2.24197e+06	1.79435e+06		1.95805e+06	1.7283e+06	2.00035e+06	1.19951e+06	1.8888e+06	2.13041e+06	1.73722e+06	2.17522e+06	2.13676e+06	1.91778e+06
O60518_C31	RANBP6	O60518	NLINPScMVR	2.20982e+06	1.77384e+06	2.16434e+06	1.30349e+06	2.04672e+06	2.27872e+06	1.85704e+06	2.34629e+06	2.41687e+06	2.07682e+06		2.35141e+06	1.86586e+06	2.19014e+06	1.24686e+06	2.00991e+06	2.25083e+06	1.97662e+06	2.34879e+06	2.15233e+06	2.08119e+06		2.14336e+06	1.81692e+06	2.21297e+06	1.22959e+06	2.06237e+06	2.29546e+06	2.05853e+06	2.49282e+06	2.12321e+06	2.03872e+06
O60518_C48	RANBP6	O60518	RQAEEIYENIPGLcK	781856	681639	784724	464483	738881	749674	745295	904786	834759	720254		NA	NA	NA	NA	NA	NA	NA	NA	NA	NA		701535	651307	773173	371094	817267	853631	769754	822164	837818	808609
O60524_C201	NEMF	O60524	VLNPLLPYGPALIEHcLLENGFSGNVK	NA	NA	NA	NA	NA	NA	NA	NA	NA	NA		39697.8	38669.8	45313.8	52669.7	75258.4	54164.1	62221	64474.2	62584.1	54208.9		NA	NA	NA	NA	NA	NA	NA	NA	NA	NA
O60551_C104	NMT2	O60551	AMELLSAcQGPAR	3.96915e+06	2.99684e+06	4.02854e+06	2.60249e+06	3.96073e+06	4.2223e+06	3.40231e+06	4.40341e+06	4.30453e+06	3.78112e+06		3.9754e+06	3.33769e+06	4.0014e+06	2.51946e+06	3.69529e+06	4.15988e+06	3.70223e+06	4.47274e+06	4.08187e+06	3.72545e+06		3.52495e+06	3.65383e+06	4.10776e+06	2.36199e+06	4.0944e+06	4.50196e+06	3.18665e+06	4.52001e+06	4.03819e+06	3.68167e+06
O60563_C111	CCNT1	O60563	VAHTcLHPQESLPDTR	6.60436e+06	6.37915e+06	6.24707e+06	5.26146e+06	7.86666e+06	7.17662e+06	6.46799e+06	7.21516e+06	8.34734e+06	7.90594e+06		6.78572e+06	5.02869e+06	8.97041e+06	4.4559e+06	7.23517e+06	8.88839e+06	5.77095e+06	8.23585e+06	7.9535e+06	6.14719e+06		6.8206e+06	6.61416e+06	6.95421e+06	4.27375e+06	8.21575e+06	7.76542e+06	6.75097e+06	7.96203e+06	7.48226e+06	6.63261e+06
O60563_C261	CCNT1	O60563	AcEAAKK	3.37418e+06	2.96066e+06	3.33548e+06	1.94395e+06	3.00987e+06	3.3795e+06	2.92413e+06	3.57292e+06	3.66719e+06	2.90822e+06		4.06316e+06	2.71909e+06	3.39755e+06	1.88746e+06	2.84229e+06	3.67438e+06	3.01729e+06	3.43606e+06	3.15096e+06	2.88535e+06		3.91033e+06	2.90439e+06	3.46743e+06	1.8372e+06	2.62283e+06	3.72905e+06	2.60552e+06	3.49238e+06	3.38677e+06	3.04765e+06
O60563_C630	CCNT1	O60563	SSSLNFSFPSLPTMGQMPGHSSDTSGLSFSQPScK	764983	602329	826306	486181	683253	741420	724455	796613	787160	798805		893251	584103	826651	489153	649903	771059	706488	891514	729881	657366		780631	536266	625469	671141	736997	918178	822802	743094	769959	614323
O60566_C51	BUB1B	O60566	IMSTLQGALAQESAcNNTLQQQKR;IMSTLQGALAQESAcNNTLQQQK	823189	705362	872612	478028	827889	879688	796914	990135	988930	927644		936182	833642	901597	490053	863553	961776	830296	956261	810086	724946		885190	796983	923827	435585	811025	949593	792547	914104	967438	820382
O60566_C578	BUB1B	O60566	TSESITSNEDVSPDVcDEFTGIEPLSEDAIITGFR	304122	160764	256957	117599	193473	213283	210713	270462	261307	226534		259268	178777	246930	133745	211841	258297	184242	265637	263550	212926		251129	174395	235052	142706	254461	243141	187828	267889	260874	197740
O60568_C691	PLOD3	O60568	GLDYEGGGcR	7.03566e+06	5.68196e+06	6.25323e+06	4.18712e+06	6.0223e+06	6.67442e+06	6.0518e+06	7.38418e+06	6.50747e+06	6.11093e+06		6.98961e+06	5.26107e+06	6.63849e+06	3.97754e+06	6.24603e+06	6.70784e+06	6.01355e+06	7.18574e+06	6.85778e+06	6.03173e+06		6.87426e+06	5.60098e+06	6.80965e+06	4.0701e+06	6.17332e+06	6.53044e+06	5.99353e+06	7.10114e+06	6.59206e+06	6.19518e+06
O60610_C1227	DIAPH1	O60610	AGcAVTSLLASELTKDDAMAAVPAKVSK;KAGcAVTSLLASELTKDDAMAAVPAK	5.92761e+06	4.28528e+06	6.0514e+06	3.02813e+06	5.15903e+06	4.95213e+06	5.10117e+06	5.5979e+06	5.70812e+06	4.90771e+06		5.69544e+06	4.3348e+06	5.45537e+06	2.88237e+06	4.74087e+06	4.98914e+06	5.05182e+06	6.29077e+06	5.61005e+06	5.07133e+06		5.76107e+06	4.15472e+06	5.45907e+06	3.22333e+06	5.26295e+06	5.17488e+06	4.82238e+06	5.91419e+06	5.89057e+06	5.39328e+06
O60610_C314	DIAPH1	O60610	VGcLQLINALITPAEELDFR	NA	NA	NA	NA	NA	NA	NA	NA	NA	NA		177090	124714	220340	112414	190922	202534	159761	193360	256793	219284		174424	189863	176615	135532	219756	213307	171936	194698	197969	183112
O60610_C964	DIAPH1	O60610	LQFSEQVENIKPEIVSVTAAcEELR	NA	NA	NA	NA	NA	NA	NA	NA	NA	NA		NA	NA	NA	NA	NA	NA	NA	NA	NA	NA		61788.7	55621.9	61808.1	50193.9	88703.7	75950.5	70517.3	81270.4	81651.8	72722.6
O60645_C161	EXOC3	O60645	LMDLEcSR	2.67146e+06	2.41322e+06	2.76095e+06	2.09108e+06	2.65362e+06	2.64185e+06	2.85679e+06	2.83249e+06	2.8072e+06	2.56972e+06		NA	NA	NA	NA	NA	NA	NA	NA	NA	NA		2.92752e+06	2.52719e+06	2.95953e+06	1.74293e+06	2.76135e+06	2.76773e+06	2.62645e+06	2.68405e+06	2.76607e+06	2.53555e+06
O60664_C341	PLIN3	O60664	DIAQQLQATcTSLGSSIQGLPTNVKDQVQQAR	2.49767e+06	2.15066e+06	2.42768e+06	1.33474e+06	2.34058e+06	2.5593e+06	2.01396e+06	2.60545e+06	2.80105e+06	2.15846e+06		2.40584e+06	1.91127e+06	2.62502e+06	1.64492e+06	1.87866e+06	2.52204e+06	2.23179e+06	2.56818e+06	2.91543e+06	2.20297e+06		2.30151e+06	2.12745e+06	2.2283e+06	1.52877e+06	2.53301e+06	2.32697e+06	2.11187e+06	2.73912e+06	2.77734e+06	2.26574e+06
O60664_C39	PLIN3	O60664	VASMPLISSTcDMVSAAYASTK	880786	749553	913397	569181	869187	834451	825500	973279	1.30672e+06	852852		843009	767888	887064	575677	995033	932277	816061	1.01222e+06	987612	958066		1.01262e+06	754223	880015	534938	878625	960533	742594	1.04998e+06	1.0379e+06	923477
O60664_C60	PLIN3	O60664	TVcDAAEK	4.8694e+06	4.14331e+06	4.60862e+06	1.86812e+06	3.75907e+06	5.08529e+06	3.61115e+06	3.95349e+06	4.70238e+06	4.10834e+06		4.65639e+06	3.61081e+06	4.35454e+06	2.49506e+06	3.67211e+06	4.53903e+06	3.87977e+06	5.01451e+06	4.25443e+06	4.20396e+06		4.56837e+06	3.47333e+06	4.32985e+06	3.04266e+06	3.80737e+06	4.42032e+06	3.9194e+06	4.68601e+06	4.18954e+06	4.27233e+06
O60684_C139	KPNA6	O60684	NENcTLQFEAAWALTNIASGTSQQTK	NA	NA	NA	NA	NA	NA	NA	NA	NA	NA		669376	518786	667354	394346	595627	567935	572432	661329	672153	582210		523820	731325	578728	291689	670900	607041	607048	736680	560372	593945
O60684_C296	KPNA6	O60684	IQAVIDSGVcR	NA	NA	NA	NA	NA	NA	NA	NA	NA	NA		767110	600282	754890	499675	709813	779341	694772	921267	807756	826757		NA	NA	NA	NA	NA	NA	NA	NA	NA	NA
O60684_C335	KPNA6	O60684	AVGNIVTGDDIQTQVILNcSALPCLLHLLSSPK	NA	NA	NA	NA	NA	NA	NA	NA	NA	NA		79712.9	64597	92459.7	69073	84142.8	103754	74753.8	94018.1	89324.4	90922.8		85741.4	75411.8	73082.4	50062.2	89143.8	84503.7	88456	106865	106868	82623.1
O60684_C340	KPNA6	O60684	AVGNIVTGDDIQTQVILNCSALPcLLHLLSSPK	31587.5	28960.8	39819.5	25091.7	50446.2	36261.1	36063.7	38928.7	46893.4	31367.9		NA	NA	NA	NA	NA	NA	NA	NA	NA	NA		NA	NA	NA	NA	NA	NA	NA	NA	NA	NA
O60684_C467	KPNA6	O60684	SGSGVNPYcGLIEEAYGLDKIEFLQSHENQEIYQK	2.02831e+06	1.70219e+06	1.79882e+06	1.41796e+06	2.33482e+06	2.18273e+06	2.06212e+06	2.27075e+06	2.4932e+06	2.35656e+06		2.0919e+06	1.66857e+06	1.97093e+06	1.3375e+06	2.26203e+06	2.19275e+06	2.21608e+06	2.63537e+06	2.08017e+06	2.19214e+06		2.37766e+06	1.6568e+06	2.11154e+06	1.46496e+06	2.02003e+06	2.5606e+06	1.8676e+06	2.26477e+06	2.53445e+06	1.64673e+06
O60701_C112	UGDH	O60701	YIEAcAR	1.89318e+06	1.78053e+06	1.96571e+06	1.20063e+06	2.0573e+06	2.18977e+06	1.7006e+06	2.32874e+06	2.524e+06	1.99981e+06		1.81867e+06	1.67342e+06	1.86133e+06	1.16903e+06	2.1447e+06	2.17659e+06	1.95611e+06	2.70338e+06	2.17976e+06	1.93722e+06		2.16456e+06	1.79514e+06	1.92902e+06	1.07912e+06	1.94346e+06	2.20703e+06	1.85237e+06	2.52702e+06	2.25132e+06	1.89013e+06
O60701_C241	UGDH	O60701	ISSINSISALcEATGADVEEVATAIGMDQR	765778	691659	825615	600868	970919	705189	895878	1.05653e+06	1.0343e+06	735218		841290	600032	693757	498093	745534	922883	879365	1.15471e+06	1.01262e+06	933660		843446	675450	862438	475784	910986	963367	744444	982605	991674	831755
O60701_C276	UGDH	O60701	ASVGFGGScFQK	8.87862e+06	9.25632e+06	9.30954e+06	6.09378e+06	9.96561e+06	1.00243e+07	8.86185e+06	1.19953e+07	1.09165e+07	9.18773e+06		9.65601e+06	8.59069e+06	1.05084e+07	6.36528e+06	8.91333e+06	1.12509e+07	8.91847e+06	1.10284e+07	9.32736e+06	9.93063e+06		9.87636e+06	8.4944e+06	1.05754e+07	5.5608e+06	9.59487e+06	1.08267e+07	9.52561e+06	1.12032e+07	9.21594e+06	9.61625e+06
O60716_C429	CTNND1	O60716	EVHLGAcGALK	4.31932e+06	4.36504e+06	4.08255e+06	2.78103e+06	3.75561e+06	4.40286e+06	4.19141e+06	4.36606e+06	4.05808e+06	3.9246e+06		4.64443e+06	3.53426e+06	4.27353e+06	2.44137e+06	3.54206e+06	4.79412e+06	3.99478e+06	4.69308e+06	4.00638e+06	4.32255e+06		4.43097e+06	3.71137e+06	4.18762e+06	2.51185e+06	4.02761e+06	4.46618e+06	3.78821e+06	4.53541e+06	4.53377e+06	4.05357e+06
O60716_C516	CTNND1	O60716	MEIVDHALHALTDEVIIPHSGWEREPNEDcKPR;EPNEDcKPR	2.03407e+06	1.38287e+06	2.02212e+06	1.14542e+06	1.29087e+06	1.93515e+06	1.98363e+06	2.06411e+06	2.39968e+06	1.47631e+06		2.03492e+06	1.37944e+06	1.95743e+06	1.16623e+06	1.79936e+06	1.78711e+06	1.68609e+06	2.16781e+06	2.0183e+06	1.69007e+06		1.83087e+06	1.52801e+06	1.92212e+06	1.16655e+06	1.87708e+06	2.00286e+06	1.64001e+06	2.0608e+06	2.10022e+06	1.6057e+06
O60716_C533	CTNND1	O60716	HIEWESVLTNTAGcLR	2.69675e+06	2.47099e+06	2.65589e+06	1.63951e+06	2.91925e+06	2.72261e+06	2.4826e+06	2.99444e+06	2.84754e+06	2.61679e+06		2.63544e+06	2.09417e+06	2.70811e+06	1.74679e+06	2.72502e+06	2.79908e+06	2.4689e+06	3.26082e+06	2.91292e+06	2.70726e+06		2.61338e+06	2.38944e+06	2.87618e+06	1.5901e+06	2.79839e+06	2.84489e+06	2.38382e+06	3.15276e+06	2.8069e+06	2.62242e+06
O60716_C618	CTNND1	O60716	YQEAAPNVANNTGPHAAScFGAKK;YQEAAPNVANNTGPHAAScFGAK	7.18153e+06	5.74194e+06	6.88576e+06	4.4623e+06	7.1847e+06	8.00167e+06	6.56851e+06	7.33272e+06	7.877e+06	6.72265e+06		7.59945e+06	6.27173e+06	7.59784e+06	4.34343e+06	6.24704e+06	7.25203e+06	7.08681e+06	7.82886e+06	6.86165e+06	6.82496e+06		7.43736e+06	6.43856e+06	7.96885e+06	4.3273e+06	6.54284e+06	7.09217e+06	6.48471e+06	7.55518e+06	7.00272e+06	7.09607e+06
O60716_C692	CTNND1	O60716	TPAILEASAGAIQNLcAGR	NA	NA	NA	NA	NA	NA	NA	NA	NA	NA		120146	104153	121607	79152.5	120571	140226	121888	150271	141887	132492		NA	NA	NA	NA	NA	NA	NA	NA	NA	NA
O60749_C332	SNX2	O60749	KLHVSVEALVcHR;KLHVSVEALVcHRK	354108	532507	367422	507074	1.1312e+06	632964	780941	777641	1.06269e+06	702502		NA	NA	NA	NA	NA	NA	NA	NA	NA	NA		686134	624519	789639	446638	632578	734416	684434	714159	793549	742981
O60763_C27	USO1	O60763	LcDRVASSTLLDDRR	396559	327010	392134	230141	338703	390244	303986	406340	417360	367721		NA	NA	NA	NA	NA	NA	NA	NA	NA	NA		NA	NA	NA	NA	NA	NA	NA	NA	NA	NA
O60763_C478	USO1	O60763	VQLATSIGNPPVSLLQQcTNILSQGSK	NA	NA	NA	NA	NA	NA	NA	NA	NA	NA		274157	214411	278912	163532	260484	275139	243053	335369	258109	266557		239878	202825	260185	166766	305214	265796	237824	350176	285519	255539
O60763_C678	USO1	O60763	cQNEQLQTAVTQQVSQIQQHKDQYNLLK	5.2359e+06	3.25767e+06	4.23366e+06	3.07047e+06	4.98423e+06	5.08741e+06	3.85776e+06	4.44922e+06	5.48096e+06	5.53594e+06		6.0634e+06	2.63271e+06	7.77916e+06	4.36302e+06	3.97757e+06	4.05825e+06	3.55157e+06	4.7832e+06	3.7436e+06	4.40559e+06		4.40708e+06	3.81614e+06	4.34629e+06	2.8244e+06	5.97127e+06	4.56468e+06	4.51616e+06	5.18337e+06	5.21115e+06	4.38006e+06
O60765_C505	ZNF354A	O60765	cNSSLSNHQR	731548	801749	852906	602570	744924	795298	791758	879134	776996	829805		803156	689332	816980	565626	802431	830515	803721	906110	755871	832946		NA	NA	NA	NA	NA	NA	NA	NA	NA	NA
O60783_C91	MRPS14	O60783	cVMTSRPR	1.09436e+07	1.04478e+07	1.14781e+07	8.23697e+06	1.26031e+07	1.15169e+07	1.23642e+07	1.31634e+07	1.3134e+07	1.1701e+07		1.12539e+07	1.10538e+07	1.2009e+07	7.81039e+06	1.2331e+07	1.30426e+07	1.14842e+07	1.37756e+07	1.13134e+07	1.15341e+07		1.14277e+07	1.20606e+07	1.12669e+07	7.96614e+06	1.171e+07	1.24043e+07	1.16131e+07	1.29784e+07	1.20315e+07	1.22765e+07
O60784_C415	TOM1	O60784	QQSTGAIPVTQAcLMEDIEQWLSTDVGNDAEEPK	257502	196929	241299	141213	178936	284850	227593	275879	288073	260450		263248	213735	183805	110927	276899	261115	182546	261843	299731	298874		211804	196138	284666	138887	241464	267196	229910	318305	252817	211539
O60826_C215	CCDC22	O60826	VASLLEHHALQLcQQTGR	971399	805364	805921	585280	938247	1.06951e+06	950421	1.0437e+06	1.12875e+06	977210		943224	821320	917473	637303	1.02481e+06	1.10913e+06	905321	1.07313e+06	953927	890160		1.04095e+06	803907	952373	638922	997677	954952	829052	1.0969e+06	1.00571e+06	955355
O60828_C60	PQBP1	O60828	VFDPScGLPYYWNADTDLVSWLSPHDPNSVVTK	2.23499e+06	1.84444e+06	2.59914e+06	1.60134e+06	2.12106e+06	2.24538e+06	2.08911e+06	2.8372e+06	2.87081e+06	2.67568e+06		2.0487e+06	1.9336e+06	2.40601e+06	1.39929e+06	2.3963e+06	2.58527e+06	2.36762e+06	2.81933e+06	2.59276e+06	2.58299e+06		2.41131e+06	2.15393e+06	2.39351e+06	1.41062e+06	2.69905e+06	2.40928e+06	1.83626e+06	2.76293e+06	2.39085e+06	2.50656e+06
O60831_C28	PRAF2	O60831	LAAPDPcDPQR	930419	1.01592e+06	1.06214e+06	644971	1.15269e+06	1.13981e+06	1.13627e+06	1.3439e+06	1.16476e+06	1.05153e+06		NA	NA	NA	NA	NA	NA	NA	NA	NA	NA		998939	922747	1.01201e+06	776038	1.14213e+06	1.06663e+06	1.15483e+06	1.22011e+06	1.25173e+06	1.09725e+06
O60832_C310	DKC1	O60832	DSAVNAIcYGAK	NA	NA	NA	NA	NA	NA	NA	NA	NA	NA		237379	182262	239211	128846	192533	243656	214418	228821	236804	245337		NA	NA	NA	NA	NA	NA	NA	NA	NA	NA
O60832_C74	DKC1	O60832	TTHYTPLAcGSNPLKR	1.04202e+07	8.2873e+06	1.0008e+07	6.82231e+06	8.56134e+06	9.4932e+06	9.10452e+06	1.01762e+07	9.72644e+06	8.16311e+06		9.36202e+06	7.84398e+06	9.71253e+06	6.58848e+06	8.29465e+06	9.70312e+06	1.03398e+07	1.01637e+07	1.03585e+07	8.39576e+06		9.10626e+06	9.36491e+06	1.08434e+07	5.99456e+06	8.52385e+06	8.98517e+06	8.36509e+06	1.04975e+07	1.03792e+07	8.70263e+06
O60841_C635	EIF5B	O60841	APIIcVLGHVDTGKTK;APIIcVLGHVDTGK	6.41116e+06	4.77282e+06	5.91765e+06	3.49304e+06	5.62513e+06	6.14969e+06	5.72843e+06	5.62362e+06	5.10688e+06	5.32177e+06		5.83832e+06	4.3176e+06	5.97401e+06	3.19208e+06	4.41762e+06	5.99177e+06	4.46283e+06	6.82401e+06	7.11844e+06	6.17959e+06		5.70998e+06	5.36953e+06	5.67735e+06	3.71341e+06	6.01066e+06	6.25609e+06	4.5622e+06	5.26355e+06	5.59135e+06	6.16215e+06
O60841_C749	EIF5B	O60841	cPFIVALNKIDRLYDWK;cPFIVALNKIDR	2.73229e+06	2.15239e+06	2.61188e+06	1.77018e+06	2.58652e+06	2.6828e+06	2.22473e+06	2.97226e+06	2.83806e+06	2.51114e+06		3.11903e+06	2.32524e+06	3.00885e+06	1.73936e+06	2.06217e+06	2.73425e+06	2.115e+06	3.14906e+06	2.42757e+06	2.50798e+06		2.56284e+06	2.29214e+06	2.80045e+06	1.73414e+06	2.35742e+06	2.78481e+06	2.23976e+06	3.12748e+06	2.80988e+06	2.41726e+06
O60841_C853	EIF5B	O60841	RLAHcEELR	1.09657e+07	9.93804e+06	1.10421e+07	6.86877e+06	1.05457e+07	1.02961e+07	9.64583e+06	1.13163e+07	1.06829e+07	9.98556e+06		1.11997e+07	9.17362e+06	1.10571e+07	8.20133e+06	9.91099e+06	1.01652e+07	9.44073e+06	1.18635e+07	1.1833e+07	8.57848e+06		9.70075e+06	1.0062e+07	1.08741e+07	6.7822e+06	1.15089e+07	1.05576e+07	8.64808e+06	1.0326e+07	1.25152e+07	1.0449e+07
O60870_C212	KIN	O60870	GAcSSSGATSSK	1.0624e+06	875560	1.00726e+06	533223	841535	1.12411e+06	828972	1.09975e+06	900911	969530		1.15014e+06	851430	920798	516790	875251	1.22066e+06	815193	1.13478e+06	783970	974225		1.13681e+06	931929	1.20101e+06	569027	768545	912076	878076	1.01931e+06	915664	910800
O60870_C43	KIN	O60870	cHCMSESHQR	3.76999e+06	2.88048e+06	3.7244e+06	2.47161e+06	2.91624e+06	3.44664e+06	3.16847e+06	3.30676e+06	3.1666e+06	3.75812e+06		3.46876e+06	2.74006e+06	3.80031e+06	2.55334e+06	2.89609e+06	3.77508e+06	3.23759e+06	3.26807e+06	3.71425e+06	3.15576e+06		3.77858e+06	3.58388e+06	3.34809e+06	2.79033e+06	2.65024e+06	3.19892e+06	2.86101e+06	3.61332e+06	3.50216e+06	3.28278e+06
O60879_C159	DIAPH2	O60879	NSKHEcTLSSQEYVHELR;HEcTLSSQEYVHELR	3.33595e+06	2.67977e+06	2.52362e+06	1.87905e+06	3.26742e+06	2.83796e+06	2.27312e+06	3.06501e+06	2.847e+06	3.0449e+06		3.17456e+06	2.55551e+06	2.81852e+06	1.82847e+06	2.76949e+06	3.26611e+06	2.61987e+06	3.67715e+06	2.29378e+06	2.86157e+06		2.97621e+06	2.87094e+06	3.12865e+06	1.84881e+06	2.63126e+06	3.01796e+06	2.53784e+06	3.43251e+06	2.4609e+06	2.95996e+06
O60879_C484	DIAPH2	O60879	QRLDIDLTHLIDScVNK	1.09689e+06	1.10932e+06	1.18789e+06	681900	1.30739e+06	1.16251e+06	1.1497e+06	1.37967e+06	1.51907e+06	1.3065e+06		1.30453e+06	1.3249e+06	1.221e+06	811602	1.09477e+06	1.07803e+06	1.17418e+06	1.33406e+06	1.40666e+06	1.16054e+06		1.27761e+06	1.01673e+06	1.37444e+06	725467	1.17465e+06	1.3193e+06	1.03459e+06	1.35372e+06	1.38728e+06	1.24647e+06
O60879_C775	DIAPH2	O60879	ILNELAELKNEYDDLcEPEQFGVVMSSVK	54064.8	55968	62577	40510.5	72919.4	52706.5	59943.1	69122	73571.2	52768.9		NA	NA	NA	NA	NA	NA	NA	NA	NA	NA		NA	NA	NA	NA	NA	NA	NA	NA	NA	NA
O60884_C308	DNAJA2	O60884	VIEPGcVR	5.20827e+06	4.30502e+06	4.6257e+06	3.2357e+06	4.97569e+06	4.81223e+06	4.30531e+06	5.46895e+06	5.06986e+06	4.78757e+06		5.31257e+06	3.99389e+06	4.72605e+06	3.18871e+06	4.51455e+06	5.20262e+06	4.38442e+06	5.75884e+06	5.23483e+06	4.47782e+06		5.12965e+06	4.32686e+06	5.37835e+06	2.50035e+06	4.60969e+06	4.97236e+06	4.32393e+06	5.75763e+06	5.54028e+06	4.25519e+06
O60885_C356	BRD4	O60885	cCSGILK	758721	648301	717510	492319	639045	701301	614508	754129	744433	708771		NA	NA	NA	NA	NA	NA	NA	NA	NA	NA		NA	NA	NA	NA	NA	NA	NA	NA	NA	NA
O60885_C429	BRD4	O60885	LMFSNcYKYNPPDHEVVAMAR;LMFSNcYK	1.16863e+06	1.14432e+06	1.40121e+06	984238	1.25e+06	1.21843e+06	1.23646e+06	1.48633e+06	1.60561e+06	1.31173e+06		NA	NA	NA	NA	NA	NA	NA	NA	NA	NA		1.41686e+06	1.12886e+06	1.42336e+06	811227	1.23235e+06	1.45589e+06	1.20775e+06	1.52346e+06	1.3713e+06	1.26822e+06
O60885_C674	BRD4	O60885	YVTScLR	4.55993e+06	4.06493e+06	4.38751e+06	2.79751e+06	4.66442e+06	4.87583e+06	4.02547e+06	5.19233e+06	5.19173e+06	4.65924e+06		4.97529e+06	3.71796e+06	4.90786e+06	2.80924e+06	4.29498e+06	4.98204e+06	3.97759e+06	5.30228e+06	4.88336e+06	4.5683e+06		4.40457e+06	3.3993e+06	4.17998e+06	2.65571e+06	4.94259e+06	5.19407e+06	4.24382e+06	5.88635e+06	5.44634e+06	4.06618e+06
O60907_C238	TBL1X	O60907	GHESEVFIcAWNPVSDLLASGSGDSTAR	420852	419787	491493	362641	669372	508556	545630	611527	572279	519537		415197	346282	640953	402793	581902	556941	308517	682076	712399	474613		513349	429957	541553	336621	571168	582241	435525	445660	670177	595422
O60934_C478	NBN	O60934	ERDEENQEMSScK	5.27162e+06	4.81631e+06	5.08866e+06	2.73152e+06	5.20401e+06	5.44459e+06	4.23054e+06	5.79584e+06	5.67037e+06	5.1519e+06		5.02697e+06	4.30032e+06	5.37964e+06	2.87406e+06	4.67675e+06	5.48072e+06	5.31703e+06	5.99739e+06	5.34368e+06	5.01841e+06		5.39707e+06	4.41302e+06	5.81813e+06	2.79492e+06	4.99494e+06	5.1351e+06	4.61481e+06	5.5708e+06	5.39139e+06	5.28479e+06
O60934_C487	NBN	O60934	IETScSLLEQTQPATPSLWK	3.2701e+06	3.1404e+06	3.47126e+06	2.11321e+06	3.44309e+06	3.48402e+06	3.02136e+06	3.92742e+06	3.74359e+06	3.53906e+06		3.33882e+06	2.3118e+06	3.6583e+06	2.4619e+06	4.48483e+06	3.49587e+06	3.03101e+06	3.55989e+06	3.57776e+06	3.2988e+06		3.57976e+06	2.79704e+06	3.80944e+06	2.24421e+06	3.21111e+06	3.70488e+06	3.19525e+06	3.84223e+06	3.48612e+06	3.34893e+06
O60941_C560	DTNB	O60941	STSAGSTPTHcPQDSLSGVGGDVQEAFAQGTRR	1.57981e+06	1.50856e+06	1.37578e+06	951678	1.69398e+06	1.55549e+06	1.52808e+06	1.70574e+06	1.57034e+06	1.60507e+06		1.71479e+06	1.23488e+06	1.40671e+06	878041	1.66325e+06	1.70541e+06	1.48347e+06	1.74964e+06	1.70281e+06	1.53554e+06		1.44662e+06	1.4978e+06	1.63904e+06	1.03623e+06	1.63711e+06	1.52499e+06	1.55558e+06	1.62642e+06	1.57653e+06	1.50825e+06
O60942_C419	RNGTT	O60942	NKPFFDIcTSR	4.38476e+06	3.73277e+06	4.21042e+06	2.94897e+06	4.06708e+06	4.77648e+06	4.17184e+06	4.58612e+06	4.77836e+06	4.25126e+06		4.61051e+06	3.65142e+06	4.40269e+06	2.69659e+06	4.0303e+06	4.47408e+06	4.14671e+06	4.95231e+06	4.42894e+06	4.51453e+06		4.35762e+06	3.66636e+06	4.43726e+06	2.5825e+06	4.35013e+06	4.51325e+06	4.04553e+06	5.12105e+06	4.6259e+06	4.20848e+06
O75027_C747	ABCB7	O75027	GcGNCSC	100654	98880	105544	53472.6	80458.7	105771	83496.3	96006.9	93009	89911.5		NA	NA	NA	NA	NA	NA	NA	NA	NA	NA		NA	NA	NA	NA	NA	NA	NA	NA	NA	NA
O75027_C750	ABCB7	O75027	GCGNcSC	NA	NA	NA	NA	NA	NA	NA	NA	NA	NA		226524	161902	187531	103631	166264	212433	158619	238087	186140	201082		NA	NA	NA	NA	NA	NA	NA	NA	NA	NA
O75044_C1020	SRGAP2	O75044	SASTAGDIAcAFRPVK	1.34675e+06	1.04413e+06	1.39861e+06	751425	1.18168e+06	1.31357e+06	1.00025e+06	1.20833e+06	1.39185e+06	1.28317e+06		NA	NA	NA	NA	NA	NA	NA	NA	NA	NA		1.26457e+06	1.06963e+06	1.2817e+06	832639	1.19241e+06	1.23072e+06	1.05542e+06	1.38941e+06	1.28253e+06	1.32074e+06
O75044_C357	SRGAP2	O75044	FEFQPHMGDMASQLcAQQPVQSELVQR	115607	101222	117841	73176.2	118162	124130	108167	122246	127611	121930		NA	NA	NA	NA	NA	NA	NA	NA	NA	NA		NA	NA	NA	NA	NA	NA	NA	NA	NA	NA
O75044_C370	SRGAP2	O75044	cQQLQSR	NA	NA	NA	NA	NA	NA	NA	NA	NA	NA		NA	NA	NA	NA	NA	NA	NA	NA	NA	NA		78053.3	66559.4	68209.8	44967	60042.3	81594.1	64922	68929	82241	66286.4
O75044_C486	SRGAP2	O75044	TDcSLAR	1.11492e+07	9.2669e+06	9.70426e+06	5.06956e+06	1.03005e+07	9.57036e+06	1.12001e+07	1.26584e+07	1.11359e+07	9.51233e+06		9.56596e+06	8.97645e+06	1.10233e+07	6.29719e+06	1.03718e+07	1.03599e+07	9.80064e+06	1.15551e+07	1.11828e+07	1.04342e+07		1.02659e+07	9.59977e+06	1.03792e+07	6.17727e+06	9.47498e+06	1.11486e+07	9.33347e+06	1.14223e+07	1.13555e+07	1.03496e+07
O75044_C511	SRGAP2	O75044	KQDSSQAIPLVVEScIR	NA	NA	NA	NA	NA	NA	NA	NA	NA	NA		NA	NA	NA	NA	NA	NA	NA	NA	NA	NA		242043	216768	280750	169078	306173	285357	241292	292394	274569	273483
O75044_C820	SRGAP2	O75044	AGAScPSGGHVADIYLANINK	7.34062e+06	4.88583e+06	7.24884e+06	5.13125e+06	6.12165e+06	6.24979e+06	5.4886e+06	6.28628e+06	6.69699e+06	6.47258e+06		7.35985e+06	5.10715e+06	7.43888e+06	3.81558e+06	5.75145e+06	6.91388e+06	5.3425e+06	7.76536e+06	6.27889e+06	6.14892e+06		6.94719e+06	5.62292e+06	6.89708e+06	3.94439e+06	6.31838e+06	6.35757e+06	6.04544e+06	7.19807e+06	6.46937e+06	6.12202e+06
O75044_C873	SRGAP2	O75044	SDSHGLSSSLTDSSSPGVGAScRPSSQPIMSQSLPK	3.00078e+06	2.46876e+06	3.1424e+06	1.95207e+06	2.87576e+06	2.81055e+06	2.51648e+06	2.98568e+06	3.15414e+06	2.71576e+06		2.44702e+06	1.94794e+06	2.6962e+06	1.94277e+06	2.68818e+06	3.7098e+06	2.73117e+06	3.50097e+06	3.07921e+06	2.75432e+06		2.82801e+06	2.41064e+06	3.20605e+06	1.81259e+06	2.86662e+06	3.03618e+06	2.57984e+06	2.85259e+06	3.14251e+06	2.87433e+06
O75044_C893	SRGAP2	O75044	EGPDKcSISGHGSLNSISR	4.9278e+06	3.60988e+06	5.34702e+06	2.95185e+06	3.75584e+06	4.87776e+06	3.666e+06	4.61887e+06	4.57814e+06	4.45998e+06		4.87144e+06	3.65213e+06	4.46148e+06	2.86106e+06	4.20069e+06	5.02234e+06	4.60109e+06	4.78001e+06	4.28879e+06	4.0541e+06		4.51532e+06	3.93612e+06	4.68649e+06	2.3334e+06	3.8707e+06	4.92491e+06	4.3731e+06	4.98289e+06	4.76745e+06	4.40275e+06
O75044_C98	SRGAP2	O75044	KDQNVLSPVNcWNLLLNQVKR;DQNVLSPVNcWNLLLNQVKR	1.23331e+06	1.07861e+06	1.32451e+06	920514	1.43879e+06	1.25039e+06	1.36229e+06	1.383e+06	1.40568e+06	1.26811e+06		1.3024e+06	958582	1.26222e+06	853060	1.34877e+06	1.34936e+06	1.24282e+06	1.49347e+06	1.33534e+06	1.39501e+06		1.29584e+06	1.09131e+06	1.25139e+06	850187	1.11916e+06	1.52988e+06	1.12285e+06	1.50266e+06	1.44661e+06	1.35275e+06
O75083_C382	WDR1	O75083	MTVDESGQLIScSMDDTVR	169305	148020	173633	116194	200468	188826	178110	213234	218423	177876		NA	NA	NA	NA	NA	NA	NA	NA	NA	NA		NA	NA	NA	NA	NA	NA	NA	NA	NA	NA
O75083_C438	WDR1	O75083	cFSIDNPGYEPEVVAVHPGGDTVAIGGVDGNVR	NA	NA	NA	NA	NA	NA	NA	NA	NA	NA		236279	177598	191902	130000	200215	230316	169543	266714	227465	181636		NA	NA	NA	NA	NA	NA	NA	NA	NA	NA
O75116_C1257	ROCK2	O75116	SNYIcHK	NA	NA	NA	NA	NA	NA	NA	NA	NA	NA		1.47518e+06	1.21105e+06	1.70062e+06	1.10927e+06	1.28794e+06	1.51202e+06	1.51716e+06	1.7384e+06	1.45537e+06	1.37601e+06		NA	NA	NA	NA	NA	NA	NA	NA	NA	NA
O75116_C330	ROCK2	O75116	NLIcAFLTDREVR	195297	150189	162964	98027.6	161441	197439	156136	200849	200097	172286		NA	NA	NA	NA	NA	NA	NA	NA	NA	NA		NA	NA	NA	NA	NA	NA	NA	NA	NA	NA
O75116_C428	ROCK2	O75116	AFVGNQLPFIGFTYYRENLLLSDSPScR	247581	277098	274030	169394	350461	260530	288420	320665	380003	287244		260857	252052	333634	184800	295930	323681	264493	369208	299849	270923		249350	263487	271727	197455	313542	305115	299094	339416	327403	288837
O75116_C607	ROCK2	O75116	NcLLETAK	NA	NA	NA	NA	NA	NA	NA	NA	NA	NA		NA	NA	NA	NA	NA	NA	NA	NA	NA	NA		2.82424e+06	2.03134e+06	2.81904e+06	1.62712e+06	2.313e+06	2.77609e+06	2.30967e+06	3.33583e+06	3.07173e+06	2.46161e+06
O75116_C804	ROCK2	O75116	cLTQNDLK	850199	847024	886823	494345	760695	1.01308e+06	775714	943490	848467	809359		NA	NA	NA	NA	NA	NA	NA	NA	NA	NA		777992	683362	808806	473681	953128	910883	852187	989320	942210	837624
O75127_C183	PTCD1	O75127	LQPMESNYTVLIGGcGR	885804	850632	813064	597574	1.25609e+06	861329	1.0901e+06	818413	1.04219e+06	1.20945e+06		851563	888584	1.02065e+06	578445	995877	1.04709e+06	872543	1.12516e+06	1.02869e+06	1.01604e+06		817624	849585	1.02484e+06	568736	1.05902e+06	1.02677e+06	954312	1.16048e+06	1.02894e+06	934331
O75127_C218	PTCD1	O75127	DLEPSDATYTALFNVcAESPWKDSALQSALK	NA	NA	NA	NA	NA	NA	NA	NA	NA	NA		306570	283137	334841	225958	287364	315219	298990	401794	323482	275550		293005	292722	310642	221926	304901	351491	272074	385230	335232	285683
O75127_C332	PTCD1	O75127	DcGLGDPQVASELLLKPR	NA	NA	NA	NA	NA	NA	NA	NA	NA	NA		NA	NA	NA	NA	NA	NA	NA	NA	NA	NA		141707	129453	144144	101222	149380	159882	119755	131382	139007	166574
O75127_C559	PTCD1	O75127	GLVPNLQTFcNLAIGCHRPK	NA	NA	NA	NA	NA	NA	NA	NA	NA	NA		990399	735176	973241	621120	892831	986249	917680	1.14727e+06	929996	821652		NA	NA	NA	NA	NA	NA	NA	NA	NA	NA
O75127_C695	PTCD1	O75127	TKPQGDQDTGKEADDGcALGGR	3.61781e+06	2.9942e+06	3.03647e+06	1.8168e+06	2.93765e+06	3.57254e+06	2.44287e+06	3.84899e+06	3.72946e+06	2.95316e+06		3.38904e+06	2.62897e+06	3.3325e+06	2.06249e+06	2.76159e+06	3.38861e+06	2.50305e+06	4.21255e+06	3.614e+06	3.05714e+06		3.47041e+06	2.22986e+06	3.11205e+06	2.04162e+06	3.20199e+06	3.14979e+06	2.73237e+06	3.94813e+06	3.58394e+06	3.47979e+06
O75131_C249	CPNE3	O75131	SSPVEFEcINEK	NA	NA	NA	NA	NA	NA	NA	NA	NA	NA		118497	99998.1	110977	64969.5	94058.2	118251	89277.9	130037	120919	102261		NA	NA	NA	NA	NA	NA	NA	NA	NA	NA
O75131_C5	CPNE3	O75131	AAQcVTK	2.65304e+07	2.01931e+07	2.46975e+07	1.04628e+07	1.99921e+07	2.0193e+07	1.93562e+07	2.48105e+07	2.10283e+07	2.04931e+07		2.78405e+07	2.07591e+07	2.3008e+07	1.09548e+07	1.81457e+07	2.11033e+07	1.87943e+07	2.2382e+07	2.44807e+07	2.02888e+07		2.53274e+07	1.94944e+07	2.3438e+07	1.34896e+07	1.99189e+07	2.14478e+07	1.83791e+07	2.57533e+07	2.26905e+07	1.78181e+07
O75131_C506	CPNE3	O75131	EALAQcVLAEIPQQVVGYFNTYK	293929	260790	315340	251647	593315	317226	334639	323468	439972	338218		363285	294232	293218	247824	370489	385987	300444	424304	430303	358456		260935	287350	280965	257217	480813	273725	406124	376304	501185	343927
O75131_C54	CPNE3	O75131	IKNcLNPQFSK	NA	NA	NA	NA	NA	NA	NA	NA	NA	NA		546472	474169	434984	368625	446553	503991	449073	569663	536084	525169		NA	NA	NA	NA	NA	NA	NA	NA	NA	NA
O75145_C829	PPFIA3	O75145	KHELLEEAcR	NA	NA	NA	NA	NA	NA	NA	NA	NA	NA		NA	NA	NA	NA	NA	NA	NA	NA	NA	NA		244006	202281	270781	150977	221805	240886	203020	287754	248571	217550
O75150_C210	RNF40	O75150	RVEELcQR	3.29436e+06	2.56668e+06	2.82088e+06	1.76089e+06	3.22189e+06	3.43273e+06	2.63261e+06	3.6293e+06	3.54413e+06	2.83414e+06		2.98324e+06	2.5392e+06	2.93973e+06	1.44507e+06	3.12073e+06	3.53308e+06	2.60524e+06	3.68573e+06	3.77633e+06	3.10926e+06		2.92484e+06	2.6705e+06	3.09043e+06	1.60995e+06	3.02522e+06	3.28687e+06	2.72683e+06	3.74169e+06	3.66767e+06	2.99361e+06
O75150_C69	RNF40	O75150	QAcEDELRER	1.08193e+06	883854	1.11188e+06	694173	1.05971e+06	1.0646e+06	972968	1.15729e+06	1.18508e+06	1.01736e+06		1.01457e+06	876598	1.04917e+06	622357	1.09063e+06	1.17333e+06	1.00859e+06	1.28999e+06	1.05466e+06	1.04896e+06		NA	NA	NA	NA	NA	NA	NA	NA	NA	NA
O75150_C890	RNF40	O75150	EIQPcLAESR	165840	160254	184620	121009	170414	169490	175218	185885	178866	176038		NA	NA	NA	NA	NA	NA	NA	NA	NA	NA		174183	141844	173732	106975	195376	193182	161691	181408	190578	168667
O75150_C950	RNF40	O75150	LTCPcCNTR	8.95672e+06	7.82368e+06	8.34274e+06	5.59042e+06	8.99565e+06	8.50452e+06	7.29141e+06	8.99001e+06	8.51886e+06	8.09152e+06		8.72174e+06	7.37215e+06	8.54977e+06	5.97591e+06	8.21709e+06	8.92611e+06	7.83795e+06	9.16144e+06	8.4219e+06	7.93869e+06		8.82477e+06	7.73581e+06	9.4245e+06	5.71672e+06	8.96927e+06	8.18187e+06	7.90903e+06	8.62988e+06	8.41934e+06	7.34104e+06
O75150_C986	RNF40	O75150	cNAAFGAHDFHR	926940	784277	838261	540248	831003	895368	791031	883811	893017	874912		NA	NA	NA	NA	NA	NA	NA	NA	NA	NA		856551	755608	881226	578010	824178	905641	802641	897085	933800	824127
O75152_C209	ZC3H11A	O75152	QGEcLNFGIK	6.86297e+06	4.77524e+06	6.49953e+06	3.48705e+06	5.09748e+06	5.4864e+06	4.98418e+06	5.88676e+06	6.72486e+06	5.29982e+06		6.01039e+06	4.88452e+06	6.06772e+06	3.72282e+06	5.52899e+06	5.92546e+06	4.78321e+06	6.55383e+06	6.0338e+06	5.60688e+06		6.24069e+06	4.92142e+06	5.89157e+06	3.38973e+06	5.41593e+06	6.18737e+06	5.16984e+06	6.20682e+06	6.32063e+06	5.44662e+06
O75152_C431	ZC3H11A	O75152	KDTTcIK	8.92208e+06	6.7968e+06	8.62812e+06	4.76911e+06	6.90382e+06	8.09638e+06	7.50221e+06	9.21026e+06	9.26457e+06	7.90618e+06		NA	NA	NA	NA	NA	NA	NA	NA	NA	NA		8.42863e+06	6.53807e+06	8.50648e+06	5.28122e+06	8.00205e+06	8.08127e+06	7.00424e+06	9.78202e+06	8.30255e+06	8.07299e+06
O75152_C588	ZC3H11A	O75152	SVLTPLRGDVAScNTQVAEKPVLTAVPGITR	1.28803e+07	1.37969e+07	1.40771e+07	8.57322e+06	1.40515e+07	1.40721e+07	1.43806e+07	1.62121e+07	1.54025e+07	1.39482e+07		1.43006e+07	1.20241e+07	1.47511e+07	7.88678e+06	1.34675e+07	1.53089e+07	1.26638e+07	1.82552e+07	1.61327e+07	1.36094e+07		1.33712e+07	1.00162e+07	1.78134e+07	7.66517e+06	1.46096e+07	1.78329e+07	1.44985e+07	1.47458e+07	1.39027e+07	1.28679e+07
O75152_C636	ZC3H11A	O75152	cAAQTLEKR	2.03247e+07	1.76507e+07	2.15672e+07	1.17236e+07	2.03649e+07	2.11271e+07	1.72728e+07	2.15692e+07	2.09676e+07	2.06783e+07		2.36146e+07	1.5813e+07	2.2198e+07	1.15447e+07	1.73769e+07	2.29397e+07	1.80468e+07	2.21849e+07	2.00053e+07	1.95222e+07		2.30869e+07	1.69206e+07	1.90305e+07	1.34601e+07	2.01596e+07	2.22065e+07	1.7804e+07	2.26609e+07	2.02017e+07	1.77151e+07
O75153_C1196	CLUH	O75153	cLTQQAVALQR	621322	481819	577071	327548	515851	617021	522336	639223	632332	582084		723550	459517	578238	297712	498198	583532	509922	679906	633216	552816		NA	NA	NA	NA	NA	NA	NA	NA	NA	NA
O75153_C153	CLUH	O75153	SLDPSDAFNGVDcNSLSFLSVFTDGDLGDSGK;SLDPSDAFNGVDcNSLSFLSVFTDGDLGDSGKR	1.45665e+06	1.22936e+06	2.19355e+06	1.09417e+06	2.11927e+06	1.53007e+06	1.78222e+06	2.10145e+06	2.63274e+06	1.7932e+06		1.07132e+06	1.8693e+06	2.35945e+06	578341	1.79619e+06	1.97437e+06	1.83624e+06	2.89775e+06	2.16587e+06	1.38385e+06		1.63956e+06	1.4887e+06	1.70449e+06	1.54631e+06	1.71944e+06	1.9442e+06	1.74942e+06	2.31306e+06	1.85065e+06	1.97685e+06
O75153_C333	CLUH	O75153	IATPFQVYSWTAPQAEHAMDcVRAEDAYTSR;IATPFQVYSWTAPQAEHAMDcVR	1.84247e+06	2.00226e+06	2.33016e+06	1.72251e+06	2.36093e+06	2.38689e+06	2.24372e+06	2.27149e+06	2.48764e+06	2.41966e+06		2.13718e+06	1.82754e+06	1.91165e+06	1.6195e+06	2.47886e+06	2.38044e+06	2.452e+06	2.39168e+06	2.63946e+06	2.22623e+06		2.07138e+06	1.9776e+06	2.23215e+06	1.6291e+06	2.35194e+06	2.39172e+06	2.39042e+06	2.43408e+06	2.39707e+06	2.20673e+06
O75153_C732	CLUH	O75153	FNPDIFSPGVRFPEScQDEVR	910906	882717	866565	763865	1.30376e+06	1.10913e+06	1.11998e+06	1.15157e+06	1.14899e+06	1.20593e+06		944138	835171	930436	758747	1.20658e+06	1.12512e+06	1.10853e+06	1.29956e+06	1.22188e+06	1.03324e+06		892932	940126	895101	814776	1.19306e+06	1.1195e+06	1.08064e+06	1.28932e+06	1.21056e+06	1.02739e+06
O75155_C179	CAND2	O75155	LGVPLGAFHASLLHcLLPQLSSPR	NA	NA	NA	NA	NA	NA	NA	NA	NA	NA		66511.8	63601.5	73756.7	64993.3	107727	74014.9	79141.8	86652.1	92616.8	92859.1		NA	NA	NA	NA	NA	NA	NA	NA	NA	NA
O75157_C158	TSC22D2	O75157	SVSGALASTLAAAATSAPAPGAPGGPQLAGSSAGPVTAAPSQPPTTcSSR	358797	365525	319434	256581	506666	462141	464922	492012	515730	340651		507289	315219	445333	258305	439677	400751	348891	492349	470654	403993		352399	373347	395258	442089	392160	419660	423185	418932	421619	443812
O75164_C430	KDM4A	O75164	EDLSSEQYEMTEcPAALAPVRPTHSSVR	NA	NA	NA	NA	NA	NA	NA	NA	NA	NA		197729	178464	196670	130997	224693	216433	179697	247326	224276	218237		NA	NA	NA	NA	NA	NA	NA	NA	NA	NA
O75164_C560	KDM4A	O75164	VTVGEPcTR	2.6494e+06	2.24825e+06	2.64883e+06	1.59543e+06	2.52449e+06	2.69645e+06	2.44845e+06	2.9597e+06	2.73266e+06	2.70731e+06		NA	NA	NA	NA	NA	NA	NA	NA	NA	NA		2.76464e+06	2.41196e+06	2.73556e+06	1.46136e+06	2.31272e+06	2.77108e+06	2.46735e+06	2.91329e+06	2.86915e+06	2.50386e+06
O75165_C1432	DNAJC13	O75165	ESPLLPAATELAFHTVNcSALNAEELRR	NA	NA	NA	NA	NA	NA	NA	NA	NA	NA		142525	145989	154066	111603	191036	158084	184718	187252	210711	187483		154047	146575	175887	114915	186138	178919	189581	216853	161772	148780
O75165_C2082	DNAJC13	O75165	VIHALSENELcVR	512310	509720	500784	365235	550847	527917	447257	599291	588084	562601		NA	NA	NA	NA	NA	NA	NA	NA	NA	NA		540488	480225	588172	330655	541759	543062	506747	606462	513122	513353
O75170_C247	PPP6R2	O75170	DQGSQLQEALEPDPLLTALESQDcVEQLLK	NA	NA	NA	NA	NA	NA	NA	NA	NA	NA		NA	NA	NA	NA	NA	NA	NA	NA	NA	NA		68944.9	60276.6	69557.5	43748.3	60237.5	85884.8	57852.3	84992	75418.9	56601.2
O75170_C37	PPP6R2	O75170	LLDKEHVTLQELMDEDDILQEcK	NA	NA	NA	NA	NA	NA	NA	NA	NA	NA		NA	NA	NA	NA	NA	NA	NA	NA	NA	NA		78065.5	76513.4	103174	82007.8	108716	106281	98754.3	114313	119638	104043
O75170_C49	PPP6R2	O75170	LLDFLcR	NA	NA	NA	NA	NA	NA	NA	NA	NA	NA		NA	NA	NA	NA	NA	NA	NA	NA	NA	NA		204169	172811	205678	104945	176822	208574	171204	198172	205644	176417
O75170_C511	PPP6R2	O75170	GLPADcR	1.47924e+06	1.20342e+06	1.29562e+06	839327	1.344e+06	1.40373e+06	1.24578e+06	1.45924e+06	1.50526e+06	1.31859e+06		1.40505e+06	1.12481e+06	1.41259e+06	832515	1.33464e+06	1.46312e+06	1.22507e+06	1.55128e+06	1.49618e+06	1.24895e+06		1.40328e+06	1.19524e+06	1.39336e+06	850025	1.31593e+06	1.41585e+06	1.27538e+06	1.56769e+06	1.38383e+06	1.29363e+06
O75170_C769	PPP6R2	O75170	cSSPVDTECSHAEGSR	288270	251790	266238	206939	264681	291833	276261	337163	301086	282119		NA	NA	NA	NA	NA	NA	NA	NA	NA	NA		NA	NA	NA	NA	NA	NA	NA	NA	NA	NA
O75170_C880	PPP6R2	O75170	LLSPAcPAPK	3.31222e+06	2.55316e+06	3.1584e+06	1.72502e+06	3.39058e+06	3.32952e+06	2.62563e+06	3.67581e+06	3.67126e+06	3.17612e+06		3.08898e+06	2.27943e+06	3.2033e+06	1.89632e+06	2.76985e+06	3.64889e+06	2.68211e+06	3.66246e+06	3.74522e+06	3.64117e+06		3.45647e+06	2.62852e+06	3.05569e+06	1.82296e+06	3.14275e+06	3.34646e+06	2.83188e+06	3.48488e+06	3.74146e+06	3.10665e+06
O75175_C600	CNOT3	O75175	DIILSSTSAPPASAQPPLQLSEVNIPLSLGVcPLGPVPLTK	353390	321336	402798	297538	588360	278622	558887	425900	590323	381490		308773	319267	425569	253804	507214	446091	565124	490225	495595	386985		426242	390535	415473	289524	444965	393142	402702	451864	465036	519162
O75177_C47	SS18L1	O75177	TAEcTQYQQILHR	2.24457e+06	2.01692e+06	2.31922e+06	1.52913e+06	2.87039e+06	2.26272e+06	2.17998e+06	2.44361e+06	2.52557e+06	2.0733e+06		2.38075e+06	1.82627e+06	2.23369e+06	1.43411e+06	2.11191e+06	2.45255e+06	2.25409e+06	3.21532e+06	2.65175e+06	1.90496e+06		2.35895e+06	2.02175e+06	2.29017e+06	1.39926e+06	2.3511e+06	2.4978e+06	2.23959e+06	2.7641e+06	2.37696e+06	2.16572e+06
O75179_C1622	ANKRD17	O75179	ISScSDESSNSNSSR	257187	192908	191988	103872	182538	208641	196162	242051	227804	210263		241917	179658	188936	112936	196147	238499	166528	238038	262598	188157		273580	160019	205602	93987.4	209757	208323	166299	254530	231563	209755
O75179_C1690	ANKRD17	O75179	LSETISEGTSNSLSTcTK	2.61312e+06	2.36888e+06	3.13875e+06	1.64865e+06	3.25722e+06	2.41436e+06	2.69315e+06	3.05789e+06	3.66377e+06	2.78064e+06		3.02934e+06	2.4577e+06	3.07532e+06	1.76495e+06	2.54426e+06	3.17257e+06	2.44453e+06	3.30112e+06	3.07716e+06	2.76949e+06		3.13868e+06	2.46712e+06	3.12698e+06	1.82127e+06	2.64491e+06	2.87607e+06	2.39577e+06	3.32268e+06	2.9994e+06	2.84356e+06
O75179_C242	ANKRD17	O75179	SLAEAcSEGDVNAVRK	1.36616e+06	1.37795e+06	1.66642e+06	1.10182e+06	1.69058e+06	1.84217e+06	1.53587e+06	1.89798e+06	1.98126e+06	1.57743e+06		1.66796e+06	1.32953e+06	1.79552e+06	1.0147e+06	1.64977e+06	1.7895e+06	1.46593e+06	2.03226e+06	1.64878e+06	1.63106e+06		1.65151e+06	1.3135e+06	1.72439e+06	990754	1.59617e+06	1.70633e+06	1.54245e+06	1.93644e+06	1.95544e+06	1.59248e+06
O75179_C58	ANKRD17	O75179	VcDLLLK	1.27744e+07	1.13838e+07	1.30731e+07	8.11138e+06	1.33643e+07	1.29967e+07	1.08444e+07	1.42823e+07	1.39256e+07	1.23692e+07		1.24838e+07	1.0737e+07	1.27143e+07	8.27276e+06	1.3284e+07	1.30006e+07	1.19449e+07	1.52239e+07	1.33875e+07	1.20065e+07		1.3954e+07	9.75499e+06	1.35499e+07	6.78917e+06	1.23509e+07	1.30712e+07	1.29369e+07	1.44622e+07	1.37269e+07	1.23179e+07
O75179_C906	ANKRD17	O75179	IQLQQQQQQScQHLGLLTPVGVGEQLSEGDYAR	1.21521e+06	1.07412e+06	1.04989e+06	697944	1.04594e+06	1.21527e+06	1.21129e+06	1.2481e+06	1.36108e+06	1.41065e+06		1.26231e+06	959790	1.12414e+06	736372	1.17279e+06	1.25212e+06	1.20098e+06	1.37532e+06	1.24939e+06	1.19629e+06		1.15896e+06	1.06877e+06	1.30054e+06	686283	1.28308e+06	1.40287e+06	1.11433e+06	1.21383e+06	1.36199e+06	938843
O75182_C394	SIN3B	O75182	EIDYAScKR	3.04319e+06	2.67682e+06	2.8832e+06	1.87463e+06	2.63144e+06	3.02474e+06	2.84044e+06	3.25487e+06	3.37059e+06	3.32032e+06		3.1374e+06	2.5496e+06	3.10634e+06	1.82087e+06	2.78938e+06	3.14094e+06	2.98154e+06	3.46205e+06	3.12751e+06	2.80461e+06		3.05653e+06	2.8622e+06	3.21201e+06	1.78703e+06	2.88403e+06	3.05698e+06	2.64542e+06	3.434e+06	3.12073e+06	2.86131e+06
O75182_C820	SIN3B	O75182	LLcEGRR	NA	NA	NA	NA	NA	NA	NA	NA	NA	NA		2.1141e+06	1.45068e+06	1.8588e+06	1.29354e+06	1.75569e+06	2.23361e+06	1.74627e+06	2.52198e+06	2.06036e+06	1.81446e+06		2.15222e+06	1.52266e+06	1.88364e+06	1.25204e+06	1.78454e+06	2.2112e+06	1.93541e+06	2.41478e+06	2.0387e+06	1.65428e+06
O75190_C275	DNAJB6	O75190	HAPHcLSEEEGEQDRPR	3.59764e+06	3.72725e+06	4.17162e+06	2.73749e+06	4.29479e+06	4.11988e+06	4.37786e+06	4.53663e+06	4.4466e+06	4.17571e+06		4.00934e+06	3.4378e+06	3.79599e+06	2.72702e+06	4.59785e+06	4.36477e+06	3.9867e+06	4.91581e+06	4.16289e+06	4.1873e+06		3.94818e+06	3.77882e+06	4.49131e+06	2.9126e+06	3.92909e+06	4.15609e+06	4.29416e+06	4.41619e+06	4.12718e+06	4.13183e+06
O75208_C153	COQ9	O75208	DGSELILHFVTQcNTR	NA	NA	NA	NA	NA	NA	NA	NA	NA	NA		NA	NA	NA	NA	NA	NA	NA	NA	NA	NA		442405	359327	468732	302826	498079	522117	477448	564208	549957	450820
O75223_C6	GGCT	O75223	ANSGcKDVTGPDEESFLYFAYGSNLLTER	339009	451650	441305	271355	452689	348847	312179	504514	498604	356525		415074	389051	450416	179479	396402	480080	279272	533182	379739	473981		407163	373574	450088	216178	403239	431523	305395	492469	482832	414214
O75306_C347	NDUFS2	O75306	IIAQcLNK	4.8288e+06	3.68815e+06	4.54248e+06	3.37453e+06	4.57618e+06	4.63871e+06	4.29649e+06	5.96707e+06	4.66209e+06	4.10781e+06		4.43334e+06	3.8181e+06	4.46086e+06	2.81473e+06	4.48273e+06	4.79278e+06	4.23822e+06	5.93354e+06	5.17186e+06	4.51635e+06		4.24405e+06	3.96707e+06	4.7621e+06	2.81423e+06	4.5519e+06	4.8568e+06	4.02028e+06	5.45421e+06	5.19776e+06	4.73857e+06
O75312_C331	ZPR1	O75312	SETcSVEIPELEFELGMAVLGGK	NA	NA	NA	NA	NA	NA	NA	NA	NA	NA		72482	84472.6	67188	76211	90574	94857	95953.8	113920	99988.1	87475.9		78934.9	75922.6	89731.2	63053.2	108597	89347.4	94357.7	98646.8	104107	80424.4
O75319_C372	DUSP11	O75319	LSYPAcWEWTQ	NA	NA	NA	NA	NA	NA	NA	NA	NA	NA		821078	774529	866766	554519	827832	782268	871238	1.00118e+06	903455	854862		871729	726823	940736	503111	945488	878777	761974	884137	902892	842063
O75323_C108	NIPSNAP2	O75323	IHEDKHYPcTLVGTWNTWYGEQDQAVHLWR	216489	208931	250442	190558	301263	281655	294316	298629	299252	289849		258708	199706	249685	173603	268871	280444	281312	331315	293356	294386		286344	177523	284166	157884	303183	243471	245515	331109	318135	284054
O75323_C93	NIPSNAP2	O75323	IcQEVLPK	NA	NA	NA	NA	NA	NA	NA	NA	NA	NA		NA	NA	NA	NA	NA	NA	NA	NA	NA	NA		164923	150934	170580	124892	184918	183783	159213	198244	203625	164622
O75330_C361	HMMR	O75330	LcSFQEEMVKEK;LcSFQEEMVK	1.00875e+06	821688	1.00787e+06	642418	908817	1.08398e+06	897580	992452	1.0935e+06	1.05888e+06		1.00305e+06	821482	1.02297e+06	599946	889916	1.05073e+06	1.03144e+06	1.0584e+06	1.0076e+06	1.03039e+06		914940	919373	1.06216e+06	703197	1.11277e+06	956541	891445	1.1959e+06	825586	934030
O75330_C712	HMMR	O75330	EGNTNcYR	2.02516e+06	1.40264e+06	1.79379e+06	920710	1.42871e+06	1.57932e+06	1.65676e+06	1.85956e+06	1.72639e+06	1.74662e+06		1.95448e+06	1.61041e+06	1.80046e+06	1.05553e+06	1.54643e+06	1.87402e+06	1.38211e+06	1.92057e+06	1.6645e+06	1.33115e+06		1.71799e+06	1.54042e+06	1.87334e+06	947555	1.59561e+06	1.82174e+06	1.53754e+06	1.89224e+06	1.71024e+06	1.50299e+06
O75347_C67	TBCA	O75347	MMIPDcQRR	8.20345e+07	7.14257e+07	7.77358e+07	4.66023e+07	7.98251e+07	8.24534e+07	8.07892e+07	1.02258e+08	9.55584e+07	7.53295e+07		8.52236e+07	6.97116e+07	8.6017e+07	5.09727e+07	7.98877e+07	8.26604e+07	7.37481e+07	1.05197e+08	8.65434e+07	7.40504e+07		8.33279e+07	6.68141e+07	8.92101e+07	5.42489e+07	7.80132e+07	8.27958e+07	7.06244e+07	1.02423e+08	8.98667e+07	7.66874e+07
O75348_C104	ATP6V1G1	O75348	QNRDEVLDNLLAFVcDIRPEIHENYR	675904	572038	678930	450345	655442	623623	614387	727489	762732	681353		677165	517615	727850	463073	645034	704902	603912	744697	628446	715788		NA	NA	NA	NA	NA	NA	NA	NA	NA	NA
O75348_C69	ATP6V1G1	O75348	GScSTEVEKETQEK	3.7669e+07	3.26715e+07	3.2159e+07	2.02896e+07	3.07589e+07	2.96315e+07	3.07401e+07	4.07804e+07	3.62605e+07	3.0329e+07		3.87426e+07	2.78241e+07	3.02972e+07	2.10948e+07	3.01009e+07	3.72498e+07	3.49523e+07	3.33257e+07	3.53297e+07	3.23726e+07		3.11095e+07	2.69368e+07	3.34801e+07	2.44223e+07	3.09011e+07	3.79895e+07	2.99631e+07	3.57358e+07	3.52498e+07	3.55015e+07
O75351_C240	VPS4B	O75351	ENKPSIIFIDEIDSLcGSR	1.67175e+06	1.30173e+06	1.68995e+06	1.04956e+06	1.69305e+06	1.61714e+06	1.48611e+06	2.01028e+06	1.79271e+06	1.89931e+06		1.73921e+06	1.34682e+06	1.70677e+06	1.03894e+06	1.46448e+06	1.86721e+06	1.60676e+06	1.96676e+06	1.78666e+06	1.69387e+06		1.65976e+06	1.4321e+06	1.77232e+06	1.00239e+06	1.7342e+06	1.76391e+06	1.54035e+06	1.97718e+06	1.75987e+06	1.58824e+06
O75362_C286	ZNF217	O75362	cIPQLDPFTTFQAWQLATK	919067	834317	975064	590356	1.03073e+06	1.05979e+06	1.17283e+06	1.0697e+06	1.08819e+06	1.01832e+06		874932	878643	908822	803390	1.12443e+06	959419	1.04898e+06	1.10822e+06	1.18256e+06	868959		921397	934039	970326	638881	1.12652e+06	1.08315e+06	956398	1.17499e+06	1.08854e+06	864118
O75367_C276	H2AFY	O75367	FVIHcNSPVWGADKCEELLEK	118506	78156.5	98553.1	73882.2	125883	107671	93001.6	141764	129099	91882.1		NA	NA	NA	NA	NA	NA	NA	NA	NA	NA		NA	NA	NA	NA	NA	NA	NA	NA	NA	NA
O75367_C286	H2AFY	O75367	FVIHCNSPVWGADKcEELLEK	1.35347e+06	1.11866e+06	1.31296e+06	929089	1.20361e+06	1.43323e+06	1.168e+06	1.46537e+06	1.36136e+06	1.30263e+06		1.45418e+06	1.06362e+06	1.30782e+06	803594	1.24132e+06	1.45433e+06	1.16285e+06	1.51623e+06	1.43443e+06	1.20999e+06		1.22892e+06	1.31753e+06	1.29811e+06	649904	1.27272e+06	1.65267e+06	1.0657e+06	1.54758e+06	1.2159e+06	1.39934e+06
O75367_C297	H2AFY	O75367	NcLALADDKKLK;NcLALADDKK	1.08701e+07	9.12572e+06	1.15812e+07	7.32098e+06	1.52629e+07	1.1799e+07	1.13619e+07	1.28205e+07	1.33317e+07	1.28105e+07		1.29134e+07	1.10365e+07	1.06274e+07	9.05571e+06	1.06285e+07	1.33513e+07	9.40258e+06	1.52996e+07	1.24208e+07	1.1154e+07		1.23945e+07	1.02692e+07	1.2645e+07	7.92982e+06	1.17541e+07	1.22714e+07	1.09769e+07	1.38823e+07	1.28081e+07	1.13069e+07
O75369_C1087	FLNB	O75369	IEcSDNGDGTCSVSYLPTKPGEYFVNILFEEVHIPGSPFK	NA	NA	NA	NA	NA	NA	NA	NA	NA	NA		426716	268197	392383	272228	311351	359475	397144	435845	407660	338270		NA	NA	NA	NA	NA	NA	NA	NA	NA	NA
O75369_C1280	FLNB	O75369	AHIANPSGASTEcFVTDNADGTYQVEYTPFEK	210873	161980	191507	166754	250759	177959	214834	243390	237937	171567		NA	NA	NA	NA	NA	NA	NA	NA	NA	NA		214601	167464	220651	93515.2	207809	238662	184068	259954	223683	217152
O75369_C1326	FLNB	O75369	VAVTEGcQPSR	2.34497e+06	1.83484e+06	2.2121e+06	1.30386e+06	2.28561e+06	2.29415e+06	2.06602e+06	2.35006e+06	2.19502e+06	1.97215e+06		2.59811e+06	1.86126e+06	2.13174e+06	1.33127e+06	1.86263e+06	2.44568e+06	1.98064e+06	2.56155e+06	2.20505e+06	1.9267e+06		2.26007e+06	2.21721e+06	2.40438e+06	1.1685e+06	1.89618e+06	2.5184e+06	1.79545e+06	2.39514e+06	2.29946e+06	1.96219e+06
O75369_C1617	FLNB	O75369	cLATGPGIASTVK	292615	219639	275720	134397	244839	244769	220766	308389	278960	230403		297469	210315	249706	146885	224333	316724	219923	289157	257396	238589		NA	NA	NA	NA	NA	NA	NA	NA	NA	NA
O75369_C2057	FLNB	O75369	DAGYGGISLAVEGPSKVDIQTEDLEDGTcK	82921.3	76440.6	112680	64171	112334	103407	87119.9	118584	133186	100891		94850.5	66526.8	99636.1	64386.3	105124	115426	90777.1	118654	122200	114154		NA	NA	NA	NA	NA	NA	NA	NA	NA	NA
O75369_C2115	FLNB	O75369	APSVATVGSIcDLNLKIPEINSSDMSAHVTSPSGR	641350	401731	614504	428749	729450	639162	571637	634131	693058	655045		567715	528476	636557	467585	651488	589378	567068	743626	723571	533352		612338	441257	658113	415280	682617	701821	462946	676150	716180	642112
O75369_C2333	FLNB	O75369	VHSPSGAVEEcHVSELEPDKYAVR	93616.8	71808.6	105614	55195.9	101853	76847.9	94455.7	103058	105958	102675		NA	NA	NA	NA	NA	NA	NA	NA	NA	NA		NA	NA	NA	NA	NA	NA	NA	NA	NA	NA
O75369_C2501	FLNB	O75369	SSTETcYSAIPK	1.39813e+07	1.18535e+07	1.22831e+07	7.48024e+06	1.36217e+07	1.36159e+07	1.25636e+07	1.53711e+07	1.60054e+07	1.3251e+07		1.41105e+07	1.10458e+07	1.37902e+07	8.33102e+06	1.24935e+07	1.45147e+07	1.14877e+07	1.638e+07	1.3976e+07	1.38835e+07		1.39827e+07	1.18441e+07	1.39664e+07	8.43649e+06	1.29983e+07	1.46391e+07	1.1679e+07	1.50153e+07	1.4817e+07	1.26401e+07
O75369_C2537	FLNB	O75369	SSFLVDcSK	NA	NA	NA	NA	NA	NA	NA	NA	NA	NA		NA	NA	NA	NA	NA	NA	NA	NA	NA	NA		353518	286770	301226	211480	351033	380033	324807	386171	395537	351579
O75369_C2556	FLNB	O75369	AGSNMLLIGVHGPTTPcEEVSMK	NA	NA	NA	NA	NA	NA	NA	NA	NA	NA		763550	510494	653313	441204	637774	781666	566371	736034	712464	644131		NA	NA	NA	NA	NA	NA	NA	NA	NA	NA
O75369_C416	FLNB	O75369	cVYKPMQPGPHVVK	1.02793e+06	914899	1.05385e+06	755991	1.25196e+06	1.24822e+06	1.09016e+06	1.16158e+06	1.30441e+06	1.2079e+06		1.06178e+06	905143	990099	799132	1.17186e+06	1.01515e+06	953230	1.61877e+06	1.22708e+06	1.27466e+06		NA	NA	NA	NA	NA	NA	NA	NA	NA	NA
O75369_C604	FLNB	O75369	IEYNDQNDGScDVKYWPK	NA	NA	NA	NA	NA	NA	NA	NA	NA	NA		NA	NA	NA	NA	NA	NA	NA	NA	NA	NA		688620	675244	692527	419181	814806	787456	608791	817608	756015	792729
O75369_C622	FLNB	O75369	YWPKEPGEYAVHIMcDDEDIKDSPYMAFIHPATGGYNPDLVR	271358	210262	242929	227076	316881	234435	257116	294110	300302	210646		258353	206083	293315	138482	290049	277323	261020	333283	247973	269764		238622	251068	230508	179022	284044	298609	293173	263063	280798	243935
O75369_C660	FLNB	O75369	SGcIVNNLAEFTVDPK	5.5952e+06	4.6276e+06	5.43058e+06	3.34203e+06	5.69475e+06	6.21204e+06	5.23311e+06	6.8148e+06	6.39059e+06	6.19578e+06		6.18854e+06	4.44776e+06	5.03336e+06	3.62174e+06	6.1661e+06	7.00252e+06	5.09317e+06	6.36523e+06	5.86211e+06	5.75595e+06		6.5583e+06	4.82114e+06	6.1049e+06	3.71751e+06	6.25452e+06	5.75286e+06	5.08896e+06	6.25038e+06	6.07031e+06	4.91762e+06
O75369_C706	FLNB	O75369	NRMDGTYAcSYTPVK;MDGTYAcSYTPVK	4.45899e+06	3.25771e+06	3.74359e+06	2.50273e+06	5.04379e+06	4.39682e+06	4.12167e+06	6.13157e+06	4.85058e+06	5.48678e+06		4.64515e+06	3.71746e+06	4.30619e+06	2.85906e+06	4.15162e+06	5.10455e+06	4.64289e+06	5.28627e+06	5.31411e+06	3.96694e+06		4.22004e+06	4.20046e+06	4.67945e+06	2.58595e+06	4.68395e+06	4.78181e+06	4.27697e+06	5.16293e+06	4.82247e+06	4.52458e+06
O75369_C769	FLNB	O75369	ANEPTHFTVDcTEAGEGDVSVGIK	NA	NA	NA	NA	NA	NA	NA	NA	NA	NA		2.85811e+06	2.56282e+06	2.83624e+06	1.72566e+06	3.27427e+06	3.36766e+06	2.85351e+06	4.18295e+06	3.87741e+06	3.24358e+06		NA	NA	NA	NA	NA	NA	NA	NA	NA	NA
O75376_C2056	NCOR1	O75376	LITLADHIcQIITQDFAR	268583	317032	330798	233017	569856	383628	434039	462600	502845	363140		320639	314085	338200	279885	498975	393294	386787	450583	465409	417678		369895	357652	397746	277179	447034	392207	374659	391450	430082	427633
O75376_C2322	NCOR1	O75376	REEGDPSPHSGGVcKPK	2.10002e+06	1.76319e+06	2.06913e+06	1.2718e+06	1.75227e+06	2.01149e+06	1.75106e+06	2.02844e+06	2.0142e+06	1.92082e+06		2.18295e+06	1.71607e+06	2.07681e+06	1.15439e+06	1.74308e+06	2.05618e+06	1.6231e+06	2.33156e+06	1.98694e+06	1.80341e+06		2.20647e+06	1.86415e+06	1.99692e+06	1.14462e+06	1.69606e+06	2.08316e+06	1.7321e+06	2.0933e+06	2.04574e+06	1.82856e+06
O75376_C2403	NCOR1	O75376	MLSSTPPTPIAcAPSAVNQAAPHQQNR	171041	126061	151402	92567.5	193049	146267	130554	177671	177507	151594		NA	NA	NA	NA	NA	NA	NA	NA	NA	NA		NA	NA	NA	NA	NA	NA	NA	NA	NA	NA
O75380_C87	NDUFS6	O75380	VIAcDGGGGALGHPK	3.7322e+06	3.72368e+06	3.98375e+06	2.7073e+06	4.08132e+06	3.65793e+06	3.53688e+06	3.91096e+06	4.78169e+06	3.62061e+06		4.20861e+06	2.90897e+06	4.21461e+06	2.14513e+06	3.40568e+06	4.34975e+06	3.40878e+06	4.76629e+06	4.34494e+06	3.98355e+06		3.92717e+06	2.97721e+06	3.6657e+06	1.36068e+06	3.94251e+06	4.33331e+06	3.88021e+06	5.17126e+06	4.26357e+06	4.21469e+06
O75385_C552	ULK1	O75385	TSGLGcR	1.51248e+06	1.31753e+06	1.55436e+06	1.07816e+06	1.51852e+06	1.58563e+06	1.52574e+06	1.68171e+06	1.62322e+06	1.60699e+06		NA	NA	NA	NA	NA	NA	NA	NA	NA	NA		1.46615e+06	1.32858e+06	1.50787e+06	1.00719e+06	1.72851e+06	1.57839e+06	1.46292e+06	1.67883e+06	1.76865e+06	1.47725e+06
O75390_C101	CS	O75390	GFSIPEcQK	1.9063e+07	1.50824e+07	1.71046e+07	1.13466e+07	1.71631e+07	2.17518e+07	1.74082e+07	2.36108e+07	2.26018e+07	1.92244e+07		2.04996e+07	1.4184e+07	1.98741e+07	1.31674e+07	1.72534e+07	2.11456e+07	1.62194e+07	2.39387e+07	2.06131e+07	1.75008e+07		2.04376e+07	1.57894e+07	2.08657e+07	1.12863e+07	1.88786e+07	2.04801e+07	1.74023e+07	2.17071e+07	2.07946e+07	1.6799e+07
O75390_C211	CS	O75390	LPcVAAK	1.82953e+07	1.28044e+07	1.78354e+07	1.41073e+07	1.6256e+07	1.7085e+07	1.64556e+07	1.75036e+07	1.55428e+07	1.57057e+07		1.83078e+07	1.39826e+07	1.84393e+07	1.29683e+07	1.46452e+07	1.70655e+07	1.63315e+07	1.85097e+07	1.62672e+07	1.49324e+07		1.82131e+07	1.33348e+07	1.75861e+07	1.30573e+07	1.63201e+07	1.793e+07	1.63858e+07	1.76383e+07	1.54176e+07	1.54274e+07
O75391_C191	SPAG7	O75391	TYGcVPVANKR	6.35534e+06	5.03062e+06	6.06723e+06	4.1788e+06	5.60003e+06	6.29037e+06	5.39287e+06	6.59033e+06	6.6229e+06	6.19755e+06		6.98726e+06	4.81723e+06	6.27453e+06	3.83599e+06	6.47338e+06	6.76471e+06	5.23677e+06	6.45286e+06	7.09795e+06	4.48512e+06		6.7594e+06	5.24458e+06	7.019e+06	3.71837e+06	5.21229e+06	7.06126e+06	5.35977e+06	6.58686e+06	6.00117e+06	5.46311e+06
O75394_C29	MRPL33	O75394	MVSEAGTGFcFNTKR	3.10014e+06	2.89183e+06	3.39534e+06	2.06842e+06	3.26334e+06	3.23153e+06	2.81105e+06	3.64716e+06	3.69823e+06	3.38586e+06		3.37756e+06	2.71808e+06	3.24451e+06	2.15673e+06	3.06922e+06	3.42624e+06	3.08387e+06	3.77611e+06	3.66873e+06	2.97184e+06		3.27387e+06	2.78294e+06	3.49244e+06	1.98847e+06	3.01221e+06	3.41328e+06	3.00374e+06	3.57349e+06	3.74368e+06	3.20877e+06
O75398_C401	DEAF1	O75398	ASHPEPHYPGYQDScQIAPFPEAALPTSHPK	NA	NA	NA	NA	NA	NA	NA	NA	NA	NA		NA	NA	NA	NA	NA	NA	NA	NA	NA	NA		109584	74477.5	140218	75747.1	120464	110178	126608	145982	177426	147957
O75400_C185	PRPF40A	O75400	cPWKEYK	1.68706e+07	1.32193e+07	1.45383e+07	8.5272e+06	1.41106e+07	1.7218e+07	1.44943e+07	1.77142e+07	1.59112e+07	1.61664e+07		1.76419e+07	1.24382e+07	1.64322e+07	9.30021e+06	1.31557e+07	1.66076e+07	1.40999e+07	1.83835e+07	1.51069e+07	1.5604e+07		1.65104e+07	1.45788e+07	1.61834e+07	9.26488e+06	1.32197e+07	1.62945e+07	1.37494e+07	1.77107e+07	1.52709e+07	1.59876e+07
O75400_C39	PRPF40A	O75400	LSGSSLcSGSWVSADGFLRR	2.72837e+06	2.70893e+06	3.07239e+06	1.93128e+06	3.12882e+06	3.27785e+06	2.88567e+06	3.43403e+06	3.24992e+06	3.02888e+06		3.22281e+06	2.47119e+06	3.15763e+06	1.84016e+06	3.00309e+06	3.33824e+06	3.12192e+06	3.05688e+06	3.14709e+06	3.06913e+06		2.81794e+06	2.65501e+06	3.55488e+06	1.80862e+06	3.15847e+06	3.16201e+06	3.19678e+06	2.91775e+06	2.97861e+06	3.20938e+06
O75400_C804	PRPF40A	O75400	DFMHVLEHEcQHHHSK;IFKDFMHVLEHEcQHHHSK	853705	871761	1.17305e+06	704984	1.20056e+06	939667	1.12234e+06	1.14241e+06	1.2741e+06	1.03517e+06		989673	1.07594e+06	1.08591e+06	890128	959521	1.15337e+06	938747	920170	1.27689e+06	1.02739e+06		950999	931819	1.13741e+06	599985	1.11749e+06	1.10752e+06	885890	1.26559e+06	1.21558e+06	1.10109e+06
O75410_C114	TACC1	O75410	TcSKPSENEVPQQAIDSHSVK	1.54814e+06	1.52249e+06	1.67778e+06	1.08092e+06	1.11107e+06	1.7216e+06	1.34576e+06	1.853e+06	1.49547e+06	1.57307e+06		1.18076e+06	1.24813e+06	1.35601e+06	1.27915e+06	2.02274e+06	1.36376e+06	1.77852e+06	1.72361e+06	1.78386e+06	1.19276e+06		1.79178e+06	1.31945e+06	1.7048e+06	1.05825e+06	1.4664e+06	1.58984e+06	1.4088e+06	1.51869e+06	1.58763e+06	1.48367e+06
O75410_C219	TACC1	O75410	AGNScPELVPSRR	NA	NA	NA	NA	NA	NA	NA	NA	NA	NA		2.22164e+06	1.44511e+06	2.01247e+06	1.18108e+06	1.5744e+06	1.74354e+06	1.62204e+06	2.18827e+06	2.01001e+06	1.65231e+06		1.96867e+06	1.59314e+06	1.93955e+06	922352	1.56955e+06	1.9147e+06	1.55664e+06	2.13905e+06	2.15231e+06	1.89489e+06
O75410_C467	TACC1	O75410	LITSGcK	2.68392e+06	2.12307e+06	2.50742e+06	1.59324e+06	2.40982e+06	2.2919e+06	2.3487e+06	3.13366e+06	2.62496e+06	2.03789e+06		2.67554e+06	2.06273e+06	3.01441e+06	1.41575e+06	2.42163e+06	2.4033e+06	2.28501e+06	2.49261e+06	2.6072e+06	2.37638e+06		2.83607e+06	2.0633e+06	2.60745e+06	1.57745e+06	2.20995e+06	2.28949e+06	2.0853e+06	3.01512e+06	2.57524e+06	2.49519e+06
O75410_C514	TACC1	O75410	DGHATDEEKLASTScGQK;LASTScGQK	1.5189e+06	1.61232e+06	1.40661e+06	682987	1.40506e+06	1.58917e+06	958195	1.76656e+06	1.35061e+06	1.26091e+06		1.49082e+06	1.04394e+06	1.41349e+06	804761	1.29186e+06	1.58496e+06	1.08789e+06	1.82037e+06	1.50837e+06	1.50487e+06		1.1308e+06	1.19745e+06	1.25167e+06	895553	1.46596e+06	1.53082e+06	1.2411e+06	1.60325e+06	1.74674e+06	1.488e+06
O75414_C163	NME6	O75414	cGPVCYSPEGGVHYVAGTGGLGPA	320626	296768	337328	223931	373066	357543	301298	331394	355667	339874		NA	NA	NA	NA	NA	NA	NA	NA	NA	NA		348341	308703	362171	228170	318092	346759	284301	354938	340996	345025
O75417_C1078	POLQ	O75417	IHLQGQTLSNPSLcEDPFTLDEK	NA	NA	NA	NA	NA	NA	NA	NA	NA	NA		167810	121070	137257	102809	170783	164253	128571	160731	154710	158230		NA	NA	NA	NA	NA	NA	NA	NA	NA	NA
O75419_C479	CDC45	O75419	SFVcSTK	2.88971e+06	2.28954e+06	2.93728e+06	1.76502e+06	2.61436e+06	2.83092e+06	2.46079e+06	3.24581e+06	2.51064e+06	2.65657e+06		3.0576e+06	2.46645e+06	3.22758e+06	1.87469e+06	2.3343e+06	2.63551e+06	2.49873e+06	3.07978e+06	2.57864e+06	2.39933e+06		3.02616e+06	2.49817e+06	3.09263e+06	1.77495e+06	2.3248e+06	2.86181e+06	2.43152e+06	2.98717e+06	2.64064e+06	2.54268e+06
O75420_C177	GIGYF1	O75420	cGFEEGGAGPR	NA	NA	NA	NA	NA	NA	NA	NA	NA	NA		8.44205e+06	7.51704e+06	8.38747e+06	5.53517e+06	8.2676e+06	8.9837e+06	8.60049e+06	9.86831e+06	9.15054e+06	8.78274e+06		9.36549e+06	6.9229e+06	8.58019e+06	5.45769e+06	9.08918e+06	9.14605e+06	8.00931e+06	9.71006e+06	9.13769e+06	8.11654e+06
O75420_C261	GIGYF1	O75420	GGcGEEEGR	NA	NA	NA	NA	NA	NA	NA	NA	NA	NA		419384	377423	430071	257739	455958	482327	407232	448226	428105	416779		NA	NA	NA	NA	NA	NA	NA	NA	NA	NA
O75427_C105	LRCH4	O75427	cLNPALGNLTALTYLNLSR	NA	NA	NA	NA	NA	NA	NA	NA	NA	NA		378345	273630	318474	252675	422787	363894	325849	386777	374389	331384		260627	285826	309964	222115	400078	394321	317347	435501	460500	341926
O75427_C179	LRCH4	O75427	QLDVSSNELQSLPSELcGLSSLR	NA	NA	NA	NA	NA	NA	NA	NA	NA	NA		118650	101649	113571	86194.2	125761	129537	111889	150119	128902	131147		NA	NA	NA	NA	NA	NA	NA	NA	NA	NA
O75431_C190	MTX2	O75431	TLDQVLEDVDQCcQALSQR	NA	NA	NA	NA	NA	NA	NA	NA	NA	NA		510154	333961	454022	459063	561842	556470	264423	602468	500648	434651		448140	411303	488685	339002	510504	501079	445201	532209	499197	502382
O75439_C265	PMPCB	O75439	IVLAAAGGVSHDELLDLAKFHFGDSLcTHKGEIPALPPCK	2.8948e+06	2.67926e+06	3.16865e+06	1.97312e+06	3.25131e+06	3.09801e+06	2.89646e+06	3.80283e+06	3.50912e+06	3.24118e+06		3.18049e+06	2.34104e+06	3.60982e+06	2.15087e+06	2.81253e+06	3.34158e+06	2.98696e+06	3.54091e+06	3.14453e+06	3.1553e+06		3.16078e+06	3.2046e+06	3.2013e+06	2.17264e+06	2.94568e+06	3.02755e+06	2.78535e+06	3.66634e+06	3.40306e+06	3.08521e+06
O75439_C419	PMPCB	O75439	TNMLLQLDGSTPIcEDIGR	NA	NA	NA	NA	NA	NA	NA	NA	NA	NA		675585	584330	722841	413067	698059	752049	574025	773596	662277	641282		NA	NA	NA	NA	NA	NA	NA	NA	NA	NA
O75439_C428	PMPCB	O75439	QMLcYNR	NA	NA	NA	NA	NA	NA	NA	NA	NA	NA		841662	618045	836939	570121	819941	799103	782544	783596	816498	769437		NA	NA	NA	NA	NA	NA	NA	NA	NA	NA
O75439_C485	PMPCB	O75439	SNMcWLRD	NA	NA	NA	NA	NA	NA	NA	NA	NA	NA		NA	NA	NA	NA	NA	NA	NA	NA	NA	NA		174862	121001	146316	80450	146297	160919	136421	167393	174177	143543
O75439_C62	PMPCB	O75439	VTcLESGLR	4.72494e+06	4.52028e+06	4.50137e+06	3.12717e+06	4.63326e+06	5.12153e+06	4.50435e+06	5.49521e+06	5.1097e+06	4.69582e+06		5.33342e+06	3.98242e+06	4.64071e+06	2.97828e+06	4.74582e+06	5.28496e+06	4.67338e+06	5.61502e+06	4.77393e+06	4.44112e+06		4.87932e+06	3.82272e+06	4.759e+06	2.89117e+06	5.48606e+06	5.31705e+06	4.3846e+06	5.49444e+06	5.11179e+06	4.26116e+06
O75448_C218	MED24	O75448	SQAEQcGTLIR	3.51919e+06	2.99178e+06	4.11968e+06	2.24773e+06	3.47631e+06	4.11965e+06	3.42352e+06	4.21446e+06	4.18957e+06	4.0324e+06		4.02704e+06	3.12589e+06	3.81262e+06	2.45303e+06	3.34157e+06	4.02361e+06	3.53385e+06	3.86555e+06	3.74893e+06	4.4022e+06		3.4459e+06	3.04708e+06	3.56528e+06	2.30029e+06	3.97226e+06	3.98638e+06	3.55536e+06	4.19569e+06	4.32592e+06	3.94013e+06
O75448_C336	MED24	O75448	YSHGDKDFTEDVNcAFEFLLK	NA	NA	NA	NA	NA	NA	NA	NA	NA	NA		404804	373965	458105	369766	438483	416641	390184	528542	455659	466371		374154	406748	375611	287795	453612	411211	437183	534717	599660	421828
O75448_C532	MED24	O75448	TGAEVPFFETWMQTcMPEEGK	NA	NA	NA	NA	NA	NA	NA	NA	NA	NA		NA	NA	NA	NA	NA	NA	NA	NA	NA	NA		147322	121895	151444	87355.8	140027	145756	109175	140391	151867	138242
O75449_C314	KATNA1	O75449	FYSPATIFIDEIDSIcSR	237780	253603	240819	194648	402388	239777	277064	329606	413367	347483		296391	259819	305004	160553	305313	331276	278124	335944	383186	280926		231678	240974	268706	193396	371476	284737	321246	320887	407923	295512
O75449_C491	KATNA1	O75449	SVSAADIERYEKWIFEFGSc	57228.5	44574.8	58660.9	38404.9	69421.3	50885.9	70998.2	66379.6	59226.3	62017.9		NA	NA	NA	NA	NA	NA	NA	NA	NA	NA		NA	NA	NA	NA	NA	NA	NA	NA	NA	NA
O75460_C931	ERN1	O75460	ETLGSLPDDFVcYFTSR	NA	NA	NA	NA	NA	NA	NA	NA	NA	NA		NA	NA	NA	NA	NA	NA	NA	NA	NA	NA		85093.9	79754.1	79801.3	62964.2	103185	104959	91280.3	106000	111119	96412.9
O75467_C116	ZNF324	O75467	AFPDTPPGMTTSVFPVAGAcHSVK	NA	NA	NA	NA	NA	NA	NA	NA	NA	NA		753901	645183	811984	576652	882952	752889	696543	974450	845178	859594		751365	702012	815044	492437	763307	907444	736751	957221	823670	850075
O75467_C198	ZNF324	O75467	QKPcAQEVPGR	NA	NA	NA	NA	NA	NA	NA	NA	NA	NA		471358	354204	442553	350593	436959	505396	411956	516259	440814	379465		NA	NA	NA	NA	NA	NA	NA	NA	NA	NA
O75475_C204	PSIP1	O75475	MVKQPcPSESDIITEEDKSK;QPcPSESDIITEEDKSKK	1.85029e+07	1.43379e+07	1.9224e+07	1.0054e+07	1.5327e+07	1.93568e+07	1.48335e+07	1.98362e+07	1.80948e+07	1.75017e+07		1.93022e+07	1.55911e+07	1.80193e+07	1.02238e+07	1.52662e+07	1.92846e+07	1.5863e+07	2.06615e+07	1.56155e+07	1.70236e+07		1.85951e+07	1.47666e+07	1.86469e+07	9.3922e+06	1.58639e+07	1.82636e+07	1.54873e+07	1.96906e+07	1.86186e+07	1.73131e+07
O75475_C373	PSIP1	O75475	cIEALDELASLQVTMQQAQK	NA	NA	NA	NA	NA	NA	NA	NA	NA	NA		NA	NA	NA	NA	NA	NA	NA	NA	NA	NA		132728	150674	184999	129904	196572	181441	207557	205119	175966	161149
O75487_C30	GPC4	O75487	ScSEVRR	1.67766e+06	1.35942e+06	1.72949e+06	999419	1.54775e+06	1.65008e+06	1.53189e+06	1.78491e+06	1.84238e+06	1.59222e+06		NA	NA	NA	NA	NA	NA	NA	NA	NA	NA		NA	NA	NA	NA	NA	NA	NA	NA	NA	NA
O75487_C341	GPC4	O75487	VFQGcGPPKPLPAGR	1.45468e+06	1.10496e+06	1.34974e+06	797122	1.45161e+06	1.25405e+06	1.31029e+06	1.55714e+06	1.55453e+06	1.32094e+06		1.37569e+06	1.07534e+06	1.33952e+06	854594	1.39747e+06	1.42056e+06	1.28086e+06	1.53822e+06	1.45651e+06	1.41628e+06		1.43264e+06	1.19167e+06	1.50168e+06	949727	1.18403e+06	1.5657e+06	1.21521e+06	1.4029e+06	1.40881e+06	1.3027e+06
O75487_C91	GPC4	O75487	SVVSEQcNHLQAVFASR	NA	NA	NA	NA	NA	NA	NA	NA	NA	NA		NA	NA	NA	NA	NA	NA	NA	NA	NA	NA		1.93733e+06	1.76799e+06	1.99832e+06	1.13334e+06	1.96787e+06	1.95874e+06	1.85456e+06	2.12866e+06	2.13835e+06	2.0334e+06
O75489_C80	NDUFS3	O75489	YVQQVQVScFNELEVCIHPDGVIPVLTFLRDHTNAQFK	NA	NA	NA	NA	NA	NA	NA	NA	NA	NA		NA	NA	NA	NA	NA	NA	NA	NA	NA	NA		30257.2	30316.9	30361.2	22725.4	38321.1	29534.6	33538.2	34391	32306.8	31925.2
O75521_C312	ECI2	O75521	KLTAGEAcAQGLVTEVFPDSTFQK;LTAGEAcAQGLVTEVFPDSTFQK	1.95771e+06	1.49766e+06	1.94173e+06	968856	1.69634e+06	1.73187e+06	1.51136e+06	2.13592e+06	1.99272e+06	1.7621e+06		1.88602e+06	1.24545e+06	1.58371e+06	1.28243e+06	1.50868e+06	1.9737e+06	1.86061e+06	2.15987e+06	1.7807e+06	1.91511e+06		1.8851e+06	1.39556e+06	1.82906e+06	1.14108e+06	1.61588e+06	2.11516e+06	1.37519e+06	1.96257e+06	2.12581e+06	1.75088e+06
O75521_C368	ECI2	O75521	LHAVNAEEcNVLQGR	NA	NA	NA	NA	NA	NA	NA	NA	NA	NA		NA	NA	NA	NA	NA	NA	NA	NA	NA	NA		521480	488449	556075	353904	561970	603925	541078	677408	596674	570734
O75521_C380	ECI2	O75521	WLSDEcTNAVVNFLSRK	2.75974e+06	2.83144e+06	2.85452e+06	1.70132e+06	3.0645e+06	2.78809e+06	2.62692e+06	3.27621e+06	3.16824e+06	2.66482e+06		2.60885e+06	2.38119e+06	3.02724e+06	1.53952e+06	2.45087e+06	3.36985e+06	2.66577e+06	4.22915e+06	3.53633e+06	1.92702e+06		2.46033e+06	2.78994e+06	2.27429e+06	1.82035e+06	3.03221e+06	2.59441e+06	2.87861e+06	3.00896e+06	2.96308e+06	3.91362e+06
O75521_C77	ECI2	O75521	QATEGPcNMPKPGVFDLINK	751401	548830	640495	534004	685664	663678	609355	844319	825327	691807		668715	578374	688081	412252	750595	706994	635334	840288	844259	669987		636962	654640	602066	496520	701831	779214	635467	844297	753972	689913
O75528_C162	TADA3	O75528	NDAPNRFWASVEPYcADITSEEVR	286239	267178	309654	191995	315529	352738	301616	349229	388825	342948		NA	NA	NA	NA	NA	NA	NA	NA	NA	NA		324580	252835	329442	212973	269066	378632	330952	309452	383660	314360
O75528_C255	TADA3	O75528	KSEAQHEQPEDGcPFGALTQR	2.40113e+06	2.31944e+06	2.65612e+06	1.26946e+06	2.23314e+06	2.52573e+06	2.00652e+06	2.6992e+06	2.50227e+06	2.39508e+06		2.7352e+06	2.1328e+06	2.64433e+06	1.43953e+06	1.92748e+06	2.55917e+06	2.23879e+06	2.57685e+06	2.40434e+06	2.34959e+06		2.38144e+06	2.09927e+06	2.4116e+06	1.31177e+06	2.52183e+06	2.50072e+06	2.10245e+06	2.66139e+06	2.59473e+06	2.39088e+06
O75528_C7	TADA3	O75528	SELKDcPLQFHDFK	3.7395e+06	3.57542e+06	2.99982e+06	1.76373e+06	2.74307e+06	3.86419e+06	2.46261e+06	4.15783e+06	3.95233e+06	3.50576e+06		3.727e+06	3.1109e+06	3.25386e+06	2.04585e+06	2.85204e+06	3.60957e+06	3.14859e+06	3.95739e+06	3.80001e+06	3.25906e+06		3.58322e+06	3.1727e+06	3.49031e+06	1.97501e+06	3.17214e+06	3.51004e+06	3.07084e+06	3.64912e+06	3.90235e+06	3.23853e+06
O75531_C80	BANF1	O75531	DCFGcLR	2.92587e+06	2.44006e+06	2.55593e+06	1.79874e+06	2.54151e+06	2.88837e+06	2.21063e+06	3.01705e+06	2.54636e+06	2.69534e+06		2.91909e+06	2.15239e+06	2.6327e+06	1.81443e+06	2.50281e+06	2.6866e+06	2.30359e+06	3.26973e+06	2.81491e+06	2.52359e+06		2.78665e+06	2.13813e+06	2.62245e+06	1.88032e+06	2.78468e+06	2.59645e+06	2.61939e+06	2.99883e+06	2.88795e+06	2.30501e+06
O75531_C85	BANF1	O75531	EWcDAFL	5.57348e+06	3.68016e+06	5.73827e+06	2.78276e+06	5.95814e+06	5.8819e+06	4.64546e+06	6.44267e+06	6.67662e+06	6.04917e+06		NA	NA	NA	NA	NA	NA	NA	NA	NA	NA		5.55065e+06	4.58946e+06	5.09331e+06	2.83768e+06	5.45325e+06	6.03086e+06	4.67247e+06	7.94444e+06	5.76242e+06	5.49408e+06
O75533_C1035	SF3B1	O75533	HEKVQENcIDLVGR;VQENcIDLVGR	2.68641e+06	2.4672e+06	2.71526e+06	1.92826e+06	2.64129e+06	2.71028e+06	2.83793e+06	2.96069e+06	2.8694e+06	2.85569e+06		2.96398e+06	2.59255e+06	2.86026e+06	1.81469e+06	2.58335e+06	2.84928e+06	2.83607e+06	2.96026e+06	2.66117e+06	2.58271e+06		2.92614e+06	2.41522e+06	3.12639e+06	1.66579e+06	2.75678e+06	2.99929e+06	2.467e+06	3.00601e+06	2.82213e+06	2.51958e+06
O75533_C1059	SF3B1	O75533	IcFELLELLK	534112	564833	499402	414918	510258	674373	606975	576661	651239	614915		641917	497803	553712	350163	634291	639095	461365	639179	694756	535406		596301	510306	572838	403759	561516	628805	518413	669059	628502	558188
O75533_C1244	SF3B1	O75533	VAIGPcR	5.38716e+06	5.05501e+06	5.55759e+06	3.98272e+06	6.09752e+06	5.94887e+06	5.67523e+06	6.21348e+06	6.80442e+06	5.62041e+06		5.86138e+06	5.13375e+06	5.76052e+06	3.92267e+06	5.78961e+06	6.09907e+06	5.40069e+06	6.49752e+06	6.13396e+06	5.74324e+06		5.83438e+06	5.56175e+06	6.12214e+06	3.9854e+06	5.57079e+06	5.97152e+06	5.44535e+06	6.38929e+06	6.04346e+06	5.41834e+06
O75533_C1250	SF3B1	O75533	MLQYcLQGLFHPAR	1.92197e+06	1.86316e+06	1.86397e+06	1.44364e+06	2.12783e+06	1.93625e+06	1.93411e+06	2.25154e+06	2.16176e+06	2.039e+06		2.17075e+06	1.69806e+06	2.1225e+06	1.38954e+06	1.88229e+06	2.00361e+06	1.9928e+06	2.10036e+06	2.07799e+06	2.07593e+06		1.75185e+06	1.68422e+06	2.39376e+06	1.58524e+06	1.86607e+06	2.01238e+06	2.01693e+06	2.20529e+06	2.05088e+06	1.9766e+06
O75533_C677	SF3B1	O75533	IVQQIAILMGcAILPHLR	NA	NA	NA	NA	NA	NA	NA	NA	NA	NA		NA	NA	NA	NA	NA	NA	NA	NA	NA	NA		96191.2	104710	113424	63639.3	114309	125861	98933.5	127243	107160	102632
O75533_C933	SF3B1	O75533	VKPYLPQIcGTVLWR	5.21226e+06	4.07606e+06	5.10276e+06	2.8526e+06	4.51575e+06	4.3689e+06	4.17092e+06	5.20912e+06	4.76334e+06	4.55335e+06		4.75408e+06	4.01374e+06	4.65973e+06	2.95757e+06	4.31631e+06	4.78225e+06	4.16841e+06	5.42356e+06	4.80048e+06	4.91692e+06		4.74861e+06	4.37546e+06	4.86534e+06	2.87212e+06	4.38976e+06	4.59748e+06	4.4762e+06	5.25248e+06	4.96815e+06	4.24899e+06
O75534_C42	CSDE1	O75534	LLTSYGFIQcSER	2.34891e+06	2.23391e+06	2.32284e+06	1.53364e+06	2.76786e+06	2.82982e+06	2.42785e+06	2.96847e+06	2.57144e+06	2.50321e+06		2.40642e+06	2.12491e+06	2.60726e+06	1.72694e+06	2.61326e+06	2.78265e+06	2.1333e+06	3.00475e+06	2.70311e+06	2.40533e+06		2.33664e+06	2.26688e+06	2.69848e+06	1.57024e+06	2.61582e+06	2.67649e+06	2.08384e+06	2.93413e+06	2.84796e+06	2.47744e+06
O75534_C53	CSDE1	O75534	LFFHcSQYNGNLQDLK	2.03354e+06	1.30701e+06	1.63535e+06	1.18319e+06	2.08395e+06	2.11724e+06	1.46082e+06	1.91716e+06	2.04155e+06	1.69298e+06		1.88314e+06	1.44676e+06	1.68086e+06	1.30162e+06	1.73198e+06	1.90165e+06	1.68911e+06	2.00532e+06	2.0253e+06	1.80705e+06		1.4949e+06	1.72638e+06	1.82788e+06	1.16281e+06	2.00775e+06	2.01659e+06	1.41974e+06	1.96916e+06	1.80444e+06	2.04314e+06
O75534_C645	CSDE1	O75534	GEVYPFGIVGMANKGDcLQK;SVDPTQTEYQGMIEIVEEGDMKGEVYPFGIVGMANKGDcLQK	NA	NA	NA	NA	NA	NA	NA	NA	NA	NA		502603	400856	471210	277691	416674	463623	394407	520321	455392	463690		472207	384483	436560	281068	429374	435756	464345	545365	464420	443583
O75534_C657	CSDE1	O75534	FQLcVLGQNAQTMAYNITPLRR	NA	NA	NA	NA	NA	NA	NA	NA	NA	NA		81919.5	64590.5	84097.3	57840.5	81944.3	83736.7	83657.6	102117	103214	79338.3		NA	NA	NA	NA	NA	NA	NA	NA	NA	NA
O75534_C680	CSDE1	O75534	ATVEcVKDQFGFINYEVGDSK;ATVEcVKDQFGFINYEVGDSKK	2.86718e+06	2.4956e+06	3.20869e+06	2.07307e+06	3.02437e+06	3.18807e+06	2.77732e+06	3.8107e+06	3.5406e+06	3.3207e+06		3.57003e+06	2.6166e+06	3.91429e+06	1.62243e+06	2.49317e+06	3.32601e+06	3.10675e+06	3.43635e+06	3.29358e+06	2.92709e+06		3.12225e+06	2.81679e+06	3.26407e+06	1.83372e+06	3.08335e+06	3.03776e+06	2.8675e+06	3.67207e+06	3.3594e+06	3.2494e+06
O75569_C106	PRKRA	O75569	ANASIcFAVPDPLMPDPSKQPK	2.44163e+06	1.94657e+06	2.60976e+06	1.45842e+06	2.40257e+06	2.77447e+06	2.23412e+06	2.78317e+06	2.95194e+06	2.69202e+06		2.71257e+06	1.69135e+06	2.60494e+06	1.70389e+06	2.39869e+06	2.43287e+06	2.24961e+06	2.93666e+06	2.67499e+06	2.8891e+06		2.92513e+06	1.96449e+06	2.39166e+06	1.52142e+06	2.82767e+06	2.78384e+06	2.06598e+06	2.79944e+06	2.8163e+06	2.19872e+06
O75569_C213	PRKRA	O75569	FSNISPENHISLTNVVGHSLGcTWHSLR	539486	721693	942204	588229	864172	608178	620968	805938	745975	607412		751214	621489	806134	513199	727392	690975	651542	822779	708269	751261		NA	NA	NA	NA	NA	NA	NA	NA	NA	NA
O75569_C54	PRKRA	O75569	NIPVYEcER	1.89357e+06	1.45771e+06	1.75853e+06	1.05346e+06	1.60412e+06	1.82916e+06	1.53872e+06	1.85598e+06	1.85281e+06	1.59625e+06		1.57118e+06	1.41178e+06	1.56128e+06	1.18405e+06	2.00452e+06	1.70242e+06	1.70377e+06	1.85466e+06	1.78416e+06	1.54739e+06		1.7649e+06	1.41814e+06	1.80966e+06	1.10988e+06	1.67315e+06	1.74023e+06	1.59691e+06	1.74984e+06	1.88432e+06	1.67485e+06
O75582_C631	RPS6KA5	O75582	SLTcTSAVEIMKK	627276	549112	696235	419149	516884	633522	526125	605823	592538	617983		662550	530507	545225	382707	477861	641531	542327	652132	692429	657378		NA	NA	NA	NA	NA	NA	NA	NA	NA	NA
O75582_C714	RPS6KA5	O75582	YNEWLQDGSQLSSNPLMTPDILGSSGAAVHTcVK	381091	287465	352736	243574	341816	299303	402052	420541	347139	377525		383569	345567	379753	189950	304460	366456	333497	413404	350635	385948		360204	340527	404781	262599	324287	396540	317285	364944	348983	333090
O75582_C731	RPS6KA5	O75582	EGFcLQNVDKAPLAK	909598	727535	828924	687253	855246	914849	823926	1.09927e+06	970271	891989		849830	709507	789459	579909	857091	957394	756675	1.23037e+06	1.06492e+06	913702		NA	NA	NA	NA	NA	NA	NA	NA	NA	NA
O75586_C137	MED6	O75586	VLTAVHGIQSAFDEAMSYcR	NA	NA	NA	NA	NA	NA	NA	NA	NA	NA		379578	337908	341590	266204	412242	373644	371834	379956	395082	360537		332097	333279	351582	252823	439804	363286	381819	399025	410248	354611
O75600_C106	GCAT	O75600	FIcGTQSIHK	NA	NA	NA	NA	NA	NA	NA	NA	NA	NA		2.6343e+06	2.06265e+06	2.443e+06	1.31485e+06	2.24576e+06	2.83306e+06	2.29814e+06	2.72392e+06	2.90355e+06	2.09946e+06		2.41079e+06	2.31687e+06	2.4979e+06	1.60421e+06	2.27561e+06	2.47267e+06	2.37065e+06	2.72899e+06	2.67006e+06	2.21093e+06
O75600_C219	GCAT	O75600	LVATDGAFSMDGDIAPLQEICcLASR	48033.9	48989.1	58190.7	44316.7	66228.6	52269.7	63496.6	55573.8	74879.4	49890.5		NA	NA	NA	NA	NA	NA	NA	NA	NA	NA		NA	NA	NA	NA	NA	NA	NA	NA	NA	NA
O75600_C305	GCAT	O75600	ARPYLFSNSLPPAVVGcASK	NA	NA	NA	NA	NA	NA	NA	NA	NA	NA		84935.3	61681.8	77444.8	59683	79443.2	78299.6	79436.7	103628	87849.4	71938.4		NA	NA	NA	NA	NA	NA	NA	NA	NA	NA
O75600_C349	GCAT	O75600	SKMEAAGFTISGASHPIcPVMLGDAR	NA	NA	NA	NA	NA	NA	NA	NA	NA	NA		665097	579409	650062	374222	583463	673356	512837	698646	607551	588347		609894	533516	607975	360033	595361	656311	556054	739639	682173	592035
O75607_C105	NPM3	O75607	LScQPMLSLDDFQLQPPVTFR	3.95076e+06	3.83258e+06	4.16068e+06	3.18495e+06	5.13542e+06	4.06326e+06	3.97306e+06	4.84773e+06	5.55432e+06	4.24507e+06		4.26663e+06	3.09379e+06	4.35094e+06	3.56349e+06	4.70859e+06	3.84735e+06	4.09281e+06	5.6448e+06	5.04409e+06	4.33535e+06		4.695e+06	3.75323e+06	4.49798e+06	2.60351e+06	4.57276e+06	4.34169e+06	4.09415e+06	5.19968e+06	4.7166e+06	4.47323e+06
O75607_C41	NPM3	O75607	AGGVGGLRVPAPVTMDSFFFGcELSGHTR	NA	NA	NA	NA	NA	NA	NA	NA	NA	NA		107029	90904.1	99569.1	68438.9	117943	115168	93777.8	127556	130795	84309.5		NA	NA	NA	NA	NA	NA	NA	NA	NA	NA
O75607_C79	NPM3	O75607	SFTFKVEEEDDAEHVLALTMLCLTEGAKDEcNVVEVVAR	NA	NA	NA	NA	NA	NA	NA	NA	NA	NA		1.33486e+06	1.25134e+06	1.65962e+06	1.11609e+06	1.90001e+06	1.49742e+06	1.32753e+06	1.64792e+06	1.79545e+06	1.6799e+06		NA	NA	NA	NA	NA	NA	NA	NA	NA	NA
O75608_C173	LYPLA1	O75608	DISILQCHGDcDPLVPLMFGSLTVEK	NA	NA	NA	NA	NA	NA	NA	NA	NA	NA		76610.9	72706.9	76178	65105.5	74137.3	66472.3	80448.8	94086	88135.3	75530.2		NA	NA	NA	NA	NA	NA	NA	NA	NA	NA
O75608_C211	LYPLA1	O75608	TYEGMMHSScQQEMMDVK	326661	264911	334272	243760	327000	345568	311016	358529	348654	313572		NA	NA	NA	NA	NA	NA	NA	NA	NA	NA		NA	NA	NA	NA	NA	NA	NA	NA	NA	NA
O75616_C150	ERAL1	O75616	cQALGVITEK	NA	NA	NA	NA	NA	NA	NA	NA	NA	NA		2.56321e+06	1.86162e+06	2.36528e+06	1.71715e+06	2.15115e+06	2.06497e+06	2.68037e+06	2.69419e+06	2.00484e+06	2.01049e+06		NA	NA	NA	NA	NA	NA	NA	NA	NA	NA
O75616_C278	ERAL1	O75616	QAFHSHPGTHcPSPAVKDPNTQSVGNPQR	702375	917083	889617	605474	776618	988019	849695	1.05488e+06	999443	900296		937337	768544	830234	768058	999877	893043	770820	852827	909017	953741		904441	800386	956126	607102	973121	711227	943049	1.1831e+06	755709	849231
O75616_C348	ERAL1	O75616	QYLLTQAQPGPWEYHSAVLTSQTPEEIcANIIR	NA	NA	NA	NA	NA	NA	NA	NA	NA	NA		309022	231775	292982	173938	248996	315187	256342	287785	265074	267592		315216	220926	289231	163248	265351	267879	258334	306021	264218	298271
O75643_C1127	SNRNP200	O75643	MWQSMcPLR	5.20017e+06	4.75747e+06	5.70792e+06	3.89131e+06	5.48267e+06	5.86296e+06	5.01254e+06	6.34377e+06	6.19205e+06	5.05705e+06		5.80225e+06	4.21697e+06	5.40291e+06	3.88711e+06	5.40189e+06	5.84984e+06	5.61814e+06	6.15029e+06	5.75556e+06	5.49272e+06		5.2215e+06	4.84544e+06	5.94869e+06	3.82979e+06	5.71277e+06	5.58229e+06	5.02378e+06	6.19684e+06	5.95483e+06	5.24329e+06
O75643_C133	SNRNP200	O75643	DILcGAADEVLAVLKNEK	1.23335e+06	729073	972085	633295	796958	1.29429e+06	1.03909e+06	1.37165e+06	1.04751e+06	645337		950553	989830	970129	681841	753452	1.16505e+06	1.07649e+06	1.28159e+06	948703	945001		985395	820625	1.02244e+06	761006	916918	994765	974298	1.44056e+06	1.07119e+06	775437
O75643_C1359	SNRNP200	O75643	TIcAEFAILR;TIcAEFAILRMLLQSSEGR	876585	716748	794661	494149	805448	855435	790332	872508	863110	859096		807492	640818	791406	494377	820343	906268	687609	1.05997e+06	897880	799917		734149	658911	906486	528029	768081	857838	761838	956886	903689	852164
O75643_C1580	SNRNP200	O75643	LTAIDILTTcAADIQR	4.35023e+06	3.2968e+06	3.99274e+06	3.37146e+06	4.29362e+06	3.83914e+06	4.63085e+06	4.38058e+06	4.62092e+06	3.76614e+06		4.10792e+06	3.40154e+06	4.54525e+06	2.77672e+06	4.35407e+06	4.21223e+06	3.84719e+06	4.67041e+06	4.53507e+06	4.09211e+06		4.72195e+06	3.92684e+06	4.42458e+06	2.90975e+06	4.16969e+06	4.6838e+06	3.77195e+06	4.55114e+06	3.85553e+06	3.52727e+06
O75643_C1592	SNRNP200	O75643	FLHcTEK	NA	NA	NA	NA	NA	NA	NA	NA	NA	NA		1.41403e+06	1.18312e+06	1.34267e+06	845522	1.34167e+06	1.40529e+06	1.25684e+06	1.584e+06	1.37019e+06	1.40443e+06		1.33538e+06	1.15369e+06	1.68723e+06	823969	1.30172e+06	1.51063e+06	1.14013e+06	1.59235e+06	1.41168e+06	1.19099e+06
O75643_C1731	SNRNP200	O75643	FLYEPLPVESHLDHcMHDHFNAEIVTK	NA	NA	NA	NA	NA	NA	NA	NA	NA	NA		145745	159382	139734	156412	129977	176604	156469	183188	219549	116615		NA	NA	NA	NA	NA	NA	NA	NA	NA	NA
O75643_C1974	SNRNP200	O75643	cTDKGVESVFDIMEMEDEERNALLQLTDSQIADVAR	1.50725e+06	1.29314e+06	1.82565e+06	1.13369e+06	1.40915e+06	1.48689e+06	1.31788e+06	1.31628e+06	1.88458e+06	1.31629e+06		1.38272e+06	1.2691e+06	1.46727e+06	1.07239e+06	1.6581e+06	1.62105e+06	1.50117e+06	1.7125e+06	1.54257e+06	1.26393e+06		1.34694e+06	1.21615e+06	1.70367e+06	1.04207e+06	1.518e+06	1.67902e+06	1.46029e+06	1.60431e+06	1.47327e+06	1.44707e+06
O75643_C2011	SNRNP200	O75643	FcNRYPNIELSYEVVDKDSIR	1.05825e+06	1.23692e+06	1.49241e+06	786445	1.67664e+06	1.2148e+06	1.42891e+06	1.5539e+06	2.07521e+06	1.23599e+06		1.21334e+06	1.04703e+06	1.53086e+06	1.20485e+06	1.71622e+06	1.32537e+06	1.21602e+06	1.62748e+06	1.66854e+06	1.20977e+06		1.17917e+06	1.04928e+06	1.54662e+06	866270	1.11178e+06	1.87198e+06	1.54253e+06	1.95068e+06	1.62384e+06	1.01733e+06
O75643_C428	SNRNP200	O75643	RcQLPDGSFRR;cQLPDGSFRR	2.52177e+07	2.47172e+07	2.77866e+07	1.65111e+07	2.64007e+07	2.64471e+07	2.48066e+07	2.92382e+07	2.88479e+07	2.56275e+07		2.8219e+07	2.28856e+07	2.65584e+07	1.68063e+07	2.56219e+07	2.91584e+07	2.53281e+07	2.85438e+07	2.64426e+07	2.56701e+07		2.52124e+07	2.43856e+07	2.73556e+07	1.74001e+07	3.01706e+07	2.55839e+07	2.49082e+07	2.84542e+07	2.70714e+07	2.47557e+07
O75643_C502	SNRNP200	O75643	AALETDENLLLcAPTGAGK	4.30146e+06	3.45895e+06	4.82271e+06	2.87429e+06	3.53646e+06	4.09141e+06	4.17027e+06	5.21431e+06	4.7972e+06	3.31575e+06		4.01315e+06	3.11663e+06	4.22795e+06	2.69963e+06	4.2089e+06	4.11689e+06	4.1696e+06	5.29105e+06	4.55432e+06	4.18467e+06		3.6019e+06	2.99846e+06	5.02331e+06	2.62103e+06	4.42656e+06	4.51782e+06	3.51422e+06	4.60308e+06	4.76518e+06	4.51125e+06
O75643_C516	SNRNP200	O75643	TNVALMcMLR	NA	NA	NA	NA	NA	NA	NA	NA	NA	NA		1.49313e+06	1.18525e+06	1.40925e+06	870308	1.45891e+06	1.51715e+06	1.38634e+06	1.58909e+06	1.49475e+06	1.4276e+06		1.41635e+06	1.36059e+06	1.36624e+06	906081	1.41219e+06	1.58812e+06	1.38314e+06	1.55761e+06	1.47241e+06	1.36739e+06
O75643_C576	SNRNP200	O75643	LATYGITVAELTGDHQLcKEEISATQIIVCTPEKWDIITR	NA	NA	NA	NA	NA	NA	NA	NA	NA	NA		NA	NA	NA	NA	NA	NA	NA	NA	NA	NA		111355	77171.3	108078	108120	174259	142939	90388.7	98612.8	134507	104336
O75643_C742	SNRNP200	O75643	AIRDMcLEKDTLGLFLR	NA	NA	NA	NA	NA	NA	NA	NA	NA	NA		177627	160381	173539	92941.5	165447	169107	157484	186888	155632	158590		NA	NA	NA	NA	NA	NA	NA	NA	NA	NA
O75643_C769	SNRNP200	O75643	TEAEQcK	6.36047e+06	5.52673e+06	6.48837e+06	3.86875e+06	5.59023e+06	6.37852e+06	5.45197e+06	6.84121e+06	7.32007e+06	6.25873e+06		6.98102e+06	5.70267e+06	6.49741e+06	3.51447e+06	5.68481e+06	7.01975e+06	5.7115e+06	6.56677e+06	6.56828e+06	5.8637e+06		6.7703e+06	5.43185e+06	6.76347e+06	3.15568e+06	5.89768e+06	6.56187e+06	5.87675e+06	6.80682e+06	6.86682e+06	5.91597e+06
O75648_C48	TRMU	O75648	NWDSLDEHGVcTADKDCEDAYR	NA	NA	NA	NA	NA	NA	NA	NA	NA	NA		506401	451023	580676	361640	462138	599986	515369	607974	529186	564542		NA	NA	NA	NA	NA	NA	NA	NA	NA	NA
O75663_C14	TIPRL	O75663	DFcFGPWK	295136	241019	297966	164095	324159	313018	277443	308815	288840	349310		NA	NA	NA	NA	NA	NA	NA	NA	NA	NA		NA	NA	NA	NA	NA	NA	NA	NA	NA	NA
O75663_C249	TIPRL	O75663	ISSLMHVPPSLFTEPNEISQYLPIKEAVcEK	250109	229062	248486	195462	302699	319976	240554	262895	322685	266291		234438	242908	284790	174860	264369	271133	260800	288820	321400	294701		NA	NA	NA	NA	NA	NA	NA	NA	NA	NA
O75663_C87	TIPRL	O75663	VAcAEEWQESRTEGEHSK;VAcAEEWQESR	1.25826e+07	1.03193e+07	1.50262e+07	7.44276e+06	1.20792e+07	1.40199e+07	1.14093e+07	1.34186e+07	1.61373e+07	1.11155e+07		1.39714e+07	1.05104e+07	1.34093e+07	7.68163e+06	1.1516e+07	1.34619e+07	1.34191e+07	1.39879e+07	1.29274e+07	1.24727e+07		1.38005e+07	1.07816e+07	1.41706e+07	9.29171e+06	1.22135e+07	1.32016e+07	1.12832e+07	1.37973e+07	1.17774e+07	1.31673e+07
O75665_C503	OFD1	O75665	AIVVEHEEFEScR	NA	NA	NA	NA	NA	NA	NA	NA	NA	NA		119348	111856	134007	97847.5	141661	140070	144358	143450	149687	129220		NA	NA	NA	NA	NA	NA	NA	NA	NA	NA
O75665_C581	OFD1	O75665	SVNGLINGNVVPcNGEISGDFLNNPFKQENVLAR	228786	289541	319845	241248	423345	358067	286001	377414	428600	344072		290640	299205	384969	159115	245623	398773	374338	470609	333306	340339		253260	265987	272732	263475	384847	365485	339921	354965	416815	379431
O75683_C189	SURF6	O75683	ARKAEEATEAQEVVEATPEGAcTEPR	5.64318e+06	3.91044e+06	5.47544e+06	3.09036e+06	4.66697e+06	5.52547e+06	4.75079e+06	5.69461e+06	6.33326e+06	5.68547e+06		5.6224e+06	4.24514e+06	5.2384e+06	3.40804e+06	4.68908e+06	5.97618e+06	4.5295e+06	6.80569e+06	5.39451e+06	4.86704e+06		5.83482e+06	4.43094e+06	5.754e+06	2.88465e+06	4.48624e+06	5.72822e+06	4.74927e+06	6.38666e+06	5.86083e+06	4.66037e+06
O75683_C19	SURF6	O75683	KIcSHSAPEQQAR	1.79508e+07	1.66292e+07	1.73045e+07	9.85145e+06	1.75262e+07	1.73168e+07	1.6159e+07	1.99888e+07	1.8005e+07	1.64296e+07		2.0523e+07	1.19547e+07	1.82333e+07	1.04212e+07	1.89323e+07	1.73832e+07	1.54944e+07	1.87418e+07	1.9563e+07	1.59145e+07		1.56269e+07	1.25179e+07	2.02492e+07	8.7761e+06	1.76734e+07	1.7067e+07	1.66978e+07	2.10337e+07	1.90695e+07	1.84498e+07
O75688_C172	PPM1B	O75688	NGQVCFSTQDHKPcNPR	3.38969e+06	3.73322e+06	3.73339e+06	2.94673e+06	3.65909e+06	3.33229e+06	2.9153e+06	3.84684e+06	4.06844e+06	3.82342e+06		3.90971e+06	3.06587e+06	3.52194e+06	2.52905e+06	3.55545e+06	3.84246e+06	3.53418e+06	3.98538e+06	3.72311e+06	3.78126e+06		3.69527e+06	3.45227e+06	4.03546e+06	2.07358e+06	3.78046e+06	3.61667e+06	3.24057e+06	4.04905e+06	4.11441e+06	3.39067e+06
O75691_C1072	UTP20	O75691	NGEcHSAVIQAVEDLDLSK	NA	NA	NA	NA	NA	NA	NA	NA	NA	NA		319430	309208	328106	204703	368057	378975	369497	423172	393794	363609		NA	NA	NA	NA	NA	NA	NA	NA	NA	NA
O75691_C1229	UTP20	O75691	QKPGHPEcDILTNVFAILSAK	NA	NA	NA	NA	NA	NA	NA	NA	NA	NA		68593	66953.5	87308.3	47147.6	70713.2	85109.3	66686.1	75944.5	78882.2	65047.7		NA	NA	NA	NA	NA	NA	NA	NA	NA	NA
O75691_C1757	UTP20	O75691	ESEcITKPVSFLPQNKEEIER	1.79294e+07	1.43457e+07	1.33265e+07	1.20099e+07	1.46498e+07	1.73918e+07	1.58088e+07	2.12297e+07	2.14966e+07	1.67615e+07		1.68079e+07	1.52193e+07	1.92555e+07	1.10294e+07	1.5238e+07	1.69459e+07	1.41571e+07	2.30217e+07	1.69348e+07	1.56614e+07		1.27906e+07	1.38226e+07	1.17365e+07	1.38191e+07	1.91158e+07	1.57949e+07	1.74494e+07	2.13092e+07	1.99196e+07	1.70215e+07
O75691_C811	UTP20	O75691	SVGDESWEQTQEGDVGALYHEQLALKTDcQER	NA	NA	NA	NA	NA	NA	NA	NA	NA	NA		NA	NA	NA	NA	NA	NA	NA	NA	NA	NA		119494	126006	132026	116462	236955	157091	169167	197867	218245	172012
O75694_C102	NUP155	O75694	RVPLPPELVEQFGHMQcNCMMGVFPPISR	NA	NA	NA	NA	NA	NA	NA	NA	NA	NA		222286	233094	248526	168630	300022	257794	291031	243113	307970	245584		226031	223618	241427	174103	277286	258669	263428	312012	288523	252952
O75694_C1208	NUP155	O75694	LAIIHcAGYSDPILVQTLWQDIIEK	NA	NA	NA	NA	NA	NA	NA	NA	NA	NA		NA	NA	NA	NA	NA	NA	NA	NA	NA	NA		23021.3	16728.4	24428.9	18766.5	27526.3	23658.4	23963.4	28924.4	27907.6	24178
O75694_C874	NUP155	O75694	DNAAVDGISLHLQDICPLLYSTDDAIcSK	NA	NA	NA	NA	NA	NA	NA	NA	NA	NA		2.15471e+06	1.81041e+06	2.02897e+06	1.46632e+06	2.06575e+06	2.2332e+06	1.81172e+06	2.2937e+06	2.26858e+06	1.93641e+06		2.13291e+06	1.75619e+06	1.88702e+06	1.23688e+06	2.25902e+06	2.29193e+06	1.84341e+06	2.44567e+06	2.07469e+06	2.16937e+06
O75717_C1008	WDHD1	O75717	NVLSETPAIcPPQNTENQRPK	2.26348e+06	1.85471e+06	1.91972e+06	1.23524e+06	1.78412e+06	2.12519e+06	1.71684e+06	2.29672e+06	2.23212e+06	1.78159e+06		2.05643e+06	1.46829e+06	2.15528e+06	1.12353e+06	1.89889e+06	2.1075e+06	1.7066e+06	2.57625e+06	2.26056e+06	1.8564e+06		1.89077e+06	1.6943e+06	2.18724e+06	1.19879e+06	2.01336e+06	2.21267e+06	1.56862e+06	2.26219e+06	2.17744e+06	2.00435e+06
O75717_C180	WDHD1	O75717	cNDVINAK	NA	NA	NA	NA	NA	NA	NA	NA	NA	NA		NA	NA	NA	NA	NA	NA	NA	NA	NA	NA		616184	536858	594551	397928	613241	624671	562638	651462	629885	543517
O75717_C304	WDHD1	O75717	ISYTDAEGNLGLLENVcDPSGK	667993	731163	754513	518785	963109	874950	820694	888538	907061	816460		852001	646817	939864	482350	746796	915916	765131	955076	814696	824620		NA	NA	NA	NA	NA	NA	NA	NA	NA	NA
O75717_C60	WDHD1	O75717	AYScALK	NA	NA	NA	NA	NA	NA	NA	NA	NA	NA		886874	664267	870424	462760	618372	827365	718926	824846	631390	747748		870513	701758	810699	428796	712398	857296	621398	773493	836782	639840
O75717_C773	WDHD1	O75717	MLALScK	NA	NA	NA	NA	NA	NA	NA	NA	NA	NA		1.31223e+06	1.02082e+06	1.30291e+06	838036	1.03651e+06	1.29719e+06	1.10447e+06	1.25897e+06	1.20164e+06	1.17723e+06		1.31388e+06	1.00935e+06	1.31349e+06	767961	1.06645e+06	1.19972e+06	1.13196e+06	1.32198e+06	1.21292e+06	1.20422e+06
O75717_C781	WDHD1	O75717	cVELADLMTQNAVNLAIK	489653	530937	622643	536001	685224	579125	491021	592690	605775	672919		576653	589353	628950	435737	627089	538188	591794	608631	607837	601756		586263	654398	582024	434853	561834	691160	523702	624880	556548	590326
O75718_C317	CRTAP	O75718	NAAPcAVSYLLFDQNDKVMQQNLVYYQYHR	NA	NA	NA	NA	NA	NA	NA	NA	NA	NA		74803.8	97756.3	64432.6	78978.8	97775.9	58294.3	67421.5	83494.3	109774	106048		NA	NA	NA	NA	NA	NA	NA	NA	NA	NA
O75746_C375	SLC25A12	O75746	NSFDcFKK	3.95717e+06	3.30113e+06	3.63458e+06	2.47738e+06	3.64623e+06	3.79893e+06	3.77332e+06	4.6701e+06	4.15387e+06	3.79715e+06		3.94143e+06	3.51231e+06	4.04982e+06	2.43873e+06	3.38041e+06	4.06147e+06	3.4531e+06	4.8009e+06	3.79806e+06	3.77366e+06		3.54882e+06	3.29655e+06	4.01593e+06	2.42874e+06	3.74115e+06	4.22108e+06	3.49865e+06	4.49255e+06	4.26889e+06	3.69751e+06
O75792_C181	RNASEH2A	O75792	AKADALYPVVSAASIcAK	NA	NA	NA	NA	NA	NA	NA	NA	NA	NA		103066	82265.9	95188.3	58560.6	93141.9	105963	92897.5	127996	115820	81342.6		NA	NA	NA	NA	NA	NA	NA	NA	NA	NA
O75792_C24	RNASEH2A	O75792	LSSPVPAVcR	165681	182381	177446	163418	278796	229451	249856	253701	274018	225324		NA	NA	NA	NA	NA	NA	NA	NA	NA	NA		NA	NA	NA	NA	NA	NA	NA	NA	NA	NA
O75794_C159	CDC123	O75794	DFTQPFIHCTDDSPDPcIEYELVLR;DFTQPFIHCTDDSPDPcIEYELVLRK	535676	525051	557159	389114	698809	547417	589662	606286	642581	600984		550171	475254	572114	373565	657445	611779	519305	662556	660257	602808		539317	560386	612776	364147	596133	582879	561754	660010	591562	623774
O75794_C212	CDC123	O75794	cIQDFFKK	3.38404e+06	2.60204e+06	3.35697e+06	2.13816e+06	2.38675e+06	3.16225e+06	2.53187e+06	3.18036e+06	3.25579e+06	2.92631e+06		3.61502e+06	2.30674e+06	3.25471e+06	1.71691e+06	2.54872e+06	3.33797e+06	2.38166e+06	3.62113e+06	2.99214e+06	3.14957e+06		3.16559e+06	2.61415e+06	3.29916e+06	1.80311e+06	2.66769e+06	3.29932e+06	2.72705e+06	3.54772e+06	3.00254e+06	2.79823e+06
O75821_C139	EIF3G	O75821	KFGNSEFDPPGPNVATTTVSDDVSMTFITSKEDLNcQEEEDPMNK	4.79669e+06	4.32868e+06	4.74171e+06	2.99179e+06	4.23952e+06	4.77519e+06	3.45256e+06	6.03008e+06	5.45062e+06	4.81343e+06		5.57192e+06	3.49217e+06	4.64567e+06	2.64669e+06	3.69803e+06	5.70076e+06	4.25013e+06	4.7447e+06	6.33911e+06	4.53111e+06		4.71152e+06	3.85688e+06	3.68754e+06	2.41617e+06	5.59866e+06	4.79412e+06	4.35154e+06	5.75771e+06	5.53695e+06	4.90918e+06
O75821_C160	EIF3G	O75821	IcKGDHWTTR	1.98463e+06	1.47599e+06	2.06145e+06	1.34009e+06	1.67731e+06	1.86484e+06	1.80702e+06	2.16993e+06	2.04738e+06	1.94078e+06		2.07196e+06	1.52357e+06	2.00252e+06	1.38759e+06	1.78778e+06	2.00338e+06	1.68004e+06	2.31082e+06	1.95724e+06	1.64453e+06		NA	NA	NA	NA	NA	NA	NA	NA	NA	NA
O75821_C169	EIF3G	O75821	cPYKDTLGPMQK	6.96154e+06	6.37803e+06	7.81316e+06	5.6332e+06	6.91226e+06	6.75505e+06	6.86822e+06	8.41654e+06	7.76493e+06	7.77638e+06		8.21488e+06	5.22435e+06	8.26133e+06	4.10605e+06	7.15075e+06	8.7651e+06	5.98923e+06	8.07535e+06	6.89463e+06	8.59767e+06		8.60646e+06	6.13476e+06	6.97064e+06	4.2816e+06	8.04973e+06	8.28655e+06	5.77802e+06	8.1984e+06	7.53511e+06	7.43806e+06
O75821_C25	EIF3G	O75821	PTGDFDSKPSWADQVEEEGEDDKcVTSELLK	1.09512e+07	9.17566e+06	1.05414e+07	7.2153e+06	1.00405e+07	1.18985e+07	9.84211e+06	1.30525e+07	1.24902e+07	1.11437e+07		1.11514e+07	9.29126e+06	1.23089e+07	7.11297e+06	1.12442e+07	1.04314e+07	1.01089e+07	1.40103e+07	1.04084e+07	1.05111e+07		1.0632e+07	8.74521e+06	1.33302e+07	5.87948e+06	1.05808e+07	1.28023e+07	1.15219e+07	1.27312e+07	1.13305e+07	9.02531e+06
O75822_C207	EIF3J	O75822	ITNSLTVLcSEK	862604	756620	867868	718769	980297	985054	897926	1.00508e+06	1.09574e+06	857848		NA	NA	NA	NA	NA	NA	NA	NA	NA	NA		897477	765968	933654	575697	954975	986723	874153	1.00816e+06	1.03857e+06	992429
O75832_C107	PSMD10	O75832	GAQVNAVNQNGcTPLHYAASK	5.62467e+06	4.22615e+06	4.59092e+06	2.66964e+06	3.90754e+06	5.01848e+06	4.80306e+06	5.52614e+06	5.76567e+06	4.31136e+06		5.45848e+06	4.22427e+06	5.43245e+06	2.62543e+06	3.854e+06	5.10671e+06	4.37374e+06	5.8175e+06	4.91826e+06	4.70093e+06		5.20129e+06	4.17538e+06	5.36658e+06	2.54425e+06	4.32285e+06	5.37358e+06	4.36405e+06	5.63743e+06	4.78735e+06	4.7589e+06
O75832_C4	PSMD10	O75832	MEGcVSNLMVCNLAYSGKLEELKESILADK	6.21814e+06	6.532e+06	6.83832e+06	4.08726e+06	9.28731e+06	6.50337e+06	7.36424e+06	6.86867e+06	8.27975e+06	4.93349e+06		6.45861e+06	5.80712e+06	7.44308e+06	4.52858e+06	6.12588e+06	6.35403e+06	6.78476e+06	7.46161e+06	7.47683e+06	8.47204e+06		7.10828e+06	5.82166e+06	7.08749e+06	4.65717e+06	7.12337e+06	7.45108e+06	6.70505e+06	7.25604e+06	7.72067e+06	6.85654e+06
O75843_C393	AP1G2	O75843	AMMQELQAFLEScPPDLR	NA	NA	NA	NA	NA	NA	NA	NA	NA	NA		125597	114065	142476	96506.6	158381	153698	142745	170486	164731	150588		NA	NA	NA	NA	NA	NA	NA	NA	NA	NA
O75845_C285	SC5D	O75845	SSHSGNGcKNEK	1.39627e+06	1.01849e+06	1.33061e+06	916332	1.11001e+06	1.29154e+06	1.40147e+06	1.41082e+06	1.2875e+06	1.26641e+06		1.44026e+06	1.22982e+06	1.60172e+06	787897	1.00517e+06	1.1415e+06	1.26758e+06	1.41326e+06	1.31489e+06	1.22735e+06		1.59664e+06	1.2406e+06	1.38475e+06	986266	1.10874e+06	1.1269e+06	1.24714e+06	1.32355e+06	1.22654e+06	1.18831e+06
O75874_C269	IDH1	O75874	SEGGFIWAcK	9.09824e+06	7.92769e+06	8.30945e+06	6.13508e+06	7.39694e+06	8.02e+06	8.05746e+06	7.71469e+06	8.50002e+06	8.22844e+06		9.22519e+06	7.78084e+06	8.60239e+06	5.44639e+06	6.88168e+06	8.3647e+06	7.5755e+06	8.98449e+06	8.43053e+06	8.27032e+06		8.74545e+06	7.81005e+06	8.43184e+06	5.71561e+06	7.37235e+06	8.4623e+06	8.38784e+06	8.93272e+06	8.0633e+06	7.67718e+06
O75874_C379	IDH1	O75874	DLAAcIK	4.61367e+06	3.77115e+06	4.03962e+06	2.36984e+06	3.8062e+06	4.10824e+06	4.1586e+06	4.57163e+06	4.26558e+06	4.09652e+06		4.90441e+06	3.47011e+06	4.56232e+06	2.5041e+06	3.31555e+06	4.22082e+06	3.53591e+06	4.99674e+06	4.66024e+06	3.64145e+06		4.61439e+06	3.54366e+06	4.40032e+06	2.27585e+06	3.91152e+06	4.56791e+06	3.74989e+06	4.51247e+06	4.58195e+06	3.66509e+06
O75879_C170	GATB	O75879	LPIAVNGSLIYGVcAGKK	517333	461451	562692	347524	546868	547202	533488	510089	646733	578055		NA	NA	NA	NA	NA	NA	NA	NA	NA	NA		550159	468258	571895	357245	517024	571231	546805	627016	552151	489653
O75879_C228	GATB	O75879	AGVGLLEVVLEPDMScGEEAATAVR	804100	658783	836330	486885	957032	868337	844696	870493	993335	852364		892685	670381	809399	487533	921505	856481	852784	1.01791e+06	937854	738891		755309	747587	911038	496268	837241	861507	817305	929141	994242	842507
O75884_C127	RBBP9	O75884	ANcPYIVQFGSTDDPFLPWKEQQEVADRLETK	NA	NA	NA	NA	NA	NA	NA	NA	NA	NA		NA	NA	NA	NA	NA	NA	NA	NA	NA	NA		110070	106540	85379.3	67581	130778	82902.3	98701.6	98456.2	123040	109950
O75909_C23	CCNK	O75909	ENSSPSVTSANLDHTKPcWYWDKK	2.313e+06	1.6898e+06	2.16955e+06	1.56156e+06	1.79326e+06	1.98898e+06	1.80485e+06	2.13369e+06	2.25404e+06	1.99776e+06		2.29527e+06	1.77917e+06	2.36678e+06	1.32505e+06	1.6524e+06	2.21341e+06	1.79442e+06	2.19802e+06	1.96512e+06	2.11684e+06		2.41359e+06	1.83947e+06	2.54597e+06	1.30299e+06	1.70063e+06	1.95319e+06	1.61202e+06	2.12019e+06	2.63716e+06	1.58128e+06
O75914_C424	PAK3	O75914	LTDFGFcAQITPEQSKR	3.24354e+06	2.96548e+06	2.98934e+06	2.2022e+06	3.10434e+06	3.03608e+06	3.01709e+06	3.08545e+06	4.06784e+06	2.7852e+06		3.06321e+06	2.47455e+06	2.96547e+06	1.87554e+06	2.89953e+06	3.57675e+06	3.04124e+06	3.91636e+06	3.46154e+06	3.22238e+06		2.92251e+06	2.721e+06	3.18265e+06	2.03511e+06	2.96802e+06	3.38578e+06	2.60902e+06	3.63305e+06	3.56678e+06	3.47267e+06
O75925_C335	PIAS1	O75925	VSLLcPLGK	1.19685e+06	1.14533e+06	1.04645e+06	748784	1.05057e+06	1.13105e+06	1.03296e+06	1.1315e+06	1.43325e+06	1.12625e+06		1.25049e+06	922265	1.16694e+06	664159	1.154e+06	1.24208e+06	1.02601e+06	1.3337e+06	1.19204e+06	1.09132e+06		1.25457e+06	934100	1.22268e+06	742185	1.16992e+06	1.1196e+06	1.0048e+06	1.45189e+06	1.09086e+06	1.05239e+06
O75925_C435	PIAS1	O75925	EVQEVSASYNGVDGcLSSTLEHQVASHHQSSNK	499503	488547	550884	218684	466678	543189	432411	536293	561774	522058		569156	344482	569575	272547	464774	510437	434850	573268	496675	584257		612173	341305	624173	233829	450599	558481	454945	514089	583088	447338
O75928_C346	PIAS2	O75928	VSLMcPLGK	1.68213e+06	1.61759e+06	1.78337e+06	1.14228e+06	1.77042e+06	1.90578e+06	1.5366e+06	1.87441e+06	1.98016e+06	1.75905e+06		1.61252e+06	1.37898e+06	1.47612e+06	1.72987e+06	1.82294e+06	1.69378e+06	2.02939e+06	1.80273e+06	1.90119e+06	1.60427e+06		1.77698e+06	1.50969e+06	1.78981e+06	1.17409e+06	1.66238e+06	1.89896e+06	1.67956e+06	1.94089e+06	1.89781e+06	1.72162e+06
O75928_C441	PIAS2	O75928	VSSQPcTK	7.48386e+06	6.77726e+06	7.21859e+06	4.5045e+06	7.40877e+06	7.75789e+06	6.13976e+06	7.79779e+06	7.66014e+06	6.9852e+06		7.79628e+06	6.4089e+06	7.42774e+06	4.36547e+06	6.71313e+06	7.72122e+06	6.56988e+06	8.62973e+06	7.45056e+06	6.5998e+06		7.79077e+06	6.30456e+06	7.54703e+06	4.08293e+06	7.2528e+06	8.12856e+06	6.49182e+06	8.34774e+06	7.05843e+06	6.72912e+06
O75928_C454	PIAS2	O75928	IESSSVLSKPcSVTVASEASK	NA	NA	NA	NA	NA	NA	NA	NA	NA	NA		NA	NA	NA	NA	NA	NA	NA	NA	NA	NA		146936	111222	140214	91924.6	140684	151311	106318	168955	141214	148980
O75934_C106	BCAS2	O75934	NDITAWQEcVNNSMAQLEHQAVR	6.88408e+06	5.84239e+06	6.90884e+06	3.97789e+06	6.64752e+06	6.6431e+06	6.61792e+06	7.47684e+06	7.8326e+06	6.35628e+06		7.43811e+06	5.09922e+06	7.59554e+06	3.98087e+06	6.75965e+06	7.00198e+06	5.97894e+06	7.29428e+06	7.04694e+06	6.86963e+06		6.77128e+06	5.97248e+06	6.7272e+06	4.12558e+06	6.49617e+06	7.21453e+06	6.27619e+06	7.64256e+06	7.74755e+06	6.14303e+06
O75934_C132	BCAS2	O75934	IENLELMSQHGcNAWK	1.19041e+06	1.0616e+06	1.29973e+06	851152	1.26034e+06	1.40046e+06	1.15315e+06	1.34759e+06	1.32005e+06	1.3291e+06		1.21231e+06	932752	1.40044e+06	865015	1.1804e+06	1.31369e+06	1.30876e+06	1.51533e+06	1.27126e+06	1.21362e+06		1.27086e+06	1.11374e+06	1.46178e+06	715549	1.21783e+06	1.44456e+06	838371	1.42793e+06	1.41105e+06	1.3119e+06
O75935_C140	DCTN3	O75935	LAQIHIQQQDQcVEITEESK	NA	NA	NA	NA	NA	NA	NA	NA	NA	NA		1.25507e+06	795493	1.4595e+06	592792	1.16604e+06	1.30252e+06	1.04743e+06	1.4899e+06	1.27598e+06	1.16539e+06		1.25226e+06	999326	1.26867e+06	726000	1.14266e+06	1.22165e+06	1.07354e+06	1.43082e+06	1.22974e+06	1.1884e+06
O75935_C173	DCTN3	O75935	QFVQWDELLcQLEAATQVKPAEE	130902	135107	178636	113720	201868	159296	158057	204518	218812	155198		175587	143391	153243	107123	176363	170486	152571	200770	207504	172093		NA	NA	NA	NA	NA	NA	NA	NA	NA	NA
O75940_C214	SMNDC1	O75940	VGVGTcGIADKPMTQYQDTSKYNVR	1.01227e+08	7.63907e+07	1.5023e+08	4.24199e+07	9.91439e+07	1.14988e+08	1.01052e+08	9.91176e+07	1.12069e+08	1.0766e+08		1.11883e+08	9.63464e+07	1.07342e+08	6.1696e+07	9.01728e+07	1.09489e+08	9.68592e+07	1.23651e+08	1.07692e+08	9.91677e+07		1.08525e+08	1.05409e+08	1.03224e+08	6.4529e+07	9.38265e+07	1.09025e+08	9.48654e+07	1.05315e+08	1.14254e+08	1.05327e+08
O75943_C280	RAD17	O75943	EIQEEcSISNISFNPVAPTIMMK	282608	242835	298398	196818	396390	315729	318711	361985	376984	348377		332922	271687	337978	157785	380266	338953	318368	368386	315456	317035		230125	250887	248198	225589	500582	307897	311429	328011	447569	288550
O75947_C101	ATP5H	O75947	ScAEWVSLSK	865461	555997	890460	467179	722142	814149	704501	954717	959282	798573		921890	541326	922592	414194	615815	901068	682595	1.14789e+06	803955	781132		894741	699911	809551	398594	761718	866434	643247	950207	933434	774621
O75962_C2327	TRIO	O75962	NHSGGGGGGGSGGSGGGGGSGGGGAPSGGSGHSGGPSScGGAPSTSR	2.74712e+06	2.26454e+06	2.22109e+06	1.75989e+06	3.35126e+06	2.74829e+06	2.68242e+06	2.81689e+06	2.77305e+06	2.63926e+06		2.19918e+06	2.2653e+06	2.74962e+06	1.4859e+06	2.34437e+06	2.78243e+06	2.75298e+06	3.40529e+06	3.14073e+06	2.87799e+06		2.61745e+06	2.35355e+06	2.97953e+06	1.74866e+06	2.70063e+06	2.64077e+06	2.54681e+06	2.74908e+06	3.03021e+06	2.61354e+06
O75962_C2599	TRIO	O75962	AATDQcPAAEGWIPGFVLGHTSAVIVENPDGTLKK	NA	NA	NA	NA	NA	NA	NA	NA	NA	NA		NA	NA	NA	NA	NA	NA	NA	NA	NA	NA		214828	235884	209691	150944	269382	274467	188832	252319	339984	210941
O75962_C28	TRIO	O75962	SGSSGGAAAPAASSGPAAAASAAGSGcGGGAGEGAEEAAK	NA	NA	NA	NA	NA	NA	NA	NA	NA	NA		174314	127529	154228	77944.2	152989	170843	146958	177209	168418	192279		161084	146273	160967	125422	183385	168360	101151	172303	156720	167048
O75970_C1442	MPDZ	O75970	NKDAVNQMAVcPGNAVEPLPSNSENLQNK	593253	492649	577159	378634	624961	507755	545848	713485	731093	598897		670493	451841	573923	278264	555688	689341	524628	696896	699200	623461		637319	457733	644695	330647	541774	639784	518204	675034	734396	584150
O75976_C1049	CPD	O75976	AQEKDcTSK	243720	183560	230336	116098	205181	268997	229854	243605	225067	207276		NA	NA	NA	NA	NA	NA	NA	NA	NA	NA		273176	216130	226501	145018	199718	219778	203947	217487	232386	219554
O76003_C146	GLRX3	O76003	KLTHAAPcMLFMK	2.29762e+06	1.77864e+06	2.41726e+06	1.81388e+06	2.12276e+06	2.29164e+06	2.14307e+06	2.35612e+06	2.64667e+06	2.32719e+06		2.55731e+06	2.00016e+06	2.40343e+06	1.65767e+06	2.03169e+06	2.4521e+06	1.99228e+06	2.55086e+06	2.24883e+06	2.32567e+06		2.1892e+06	1.8824e+06	2.3072e+06	1.57394e+06	2.27662e+06	2.53263e+06	2.2452e+06	2.49988e+06	2.55882e+06	2.1108e+06
O76003_C159	GLRX3	O76003	cGFSKQMVEILHKHNIQFSSFDIFSDEEVR	NA	NA	NA	NA	NA	NA	NA	NA	NA	NA		169015	165084	187794	196283	206495	208569	182166	258070	254454	203435		196799	149037	199340	165921	237487	204217	226215	203261	250834	198255
O76003_C229	GLRX3	O76003	ELEASEELDTIcPK	NA	NA	NA	NA	NA	NA	NA	NA	NA	NA		NA	NA	NA	NA	NA	NA	NA	NA	NA	NA		205785	142982	216318	100973	192354	167145	156458	203728	190090	191426
O76003_C46	GLRX3	O76003	SLLVVHFWAPWAPQcAQMNEVMAELAK	NA	NA	NA	NA	NA	NA	NA	NA	NA	NA		389839	369352	455246	412665	414755	481244	334278	483929	545674	512910		377526	458358	471662	291863	520144	425799	436519	497966	478096	441959
O76021_C211	RSL1D1	O76021	SGScSAIR	1.94393e+07	1.53384e+07	1.81091e+07	1.17143e+07	1.66588e+07	1.89816e+07	1.71379e+07	2.10428e+07	1.83756e+07	1.64765e+07		1.9692e+07	1.50026e+07	1.82871e+07	1.13183e+07	1.64589e+07	1.96056e+07	1.62027e+07	2.03048e+07	1.91695e+07	1.71271e+07		1.94736e+07	1.61748e+07	1.89509e+07	1.07718e+07	1.65487e+07	1.84505e+07	1.61842e+07	1.89698e+07	1.93386e+07	1.85083e+07
O76021_C47	RSL1D1	O76021	KAVDALLTHcK	1.00128e+07	8.15526e+06	1.02446e+07	5.68083e+06	8.97247e+06	1.03005e+07	8.56076e+06	1.15044e+07	1.06557e+07	9.19417e+06		9.50078e+06	8.17201e+06	9.91598e+06	6.11241e+06	8.7588e+06	1.07798e+07	9.36216e+06	1.0498e+07	9.9283e+06	1.01465e+07		9.68739e+06	8.8075e+06	9.73041e+06	6.38618e+06	9.1917e+06	9.7694e+06	9.61438e+06	1.08896e+07	9.70186e+06	9.37981e+06
O76021_C96	RSL1D1	O76021	SDSEDIcLFTKDEPNSTPEKTEQFYR	4.36195e+06	3.42456e+06	3.8388e+06	2.8049e+06	4.16938e+06	4.49817e+06	3.97796e+06	4.43373e+06	4.54216e+06	4.80698e+06		4.69093e+06	3.33388e+06	4.20023e+06	2.7365e+06	3.70455e+06	4.49489e+06	4.23959e+06	4.82082e+06	4.52617e+06	4.12419e+06		4.37433e+06	3.50639e+06	4.51679e+06	2.80968e+06	3.95802e+06	4.4513e+06	3.7933e+06	4.83765e+06	4.50942e+06	4.28622e+06
O76024_C12	WFS1	O76024	MDSNTAPLGPScPQPPPAPQPQAR	406622	295785	393566	235861	448528	392220	395708	482533	436440	368592		426764	369149	318958	225217	386633	414949	383370	460548	420287	449979		380439	354671	422909	231211	377513	427860	373452	493151	451853	342794
O76031_C538	CLPX	O76031	NAVIPQYQALFSMDKcELNVTEDALKAIAR;NAVIPQYQALFSMDKcELNVTEDALK	3.89233e+06	3.08943e+06	3.49123e+06	1.62468e+06	2.91577e+06	4.27221e+06	2.76557e+06	3.66595e+06	4.52951e+06	3.0347e+06		3.29775e+06	2.81947e+06	3.55317e+06	2.11006e+06	3.63307e+06	3.74239e+06	2.97639e+06	4.06234e+06	3.63202e+06	3.41801e+06		3.30843e+06	2.56279e+06	3.46539e+06	2.1623e+06	3.93022e+06	3.93232e+06	3.13223e+06	3.62733e+06	3.47754e+06	3.56533e+06
O76031_C586	CLPX	O76031	LLLEPMFEVPNSDIVcVEVDKEVVEGK;LLLEPMFEVPNSDIVcVEVDKEVVEGKK	826383	925318	1.05501e+06	940771	1.31494e+06	1.13822e+06	1.19005e+06	1.3179e+06	1.33973e+06	1.21938e+06		1.27216e+06	727449	986972	824364	1.23378e+06	1.24637e+06	1.14556e+06	1.38027e+06	1.26771e+06	1.14518e+06		1.24608e+06	848645	1.19887e+06	684463	1.29172e+06	1.21728e+06	965671	1.40482e+06	1.13326e+06	1.27689e+06
O76071_C123	CIAO1	O76071	SVAWAPSGNLLATcSR	NA	NA	NA	NA	NA	NA	NA	NA	NA	NA		636457	560352	624496	412214	643339	652497	551556	750612	701703	672025		620098	580132	680497	412670	635661	673183	553571	712381	668949	668109
O76071_C212	CIAO1	O76071	LAScSDDR	1.99882e+06	1.87062e+06	1.90587e+06	1.04575e+06	1.77637e+06	1.87039e+06	1.8688e+06	2.21194e+06	2.12115e+06	2.17777e+06		2.39665e+06	1.85342e+06	2.03406e+06	1.09121e+06	1.77238e+06	1.90374e+06	1.83343e+06	2.07971e+06	1.98546e+06	1.89742e+06		1.9721e+06	1.65175e+06	2.05713e+06	1.08681e+06	2.00014e+06	1.97743e+06	1.85622e+06	2.22563e+06	2.13075e+06	1.88952e+06
O76071_C234	CIAO1	O76071	QYLPGNEQGVAcSGSDPSWK	NA	NA	NA	NA	NA	NA	NA	NA	NA	NA		1.15543e+06	939530	1.27529e+06	715138	1.11851e+06	1.18573e+06	910941	1.25433e+06	1.1681e+06	1.01651e+06		1.12371e+06	935462	1.17744e+06	680803	1.07675e+06	1.23495e+06	1.00364e+06	1.22322e+06	1.23877e+06	1.04475e+06
O76071_C261	CIAO1	O76071	TIYDIAWcQLTGALATACGDDAIR	NA	NA	NA	NA	NA	NA	NA	NA	NA	NA		203492	183620	311992	218928	300298	261369	280789	322832	296561	241818		NA	NA	NA	NA	NA	NA	NA	NA	NA	NA
O76071_C308	CIAO1	O76071	VFQEDPNSDPQQPTFSLTAHLHQAHSQDVNcVAWNPK	NA	NA	NA	NA	NA	NA	NA	NA	NA	NA		103325	89634.6	83321.3	62798.7	130621	116189	106223	94897	132470	77503.4		NA	NA	NA	NA	NA	NA	NA	NA	NA	NA
O76071_C97	CIAO1	O76071	NQDDFEcVTTLEGHENEVK	1.15526e+06	1.03594e+06	1.281e+06	947531	1.33199e+06	1.24911e+06	1.11248e+06	1.47192e+06	1.28262e+06	1.15129e+06		1.24874e+06	1.06143e+06	1.19194e+06	696562	1.42627e+06	1.19147e+06	1.20249e+06	1.4618e+06	1.18153e+06	1.35691e+06		1.36668e+06	1.22572e+06	1.35895e+06	662887	1.15036e+06	1.23146e+06	1.03028e+06	1.33869e+06	1.29468e+06	1.35943e+06
O76075_C108	DFFB	O76075	FLSAFHEPQVGLIQAAQQLLcDEQAPQR	NA	NA	NA	NA	NA	NA	NA	NA	NA	NA		66498.9	54542.8	63926.7	36667	68397.2	57285.8	62891.4	72415.1	82908.1	64843.3		NA	NA	NA	NA	NA	NA	NA	NA	NA	NA
O76075_C194	DFFB	O76075	VLGSMcQR	1.8851e+06	1.42762e+06	1.55093e+06	1.09567e+06	1.54476e+06	1.82414e+06	1.53463e+06	2.00491e+06	1.9438e+06	1.76291e+06		NA	NA	NA	NA	NA	NA	NA	NA	NA	NA		1.84477e+06	1.43858e+06	1.70178e+06	1.03723e+06	1.57838e+06	1.92539e+06	1.34231e+06	2.11973e+06	1.87487e+06	1.71142e+06
O76094_C349	SRP72	O76094	KISASLQSQSPEHLLPVLIQAAQLcR	1.06418e+06	987936	1.04419e+06	762193	1.10082e+06	1.07611e+06	1.02761e+06	1.22004e+06	1.23959e+06	1.02937e+06		1.02051e+06	896717	1.11725e+06	778727	1.0665e+06	1.08715e+06	1.07221e+06	1.33591e+06	1.11765e+06	997780		990697	959787	1.07915e+06	765106	1.13795e+06	1.10571e+06	1.00059e+06	1.13596e+06	1.23286e+06	1.104e+06
O77932_C108	DXO	O77932	LDHLLcWLLEHR	NA	NA	NA	NA	NA	NA	NA	NA	NA	NA		NA	NA	NA	NA	NA	NA	NA	NA	NA	NA		74477	57661.4	75979.3	48929.4	70116.5	69033.6	74404.9	69045	63633.9	60874.8
O94760_C178	DDAH1	O94760	SFcSMAGPNLIAIGSSESAQK	440462	347705	449182	270454	437491	456746	441590	501849	499079	415643		466238	380776	437392	299253	422321	453573	364290	546362	429219	460777		NA	NA	NA	NA	NA	NA	NA	NA	NA	NA
O94761_C194	RECQL4	O94761	cHSEVPDFLGAPK	116955	106415	130499	94576.2	110942	112351	112976	122530	143506	124959		NA	NA	NA	NA	NA	NA	NA	NA	NA	NA		NA	NA	NA	NA	NA	NA	NA	NA	NA	NA
O94761_C208	RECQL4	O94761	AcRPDLGSEESQLLIPGESAVLGPGAGSQGPEASAFQEVSIR	468176	384471	465670	294777	525066	448553	398714	487448	537229	406012		417425	383198	466524	285821	429160	436292	469183	531097	505990	491425		460499	369591	483715	258273	479657	437490	360373	548250	517471	500796
O94761_C552	RECQL4	O94761	AAcIHSGMTR	NA	NA	NA	NA	NA	NA	NA	NA	NA	NA		360089	305833	423128	247679	328913	397222	388541	430769	374329	361455		NA	NA	NA	NA	NA	NA	NA	NA	NA	NA
O94761_C77	RECQL4	O94761	cWGPHLNR	752172	679411	721869	466694	757173	781303	669047	843018	891436	761470		862172	654185	774196	476494	718857	793145	661607	825351	842918	714669		790555	622746	721318	486241	795953	771089	671686	834467	827054	802484
O94761_C814	RECQL4	O94761	DGQPAHcHLFLQPQGEDLR	NA	NA	NA	NA	NA	NA	NA	NA	NA	NA		NA	NA	NA	NA	NA	NA	NA	NA	NA	NA		218104	159262	208314	142695	270018	193781	202225	279342	238142	225571
O94761_C853	RECQL4	O94761	VFPAcTCTCTRPPSEQEGAVGGERPVPK	280098	170922	198802	131236	234328	242236	191324	277068	227382	237208		260052	191573	232464	128382	170267	258769	195962	245139	269599	238398		NA	NA	NA	NA	NA	NA	NA	NA	NA	NA
O94762_C427	RECQL5	O94762	YFGDALPAcAK	NA	NA	NA	NA	NA	NA	NA	NA	NA	NA		1.05032e+06	894417	1.05577e+06	617475	948614	1.05554e+06	795479	1.04046e+06	1.07414e+06	999319		1.02391e+06	940315	1.02475e+06	598244	1.01176e+06	978060	923162	1.05631e+06	1.12399e+06	851045
O94762_C457	RECQL5	O94762	TcIGPSQGNGFDPELYEGGRK	665524	489950	611723	442811	771008	653699	591663	799539	815287	664531		689132	670518	661035	369527	593492	674521	640150	795191	673693	738476		702645	577077	807064	345975	594984	753502	547018	737489	735121	704860
O94762_C698	RECQL5	O94762	GGEHEPPSRPcGLLDEDGSEPLPGPR	989327	1.09321e+06	1.17693e+06	695244	1.23954e+06	1.1864e+06	1.11582e+06	1.2665e+06	1.33098e+06	1.11416e+06		895739	892118	836191	931747	1.46796e+06	1.05164e+06	1.27267e+06	1.1989e+06	1.44961e+06	1.21153e+06		936030	913835	950852	845842	1.46738e+06	1.11172e+06	1.07494e+06	1.27782e+06	1.40883e+06	1.22085e+06
O94763_C167	URI1	O94763	MSDAAGDIVDIREEIKcDFEFK	2.98337e+06	2.34498e+06	3.01614e+06	1.98473e+06	3.13634e+06	2.74419e+06	3.17674e+06	3.05172e+06	3.22373e+06	2.37765e+06		2.76956e+06	1.93338e+06	3.89448e+06	1.90275e+06	2.94157e+06	2.87826e+06	3.03515e+06	3.28639e+06	3.03544e+06	2.3626e+06		3.04665e+06	2.49361e+06	2.33575e+06	1.71231e+06	2.26804e+06	2.91164e+06	2.89917e+06	3.3351e+06	3.63751e+06	3.39979e+06
O94763_C268	URI1	O94763	NTNVNAMHQVTDSHTPcHK	3.14915e+06	3.10656e+06	3.40004e+06	2.16348e+06	3.08818e+06	3.07153e+06	3.2761e+06	3.88715e+06	3.36911e+06	3.63953e+06		3.9873e+06	3.16444e+06	3.76287e+06	2.16382e+06	2.52128e+06	3.91586e+06	3.12391e+06	3.27218e+06	3.29136e+06	2.80972e+06		3.60254e+06	2.92304e+06	3.69958e+06	2.13105e+06	2.66739e+06	3.50993e+06	3.32598e+06	3.89531e+06	2.94801e+06	3.35896e+06
O94763_C420	URI1	O94763	SRENSVcSDTSESSAAEFDDRR	5.43472e+06	4.92863e+06	5.25974e+06	2.7723e+06	4.84428e+06	6.22493e+06	5.05389e+06	7.04142e+06	7.02092e+06	4.46715e+06		5.52549e+06	4.47931e+06	5.57528e+06	3.37966e+06	5.22794e+06	5.87243e+06	4.78017e+06	6.55803e+06	6.15158e+06	5.44296e+06		5.47103e+06	4.35367e+06	5.22619e+06	3.11464e+06	5.4954e+06	5.93327e+06	4.9643e+06	6.75961e+06	6.29863e+06	5.29776e+06
O94763_C44	URI1	O94763	VVTNcQER	6.25555e+06	4.93427e+06	5.82342e+06	3.63869e+06	5.0849e+06	5.63138e+06	5.27061e+06	6.51302e+06	5.91291e+06	5.91262e+06		6.52889e+06	4.81522e+06	5.8891e+06	3.48059e+06	5.24824e+06	6.07014e+06	5.42699e+06	6.50388e+06	5.60789e+06	5.43722e+06		6.44258e+06	4.74961e+06	5.5814e+06	3.90915e+06	5.31424e+06	5.97156e+06	5.22496e+06	6.33847e+06	6.30894e+06	5.15417e+06
O94763_C443	URI1	O94763	SIScEEATCSDTSESILEEEPQENQKK	NA	NA	NA	NA	NA	NA	NA	NA	NA	NA		148535	95570.6	131543	77028.7	143944	126036	126230	175689	142507	128001		NA	NA	NA	NA	NA	NA	NA	NA	NA	NA
O94763_C448	URI1	O94763	SISCEEATcSDTSESILEEEPQENQKK	258345	171027	245189	187062	210824	239334	221836	280167	214032	195317		NA	NA	NA	NA	NA	NA	NA	NA	NA	NA		236613	179594	224081	148795	222891	200135	201315	253375	311795	244540
O94776_C209	MTA2	O94776	ALDcSSSIRQPSLHMSAAAASR	1.63368e+07	1.47351e+07	1.73152e+07	1.18052e+07	1.80192e+07	1.6968e+07	1.69928e+07	1.75227e+07	1.88748e+07	1.68781e+07		1.79345e+07	1.5792e+07	1.71402e+07	1.15057e+07	1.78447e+07	1.52439e+07	1.54574e+07	1.95575e+07	1.7782e+07	1.70312e+07		1.71987e+07	1.5435e+07	1.83919e+07	1.06711e+07	1.87092e+07	1.74409e+07	1.66034e+07	1.81596e+07	1.58325e+07	1.70055e+07
O94776_C261	MTA2	O94776	AMSTLVPQGGPVLcRDEMEEWSASEAMLFEEALEK	NA	NA	NA	NA	NA	NA	NA	NA	NA	NA		90809.9	63630	99196.6	52892.3	86086.7	82216.2	87799.3	105364	84667.3	85276.6		87662.5	75609.3	89368.9	67186.4	87273.6	76040.5	91080.7	84799.1	90392.4	88524.9
O94776_C495	MTA2	O94776	AEcSIRLPK	5.20623e+06	4.54658e+06	5.61653e+06	3.0067e+06	4.05514e+06	5.75742e+06	4.57736e+06	5.32678e+06	4.47068e+06	5.09273e+06		5.32291e+06	4.24745e+06	5.66936e+06	3.09346e+06	4.43224e+06	5.08376e+06	4.27151e+06	5.7743e+06	4.86276e+06	4.89837e+06		5.80908e+06	4.76631e+06	4.92349e+06	3.14497e+06	4.85298e+06	5.70134e+06	4.33583e+06	4.57577e+06	4.94446e+06	4.60189e+06
O94788_C320	ALDH1A2	O94788	SPNIIFADADLDYAVEQAHQGVFFNQGQCcTAGSR	397367	408772	502506	286665	596604	427269	479019	543953	621461	447330		532806	429715	505068	334661	513676	481028	447885	553007	465061	448039		496367	410356	520517	304423	518137	509823	441167	577233	465871	467053
O94804_C873	STK10	O94804	DMLAQcESNMSELQQLQNEK	NA	NA	NA	NA	NA	NA	NA	NA	NA	NA		NA	NA	NA	NA	NA	NA	NA	NA	NA	NA		283498	247428	330125	282241	287063	320732	322268	295490	293074	239968
O94808_C226	GFPT2	O94808	TcTLENVK	3.26895e+06	2.88633e+06	3.61375e+06	2.04724e+06	3.08729e+06	3.52818e+06	3.2332e+06	3.45298e+06	3.14708e+06	3.2007e+06		3.40722e+06	2.80634e+06	3.27734e+06	2.02927e+06	3.00313e+06	3.65833e+06	2.75441e+06	3.87429e+06	3.16842e+06	3.48696e+06		3.52132e+06	2.86811e+06	3.56603e+06	1.99718e+06	3.09348e+06	3.38725e+06	2.68064e+06	3.6332e+06	3.57903e+06	3.13945e+06
O94822_C283	LTN1	O94822	SAYFELVSALcQRIPQLMKEEASK	64969.8	69265.7	73743	59138.8	93339.1	78917.5	82286.5	76004	106777	61801.6		77982.4	66278.4	85268.7	55612	76964.4	83293.9	76142.8	83402	83031.5	78266.8		NA	NA	NA	NA	NA	NA	NA	NA	NA	NA
O94822_C555	LTN1	O94822	cVSSEGEKIEGWELTTEPSLTHNSSGLLSPLR	1.05089e+06	922641	1.2188e+06	597608	1.05652e+06	1.29356e+06	1.00351e+06	1.06251e+06	1.3706e+06	1.17902e+06		1.25947e+06	862385	1.07283e+06	654558	998079	1.36005e+06	889236	1.26074e+06	1.24296e+06	1.11592e+06		1.06475e+06	1.01183e+06	1.26451e+06	614784	1.09817e+06	1.31572e+06	699439	1.11797e+06	1.50234e+06	1.00992e+06
O94822_C981	LTN1	O94822	LSLNYEcFKTDFKEQDIK	681214	635884	669584	459326	690447	721129	691675	798628	868778	665534		741262	539025	672668	451531	776383	717232	724790	773160	843855	642292		635178	520178	747054	459176	768123	801344	599825	694177	811254	845890
O94826_C176	TOMM70	O94826	EVAQDcTK	NA	NA	NA	NA	NA	NA	NA	NA	NA	NA		1.1627e+06	1.02051e+06	1.13976e+06	694648	1.2089e+06	1.23839e+06	962081	1.44595e+06	1.30501e+06	1.2165e+06		1.10605e+06	984659	1.03027e+06	793537	1.16568e+06	1.29905e+06	1.0634e+06	1.45321e+06	1.36938e+06	1.14151e+06
O94826_C427	TOMM70	O94826	ILLDQVEEAVADFDEcIR	NA	NA	NA	NA	NA	NA	NA	NA	NA	NA		178683	137386	166962	126800	196930	193437	184378	216486	199558	175883		180303	144225	179410	137145	188554	194457	181114	219240	174376	177679
O94826_C475	TOMM70	O94826	cAEGYALYAQALTDQQQFGKADEMYDK	1.80286e+06	1.84917e+06	1.76587e+06	1.34065e+06	1.91585e+06	1.90992e+06	1.74808e+06	2.00869e+06	2.04671e+06	1.75013e+06		NA	NA	NA	NA	NA	NA	NA	NA	NA	NA		1.81464e+06	1.62274e+06	1.96118e+06	1.23937e+06	1.80849e+06	2.17804e+06	1.708e+06	2.22879e+06	2.04192e+06	1.51498e+06
O94826_C544	TOMM70	O94826	AIEIDNKcDFAYETMGTIEVQR	NA	NA	NA	NA	NA	NA	NA	NA	NA	NA		NA	NA	NA	NA	NA	NA	NA	NA	NA	NA		244648	251843	261904	123586	218511	252876	237150	289160	245395	215857
O94826_C588	TOMM70	O94826	SEMEMAHLYSLcDAAHAQTEVAK	NA	NA	NA	NA	NA	NA	NA	NA	NA	NA		158596	111852	160914	94438.6	163523	163068	126462	157044	172911	156672		NA	NA	NA	NA	NA	NA	NA	NA	NA	NA
O94829_C217	IPO13	O94829	TSLAVECGAVFPLLEQLLQQPSSPScVR	182891	205334	222441	138179	248396	225615	157493	212917	270253	238582		209167	164136	186400	135716	240455	244452	221054	230005	254845	208187		205208	178451	198690	121614	238675	225369	221946	245235	256151	205432
O94829_C728	IPO13	O94829	TLLDDFAPMVPQLcEMLGR	100194	71806.3	82229.1	52562.8	117720	92198.2	94106.8	90370	110250	83419.1		97475.6	75138.6	91314	51760.1	85270.6	101123	93206.9	99992.1	91143.9	108431		111253	84866.7	80952.4	37617.6	107307	95497.9	93925	98019.7	113850	71566.6
O94829_C951	IPO13	O94829	EFTLLcR	973989	768615	955993	658114	814654	933228	786894	986430	979245	824422		NA	NA	NA	NA	NA	NA	NA	NA	NA	NA		968001	846924	912459	603512	866909	969767	807430	969022	877475	860084
O94830_C470	DDHD2	O94830	ESEFcSSSNTR	312745	207433	224862	141882	230134	319418	223898	273309	261011	218397		280296	228422	252862	133047	276196	249597	209798	291222	268045	223607		271827	234777	253225	131160	214423	251113	232480	308479	297934	217672
O94832_C977	MYO1D	O94832	cTVSVETR	NA	NA	NA	NA	NA	NA	NA	NA	NA	NA		3.24173e+06	2.32453e+06	3.01116e+06	1.91089e+06	2.75149e+06	3.07365e+06	2.67909e+06	3.29189e+06	3.29778e+06	2.86774e+06		3.13637e+06	2.65967e+06	3.2469e+06	1.7722e+06	2.85054e+06	3.23093e+06	2.746e+06	3.00168e+06	2.83321e+06	2.97244e+06
O94855_C299	SEC24D	O94855	GQIPPLVTTDcMIQDQGNASPR	837287	755317	848976	537768	871015	925246	763608	929409	933043	847916		902582	781442	809568	515339	859562	854326	791429	983784	882061	869490		850558	807287	822438	468569	919938	854131	693849	963274	1.01116e+06	858380
O94874_C32	UFL1	O94874	NcIEIVNK	NA	NA	NA	NA	NA	NA	NA	NA	NA	NA		NA	NA	NA	NA	NA	NA	NA	NA	NA	NA		205819	190094	209966	110191	192145	188225	125268	252727	187970	219648
O94885_C1018	SASH1	O94885	LANGLHPVPMGPSGALPSPDAPcLPVKR	88163.2	71357	75695.6	45235.1	84574.3	83849.9	63586.5	100843	103124	81278.4		NA	NA	NA	NA	NA	NA	NA	NA	NA	NA		97303.5	72849.2	78951.4	40869.9	76983.8	86320.3	61927	108409	94881.5	79211.9
O94885_C1170	SASH1	O94885	MAIPSGGLTEIcR	NA	NA	NA	NA	NA	NA	NA	NA	NA	NA		NA	NA	NA	NA	NA	NA	NA	NA	NA	NA		209760	169314	201694	126375	204651	210167	175012	221298	230038	195917
O94887_C155	FARP2	O94887	LTcADTTAALLTSHLLQSEIGDYDETLDREHLK	NA	NA	NA	NA	NA	NA	NA	NA	NA	NA		63879.2	65110.2	63401.7	56728.5	98792.7	79794.8	78086.1	90272.6	89036	79657.7		NA	NA	NA	NA	NA	NA	NA	NA	NA	NA
O94901_C526	SUN1	O94901	TGcETVDAVQER	2.94758e+06	2.55216e+06	3.28817e+06	1.76051e+06	2.91161e+06	2.7967e+06	2.93056e+06	3.37994e+06	3.15007e+06	2.91851e+06		2.94709e+06	2.31684e+06	2.89775e+06	1.73424e+06	3.44928e+06	3.32221e+06	2.43756e+06	3.27072e+06	3.55852e+06	2.70158e+06		3.28403e+06	2.24128e+06	3.06053e+06	1.74294e+06	3.01194e+06	3.30032e+06	2.73995e+06	3.3001e+06	2.85191e+06	3.10282e+06
O94901_C63	SUN1	O94901	LATTAcTLGDGEAVGADSGTSSAVSLK	1.66825e+06	1.37691e+06	1.73281e+06	1.15576e+06	1.84614e+06	1.83198e+06	1.82857e+06	1.88419e+06	2.22177e+06	1.74165e+06		2.03519e+06	1.46482e+06	1.94726e+06	1.06798e+06	1.9204e+06	2.00297e+06	1.54455e+06	1.89587e+06	1.90565e+06	1.50336e+06		1.86933e+06	1.45585e+06	1.85854e+06	1.17684e+06	1.61921e+06	1.61124e+06	1.49275e+06	2.49861e+06	1.94959e+06	1.75608e+06
O94901_C657	SUN1	O94901	cSETYETK	285384	219733	291622	137504	216119	252943	251793	251201	265768	257921		275704	228641	285528	157864	194133	274323	236952	309263	268842	198736		299905	209233	260660	140273	216344	277207	207773	304785	261556	252251
O94903_C15	PLPBP	O94903	AGSMSAELGVGcALR	NA	NA	NA	NA	NA	NA	NA	NA	NA	NA		278104	209187	252892	144931	242896	276730	204024	315338	290384	262696		NA	NA	NA	NA	NA	NA	NA	NA	NA	NA
O94905_C262	ERLIN2	O94905	ADAEcYTAMK	NA	NA	NA	NA	NA	NA	NA	NA	NA	NA		2.71523e+06	2.57737e+06	3.37659e+06	2.02599e+06	2.79504e+06	3.41335e+06	2.83963e+06	3.3083e+06	3.14689e+06	2.54798e+06		2.85758e+06	2.90051e+06	3.05964e+06	1.78529e+06	2.92323e+06	3.09125e+06	2.65268e+06	3.1346e+06	3.3526e+06	2.98899e+06
O94906_C604	PRPF6	O94906	AVAHcPK	3.5209e+06	3.19405e+06	3.48361e+06	2.52559e+06	2.92731e+06	3.42105e+06	3.14347e+06	3.5373e+06	3.5379e+06	3.13081e+06		3.62707e+06	2.82226e+06	3.30296e+06	2.22238e+06	3.03487e+06	3.4636e+06	3.26488e+06	3.87772e+06	3.62427e+06	3.18198e+06		3.34197e+06	3.03402e+06	3.33394e+06	2.2412e+06	2.99172e+06	3.50083e+06	3.30027e+06	3.63254e+06	3.57356e+06	3.47193e+06
O94906_C698	PRPF6	O94906	AAQDLcEEALR	1.5421e+06	1.39146e+06	1.44928e+06	864667	1.32373e+06	1.58149e+06	1.28286e+06	1.44706e+06	1.39767e+06	1.3043e+06		1.43325e+06	1.24183e+06	1.35855e+06	857858	1.37375e+06	1.57297e+06	1.35589e+06	1.57479e+06	1.48228e+06	1.33345e+06		1.40348e+06	1.1907e+06	1.37619e+06	886034	1.34584e+06	1.4393e+06	1.34211e+06	1.58426e+06	1.54912e+06	1.46758e+06
O94906_C739	PRPF6	O94906	cPHSTPLWLLLSRLEEK	178603	192083	197410	152197	217178	186759	231625	215724	266091	214649		202687	152423	228831	159771	220822	232517	196355	232629	211838	214447		NA	NA	NA	NA	NA	NA	NA	NA	NA	NA
O94906_C807	PRPF6	O94906	ALQEcPNSGILWSEAIFLEARPQRR	2.25985e+06	2.39545e+06	2.96891e+06	2.05594e+06	3.34115e+06	2.43335e+06	2.76439e+06	3.0733e+06	3.39552e+06	2.65693e+06		2.44268e+06	1.98707e+06	2.71229e+06	2.06852e+06	3.11082e+06	3.25744e+06	2.93222e+06	2.82712e+06	3.60346e+06	2.44401e+06		2.39439e+06	2.09437e+06	2.41655e+06	1.64653e+06	2.73155e+06	3.07624e+06	3.26003e+06	3.48298e+06	3.45162e+06	2.6172e+06
O94906_C837	PRPF6	O94906	KcEHDPHVLLAVAKLFWSQR;KcEHDPHVLLAVAK	2.94526e+06	2.68557e+06	3.21491e+06	2.15584e+06	2.82775e+06	2.99299e+06	3.18421e+06	3.2732e+06	3.40294e+06	2.89738e+06		2.98889e+06	2.58886e+06	3.43818e+06	2.22681e+06	2.82326e+06	3.21814e+06	2.82412e+06	3.47114e+06	3.04943e+06	2.93924e+06		2.97751e+06	2.53687e+06	3.22128e+06	2.1577e+06	2.89127e+06	3.17232e+06	3.14688e+06	3.23844e+06	3.02198e+06	3.19731e+06
O94906_C901	PRPF6	O94906	KRcESAEPR	1.66145e+06	1.36892e+06	1.55046e+06	978171	1.57315e+06	1.70608e+06	1.51897e+06	1.72026e+06	1.60249e+06	1.59933e+06		1.65572e+06	1.3742e+06	1.49651e+06	936254	1.64131e+06	1.69799e+06	1.50488e+06	1.80113e+06	1.69291e+06	1.47838e+06		NA	NA	NA	NA	NA	NA	NA	NA	NA	NA
O94906_C913	PRPF6	O94906	HGELWcAVSK	2.80001e+06	2.321e+06	2.8509e+06	1.71847e+06	2.6908e+06	2.63338e+06	2.3219e+06	2.86976e+06	2.79807e+06	2.66468e+06		2.75645e+06	2.14268e+06	2.72203e+06	1.63717e+06	2.43026e+06	2.87728e+06	2.60613e+06	3.0529e+06	2.76362e+06	2.68859e+06		2.47816e+06	2.37175e+06	2.72215e+06	1.72731e+06	2.79981e+06	2.83972e+06	2.55026e+06	2.92176e+06	2.81829e+06	2.44e+06
O94913_C1518	PCF11	O94913	NELQEPcDSPK	NA	NA	NA	NA	NA	NA	NA	NA	NA	NA		916070	757546	936747	564614	804431	974441	910468	1.02136e+06	881511	898915		NA	NA	NA	NA	NA	NA	NA	NA	NA	NA
O94915_C560	FRYL	O94915	TcIAAIPR	1.45838e+06	1.36106e+06	1.36107e+06	895182	1.29278e+06	1.51344e+06	1.23109e+06	1.53986e+06	1.4608e+06	1.55642e+06		1.38054e+06	1.13534e+06	1.26734e+06	892981	1.55529e+06	1.46205e+06	1.37363e+06	1.4808e+06	1.71213e+06	1.41e+06		1.43575e+06	1.35177e+06	1.32982e+06	806497	1.43702e+06	1.46372e+06	1.36447e+06	1.60308e+06	1.45539e+06	1.42258e+06
O94921_C52	CDK14	O94921	NcQGMDSVIKPLDTIPEDK	NA	NA	NA	NA	NA	NA	NA	NA	NA	NA		NA	NA	NA	NA	NA	NA	NA	NA	NA	NA		278856	230252	330687	220853	335577	317661	315342	304449	250727	215372
O94925_C287	GLS	O94925	HSTGDTKVPFCLQScVKPLK	NA	NA	NA	NA	NA	NA	NA	NA	NA	NA		340389	217550	266828	185682	287276	346617	302276	330481	321644	303479		NA	NA	NA	NA	NA	NA	NA	NA	NA	NA
O94925_C525	GLS	O94925	GIHFCHDLVSLcNFHNYDNLR	3.89682e+06	3.61197e+06	4.30449e+06	2.7718e+06	4.13558e+06	4.11923e+06	3.74198e+06	4.32041e+06	4.43987e+06	4.18008e+06		4.20491e+06	3.05654e+06	4.66844e+06	2.75478e+06	3.843e+06	4.04759e+06	4.46335e+06	4.89475e+06	4.00541e+06	3.58345e+06		4.69113e+06	4.48154e+06	3.20347e+06	2.01951e+06	4.08715e+06	3.97415e+06	3.22458e+06	5.27451e+06	4.70654e+06	3.85963e+06
O94927_C262	HAUS5	O94927	SLcSGDGLGDTEISRPQAPDQSDSSQTLPSMVHLIQEGWR	153460	152517	147838	115589	173492	171556	150667	202627	205324	165446		NA	NA	NA	NA	NA	NA	NA	NA	NA	NA		155711	151879	178780	107432	199159	146017	142285	185064	199508	172681
O94927_C533	HAUS5	O94927	SLWcWDLLHMK	347372	369230	393355	293284	458094	407300	379310	471669	509279	442917		428638	356609	383111	271228	470010	426548	401505	489895	440984	403281		401575	367942	442149	306735	450295	384559	404509	484598	429045	400402
O94953_C547	KDM4B	O94953	AAFNQEHVScQQAFEHFAQKGPTWKEPVSPMELTGPEDGAASSGAGR;AAFNQEHVScQQAFEHFAQK	962129	731419	1.01527e+06	618009	976029	966190	813837	924369	970298	914337		1.19838e+06	874022	968629	499371	825188	954741	796304	974268	909524	916675		1.08214e+06	873419	1.02498e+06	492573	795840	1.10056e+06	764547	970940	908859	903257
O94964_C267	SOGA1	O94964	LAFSALGGGEcGESLAELRR	456054	419512	435595	363051	574204	477611	449160	528116	627274	480144		NA	NA	NA	NA	NA	NA	NA	NA	NA	NA		442904	446210	455637	303678	550700	495213	469552	526770	598889	521168
O94964_C939	SOGA1	O94964	SVSSMSEFESLLDcSPYLAGGDAR	436392	424496	515786	351839	590789	506388	561524	466269	569963	528275		531007	399777	487661	342613	588400	521877	497616	647496	497823	437450		482390	503066	459255	345555	548679	485086	479510	602862	536970	508347
O94966_C1017	USP19	O94966	LEDKGDTPLELGDDcSLALVWR	NA	NA	NA	NA	NA	NA	NA	NA	NA	NA		114621	100656	97435.9	87105.7	126748	122786	109649	131770	149918	102979		NA	NA	NA	NA	NA	NA	NA	NA	NA	NA
O94966_C102	USP19	O94966	EGAcEDPHDLLATPTPELLLDWR	NA	NA	NA	NA	NA	NA	NA	NA	NA	NA		99834.7	78083.2	100003	70666.3	101844	102434	86457.6	110671	129030	126136		NA	NA	NA	NA	NA	NA	NA	NA	NA	NA
O94967_C322	WDR47	O94967	SLNPALDGLTcGLTSHDKR	2.32406e+06	2.17926e+06	2.51862e+06	1.6003e+06	2.74965e+06	2.72064e+06	2.39987e+06	2.8578e+06	2.67863e+06	2.49476e+06		2.40371e+06	2.258e+06	2.49017e+06	1.78021e+06	2.52972e+06	2.59323e+06	2.2883e+06	2.70074e+06	2.80733e+06	2.69173e+06		2.53632e+06	2.22601e+06	2.4729e+06	1.51666e+06	2.45747e+06	2.70196e+06	2.51659e+06	2.82974e+06	2.8884e+06	2.36645e+06
O94967_C504	WDR47	O94967	LGELNIGMDGLGNEVSALNQQcNGSK	790710	672918	862060	666136	901373	1.00466e+06	865170	821279	926832	947485		640206	779742	1.07161e+06	606486	842357	1.07044e+06	762242	1.1361e+06	726277	823162		855360	761987	812386	480857	840474	1.21868e+06	770988	1.07368e+06	869516	774689
O94967_C560	WDR47	O94967	NPGSTNHIPFLEESPcGSQISSEHSVIKPPLGDSPGSLSR	230631	218430	236570	151171	276044	228932	238379	264125	285004	245975		NA	NA	NA	NA	NA	NA	NA	NA	NA	NA		NA	NA	NA	NA	NA	NA	NA	NA	NA	NA
O94973_C932	AP2A2	O94973	LcELLSAQF	1.25597e+06	1.07247e+06	1.40088e+06	677888	1.24478e+06	1.10809e+06	1.18411e+06	1.42105e+06	1.41978e+06	1.20772e+06		1.36442e+06	973436	1.29725e+06	771145	1.14018e+06	1.33444e+06	1.10523e+06	1.3424e+06	1.54438e+06	1.11985e+06		1.38037e+06	1.21638e+06	1.07286e+06	540458	1.37406e+06	1.43671e+06	1.10718e+06	1.17108e+06	1.53506e+06	1.15857e+06
O94979_C1130	SEC31A	O94979	cLSSATDPQTKR	2.04042e+08	1.53088e+08	2.04991e+08	1.0535e+08	1.51753e+08	1.93898e+08	1.07972e+08	2.44001e+08	1.71806e+08	1.51965e+08		1.63172e+08	1.19738e+08	1.62855e+08	1.15004e+08	1.93312e+08	1.94006e+08	1.60959e+08	2.15061e+08	1.8509e+08	1.72377e+08		2.09629e+08	1.57667e+08	1.74693e+08	1.01145e+08	1.56652e+08	1.82096e+08	1.53396e+08	2.26165e+08	1.82809e+08	1.44613e+08
O94979_C216	SEC31A	O94979	MHcSGLAWHPDVATQMVLASEDDRLPVIQMWDLR	NA	NA	NA	NA	NA	NA	NA	NA	NA	NA		126882	103371	135924	97746.3	149070	135729	125487	148193	135106	132249		112588	121907	128968	103792	146579	150570	149472	143225	110517	122140
O94979_C458	SEC31A	O94979	SDQLQQAVQSQGFINYcQK	1.06511e+06	927113	1.0946e+06	648219	1.15057e+06	1.12918e+06	1.08574e+06	1.22509e+06	1.31411e+06	1.02919e+06		1.19569e+06	928207	984245	595575	1.03932e+06	1.33127e+06	1.18942e+06	1.1097e+06	1.15909e+06	1.13642e+06		1.01956e+06	962335	1.1494e+06	762138	1.01209e+06	1.18125e+06	1.00484e+06	1.25002e+06	1.32192e+06	1.00538e+06
O94992_C122	HEXIM1	O94992	EGEKGQNGDDSSAGGDFPPPAEVEPTPEAELLAQPcHDSEASK;GQNGDDSSAGGDFPPPAEVEPTPEAELLAQPcHDSEASK	469780	383912	436786	224912	506872	569704	363191	558200	528883	463580		490123	431668	457032	264207	407911	581325	441784	542867	463375	431210		478530	465596	539616	251133	425900	448009	363099	571631	493389	474600
O94992_C18	HEXIM1	O94992	AEPFLSEYQHQPQTSNcTGAAAVQEELNPERPPGAEERVPEEDSR	1.89165e+06	1.49768e+06	1.7632e+06	790988	2.08974e+06	1.88391e+06	1.23254e+06	1.96927e+06	1.75306e+06	1.51253e+06		1.74026e+06	1.43865e+06	1.66764e+06	945614	1.74511e+06	1.63326e+06	1.32156e+06	2.19213e+06	1.97605e+06	1.71851e+06		1.74053e+06	1.42445e+06	1.67349e+06	931034	1.70376e+06	1.79613e+06	1.2603e+06	1.93448e+06	2.0964e+06	1.81719e+06
O94992_C79	HEXIM1	O94992	AFPQLGGRPGPEGEGSLESQPPPLQTQAcPESSCLR	1.13078e+06	816042	1.16341e+06	736266	1.1581e+06	1.10127e+06	1.02211e+06	1.33333e+06	1.34586e+06	1.19576e+06		1.21934e+06	944962	1.04641e+06	707906	1.02274e+06	1.24951e+06	1.03111e+06	1.44777e+06	1.1714e+06	1.16179e+06		1.15425e+06	1.01352e+06	1.04295e+06	704519	1.17195e+06	1.39548e+06	771677	1.43492e+06	1.06488e+06	1.24879e+06
O95071_C1291	UBR5	O95071	QTVEHcQYRPPR	NA	NA	NA	NA	NA	NA	NA	NA	NA	NA		164051	133747	170027	89238.3	166715	173751	160139	168403	172785	145387		NA	NA	NA	NA	NA	NA	NA	NA	NA	NA
O95071_C2084	UBR5	O95071	cLMEVTVDRNCLEVLPTK	NA	NA	NA	NA	NA	NA	NA	NA	NA	NA		298259	241614	304389	228672	346563	331117	258752	373318	332431	307457		NA	NA	NA	NA	NA	NA	NA	NA	NA	NA
O95071_C2267	UBR5	O95071	cATTPMAVHR	1.03459e+07	9.58878e+06	1.08666e+07	7.1016e+06	1.04203e+07	1.20226e+07	1.01573e+07	1.25564e+07	1.08214e+07	1.06678e+07		1.15631e+07	9.30816e+06	1.11682e+07	7.07719e+06	9.94405e+06	1.13101e+07	9.77261e+06	1.39373e+07	1.08246e+07	9.7309e+06		1.01638e+07	1.03707e+07	1.11794e+07	5.34271e+06	1.00613e+07	1.06092e+07	1.00031e+07	1.30892e+07	1.22028e+07	1.16141e+07
O95071_C2314	UBR5	O95071	SFYTAIAQAFLSNEKLPNLEcIQNANKGTHTSLMQR	1.20944e+06	1.38075e+06	1.79541e+06	977376	1.77498e+06	1.54105e+06	991162	1.82245e+06	1.75011e+06	1.27479e+06		1.47152e+06	1.17492e+06	1.58571e+06	919700	1.50795e+06	1.65824e+06	1.34562e+06	1.91482e+06	1.49709e+06	1.38529e+06		1.48032e+06	1.23885e+06	1.39162e+06	1.04447e+06	1.55724e+06	1.48582e+06	1.42635e+06	1.65517e+06	1.59532e+06	1.36733e+06
O95071_C691	UBR5	O95071	VLKVDGAYVAVKFPGTSSNTNcQNSSGPDADPSSLLQDCR	167965	114746	172418	107180	173991	183454	156812	194248	234383	188632		175904	135070	179733	103248	179363	177404	138653	233199	181242	190013		NA	NA	NA	NA	NA	NA	NA	NA	NA	NA
O95071_C730	UBR5	O95071	VPDcFQR	1.42495e+07	1.15383e+07	1.33364e+07	8.54222e+06	1.20431e+07	1.33801e+07	1.14685e+07	1.45521e+07	1.32122e+07	1.22876e+07		1.2633e+07	1.12397e+07	1.42555e+07	8.15083e+06	1.30988e+07	1.39064e+07	1.21542e+07	1.43045e+07	1.33798e+07	1.14873e+07		1.28152e+07	1.21662e+07	1.34577e+07	7.77939e+06	1.2804e+07	1.42539e+07	1.26785e+07	1.33558e+07	1.34423e+07	1.1857e+07
O95072_C369	REC8	O95072	TPTLSGWLPPELLGLWTHcAQPPPK	54221.2	68106.7	70441.4	47405.3	92632.2	81772.7	67782.4	75854.4	102508	71025.8		NA	NA	NA	NA	NA	NA	NA	NA	NA	NA		77740.1	71365.2	71637.3	56123.2	66155	85692.3	71432.9	75379.8	83990.4	72234
O95104_C102	SCAF4	O95104	NITATFQYLYLcPSEDKSK	2.67563e+06	2.09262e+06	2.9028e+06	1.83076e+06	2.67787e+06	2.77454e+06	2.27778e+06	2.81308e+06	3.00406e+06	2.60667e+06		2.82334e+06	2.04555e+06	2.64911e+06	1.73364e+06	2.48897e+06	2.90942e+06	2.43112e+06	3.1672e+06	2.78182e+06	2.60589e+06		2.68183e+06	2.35026e+06	2.84795e+06	1.64475e+06	2.40167e+06	2.91846e+06	2.29215e+06	3.05323e+06	2.87912e+06	2.57158e+06
O95104_C506	SCAF4	O95104	GLPQVKPETASVcSTTLWVGQLDKR	1.82406e+06	1.78608e+06	2.72464e+06	1.27007e+06	2.5073e+06	2.37732e+06	2.6185e+06	2.68342e+06	2.80619e+06	2.43314e+06		2.3275e+06	1.97292e+06	2.66639e+06	1.86253e+06	2.00433e+06	2.53079e+06	2.40909e+06	2.6837e+06	2.49522e+06	2.07825e+06		2.4151e+06	2.14138e+06	2.43749e+06	1.63233e+06	2.28597e+06	2.45912e+06	2.0959e+06	2.61835e+06	2.5476e+06	2.37688e+06
O95104_C54	SCAF4	O95104	cKPEYKVPGLYVIDSIVR	71208.6	67833.8	78584	49247.6	72091.9	78376.1	68192.3	86343.9	74471.3	71769.5		NA	NA	NA	NA	NA	NA	NA	NA	NA	NA		NA	NA	NA	NA	NA	NA	NA	NA	NA	NA
O95104_C545	SCAF4	O95104	GcAYIVMVHRQDAYR	NA	NA	NA	NA	NA	NA	NA	NA	NA	NA		207212	174681	224452	137481	251743	251228	215891	281270	281268	277384		NA	NA	NA	NA	NA	NA	NA	NA	NA	NA
O95104_C616	SCAF4	O95104	VKPEELESFcEGGMLDSDTLNPDWK	NA	NA	NA	NA	NA	NA	NA	NA	NA	NA		273937	178980	208922	145997	223673	226743	190502	285916	240242	192448		NA	NA	NA	NA	NA	NA	NA	NA	NA	NA
O95140_C482	MFN2	O95140	cSTAITNSLQTMQQDMIDGLKPLLPVSVR	111916	115840	131341	68541.5	151430	119817	141915	127247	133296	95406		102853	91765.4	114619	105500	121766	149698	120337	148171	158483	83556.2		103172	100847	126029	80893.7	132658	137389	108138	143001	140411	122758
O95149_C356	SNUPN	O95149	LKGSSHSPDHPGcLMEN	902318	712532	838119	967357	759578	857675	816316	1.22599e+06	872519	975582		1.09022e+06	703672	910623	561125	912515	980469	838233	1.04337e+06	974449	913313		NA	NA	NA	NA	NA	NA	NA	NA	NA	NA
O95155_C1164	UBE4B	O95155	KLLDQLTDIYLQLDcAR	1.37086e+06	1.04822e+06	1.32544e+06	847260	1.48147e+06	1.28766e+06	1.23942e+06	1.48882e+06	1.51758e+06	1.45959e+06		1.31446e+06	1.13698e+06	1.31148e+06	866955	1.42548e+06	1.39071e+06	1.23927e+06	1.61251e+06	1.47346e+06	1.2892e+06		1.28134e+06	1.18636e+06	1.18553e+06	853062	1.43928e+06	1.46472e+06	1.25048e+06	1.6217e+06	1.47799e+06	1.26836e+06
O95155_C581	UBE4B	O95155	SLSPGcGR	2.98138e+06	2.31845e+06	3.18688e+06	2.09908e+06	3.38806e+06	3.41814e+06	2.72635e+06	3.47715e+06	3.51608e+06	2.83901e+06		3.38217e+06	2.67963e+06	3.09592e+06	1.90006e+06	2.87164e+06	3.22426e+06	2.93815e+06	3.7026e+06	3.1808e+06	2.97536e+06		NA	NA	NA	NA	NA	NA	NA	NA	NA	NA
O95159_C230	ZFPL1	O95159	TPGLHGDcDDDKYR	NA	NA	NA	NA	NA	NA	NA	NA	NA	NA		1.04309e+06	857955	975588	582150	945909	1.13714e+06	958483	1.08906e+06	978317	1.00641e+06		963993	892230	1.03368e+06	536122	1.0422e+06	1.01602e+06	942168	1.20678e+06	1.03914e+06	901769
O95163_C820	ELP1	O95163	DPDGNKIDLVcDAMR	NA	NA	NA	NA	NA	NA	NA	NA	NA	NA		NA	NA	NA	NA	NA	NA	NA	NA	NA	NA		414773	386152	389981	223769	403509	422651	370514	460333	423322	387883
O95182_C55	NDUFA7	O95182	LSNNYYcTR	1.20936e+06	983489	1.11086e+06	634435	999915	1.10119e+06	1.00267e+06	1.10378e+06	1.0783e+06	1.05847e+06		1.14309e+06	939226	1.01579e+06	617043	976721	1.1174e+06	1.08403e+06	1.28055e+06	1.0848e+06	1.03779e+06		NA	NA	NA	NA	NA	NA	NA	NA	NA	NA
O95197_C34	RTN3	O95197	AEPSAATQSHSISSSSFGAEPSAPGGGGSPGAcPALGTK	2.7944e+07	2.4332e+07	2.74308e+07	1.55078e+07	2.50738e+07	3.04624e+07	2.50913e+07	2.87632e+07	3.00875e+07	2.78872e+07		3.33982e+07	2.23999e+07	2.57323e+07	1.23628e+07	2.68325e+07	3.3171e+07	2.19125e+07	3.13021e+07	2.70528e+07	2.66195e+07		3.10362e+07	2.32464e+07	3.02646e+07	1.54884e+07	2.43654e+07	2.6648e+07	2.22717e+07	3.06619e+07	2.76808e+07	3.04908e+07
O95201_C197	ZNF205	O95201	GAcTGAVEVGQR	210416	215316	215599	134511	206681	257918	189784	241206	227568	214361		NA	NA	NA	NA	NA	NA	NA	NA	NA	NA		217671	184727	219073	123362	218438	244945	220457	225032	252960	206694
O95202_C330	LETM1	O95202	LFEDELTLDNLTRPQLVALcK	713359	609001	737438	412853	725104	750698	627638	835199	874074	714564		745568	630838	702648	288151	683029	706029	674929	1.02076e+06	777900	776015		699004	641174	672134	402413	736539	733137	626893	928450	860131	700659
O95202_C379	LETM1	O95202	ELQAAcR	7.54984e+06	6.20338e+06	7.12362e+06	4.92812e+06	7.21893e+06	8.06835e+06	6.76482e+06	8.74957e+06	8.26472e+06	7.37859e+06		8.3726e+06	6.2311e+06	7.33196e+06	4.68339e+06	6.66229e+06	7.8055e+06	7.29891e+06	8.96122e+06	7.83251e+06	7.06048e+06		7.77022e+06	6.1084e+06	7.52792e+06	4.64498e+06	7.43593e+06	7.94554e+06	6.71401e+06	9.03066e+06	8.01107e+06	7.08227e+06
O95202_C552	LETM1	O95202	DTAPVLEGLKEEEITKEEIDILSDAcSK	1.75062e+06	1.72423e+06	2.67094e+06	1.53034e+06	2.29361e+06	2.0054e+06	2.28e+06	2.14256e+06	3.16002e+06	1.90903e+06		2.06553e+06	1.59917e+06	2.17402e+06	1.42987e+06	2.16843e+06	2.35104e+06	2.16175e+06	2.92669e+06	2.3434e+06	2.1968e+06		2.30196e+06	2.14843e+06	2.08868e+06	1.21481e+06	2.03264e+06	2.10701e+06	1.84095e+06	2.94157e+06	2.60287e+06	2.18785e+06
O95210_C108	STBD1	O95210	EVcDNSR	2.31452e+06	2.15747e+06	2.44294e+06	1.43918e+06	2.29686e+06	2.35932e+06	2.01815e+06	2.46636e+06	2.51002e+06	2.37629e+06		2.41226e+06	1.95143e+06	2.384e+06	1.33837e+06	2.30475e+06	2.41352e+06	2.09018e+06	2.62358e+06	2.57374e+06	2.29136e+06		2.25712e+06	2.2048e+06	2.40751e+06	1.34884e+06	2.31013e+06	2.29271e+06	2.00173e+06	2.63629e+06	2.51195e+06	2.41993e+06
O95210_C168	STBD1	O95210	AATcFAEKLPSSNLLK	1.81418e+06	1.62012e+06	1.82825e+06	1.46194e+06	2.31179e+06	1.86216e+06	2.00104e+06	2.21933e+06	2.47609e+06	2.26022e+06		2.46192e+06	1.69808e+06	2.23298e+06	1.31556e+06	2.09249e+06	2.09018e+06	1.95672e+06	2.17366e+06	2.13044e+06	1.74355e+06		2.09976e+06	1.73482e+06	2.01881e+06	1.36926e+06	2.18284e+06	2.34952e+06	1.82722e+06	2.18211e+06	2.10085e+06	2.0304e+06
O95218_C15	ZRANB2	O95218	VSDGDWIcPDKK	513372	384909	503598	292377	435959	455469	415754	516754	472708	473877		NA	NA	NA	NA	NA	NA	NA	NA	NA	NA		NA	NA	NA	NA	NA	NA	NA	NA	NA	NA
O95218_C20	ZRANB2	O95218	cGNVNFAR	1.27203e+06	987930	1.18253e+06	760455	1.04801e+06	1.33202e+06	1.03345e+06	1.40778e+06	1.28463e+06	1.16323e+06		NA	NA	NA	NA	NA	NA	NA	NA	NA	NA		1.24703e+06	1.03359e+06	1.21238e+06	712301	1.11627e+06	1.28144e+06	1.0476e+06	1.37499e+06	1.31495e+06	1.1315e+06
O95218_C71	ZRANB2	O95218	GLFSANDWQcK	NA	NA	NA	NA	NA	NA	NA	NA	NA	NA		144404	119893	152608	85775.7	131238	130161	121610	159312	136542	138251		NA	NA	NA	NA	NA	NA	NA	NA	NA	NA
O95218_C74	ZRANB2	O95218	TcSNVNWAR	2.28813e+06	2.08541e+06	2.28021e+06	1.53093e+06	2.11991e+06	2.15603e+06	2.16465e+06	2.43262e+06	2.35683e+06	2.30184e+06		2.39486e+06	1.91379e+06	2.28357e+06	1.45448e+06	2.14465e+06	2.39845e+06	2.11177e+06	2.5904e+06	2.26671e+06	2.17013e+06		2.18988e+06	2.21722e+06	2.25898e+06	1.27345e+06	2.4419e+06	2.3342e+06	2.08385e+06	2.41953e+06	2.4074e+06	2.07544e+06
O95218_C88	ZRANB2	O95218	RSECNMcNTPK	8.52581e+06	7.27698e+06	7.92508e+06	5.39932e+06	8.28966e+06	8.07399e+06	7.5613e+06	8.56228e+06	8.46072e+06	7.39246e+06		8.0983e+06	6.75751e+06	8.04617e+06	5.37794e+06	7.32411e+06	8.39833e+06	7.61805e+06	8.99058e+06	8.68092e+06	8.16774e+06		8.17906e+06	7.29902e+06	8.55246e+06	4.81457e+06	7.75355e+06	7.85748e+06	7.4373e+06	9.05743e+06	8.78524e+06	7.7567e+06
O95229_C54	ZWINT	O95229	DKLLcSQLQVADFLQNILAQEDTAK	1.23475e+06	832317	1.25598e+06	811506	1.28916e+06	1.10401e+06	1.15759e+06	1.22661e+06	1.34583e+06	1.17703e+06		1.21052e+06	986707	1.19302e+06	820094	1.0818e+06	1.17675e+06	1.12248e+06	1.37018e+06	1.31683e+06	1.17089e+06		1.29742e+06	940384	1.24118e+06	823897	1.18e+06	1.35112e+06	1.09279e+06	1.2275e+06	1.35488e+06	929697
O95232_C35	LUC7L3	O95232	SNVRWDHESVcK	544192	474671	562032	381789	539215	559216	523410	577380	563518	558446		NA	NA	NA	NA	NA	NA	NA	NA	NA	NA		NA	NA	NA	NA	NA	NA	NA	NA	NA	NA
O95232_C58	LUC7L3	O95232	SDLGPcEKIHDENLRK	6.32229e+07	4.90083e+07	6.55157e+07	3.7916e+07	5.61516e+07	4.90489e+07	6.09695e+07	6.76245e+07	6.28577e+07	6.24346e+07		6.54855e+07	4.81566e+07	6.54382e+07	3.70102e+07	5.6554e+07	6.08486e+07	5.70595e+07	6.50809e+07	6.38558e+07	5.52602e+07		6.27299e+07	5.6249e+07	6.2319e+07	3.50275e+07	5.71999e+07	6.342e+07	5.71003e+07	6.08279e+07	6.07857e+07	5.90904e+07
O95235_C270	KIF20A	O95235	IGTSTSFDSGIAGLSSISQcTSSSQLDETSHR	528860	514137	528877	341425	627784	590095	508103	585584	698153	511655		NA	NA	NA	NA	NA	NA	NA	NA	NA	NA		537228	475729	601952	384373	525185	567852	538338	636542	624559	542913
O95235_C43	KIF20A	O95235	NLLSDcSVVSTSLEDKQQVPSEDSMEKVK	114702	96806.6	141286	75242.6	100854	91135.4	103746	134260	133684	110433		NA	NA	NA	NA	NA	NA	NA	NA	NA	NA		NA	NA	NA	NA	NA	NA	NA	NA	NA	NA
O95235_C763	KIF20A	O95235	ACcHSTGAGK	334164	295894	354216	239584	277726	333818	284966	360476	251927	260166		338353	288072	342385	218506	269752	315510	280706	345369	305806	288476		342546	282389	295096	214467	297445	342913	293110	312370	321053	291547
O95239_C1047	KIF4A	O95239	YcSEHSVNEHEDGDGDDDEGDDEEWKPTK	NA	NA	NA	NA	NA	NA	NA	NA	NA	NA		1.31604e+06	866077	1.29693e+06	537419	897103	1.1067e+06	992669	1.44337e+06	1.39067e+06	1.24312e+06		1.05061e+06	1.09459e+06	1.17537e+06	588421	1.15869e+06	1.34432e+06	991025	1.21514e+06	1.26381e+06	1.15787e+06
O95239_C1159	KIF4A	O95239	TQDSEGSFKLEDPTEVTPGLSFFNPVcATPNSK	4.89493e+06	4.20609e+06	4.65851e+06	2.3916e+06	4.87719e+06	5.06017e+06	4.14122e+06	4.34141e+06	6.00102e+06	4.08669e+06		4.54156e+06	4.00395e+06	5.02815e+06	3.04181e+06	4.45199e+06	5.01765e+06	4.14714e+06	5.18909e+06	4.67666e+06	4.52468e+06		4.38068e+06	4.41904e+06	4.40499e+06	2.42848e+06	4.45668e+06	4.54596e+06	4.49792e+06	5.72126e+06	5.19871e+06	4.55615e+06
O95239_C1171	KIF4A	O95239	ILKEMcDVEQVLSK	306891	279038	309898	184790	259218	330252	278788	309611	343577	354355		NA	NA	NA	NA	NA	NA	NA	NA	NA	NA		NA	NA	NA	NA	NA	NA	NA	NA	NA	NA
O95239_C1224	KIF4A	O95239	ALASNTSFFSGcSPIEEEAH	732310	774950	720344	491267	803786	823426	853485	823786	1.00409e+06	810347		753658	690653	755907	550960	899012	922945	667308	942599	858387	818633		NA	NA	NA	NA	NA	NA	NA	NA	NA	NA
O95239_C269	KIF4A	O95239	GLLcLGNVISALGDDKK	1.20588e+06	816869	1.27371e+06	802822	1.38449e+06	1.52271e+06	914114	1.05647e+06	1.61886e+06	1.15481e+06		1.33069e+06	943265	1.08654e+06	521292	1.1696e+06	1.38733e+06	1.32127e+06	1.61118e+06	1.2305e+06	1.14906e+06		1.428e+06	954777	1.2038e+06	636358	1.06369e+06	1.29126e+06	1.25388e+06	1.4301e+06	1.21644e+06	1.27244e+06
O95239_C312	KIF4A	O95239	LLQDSLGGNSHTLMIAcVSPADSNLEETLNTLR	NA	NA	NA	NA	NA	NA	NA	NA	NA	NA		183820	212529	194773	192995	402997	268027	281511	290381	347791	289344		188814	203623	183823	187063	367413	266471	267414	339590	360172	299784
O95239_C965	KIF4A	O95239	cQDEELEK	NA	NA	NA	NA	NA	NA	NA	NA	NA	NA		63374.4	48430.5	53314.4	40119.5	47286.5	58706.6	50949.5	59569.1	63522.9	58106.8		NA	NA	NA	NA	NA	NA	NA	NA	NA	NA
O95239_C977	KIF4A	O95239	EVcEQNQQLLR	NA	NA	NA	NA	NA	NA	NA	NA	NA	NA		270700	256023	263942	168443	272601	279017	267490	278008	253465	250942		268727	231459	279667	191542	262347	252128	244413	275644	292455	262248
O95248_C553	SBF1	O95248	cSGLHVNSAR	1.84322e+06	1.82558e+06	2.06827e+06	1.18097e+06	2.08694e+06	1.98939e+06	1.7016e+06	1.82045e+06	2.02255e+06	1.82021e+06		1.84958e+06	1.58302e+06	1.82618e+06	1.24304e+06	1.94987e+06	2.17611e+06	2.0212e+06	1.9575e+06	1.92766e+06	1.82502e+06		1.94104e+06	1.91943e+06	1.81946e+06	1.2421e+06	2.12224e+06	2.05283e+06	1.86502e+06	1.86775e+06	1.88227e+06	1.64704e+06
O95251_C602	KAT7	O95251	TMDPScLK	389128	326869	399881	269038	379264	400065	355649	427570	401597	369466		433252	319986	399247	273569	374040	383972	351003	428157	377524	377776		NA	NA	NA	NA	NA	NA	NA	NA	NA	NA
O95260_C138	ATE1	O95260	GSCEDEPMDSTMDDAVAGDFALINKLDIQcDLK	37472.3	36003	48767.9	30459.8	58047.5	39517.3	46842.6	42411.6	57451.8	47586.6		NA	NA	NA	NA	NA	NA	NA	NA	NA	NA		NA	NA	NA	NA	NA	NA	NA	NA	NA	NA
O95292_C121	VAPB	O95292	cVFELPAENDKPHDVEINK	NA	NA	NA	NA	NA	NA	NA	NA	NA	NA		524410	503581	688547	415878	654941	651375	688835	678138	673784	712654		504496	542832	614313	384003	746169	660523	625881	739165	739695	635066
O95292_C173	VAPB	O95292	KVMEEcKR	8.22213e+06	7.0474e+06	8.30536e+06	4.44454e+06	7.29945e+06	8.68448e+06	7.30408e+06	8.52288e+06	8.66356e+06	7.96962e+06		8.71423e+06	7.08117e+06	7.7853e+06	4.70364e+06	7.22476e+06	8.79113e+06	6.96264e+06	9.83006e+06	8.10762e+06	7.95788e+06		8.23766e+06	6.83526e+06	8.45457e+06	4.72659e+06	7.79399e+06	8.57253e+06	7.09032e+06	9.30191e+06	8.61951e+06	7.79602e+06
O95295_C66	SNAPIN	O95295	ESQVELREQIDNLATELcR;EQIDNLATELcR	395423	368327	366823	251008	360443	389107	342480	427554	429736	371155		426842	308014	377828	235696	391269	432522	336490	436438	382735	379720		NA	NA	NA	NA	NA	NA	NA	NA	NA	NA
O95297_C203	MPZL1	O95297	DYTGcSTSESLSPVK	133516	122225	142667	55153.3	119298	139696	122399	148643	145411	110157		NA	NA	NA	NA	NA	NA	NA	NA	NA	NA		129887	110759	128795	85941.3	99396.3	123910	114454	151886	151542	142594
O95299_C112	NDUFA10	O95299	HFPEAGIHYPDSTTGDGKPLATDYNGNcSLEK	NA	NA	NA	NA	NA	NA	NA	NA	NA	NA		274069	220541	246010	147121	230514	243232	207245	293442	239472	238677		NA	NA	NA	NA	NA	NA	NA	NA	NA	NA
O95299_C183	NDUFA10	O95299	KQcVDHYNEVK	NA	NA	NA	NA	NA	NA	NA	NA	NA	NA		NA	NA	NA	NA	NA	NA	NA	NA	NA	NA		835579	773931	941714	533324	879509	742530	744477	883227	956210	753854
O95299_C67	NDUFA10	O95299	VITVDGNIcTGK	939325	820151	948057	641672	993066	857098	860550	1.1284e+06	1.05281e+06	961847		NA	NA	NA	NA	NA	NA	NA	NA	NA	NA		894727	776962	973006	586192	1.10454e+06	1.01406e+06	888853	1.05325e+06	1.04597e+06	865400
O95319_C174	CELF2	O95319	GcAFVTFSTR	86059.1	68555.9	73630.3	52132.6	74509.2	88990.3	72136.4	80877.7	91826.9	78175.9		NA	NA	NA	NA	NA	NA	NA	NA	NA	NA		NA	NA	NA	NA	NA	NA	NA	NA	NA	NA
O95336_C156	PGLS	O95336	QAFQGDSIPVFDLLILGVGPDGHTcSLFPDHPLLQER	NA	NA	NA	NA	NA	NA	NA	NA	NA	NA		42985.8	31275.7	43782.4	26403.9	49620.3	46711.8	36975	43334.3	46956.8	40007		NA	NA	NA	NA	NA	NA	NA	NA	NA	NA
O95336_C32	PGLS	O95336	AAcCLAGAR	1.62111e+07	1.39099e+07	1.49483e+07	1.01009e+07	1.4444e+07	1.50746e+07	1.46035e+07	1.56287e+07	1.58245e+07	1.5184e+07		1.6652e+07	1.41998e+07	1.56513e+07	9.45184e+06	1.29751e+07	1.53697e+07	1.37112e+07	1.85411e+07	1.55058e+07	1.39002e+07		1.61397e+07	1.31476e+07	1.58957e+07	9.90124e+06	1.40135e+07	1.49772e+07	1.42852e+07	1.72988e+07	1.56685e+07	1.45449e+07
O95340_C117	PAPSS2	O95340	LFADAGLVcITSFISPFAK	NA	NA	NA	NA	NA	NA	NA	NA	NA	NA		77206.6	75832.6	81341.1	64778.6	87154.7	92124.4	83998.8	88765.9	103228	86982.5		68859.5	74273.4	74124.5	54250.1	122155	100332	83393	81313.7	95942.9	86768.5
O95340_C155	PAPSS2	O95340	KIHESAGLPFFEIFVDAPLNIcESR	523495	496434	625600	415780	671025	546956	591167	725761	681410	546470		656741	480057	604873	367603	634217	668895	524617	671359	648076	682032		609042	479063	603466	400296	582314	635217	590630	676027	701075	568756
O95340_C350	PAPSS2	O95340	VWGTTcTK	3.78934e+06	3.38623e+06	4.03398e+06	2.63769e+06	4.14836e+06	3.95687e+06	3.93672e+06	4.45008e+06	4.40597e+06	3.74843e+06		4.10962e+06	3.32925e+06	3.91432e+06	2.61097e+06	3.58406e+06	4.16112e+06	3.5996e+06	4.7612e+06	4.42398e+06	4.09834e+06		4.01216e+06	3.929e+06	4.04132e+06	2.82568e+06	3.89081e+06	4.04321e+06	3.73244e+06	4.13682e+06	4.10454e+06	3.83633e+06
O95347_C1174	SMC2	O95347	FTQcQNGK	1.30787e+07	1.14131e+07	1.22407e+07	7.9307e+06	1.08526e+07	1.20349e+07	1.01876e+07	1.31194e+07	1.3581e+07	1.06721e+07		1.34845e+07	1.02598e+07	1.26637e+07	7.95715e+06	1.06447e+07	1.29557e+07	1.06562e+07	1.39614e+07	1.1467e+07	1.09395e+07		1.39874e+07	1.11077e+07	1.19234e+07	7.10087e+06	1.1562e+07	1.22325e+07	9.36819e+06	1.39296e+07	1.33028e+07	1.05681e+07
O95347_C132	SMC2	O95347	VQDLFcSVGLNVNNPHFLIMQGR	4.62515e+06	3.61635e+06	4.34478e+06	2.93567e+06	4.39622e+06	5.03702e+06	4.23157e+06	5.16132e+06	5.02948e+06	4.28165e+06		5.11896e+06	3.69491e+06	4.29644e+06	2.93818e+06	4.39161e+06	4.53453e+06	4.72419e+06	5.08619e+06	4.64076e+06	4.28733e+06		4.61618e+06	3.48397e+06	4.486e+06	2.87857e+06	4.89117e+06	4.61415e+06	4.23603e+06	5.02303e+06	5.09928e+06	4.27838e+06
O95347_C326	SMC2	O95347	KNLAcEESK	1.35209e+07	1.15579e+07	1.28045e+07	6.32639e+06	1.09021e+07	1.26437e+07	1.12421e+07	1.43414e+07	1.29103e+07	1.15629e+07		1.48218e+07	1.04002e+07	1.36178e+07	6.55847e+06	1.02242e+07	1.29226e+07	1.1098e+07	1.36963e+07	1.29856e+07	1.16742e+07		1.28303e+07	1.09572e+07	1.28718e+07	6.15763e+06	1.12359e+07	1.30764e+07	1.06485e+07	1.47841e+07	1.31909e+07	1.20484e+07
O95347_C585	SMC2	O95347	cIAPETLR	6.70111e+06	6.2767e+06	7.21466e+06	4.39108e+06	6.98246e+06	7.39184e+06	6.55814e+06	7.14096e+06	7.16072e+06	6.62479e+06		7.3301e+06	6.15433e+06	6.56816e+06	4.81267e+06	6.44527e+06	6.64389e+06	6.4907e+06	8.12991e+06	7.27046e+06	6.59697e+06		6.38089e+06	5.51289e+06	7.3345e+06	4.29286e+06	7.78842e+06	7.38846e+06	6.11083e+06	7.78296e+06	7.22269e+06	6.62795e+06
O95352_C524	ATG7	O95352	QQGAGDLcPNHPVASADLLGSSLFANIPGYK	1.36262e+06	1.66166e+06	1.48835e+06	1.15956e+06	1.8822e+06	1.15366e+06	1.45273e+06	1.52485e+06	1.32661e+06	1.62623e+06		1.35903e+06	1.25946e+06	1.42198e+06	1.00975e+06	1.46982e+06	1.56887e+06	1.47166e+06	1.99221e+06	1.76098e+06	1.3247e+06		1.48568e+06	1.46047e+06	1.79394e+06	914430	1.65384e+06	1.56898e+06	1.23928e+06	1.77016e+06	1.49269e+06	1.259e+06
O95372_C171	LYPLA2	O95372	DLAILQcHGELDPMVPVR	1.67366e+06	1.43495e+06	1.53043e+06	777477	1.3109e+06	1.54628e+06	1.30579e+06	1.21528e+06	1.41767e+06	1.37128e+06		1.39455e+06	1.19672e+06	1.3682e+06	1.04509e+06	1.10636e+06	1.59962e+06	1.35229e+06	1.40038e+06	1.57001e+06	1.5505e+06		1.42045e+06	1.29183e+06	1.44457e+06	884619	1.24394e+06	1.35937e+06	1.44764e+06	1.47437e+06	1.58163e+06	1.43528e+06
O95372_C213	LYPLA2	O95372	TYPGVMHSScPQEMAAVKEFLEK	776762	656251	826335	517008	705852	743913	765688	945721	829549	724544		902475	667277	767946	508715	648989	899256	691717	886540	783003	735703		NA	NA	NA	NA	NA	NA	NA	NA	NA	NA
O95372_C56	LYPLA2	O95372	YIcPHAPR	919746	809459	927374	626303	836452	951247	818041	933158	972995	870972		NA	NA	NA	NA	NA	NA	NA	NA	NA	NA		NA	NA	NA	NA	NA	NA	NA	NA	NA	NA
O95373_C401	IPO7	O95373	MKFDVFEDFISPTTAAQTLLFTAcSK;MKFDVFEDFISPTTAAQTLLFTAcSKR	509858	536623	575090	496270	1.03252e+06	584859	709282	676888	849750	581661		571591	530046	719210	439366	741714	637618	724244	828573	751504	679886		552422	646278	589019	414450	840179	673484	611195	775671	774620	675479
O95379_C165	TNFAIP8	O95379	VNNVFDHFSDcEFLAALYNPFGNFKPHLQK	61079	60001.3	64733.8	48205	77658	57066.9	68850.6	65292.6	93590.1	72132		NA	NA	NA	NA	NA	NA	NA	NA	NA	NA		61259.8	61649.2	56648.2	43988.3	78070.5	71045.4	57499.8	82564.6	80951.7	74931.9
O95382_C962	MAP3K6	O95382	cLSYGGTSQLRVPEEPAAEEPASPEESSGLSLLHQESK	NA	NA	NA	NA	NA	NA	NA	NA	NA	NA		87568.3	67523.3	76581.8	56585.2	76208.4	101282	87687.2	91889.8	88737.3	83295.5		NA	NA	NA	NA	NA	NA	NA	NA	NA	NA
O95394_C200	PGM3	O95394	QAScSGDEYR	NA	NA	NA	NA	NA	NA	NA	NA	NA	NA		NA	NA	NA	NA	NA	NA	NA	NA	NA	NA		535969	401368	454355	265117	402072	497922	377723	577210	489556	443901
O95394_C93	PGM3	O95394	LVDPLGEMLAPSWEEHATcLANAEEQDMQR	2.41848e+06	2.61757e+06	2.59278e+06	1.86474e+06	2.89896e+06	2.815e+06	2.71412e+06	2.62751e+06	2.87555e+06	2.21326e+06		3.06642e+06	2.17368e+06	2.94394e+06	1.50544e+06	2.79733e+06	2.11234e+06	2.62552e+06	3.19495e+06	2.5828e+06	2.63554e+06		2.70929e+06	2.48928e+06	2.81043e+06	1.57155e+06	2.5321e+06	2.65091e+06	2.48338e+06	3.03682e+06	2.80532e+06	2.53676e+06
O95400_C234	CD2BP2	O95400	LKGLGcQTLGPHNPTPPPSLDMFAEELAEEELETPTPTQR	3.33577e+06	3.76662e+06	3.96542e+06	3.26444e+06	4.84829e+06	3.98888e+06	4.39472e+06	4.84695e+06	4.87483e+06	4.3216e+06		2.98901e+06	2.83801e+06	3.64294e+06	3.35404e+06	4.81726e+06	4.46664e+06	4.98373e+06	5.96927e+06	4.63426e+06	3.91236e+06		4.49406e+06	3.28538e+06	3.10546e+06	2.09896e+06	4.54385e+06	4.76937e+06	3.53447e+06	5.40904e+06	4.82745e+06	5.53947e+06
O95402_C111	MED26	O95402	GLAGATGSANGGAHNcRPEVGAAGPPR	589487	554763	627658	413365	606776	725923	657102	588774	717139	599286		NA	NA	NA	NA	NA	NA	NA	NA	NA	NA		613063	564490	643063	445182	660045	652722	646218	625203	652151	578134
O95402_C340	MED26	O95402	RLELLPSAESPVcWLEQPESHQR	362212	331633	362518	180517	376026	337728	286494	354809	394792	329286		309535	280182	334613	193390	430161	348302	310816	352344	386902	369771		NA	NA	NA	NA	NA	NA	NA	NA	NA	NA
O95405_C1175	ZFYVE9	O95405	ADSHLVcVQNDDGNYQTQAISIHNQPR	NA	NA	NA	NA	NA	NA	NA	NA	NA	NA		189233	109734	126513	85163.6	156987	186458	115150	134012	149020	126507		NA	NA	NA	NA	NA	NA	NA	NA	NA	NA
O95405_C551	ZFYVE9	O95405	NYLHNFcSQVPSVLGQSSPK	NA	NA	NA	NA	NA	NA	NA	NA	NA	NA		518974	411545	505773	282721	422167	542513	439707	554797	472876	469557		495950	464508	527520	239578	427541	600841	440745	489925	488858	445165
O95425_C178	SVIL	O95425	TcAGESKDYALHVGDGSSDPEVLLNIENQRR;TcAGESKDYALHVGDGSSDPEVLLNIENQR	1.16776e+06	1.1248e+06	1.28108e+06	909156	1.49843e+06	1.29047e+06	1.19073e+06	1.35274e+06	1.49855e+06	1.35772e+06		1.51365e+06	1.07037e+06	1.45521e+06	778531	1.28482e+06	1.3139e+06	1.14585e+06	1.5293e+06	1.2593e+06	1.33901e+06		1.35013e+06	1.27301e+06	1.27756e+06	752258	1.26951e+06	1.40878e+06	1.15651e+06	1.43807e+06	1.51083e+06	1.27211e+06
O95425_C26	SVIL	O95425	RLEGIENDTQPILLQScTGLVTHR	1.9359e+06	1.49861e+06	1.67146e+06	1.20765e+06	1.93677e+06	1.87797e+06	1.74385e+06	2.30483e+06	2.19108e+06	2.10528e+06		1.88929e+06	1.60806e+06	1.84062e+06	1.08062e+06	2.09839e+06	2.04371e+06	1.8376e+06	2.19385e+06	2.09438e+06	1.78927e+06		1.71908e+06	1.45591e+06	1.91998e+06	1.27514e+06	2.24437e+06	2.36867e+06	1.75428e+06	1.99136e+06	1.91692e+06	1.85124e+06
O95425_C671	SVIL	O95425	cTSHSETPTVDDEEKVDER	5.29085e+06	3.86385e+06	4.8945e+06	2.6237e+06	4.16442e+06	4.45724e+06	4.87683e+06	4.91114e+06	4.72232e+06	4.95214e+06		4.78815e+06	4.0614e+06	5.03159e+06	2.98021e+06	4.36262e+06	4.9506e+06	4.58119e+06	4.89981e+06	4.5347e+06	4.71472e+06		4.47077e+06	3.98669e+06	4.61538e+06	2.60259e+06	4.72611e+06	5.0015e+06	4.60606e+06	5.10022e+06	4.86388e+06	4.95026e+06
O95425_C76	SVIL	O95425	SKYcTETSGVHGDSPYGSGTMDTHSLESK	1.40027e+06	1.32638e+06	1.6809e+06	763096	1.2867e+06	1.20985e+06	1.19455e+06	1.37135e+06	1.3056e+06	1.08612e+06		1.45122e+06	1.28365e+06	1.28375e+06	857109	1.04603e+06	1.48985e+06	1.32039e+06	1.42479e+06	1.36694e+06	1.12088e+06		1.30769e+06	1.01378e+06	1.42239e+06	673911	1.49095e+06	1.66492e+06	974650	1.4333e+06	1.25992e+06	1.35268e+06
O95433_C56	AHSA1	O95433	TLFLAVQVQNEEGKcEVTEVSK	NA	NA	NA	NA	NA	NA	NA	NA	NA	NA		141556	91653.8	111686	69627.1	95769.2	154759	97840.2	142905	142735	127470		NA	NA	NA	NA	NA	NA	NA	NA	NA	NA
O95453_C169	PARN	O95453	cPVTIPEDQKK	5.47586e+06	5.02703e+06	5.67365e+06	3.55125e+06	4.76766e+06	5.66283e+06	4.44465e+06	6.05465e+06	6.00564e+06	5.44329e+06		6.34832e+06	4.56364e+06	5.45028e+06	3.43558e+06	4.72345e+06	5.66086e+06	5.13783e+06	6.35453e+06	5.48434e+06	4.99626e+06		6.08038e+06	4.74563e+06	5.80229e+06	3.28156e+06	4.85572e+06	5.758e+06	4.44091e+06	6.3334e+06	5.61523e+06	5.24804e+06
O95453_C543	PARN	O95453	RLNPQcIPYTLQNHYYR	2.06613e+06	1.91812e+06	2.37865e+06	1.65396e+06	2.26058e+06	2.32128e+06	2.59569e+06	1.89945e+06	2.21096e+06	1.68493e+06		2.08584e+06	1.6881e+06	2.32102e+06	1.62899e+06	2.31418e+06	2.16882e+06	1.85234e+06	2.292e+06	2.48127e+06	2.13313e+06		2.2904e+06	1.75013e+06	2.0197e+06	1.39763e+06	2.37055e+06	2.19042e+06	2.01628e+06	2.3187e+06	2.22066e+06	2.41529e+06
O95456_C106	PSMG1	O95456	LWNEWcR	NA	NA	NA	NA	NA	NA	NA	NA	NA	NA		NA	NA	NA	NA	NA	NA	NA	NA	NA	NA		696141	672160	753509	475633	718664	709745	654299	788328	783902	672966
O95456_C14	PSMG1	O95456	AATFFGEVVKAPcR	141868	108060	136466	83721.2	127177	158276	111771	162965	151425	134217		NA	NA	NA	NA	NA	NA	NA	NA	NA	NA		NA	NA	NA	NA	NA	NA	NA	NA	NA	NA
O95456_C157	PSMG1	O95456	VFGScPR	NA	NA	NA	NA	NA	NA	NA	NA	NA	NA		1.3671e+06	990374	1.38286e+06	812096	1.15014e+06	1.38788e+06	1.16423e+06	1.5129e+06	1.30418e+06	1.15797e+06		1.29915e+06	1.11168e+06	1.36615e+06	794235	1.18347e+06	1.33179e+06	1.13271e+06	1.4376e+06	1.34819e+06	1.22476e+06
O95456_C169	PSMG1	O95456	KNMQITILTcR	NA	NA	NA	NA	NA	NA	NA	NA	NA	NA		726463	567809	693418	470656	710198	799166	766206	785912	721235	747440		734135	719758	737420	511904	733731	736055	616156	773184	750082	676080
O95478_C154	NSA2	O95478	VcFVGDGFTR	NA	NA	NA	NA	NA	NA	NA	NA	NA	NA		263349	211344	261398	135358	210498	238210	234340	259861	245263	242508		NA	NA	NA	NA	NA	NA	NA	NA	NA	NA
O95478_C193	NSA2	O95478	ATFcLPILGVK	3.08129e+06	2.55195e+06	3.17367e+06	1.74033e+06	2.91271e+06	3.26033e+06	2.93328e+06	2.89099e+06	2.77106e+06	2.70473e+06		3.11456e+06	2.30076e+06	3.00688e+06	2.05407e+06	2.65646e+06	2.94397e+06	2.72061e+06	3.29073e+06	3.34339e+06	2.5889e+06		3.07781e+06	2.38631e+06	3.35748e+06	1.80306e+06	2.99001e+06	2.8382e+06	2.69183e+06	3.35862e+06	3.07321e+06	2.44379e+06
O95486_C381	SEC24A	O95486	LNcNPELFR	NA	NA	NA	NA	NA	NA	NA	NA	NA	NA		954692	755078	971759	710140	1.02563e+06	1.02933e+06	1.01602e+06	1.19906e+06	1.16091e+06	1.07827e+06		1.01855e+06	849513	1.04234e+06	640951	1.02943e+06	1.04e+06	989863	1.21433e+06	1.0617e+06	1.01423e+06
O95487_C299	SEC24B	O95487	NHTGSLAVANNNPTITVADSLScPVMQNVQPPK	NA	NA	NA	NA	NA	NA	NA	NA	NA	NA		157970	127231	163723	86483	156766	157347	172077	184629	180929	166495		NA	NA	NA	NA	NA	NA	NA	NA	NA	NA
O95487_C555	SEC24B	O95487	KLNcSPDSFR	668983	623898	730204	417707	636507	747794	705001	821548	824005	717529		NA	NA	NA	NA	NA	NA	NA	NA	NA	NA		743005	679018	704647	435503	704631	793479	671419	752214	715580	693681
O95487_C87	SEC24B	O95487	MTSLPLDTQcGDYYSALYTVPTQNVTPNTVNQQPGAQQLYSR	558946	401178	381177	376915	304453	338338	300728	355417	394567	436758		468136	324130	390845	263638	331845	449901	334200	431422	427633	426728		NA	NA	NA	NA	NA	NA	NA	NA	NA	NA
O95490_C1250	ADGRL2	O95490	DTSAMDTLPLNGNFNNSYSLHKGDYNDSVQVVDcGLSLNDTAFEK	NA	NA	NA	NA	NA	NA	NA	NA	NA	NA		61679.5	54163.4	63971.1	31057.7	44424.7	66101	51941.2	57786.9	56804.6	50072.8		NA	NA	NA	NA	NA	NA	NA	NA	NA	NA
O95490_C1422	ADGRL2	O95490	SMPNLGAGHQLQMcYQISR	143009	125949	170376	99006.3	153791	145798	140771	182390	162747	150981		153523	129400	167579	91791.8	143924	172626	127398	170660	168433	149483		NA	NA	NA	NA	NA	NA	NA	NA	NA	NA
O95544_C69	NADK	O95544	SLHGPcPVTTFGPK	805084	627542	812407	685649	933370	792340	902157	881658	849146	838956		NA	NA	NA	NA	NA	NA	NA	NA	NA	NA		716197	714721	868289	570291	907872	812561	799557	985435	951201	802186
O95544_C79	NADK	O95544	AcVLQNPQTIMHIQDPASQR	662211	605919	728224	410501	744868	736760	763641	803635	769403	718883		865709	530983	676162	548518	662300	803567	628889	762794	829161	635961		612614	590831	601924	479603	897726	706381	785841	789594	777212	702319
O95551_C6	TDP2	O95551	MELGScLEGGREAAEEEGEPEVK	1.55914e+06	1.26849e+06	1.34996e+06	895261	1.30274e+06	1.61279e+06	1.37631e+06	1.80217e+06	1.72668e+06	1.4689e+06		1.52897e+06	1.29221e+06	1.51669e+06	782205	1.39577e+06	1.54767e+06	1.34491e+06	1.79841e+06	1.66059e+06	1.47948e+06		1.5119e+06	1.23e+06	1.44951e+06	881103	1.53345e+06	1.59068e+06	1.33953e+06	1.76441e+06	1.64317e+06	1.39432e+06
O95568_C48	METTL18	O95568	cSAEQFDLPQDHLWEHK	532208	478319	475748	315761	487910	539661	425838	508397	578020	536887		546530	430510	488644	275872	400469	631912	490040	568367	546406	500000		530040	470416	522173	289270	468619	546819	456298	542309	484446	568360
O95571_C170	ETHE1	O95571	TDFQQGcAK	4.89004e+06	4.0492e+06	4.84595e+06	2.9078e+06	4.70679e+06	4.76614e+06	4.3724e+06	5.56712e+06	4.96442e+06	4.55555e+06		4.85497e+06	4.29425e+06	4.56504e+06	3.44729e+06	5.12978e+06	3.92401e+06	4.64439e+06	5.01016e+06	5.01904e+06	4.73648e+06		4.867e+06	4.35316e+06	4.58901e+06	2.8054e+06	4.86307e+06	5.0287e+06	3.72749e+06	5.38482e+06	5.29192e+06	4.71483e+06
O95571_C34	ETHE1	O95571	QMFEPVScTFTYLLGDRESR	1.58308e+06	1.18015e+06	1.49906e+06	1.04315e+06	1.67453e+06	1.66397e+06	1.53072e+06	1.68723e+06	1.69567e+06	1.72701e+06		1.55567e+06	1.28135e+06	1.64785e+06	931918	1.58683e+06	1.72821e+06	1.4587e+06	1.93065e+06	1.68607e+06	1.4746e+06		1.50288e+06	1.36776e+06	1.61005e+06	951692	1.88535e+06	1.48372e+06	1.49104e+06	1.63505e+06	1.79843e+06	1.50176e+06
O95573_C429	ACSL3	O95573	NTPLcDSFVFRK	935093	731413	958498	674514	973131	858618	773282	875311	933301	865211		865908	742001	906273	536237	838154	974460	890570	1.09857e+06	922778	803426		918126	868714	945975	492444	845997	960083	723559	978986	893991	950498
O95573_C649	ACSL3	O95573	GTWEELcNSCEMENEVLK	1.36069e+06	1.19483e+06	1.60475e+06	1.07694e+06	1.2623e+06	1.42837e+06	1.30388e+06	1.85329e+06	1.3828e+06	1.48804e+06		NA	NA	NA	NA	NA	NA	NA	NA	NA	NA		NA	NA	NA	NA	NA	NA	NA	NA	NA	NA
O95573_C652	ACSL3	O95573	GLKGTWEELCNScEMENEVLK;GTWEELCNScEMENEVLK	2.60897e+06	2.33411e+06	2.75044e+06	1.86193e+06	2.66058e+06	2.67667e+06	2.5236e+06	2.85577e+06	2.83217e+06	2.6756e+06		2.47737e+06	2.11926e+06	2.54921e+06	1.88242e+06	2.72104e+06	2.87275e+06	2.49178e+06	3.07636e+06	2.71792e+06	2.87172e+06		2.65114e+06	2.32345e+06	2.65491e+06	1.82627e+06	2.7131e+06	2.78042e+06	2.55518e+06	2.72936e+06	2.62427e+06	2.92174e+06
O95573_C85	ACSL3	O95573	SVNSLDGLASVLYPGcDTLDKVFTYAK	1.28032e+06	1.21043e+06	1.60157e+06	935978	1.60273e+06	1.4297e+06	1.46274e+06	1.80458e+06	1.74518e+06	1.472e+06		1.49432e+06	1.10078e+06	1.51743e+06	967874	1.52709e+06	1.49673e+06	1.43883e+06	1.64688e+06	1.69269e+06	1.64606e+06		1.55051e+06	1.24603e+06	1.2804e+06	935395	1.61868e+06	1.56613e+06	1.34604e+06	1.91607e+06	1.60572e+06	1.47558e+06
O95602_C1142	POLR1A	O95602	AAAcPDPSLSVWRPDIYFASVSETFETKVDDYSQEWAAQTEK	NA	NA	NA	NA	NA	NA	NA	NA	NA	NA		23672.8	23222.7	30939.5	19993.8	36800.8	27192.3	27825.6	35540.8	32931.7	28688		NA	NA	NA	NA	NA	NA	NA	NA	NA	NA
O95602_C1699	POLR1A	O95602	SPSAcLVVGK	5.6696e+06	4.83745e+06	4.90556e+06	3.45358e+06	5.2153e+06	5.46586e+06	4.61462e+06	5.79603e+06	6.05256e+06	5.71133e+06		5.66861e+06	4.03558e+06	6.03403e+06	3.41446e+06	5.00699e+06	5.29843e+06	5.03491e+06	6.38611e+06	5.95457e+06	4.97665e+06		5.91016e+06	4.42275e+06	5.60264e+06	3.45558e+06	5.44922e+06	5.67633e+06	4.81668e+06	6.21606e+06	5.23404e+06	4.95616e+06
O95602_C446	POLR1A	O95602	SVIcPDMYINTNEIGIPMVFATK	4.23207e+06	3.45382e+06	4.13386e+06	2.77548e+06	4.25728e+06	4.04853e+06	4.45908e+06	4.60771e+06	5.03644e+06	4.28866e+06		5.15574e+06	3.14442e+06	4.96893e+06	2.62535e+06	4.28542e+06	4.37354e+06	4.36714e+06	4.41465e+06	4.27866e+06	3.75508e+06		3.79696e+06	4.10468e+06	4.97413e+06	2.5062e+06	4.67582e+06	4.30664e+06	3.78537e+06	4.3004e+06	4.09326e+06	4.67416e+06
O95602_C582	POLR1A	O95602	LHYANcK	4.98639e+06	4.26234e+06	4.97805e+06	3.49004e+06	4.92537e+06	4.59133e+06	4.54689e+06	4.79909e+06	4.89167e+06	4.78636e+06		4.81808e+06	4.06029e+06	5.12515e+06	3.45723e+06	4.44726e+06	5.23961e+06	4.39139e+06	5.12416e+06	5.03035e+06	4.66447e+06		4.88637e+06	4.73551e+06	4.80103e+06	3.24037e+06	4.4154e+06	4.91748e+06	4.6309e+06	5.28804e+06	4.9458e+06	4.44334e+06
O95602_C613	POLR1A	O95602	AEAYVLAcTDQQYLVPK	5.50363e+06	4.50411e+06	6.85786e+06	2.71809e+06	5.9325e+06	5.4466e+06	4.74231e+06	5.82875e+06	6.64078e+06	5.91623e+06		5.69921e+06	4.77369e+06	5.4538e+06	3.71419e+06	5.75698e+06	5.86429e+06	5.12136e+06	6.63149e+06	5.82608e+06	5.24977e+06		5.15796e+06	4.95013e+06	6.553e+06	4.29614e+06	5.03874e+06	5.97516e+06	5.14841e+06	6.37279e+06	6.1042e+06	4.49433e+06
O95602_C822	POLR1A	O95602	IIEESTHcGPQAVR	2.08826e+06	1.73774e+06	2.26857e+06	1.48529e+06	2.26215e+06	2.17327e+06	1.70768e+06	2.47108e+06	2.21105e+06	2.14172e+06		NA	NA	NA	NA	NA	NA	NA	NA	NA	NA		NA	NA	NA	NA	NA	NA	NA	NA	NA	NA
O95613_C1190	PCNT	O95613	VGLcLDDAGAGLALSTAPALEETWSDVALPELDR	NA	NA	NA	NA	NA	NA	NA	NA	NA	NA		104335	83078.8	106632	77323.4	91492.6	119008	108270	145444	111461	113456		125472	97129.2	106822	77641.6	93584.3	115726	95819.8	145356	131040	71910.7
O95613_C1252	PCNT	O95613	EcEQPIRR	688399	613466	749876	392510	684984	726859	600089	740534	747901	704027		743608	518511	788500	413587	627663	722392	653923	727473	691348	761640		NA	NA	NA	NA	NA	NA	NA	NA	NA	NA
O95613_C1943	PCNT	O95613	cQVELDRR	NA	NA	NA	NA	NA	NA	NA	NA	NA	NA		1.21684e+06	1.03014e+06	1.23055e+06	787355	1.25063e+06	1.2347e+06	1.11302e+06	1.43114e+06	1.29014e+06	1.23204e+06		1.16339e+06	1.08268e+06	1.19697e+06	756720	1.22811e+06	1.31336e+06	1.09517e+06	1.35263e+06	1.34289e+06	1.28462e+06
O95613_C2059	PCNT	O95613	VLEDcQLPK	NA	NA	NA	NA	NA	NA	NA	NA	NA	NA		NA	NA	NA	NA	NA	NA	NA	NA	NA	NA		448482	395495	514670	315761	550905	555207	478106	552671	565412	487329
O95613_C430	PCNT	O95613	cLEDLEFK	NA	NA	NA	NA	NA	NA	NA	NA	NA	NA		253021	184348	253628	172560	259138	280556	251358	273511	251341	234324		NA	NA	NA	NA	NA	NA	NA	NA	NA	NA
O95613_C563	PCNT	O95613	LQGAREDALLDSVEVGLScVGLEEKPEK;EDALLDSVEVGLScVGLEEKPEK	566949	584541	689189	136692	534249	521616	387519	699011	788437	684780		650587	460417	512649	454729	473006	699366	591689	599432	532701	618406		604045	596757	514123	256625	624753	583709	546770	608160	644619	613421
O95613_C75	PCNT	O95613	STScDDTPDGAGGAFAAQPEDCDGEKREDLEQLQQK	182292	166342	173916	124231	173581	232084	172732	206126	197198	186465		185230	163943	195236	142030	161423	159464	171373	227133	229752	179382		NA	NA	NA	NA	NA	NA	NA	NA	NA	NA
O95613_C974	PCNT	O95613	HLSSLDSLEScYLSEFQTIREEHR	NA	NA	NA	NA	NA	NA	NA	NA	NA	NA		90161	78355	88545.7	61430.3	116600	107417	99779.4	112005	102479	93868.3		NA	NA	NA	NA	NA	NA	NA	NA	NA	NA
O95619_C210	YEATS4	O95619	ETINcLKNEIR;ETINcLK	1.48662e+07	9.73185e+06	1.18216e+07	7.04049e+06	1.21561e+07	1.29641e+07	1.0912e+07	1.45068e+07	1.34586e+07	1.3209e+07		1.55857e+07	1.01698e+07	1.3091e+07	6.96018e+06	1.15848e+07	1.34634e+07	1.0127e+07	1.41777e+07	1.33453e+07	1.21085e+07		1.44439e+07	1.12011e+07	1.36011e+07	6.42579e+06	1.12542e+07	1.38206e+07	9.51596e+06	1.36834e+07	1.4092e+07	1.2505e+07
O95625_C197	ZBTB11	O95625	HcQAVLK	1.40867e+06	1.5511e+06	1.78504e+06	1.01171e+06	1.61917e+06	1.3591e+06	1.35718e+06	1.58196e+06	1.35555e+06	1.46674e+06		1.61544e+06	1.30374e+06	1.63501e+06	1.08904e+06	1.1921e+06	1.62042e+06	1.44952e+06	1.72371e+06	1.56012e+06	1.30711e+06		1.56981e+06	1.30227e+06	1.59151e+06	1.07002e+06	1.32864e+06	1.55431e+06	1.3637e+06	1.69958e+06	1.51804e+06	1.49833e+06
O95625_C262	ZBTB11	O95625	GAVSSHEAVVDLSGFcK	NA	NA	NA	NA	NA	NA	NA	NA	NA	NA		687714	469802	682757	307214	569377	581315	661719	598693	550993	603411		623530	564822	675081	341863	550081	680049	494432	607461	593096	582580
O95639_C105	CPSF4	O95639	FGEcSNK	NA	NA	NA	NA	NA	NA	NA	NA	NA	NA		241911	219414	277346	169332	243643	268802	237526	322524	279712	293463		NA	NA	NA	NA	NA	NA	NA	NA	NA	NA
O95639_C110	CPSF4	O95639	EcPFLHIDPESK	NA	NA	NA	NA	NA	NA	NA	NA	NA	NA		NA	NA	NA	NA	NA	NA	NA	NA	NA	NA		612909	580498	660543	412794	522278	622908	600404	682809	628678	584111
O95639_C124	CPSF4	O95639	IKDcPWYDR	NA	NA	NA	NA	NA	NA	NA	NA	NA	NA		530248	430559	499264	327589	382212	493625	429381	549269	550467	517086		490544	425559	488012	306095	503089	500022	448600	547488	522245	478045
O95671_C274	ASMTL	O95671	DAGSRDEKAEAGEAGQATAEAEcHR;AEAGEAGQATAEAEcHR	3.17994e+06	2.49211e+06	3.57568e+06	1.7988e+06	3.52637e+06	3.13549e+06	3.09173e+06	3.45531e+06	3.99247e+06	3.0985e+06		3.3018e+06	2.78175e+06	3.50525e+06	1.9145e+06	3.13537e+06	3.47106e+06	2.98568e+06	3.70793e+06	3.38117e+06	3.1744e+06		2.97725e+06	2.82274e+06	3.32858e+06	2.08405e+06	3.11737e+06	3.49494e+06	3.04331e+06	3.69978e+06	3.55209e+06	3.25789e+06
O95671_C333	ASMTL	O95671	VDASAcGMER	NA	NA	NA	NA	NA	NA	NA	NA	NA	NA		NA	NA	NA	NA	NA	NA	NA	NA	NA	NA		1.62459e+06	1.29441e+06	1.36649e+06	905500	1.5967e+06	1.55261e+06	1.28286e+06	1.58231e+06	1.53872e+06	1.5304e+06
O95671_C4	ASMTL	O95671	VLcPVIGK	1.84682e+06	1.67924e+06	1.82831e+06	1.07581e+06	1.68074e+06	1.82027e+06	1.68253e+06	1.81917e+06	1.85321e+06	1.75605e+06		1.90564e+06	1.63815e+06	1.86182e+06	1.15361e+06	1.64866e+06	1.86846e+06	1.66599e+06	1.93965e+06	1.74984e+06	1.61033e+06		1.81939e+06	1.5565e+06	2.01686e+06	1.20764e+06	1.5424e+06	1.94677e+06	1.4647e+06	1.86853e+06	1.84919e+06	1.77018e+06
O95684_C244	FGFR1OP	O95684	AGLcPDEDDMEGDSFFDDPIPKPEK	1.86894e+06	1.66465e+06	2.2458e+06	781205	2.00621e+06	2.08511e+06	1.79739e+06	2.10684e+06	1.68161e+06	1.73528e+06		1.69893e+06	1.36432e+06	1.91792e+06	1.30904e+06	1.83325e+06	1.58733e+06	1.74808e+06	2.41317e+06	2.05792e+06	2.04308e+06		1.99797e+06	1.49412e+06	1.91375e+06	1.08152e+06	1.91115e+06	1.90106e+06	1.61488e+06	2.3559e+06	1.69728e+06	2.0054e+06
O95685_C41	PPP1R3D	O95685	AcRPPGSPGR	952121	789747	1.00547e+06	616788	958873	999043	926698	1.05058e+06	1.11142e+06	1.01303e+06		929289	858420	1.06754e+06	584574	1.01674e+06	1.01709e+06	1.01014e+06	1.12882e+06	953732	857418		NA	NA	NA	NA	NA	NA	NA	NA	NA	NA
O95696_C199	BRD1	O95696	ESHcENQK	566701	398202	547342	303114	358266	491672	396899	540038	507103	457251		529190	402568	540802	252035	414175	457323	501042	504165	468467	496823		500197	454934	521371	311693	476980	482375	459801	493020	460692	405524
O95696_C805	BRD1	O95696	SRSTcGDSEVEEESPGKR	106365	105088	114532	54541.3	113085	132774	90477.5	116926	130255	135723		NA	NA	NA	NA	NA	NA	NA	NA	NA	NA		NA	NA	NA	NA	NA	NA	NA	NA	NA	NA
O95714_C1201	HERC2	O95714	DDHEELAWPGIMESFFTGQNcR	NA	NA	NA	NA	NA	NA	NA	NA	NA	NA		769957	702285	784929	473107	833715	891812	753232	1.06472e+06	869183	840113		826851	753042	847940	489762	918171	793240	742232	983935	835059	802637
O95714_C1410	HERC2	O95714	ALGDHSQAFLQAIADNNIQDHNVKDFLcQIER	511479	460443	746269	398071	634291	724758	612344	754105	951262	649424		712767	606549	637972	364947	623827	644969	652057	774781	651229	773345		713706	580792	679269	449036	722575	649164	567515	694908	711572	673909
O95714_C1825	HERC2	O95714	LIGPScDNVEEDMNASAQGASATVLEETR	NA	NA	NA	NA	NA	NA	NA	NA	NA	NA		412815	286334	290074	204438	317089	409492	301076	482218	339336	396645		344051	288748	354370	212280	389520	378101	299465	420321	372755	379904
O95714_C221	HERC2	O95714	SGEDADLcSELLQESLDALR	NA	NA	NA	NA	NA	NA	NA	NA	NA	NA		286970	267408	327035	221523	311991	312959	305443	373811	348046	345853		NA	NA	NA	NA	NA	NA	NA	NA	NA	NA
O95714_C349	HERC2	O95714	FQSIIcR	NA	NA	NA	NA	NA	NA	NA	NA	NA	NA		1.15641e+06	920280	1.10113e+06	710856	1.2117e+06	1.22264e+06	1.16041e+06	1.39531e+06	1.29765e+06	1.19977e+06		1.15641e+06	1.00275e+06	1.133e+06	729556	1.23077e+06	1.26841e+06	1.05489e+06	1.33339e+06	1.2848e+06	1.18218e+06
O95714_C914	HERC2	O95714	ALSALLPcAVSGNEVNISPGRR	NA	NA	NA	NA	NA	NA	NA	NA	NA	NA		NA	NA	NA	NA	NA	NA	NA	NA	NA	NA		176010	166803	187799	151088	207914	226244	184700	239711	212802	175777
O95716_C184	RAB3D	O95716	LVDVIcEK	NA	NA	NA	NA	NA	NA	NA	NA	NA	NA		NA	NA	NA	NA	NA	NA	NA	NA	NA	NA		402564	325384	365988	214507	391460	405202	346944	442656	442169	392587
O95757_C13	HSPA4L	O95757	SVVGIDLGFLNcYIAVAR	29036.7	35043.3	43936.6	24659.8	49997.9	26503.3	39961.4	45175.9	46585.1	41042.7		NA	NA	NA	NA	NA	NA	NA	NA	NA	NA		NA	NA	NA	NA	NA	NA	NA	NA	NA	NA
O95757_C290	HSPA4L	O95757	KLMSANASDLPLNIEcFMNDLDVSSK	851095	672654	682129	470095	839340	829609	728605	828025	870247	807276		852294	637363	736419	468388	757891	813046	797939	902519	817128	778914		732185	646160	732707	549485	780392	787223	716194	936906	928491	658325
O95757_C421	HSPA4L	O95757	WKTSFEDGSGECEVFcK	535262	456594	476166	357847	644983	641785	574029	649762	591183	658287		590417	472902	583177	389560	614290	507217	583461	607920	675097	561856		NA	NA	NA	NA	NA	NA	NA	NA	NA	NA
O95757_C540	HSPA4L	O95757	cHAEHTPEEEIDHTGAK	3.30751e+07	2.4962e+07	3.62915e+07	2.98689e+07	2.92514e+07	2.76861e+07	2.7024e+07	2.81916e+07	2.8986e+07	2.75296e+07		3.27211e+07	3.0249e+07	3.33627e+07	2.14648e+07	2.42336e+07	3.22723e+07	2.62855e+07	3.41774e+07	2.92591e+07	2.88405e+07		3.45637e+07	2.83086e+07	3.36457e+07	1.77232e+07	2.25776e+07	2.99869e+07	3.13743e+07	3.10867e+07	3.55094e+07	2.809e+07
O95758_C55	PTBP3	O95758	DRPPcSPSR	3.55378e+06	3.75281e+06	3.94189e+06	2.6882e+06	3.568e+06	4.10847e+06	3.53633e+06	3.97984e+06	3.86891e+06	4.46372e+06		3.48353e+06	3.58256e+06	3.88336e+06	2.80099e+06	3.90381e+06	4.06308e+06	3.69761e+06	4.27357e+06	4.23396e+06	3.53947e+06		4.15241e+06	2.99827e+06	3.97037e+06	2.5859e+06	4.42866e+06	4.18716e+06	3.37028e+06	4.05979e+06	3.85001e+06	3.85909e+06
O95758_C68	PTBP3	O95758	KIPcDVTEAEIISLGLPFGK	1.71941e+06	1.75897e+06	1.72999e+06	1.31342e+06	2.41772e+06	1.68194e+06	1.81824e+06	2.00909e+06	2.13686e+06	1.93757e+06		1.75899e+06	1.79314e+06	1.96487e+06	1.29524e+06	2.09741e+06	1.69325e+06	1.81229e+06	1.99345e+06	2.03141e+06	2.08316e+06		1.68072e+06	1.7699e+06	2.12614e+06	1.41422e+06	1.62533e+06	2.30233e+06	2.00536e+06	2.05449e+06	1.65227e+06	1.89243e+06
O95782_C171	AP2A1	O95782	QSAALcLLR	3.08944e+06	2.46678e+06	2.95516e+06	1.87467e+06	2.9661e+06	3.13615e+06	2.70092e+06	3.71251e+06	3.53771e+06	3.00929e+06		2.9156e+06	2.57517e+06	3.00609e+06	1.94312e+06	3.06844e+06	3.64075e+06	2.58812e+06	3.6455e+06	3.26466e+06	2.80127e+06		2.98346e+06	2.83088e+06	3.12046e+06	1.62386e+06	3.11761e+06	3.26179e+06	2.62855e+06	3.51012e+06	3.4223e+06	2.94968e+06
O95782_C283	AP2A1	O95782	LVEcLETVLNK	NA	NA	NA	NA	NA	NA	NA	NA	NA	NA		396743	270863	327161	198410	338356	357520	281027	400227	374605	286543		329600	303811	372139	191482	307413	322992	250102	411275	430212	312429
O95782_C331	AP2A1	O95782	AcNQLGQFLQHR	3.08695e+06	3.14025e+06	3.29122e+06	2.05821e+06	3.23142e+06	3.54634e+06	3.10433e+06	3.72849e+06	3.58077e+06	3.48824e+06		3.02162e+06	2.86892e+06	3.71715e+06	2.06179e+06	3.03623e+06	3.65426e+06	2.95116e+06	4.46073e+06	3.4476e+06	3.03675e+06		2.89149e+06	2.85999e+06	3.10332e+06	1.98666e+06	3.71932e+06	3.53122e+06	3.00425e+06	4.06744e+06	4.18562e+06	2.90691e+06
O95782_C354	AP2A1	O95782	YLALESMcTLASSEFSHEAVK	426379	275516	394114	204689	464263	312215	382088	458238	550283	403784		NA	NA	NA	NA	NA	NA	NA	NA	NA	NA		391254	351034	406851	306726	344956	424177	353855	496272	442211	354234
O95782_C492	AP2A1	O95782	TVFEALQAPAcHENMVK	2.84137e+06	2.28081e+06	2.60387e+06	1.8673e+06	2.54165e+06	2.55655e+06	2.4631e+06	2.77179e+06	2.95335e+06	2.51057e+06		2.63571e+06	2.14452e+06	2.97813e+06	1.7701e+06	2.34575e+06	2.73685e+06	2.42366e+06	3.13234e+06	2.70434e+06	2.45925e+06		2.65535e+06	2.26799e+06	2.71948e+06	1.68036e+06	2.48192e+06	2.64003e+06	2.5489e+06	3.1106e+06	2.88413e+06	2.35527e+06
O95782_C830	AP2A1	O95782	VAAQVDGGAQVQQVLNIEcLRDFLTPPLLSVR	182566	181706	202252	139168	259118	190873	233546	230331	288862	224438		189083	165139	206721	128494	252255	235701	200216	266007	259793	229451		210759	181403	208728	142529	229782	210932	241213	252022	243326	212166
O95782_C970	AP2A1	O95782	HLcELLAQQF	2.42755e+06	2.2799e+06	2.07069e+06	1.78495e+06	2.4258e+06	2.44816e+06	2.04636e+06	2.45984e+06	2.70876e+06	2.32423e+06		2.38668e+06	1.84021e+06	2.34922e+06	1.73051e+06	2.73501e+06	2.18517e+06	2.11226e+06	2.77469e+06	2.70692e+06	2.15558e+06		2.06404e+06	1.78478e+06	1.97496e+06	1.62123e+06	2.97977e+06	2.27793e+06	2.45421e+06	2.76715e+06	2.73937e+06	2.3128e+06
O95785_C1279	WIZ	O95785	KSKPcLIK	NA	NA	NA	NA	NA	NA	NA	NA	NA	NA		695839	568362	581908	340486	509241	582268	463722	737301	660434	658751		681510	488922	697768	328058	542864	664274	418065	756032	633293	587524
O95785_C1429	WIZ	O95785	QFGVTEWcVNGSPIETLSEWIK	1.12803e+06	1.07748e+06	1.09872e+06	774183	1.09611e+06	1.27652e+06	1.06343e+06	1.37687e+06	1.36499e+06	1.2242e+06		1.14983e+06	1.01491e+06	1.28747e+06	632775	1.32852e+06	1.34829e+06	1.14201e+06	1.28927e+06	1.20978e+06	1.07767e+06		1.0867e+06	899039	1.23832e+06	796342	1.08445e+06	1.0683e+06	1.29532e+06	1.34674e+06	1.45112e+06	1.2142e+06
O95793_C574	STAU1	O95793	TGNGPMSVcGR	1.47288e+07	1.2319e+07	1.44689e+07	8.62035e+06	1.25902e+07	1.35519e+07	1.30118e+07	1.47959e+07	1.45147e+07	1.3173e+07		1.43007e+07	1.27854e+07	1.41947e+07	8.71532e+06	1.31083e+07	1.41409e+07	1.29491e+07	1.48593e+07	1.36623e+07	1.31549e+07		1.4484e+07	1.34558e+07	1.40395e+07	7.82027e+06	1.28865e+07	1.40597e+07	1.31635e+07	1.45585e+07	1.45219e+07	1.27384e+07
O95801_C149	TTC4	O95801	KLKPcHLK	NA	NA	NA	NA	NA	NA	NA	NA	NA	NA		NA	NA	NA	NA	NA	NA	NA	NA	NA	NA		729673	623349	680022	462519	636127	702303	627716	773639	757133	659026
O95801_C238	TTC4	O95801	LSEAAcEDEDSASEGLGELFLDGLSTENPHGAR	3.12007e+06	3.08781e+06	3.19147e+06	2.21615e+06	3.82866e+06	3.44103e+06	3.21959e+06	4.00105e+06	3.70779e+06	3.42544e+06		3.48864e+06	2.84286e+06	3.61936e+06	1.86875e+06	3.43819e+06	3.3786e+06	3.57635e+06	3.72418e+06	4.05377e+06	3.24835e+06		3.60449e+06	2.06646e+06	4.08525e+06	1.76182e+06	3.68118e+06	4.1257e+06	2.41995e+06	4.09156e+06	3.88054e+06	3.52211e+06
O95801_C63	TTC4	O95801	ENPDLAcLQSIIFDEERSPEEQAK	5.87843e+06	5.8958e+06	6.54725e+06	4.01491e+06	5.91962e+06	6.64259e+06	5.76038e+06	7.90654e+06	7.77086e+06	6.79931e+06		6.65042e+06	5.0452e+06	6.73301e+06	3.99586e+06	6.58536e+06	6.95344e+06	5.83234e+06	7.85261e+06	6.93571e+06	6.58442e+06		5.28539e+06	5.1088e+06	6.52045e+06	4.15177e+06	7.69223e+06	6.33301e+06	6.33575e+06	7.60581e+06	7.69834e+06	6.0811e+06
O95816_C142	BAG2	O95816	SHLMSLYSAcSSEVPHGPVDQK	650757	881701	750165	709926	1.22697e+06	999858	1.15707e+06	1.14575e+06	1.24775e+06	1.00837e+06		1.04746e+06	761247	1.11991e+06	619529	966002	1.02997e+06	966802	1.16367e+06	1.03809e+06	1.06564e+06		1.04851e+06	857105	1.15875e+06	628249	955812	1.07105e+06	954941	1.04873e+06	1.04995e+06	1.00522e+06
O95817_C151	BAG3	O95817	GMPETTQPDKQcGQVAAAAAAQPPASHGPER	6.72666e+06	5.73339e+06	6.89282e+06	3.97325e+06	5.1777e+06	7.93329e+06	5.18681e+06	7.162e+06	7.41433e+06	6.40634e+06		5.99185e+06	5.46169e+06	6.04661e+06	3.98648e+06	4.08008e+06	6.03448e+06	6.2391e+06	7.6338e+06	9.72683e+06	7.50087e+06		5.72708e+06	5.96381e+06	7.04799e+06	3.12637e+06	6.62978e+06	6.9627e+06	6.12707e+06	7.45647e+06	7.8339e+06	5.82662e+06
O95817_C179	BAG3	O95817	SQSPAASDcSSSSSSASLPSSGR	5.37539e+06	4.12973e+06	4.7875e+06	3.23248e+06	5.10728e+06	5.65781e+06	4.33894e+06	5.79424e+06	6.29865e+06	5.44833e+06		5.71947e+06	4.40165e+06	5.04375e+06	3.4949e+06	4.94575e+06	5.28094e+06	4.27092e+06	6.07744e+06	5.59395e+06	5.34159e+06		5.81783e+06	4.66086e+06	5.25179e+06	2.84657e+06	4.85706e+06	5.82152e+06	4.27605e+06	5.72854e+06	5.33312e+06	5.57701e+06
O95819_C202	MAP4K4	O95819	NTFIGTPYWMAPEVIAcDENPDATYDYR	811888	710368	914350	598866	819941	748187	796030	887863	1.06394e+06	882296		934750	620968	907638	478365	843958	948111	778430	1.05565e+06	873743	792120		863615	724709	903813	555169	902947	862131	734381	971620	848188	856047
O95819_C496	MAP4K4	O95819	HLEVLQQQLLQEQAMLLEcR	1.29394e+06	1.37018e+06	1.35587e+06	1.01159e+06	1.54177e+06	1.40547e+06	1.36933e+06	1.50587e+06	1.65254e+06	1.45243e+06		1.46324e+06	1.28957e+06	1.31154e+06	955404	1.52689e+06	1.41125e+06	1.54507e+06	1.5924e+06	1.56016e+06	1.30476e+06		1.30048e+06	1.35597e+06	1.46639e+06	771389	1.5384e+06	1.43122e+06	1.43497e+06	1.63584e+06	1.41581e+06	1.58491e+06
O95819_C883	MAP4K4	O95819	LLQISPSSGTTVTSVVGFScDGMRPEAIRQDPTR	3.72744e+06	3.89732e+06	4.75239e+06	2.52252e+06	4.76485e+06	4.35386e+06	4.2456e+06	4.77511e+06	5.20888e+06	3.79247e+06		3.55612e+06	3.48281e+06	4.93494e+06	2.5523e+06	3.9525e+06	4.14856e+06	4.006e+06	5.94013e+06	4.89845e+06	4.56864e+06		3.90128e+06	3.6453e+06	4.56942e+06	2.57939e+06	4.69813e+06	4.33551e+06	4.1783e+06	5.13921e+06	4.71033e+06	4.22895e+06
O95825_C177	CRYZL1	O95825	VISTAcSLEDKQCLER	1.05325e+06	867059	1.10527e+06	671254	1.01317e+06	965921	1.00599e+06	1.06079e+06	1.0968e+06	1.01632e+06		1.06422e+06	811351	1.14857e+06	595000	1.09639e+06	1.18925e+06	877875	1.08134e+06	1.13151e+06	860343		1.03051e+06	826317	1.09149e+06	556325	1.02265e+06	1.06074e+06	918292	1.18798e+06	1.09815e+06	1.06337e+06
O95831_C256	AIFM1	O95831	cLIATGGTPR	NA	NA	NA	NA	NA	NA	NA	NA	NA	NA		232130	189587	221151	130630	211668	241528	198207	276958	233289	210564		256730	200216	235814	148583	236487	242960	187447	244833	221148	171494
O95831_C317	AIFM1	O95831	SITIIGGGFLGSELAcALGRK	2.80974e+06	2.68407e+06	2.72472e+06	2.67605e+06	3.5049e+06	3.1115e+06	3.44262e+06	3.55178e+06	3.78612e+06	3.21281e+06		3.53573e+06	2.45378e+06	3.216e+06	2.04623e+06	3.19015e+06	3.52419e+06	2.91838e+06	4.12323e+06	3.5976e+06	3.08369e+06		2.49903e+06	2.41866e+06	2.63483e+06	2.27679e+06	4.18364e+06	3.53346e+06	3.30173e+06	4.06054e+06	3.70866e+06	3.03101e+06
O95831_C441	AIFM1	O95831	SNIWVAGDAAcFYDIK	2.45795e+06	2.02822e+06	2.73858e+06	1.93716e+06	3.62426e+06	2.76805e+06	3.11965e+06	3.26587e+06	3.49097e+06	2.89333e+06		2.99303e+06	2.41899e+06	2.96976e+06	2.09976e+06	2.49307e+06	3.04506e+06	2.68566e+06	3.63019e+06	3.22506e+06	2.76349e+06		2.8267e+06	2.38302e+06	3.18806e+06	2.01287e+06	2.86097e+06	3.26244e+06	2.60656e+06	3.53115e+06	2.90093e+06	2.75137e+06
O95835_C905	LATS1	O95835	cLAHSLVGTPNYIAPEVLLR	790441	554377	758002	698883	743335	633851	759707	823870	746381	735195		627311	593549	714335	606758	825809	708274	744084	854083	823119	746719		764705	653166	783716	503974	705190	801800	712809	868220	740519	709940
O95861_C42	BPNT1	O95861	TcATDLQTK	1.802e+06	1.28131e+06	1.5512e+06	1.3651e+06	1.912e+06	1.95425e+06	1.30987e+06	2.26925e+06	2.12024e+06	1.88299e+06		2.11559e+06	1.51872e+06	2.08359e+06	963274	1.51343e+06	1.82495e+06	1.55021e+06	2.23481e+06	1.63746e+06	2.00617e+06		2.24254e+06	1.68319e+06	1.98707e+06	1.03759e+06	1.55782e+06	1.92494e+06	1.36442e+06	1.91522e+06	1.86847e+06	1.86695e+06
O95881_C66	TXNDC12	O95881	EAAASGLPLMVIIHKSWcGACK;SWcGACK	1.55928e+06	1.434e+06	1.64414e+06	1.0452e+06	1.67879e+06	1.4679e+06	1.40154e+06	1.63383e+06	1.79768e+06	1.44218e+06		1.67643e+06	1.37029e+06	1.66343e+06	1.06184e+06	1.48034e+06	1.65118e+06	1.32139e+06	1.81e+06	1.60922e+06	1.50264e+06		1.77132e+06	1.60681e+06	1.65946e+06	986311	1.48408e+06	1.64812e+06	1.42238e+06	1.54586e+06	1.60007e+06	1.42233e+06
O95900_C82	TRUB2	O95900	ELTLTATSVPSFINHPLVcGPAFAHLK	NA	NA	NA	NA	NA	NA	NA	NA	NA	NA		118021	82290.6	113105	82069.2	121340	125906	128992	141036	137263	125310		NA	NA	NA	NA	NA	NA	NA	NA	NA	NA
O95905_C557	ECD	O95905	SYMAQMDQELAHTcISK	4.28446e+06	4.23203e+06	5.09885e+06	2.89145e+06	4.3209e+06	4.60619e+06	4.09344e+06	4.6831e+06	5.14326e+06	4.33253e+06		4.89181e+06	4.51039e+06	5.12046e+06	2.98559e+06	3.83255e+06	4.40134e+06	4.82622e+06	4.78884e+06	4.04706e+06	4.28195e+06		4.8284e+06	4.30166e+06	4.90879e+06	2.8114e+06	4.2633e+06	4.87793e+06	3.90611e+06	4.77085e+06	4.59144e+06	4.42634e+06
O95983_C172	MBD3	O95983	GLQGVGPGcTDETLLSAIASALHTSTMPITGQLSAAVEK	NA	NA	NA	NA	NA	NA	NA	NA	NA	NA		367581	294058	388017	262305	372035	405203	318030	403116	359771	352996		NA	NA	NA	NA	NA	NA	NA	NA	NA	NA
O95983_C266	MBD3	O95983	DGEAPLDKAcAEDDDEEDEEEEEEEPDPDPEMEHV	711240	441667	609463	328929	461495	644759	421537	764336	773878	580473		NA	NA	NA	NA	NA	NA	NA	NA	NA	NA		694979	431350	458673	350169	621764	634365	490468	752120	708738	561227
O95985_C819	TOP3B	O95985	HAAScHPMHR	1.2399e+06	1.27607e+06	1.47614e+06	1.10921e+06	1.45712e+06	1.41392e+06	1.58589e+06	1.42698e+06	1.50839e+06	1.35354e+06		1.14365e+06	1.28378e+06	1.49144e+06	1.21608e+06	1.44586e+06	1.44278e+06	1.41602e+06	1.62287e+06	1.48807e+06	1.2966e+06		801791	928785	1.25919e+06	1.37676e+06	1.76056e+06	1.65098e+06	1.7563e+06	1.32549e+06	1.51544e+06	1.47186e+06
O96007_C10	MOCS2	O96007	SSLEISSScFSLETKLPLSPPLVEDSAFEPSRK	84053.6	65200.6	111146	75607.7	103847	95585.4	79760.6	107407	108789	93091.1		NA	NA	NA	NA	NA	NA	NA	NA	NA	NA		99307.4	79449.5	85634.3	59586.6	119699	100360	79413.1	100642	111774	88623.1
O96007_C182	MOCS2	O96007	EcFWASNS	NA	NA	NA	NA	NA	NA	NA	NA	NA	NA		825419	504871	725534	344378	500223	686397	620752	741061	762077	627093		853507	515614	738855	321695	712625	631219	523668	677723	694038	668860
O96008_C354	TOMM40	O96008	NKFQcGFGLTIG;FQcGFGLTIG	683700	617973	741898	463024	723575	736662	620158	832335	823086	773371		706760	600895	708862	554183	726856	730274	697293	869245	754828	671583		NA	NA	NA	NA	NA	NA	NA	NA	NA	NA
O96008_C74	TOMM40	O96008	SSERTPGAATASASGAAEDGAcGCLPNPGTFEECHRK;TPGAATASASGAAEDGAcGCLPNPGTFEECHRK	3.48646e+06	2.81439e+06	3.52969e+06	2.67593e+06	3.01865e+06	3.84129e+06	4.41052e+06	4.2136e+06	4.22147e+06	3.64993e+06		3.55003e+06	3.02837e+06	3.78508e+06	2.64366e+06	3.6495e+06	3.47407e+06	3.83948e+06	4.2459e+06	3.983e+06	3.66283e+06		3.86006e+06	2.92237e+06	3.84927e+06	2.38064e+06	3.93205e+06	3.88038e+06	3.39009e+06	4.1216e+06	3.84215e+06	3.63531e+06
O96008_C76	TOMM40	O96008	TPGAATASASGAAEDGACGcLPNPGTFEECHRK	598540	511422	682594	252506	622204	513602	485789	621400	610682	570282		576133	478511	638051	409610	524926	599811	503966	666299	511052	560664		NA	NA	NA	NA	NA	NA	NA	NA	NA	NA
O96011_C25	PEX11B	O96011	AAQYAcSLLGHALQR	NA	NA	NA	NA	NA	NA	NA	NA	NA	NA		384168	320652	374482	261284	387579	335320	386817	456528	360412	437538		NA	NA	NA	NA	NA	NA	NA	NA	NA	NA
O96013_C276	PAK4	O96013	ARGAPSPGVLGPHASEPQLAPPAcTPAAPAVPGPPGPR;GAPSPGVLGPHASEPQLAPPAcTPAAPAVPGPPGPR	1.81953e+06	1.55848e+06	1.99395e+06	1.21057e+06	1.9711e+06	1.72372e+06	1.55758e+06	1.99785e+06	1.98297e+06	1.91027e+06		1.81588e+06	1.35873e+06	1.99013e+06	1.11065e+06	1.86082e+06	1.79954e+06	1.62967e+06	2.17419e+06	2.06775e+06	1.89432e+06		2.24058e+06	1.42092e+06	1.82421e+06	1.22846e+06	1.74342e+06	1.85577e+06	1.50721e+06	2.03561e+06	2.0865e+06	1.80516e+06
O96013_C58	PAK4	O96013	RPKPLVDPAcITSIQPGAPK	1.56542e+06	1.18636e+06	1.68041e+06	950471	1.82795e+06	1.70055e+06	1.46154e+06	1.85041e+06	1.85664e+06	1.60403e+06		1.38656e+06	1.3472e+06	1.91568e+06	1.0183e+06	1.63414e+06	1.84524e+06	1.46602e+06	1.75259e+06	1.64664e+06	1.67141e+06		1.72723e+06	1.30761e+06	1.87034e+06	972762	1.56177e+06	1.91343e+06	1.31466e+06	1.96494e+06	1.58097e+06	1.47008e+06
O96017_C231	CHEK2	O96017	TLGSGAcGEVK	1.00735e+06	784047	1.00069e+06	594904	867524	885550	874879	1.05624e+06	1.07249e+06	848344		1.09958e+06	745921	975138	537745	867644	1.01079e+06	816928	1.00975e+06	955056	965437		NA	NA	NA	NA	NA	NA	NA	NA	NA	NA
O96017_C385	CHEK2	O96017	TLcGTPTYLAPEVLVSVGTAGYNR	508715	504956	519080	422954	679485	554718	591269	581331	769430	580596		569649	493907	588297	305983	706889	544943	575593	695528	684971	546775		493955	495803	531169	386272	682810	619316	627368	644290	622567	608985
O96017_C539	CHEK2	O96017	EGEAEGAETTKRPAVcAAVL	7.22937e+06	5.61389e+06	6.32148e+06	4.31374e+06	6.34163e+06	7.57806e+06	6.09014e+06	8.15505e+06	8.27323e+06	6.77691e+06		6.83225e+06	5.86032e+06	7.20399e+06	4.38114e+06	6.4273e+06	7.6404e+06	6.89199e+06	7.59833e+06	6.97104e+06	6.92789e+06		7.57488e+06	5.91261e+06	6.88425e+06	4.43389e+06	5.76963e+06	7.34833e+06	6.36196e+06	8.46548e+06	7.04583e+06	6.93779e+06
O96019_C152	ACTL6A	O96019	EKLTELMFEHYNIPAFFLcK	NA	NA	NA	NA	NA	NA	NA	NA	NA	NA		NA	NA	NA	NA	NA	NA	NA	NA	NA	NA		247697	201534	210161	146533	227254	222478	182312	251949	257244	203628
O96019_C32	ACTL6A	O96019	AGYAGEDcPK	NA	NA	NA	NA	NA	NA	NA	NA	NA	NA		2.63829e+06	2.27335e+06	2.57428e+06	1.68558e+06	2.82251e+06	2.83336e+06	2.38377e+06	3.13994e+06	2.97933e+06	2.68453e+06		2.7977e+06	2.46608e+06	2.67225e+06	1.46557e+06	2.54054e+06	2.85444e+06	2.64894e+06	3.00948e+06	3.05141e+06	2.50853e+06
[truncated: 9,279 more rows]

## Sheet: 1 to 1 SPS-MS3
							Reporter Ion Intensity Replicate 1											Reporter Ion Intensity Replicate 2											Reporter Ion Intensity Replicate 3
[truncated: 3,304 more rows]

## Sheet: 1-5-10-15 MS2-FAIMS
							Reporter Ion Intensity Replicate 1											Reporter Ion Intensity Replicate 2											Reporter Ion Intensity Replicate 3
[truncated: 9,789 more rows]

[truncated: 8 more sheets: 1-5-10-15 SPS-MS3, 1 to 1 MS2-FAIMS Coverage, 1 to 1 SPS-MS3 Coverage, 1-5-10-15 MS2-FAIMS Coverage, 1-5-10-15 SPS-MS3 Coverage, Time Comparison, N-terminal coverage, N-terminal Ratios]
