# Supplementary material for: Functionalizing tandem mass tags for streamlining click-based quantitative chemoproteomics
Source: Commun Chem. 2024 Apr 10;7:80. doi: 10.1038/s42004-024-01162-x (PMC11006884; doi:10.1038/s42004-024-01162-x)
Supplement: Supplementary file 6 — Supplementary Data 3 [file 42004_2024_1162_MOESM6_ESM.xlsx]

## Sheet: Table of Contents
Related to Figure 4 and Figure S9. Comparison of sCIP-TMT and TMT based sample preparation
Tab	Description
sCIP-TMT Coverage	Proteome and cysteine coverage for samples prepared using sCIP-TMT.
IA-DTB+TMT Coverage	Proteome and cysteine coverage for samples prepared using IA-DTB+TMT.
sCIP-TMT 1to1	Reporter Ion ratios for samples labeled with sCIP-TMT126 and 127N mixed in a 1:1 ratio. Data was aquired using HRMS2-FAIMS
sCIP-TMT 1to4	Reporter Ion ratios for samples labeled with sCIP-TMT126 and 127N mixed in a 1:4 ratio. Data was aquired using HRMS2-FAIMS
TMT 1to1	Reporter Ion ratios for samples labeled with IA-DTB and TMT126/127N mixed in a 1:1 ratio. Data was aquired using HRMS2-FAIMS
TMT 1to4	Reporter Ion ratios for samples labeled with IA-DTB and TMT126/127N mixed in a 1:4 ratio. Data was aquired using HRMS2-FAIMS

## Sheet: sCIP-TMT Coverage
Uniprot Identifier_CysPosition	protein	description	gene	peptides	peptide_count	spectral_count	modifications	modification_masses	no_of_replicates_count
Q86X55_C26	Q86X55	Histone-arginine methyltransferase CARM1	CARM1	AAAAAAVGPGAGGAGSAVPGGAGPC*ATVSVFPGAR	1	7	25C(638.4061)	638.406	5
Q9HD20_C13_C18	Q9HD20	Manganese-transporting ATPase 13A1	ATP13A1	AAAAAVGNAVPC*GARPC*GVRPDGQPK	1	14	12C(638.4061);17C(638.4061)	638.406	5
Q99615_C7	Q99615	DnaJ homolog subfamily C member 7	DNAJC7	AAAAEC*DVVMAATEPELLDDQEAK;AAAAEC*DVVMAATEPELLDDQEAKR	2	29	6C(638.4061)	638.406	5
Q5SRE5_C9	Q5SRE5	Nucleoporin NUP188 homolog	NUP188	AAAAGGPC*VR	1	20	8C(638.4061)	638.406	5
Q9NRL3_C17	Q9NRL3	Striatin-4	STRN4	AAAAVAAAASSC*RPLGSGAGPGPTGAAPVSAPAPGPGPAGK	1	17	12C(638.4061)	638.406	5
P40855_C8	P40855	Peroxisomal biogenesis factor 19	PEX19	AAAEEGC*SVGAEADR	1	7	7C(638.4061)	638.406	4
Q8N4T8_C55	Q8N4T8	Carbonyl reductase family member 4	CBR4	AAAGDLGGDHLAFSC*DVAK	1	5	15C(638.4061)	638.406	4
P23381_C62	P23381	Tryptophan--tRNA ligase; cytoplasmic	WARS	AAAGEDYKADC*PPGNPAPTSNHGPDATEAEEDFVDPWTVQTSSAK;ADC*PPGNPAPTSNHGPDATEAEEDFVDPWTVQTSSAK	2	27	11C(638.4061);3C(638.4061)	638.406	5
P35221_C116	P35221	Catenin alpha-1	CTNNA1	AAAGEFADDPC*SSVK;AAAGEFADDPC*SSVKR	2	9	11C(638.4061)	638.406	4
Q96C19_C172	Q96C19	EF-hand domain-containing protein D2	EFHD2	AAAGELQEDSGLC*VLAR;KAAAGELQEDSGLC*VLAR	2	43	13C(638.4061);14C(638.4061)	638.406	5
P51970_C36	P51970	NADH dehydrogenase [ubiquinone] 1 alpha subcomplex subunit 8	NDUFA8	AAAHHYGAQC*DKPNK	1	5	10C(638.4061)	638.406	4
Q53GG5_C77	Q53GG5	PDZ and LIM domain protein 3	PDLIM3	AAAHQLC*LK	1	4	7C(638.4061)	638.406	3
P0DMV8_C17	P0DMV8	Heat shock 70 kDa protein 1A	HSPA1A	AAAIGIDLGTTYSC*VGVFQHGK;AAAIGIDLGTTYSC*VGVFQHGKVEIIANDQGNR	2	63	14C(638.4061)	638.406	5
Q7L2E3_C309	Q7L2E3	Putative ATP-dependent RNA helicase DHX30	DHX30	AAALAC*K	1	7	6C(638.4061)	638.406	3
Q9H0G5_C171	Q9H0G5	Nuclear speckle splicing regulatory protein 1	NSRP1	AAALEAC*LDVTK	1	12	7C(638.4061)	638.406	5
P26641_C266	P26641	Elongation factor 1-gamma	EEF1G	AAAPAPEEEMDEC*EQALAAEPK;KAAAPAPEEEMDEC*EQALAAEPK	2	154	13C(638.4061);14C(638.4061)	638.406	5
P20810_C408	P20810	Calpastatin	CAST	AAAPAPVSEAVC*R	1	6	12C(638.4061)	638.406	5
Q13608_C798	Q13608	Peroxisome assembly factor 2	PEX6	AAAPC*IIFFDELDSLAPSR	1	6	5C(638.4061)	638.406	4
P53618_C284	P53618	Coatomer subunit beta	COPB1	AAAQC*YIDLIIK	1	4	5C(638.4061)	638.406	3
Q96BN8_C47	Q96BN8	Ubiquitin thioesterase otulin	OTULIN	AAASGQPRPEMQC*PAEHEEDMYR	1	22	13C(638.4061)	638.406	5
O95336_C32	O95336	6-phosphogluconolactonase	PGLS	AAC*CLAGAR	1	14	3C(638.4061)	638.406	5
P55060_C387	P55060	Exportin-2	CSE1L	AAC*DLVR;RAAC*DLVR	2	19	3C(638.4061);4C(638.4061)	638.406	5
Q00577_C292	Q00577	Transcriptional activator protein Pur-alpha	PURA	AAC*EQLHQQQQQQQEETAAATLLLQGEEEGEED;RAAC*EQLHQQQQQQQEETAAATLLLQGEEEGEED	2	36	3C(638.4061);4C(638.4061)	638.406	5
Q9BUH6_C80	Q9BUH6	Protein PAXX	PAXX	AAC*EQQAVALTLQEDR	1	7	3C(638.4061)	638.406	5
O15269_C192	O15269	Serine palmitoyltransferase 1	SPTLC1	AAC*FAIQK	1	8	3C(638.4061)	638.406	4
Q8TDX7_C53	Q8TDX7	Serine/threonine-protein kinase Nek7	NEK7	AAC*LLDGVPVALK;AAC*LLDGVPVALKK	2	9	3C(638.4061)	638.406	5
Q92844_C328	Q92844	TRAF family member-associated NF-kappa-B activator	TANK	AAC*LPPGDHNALYVNSFPLLDPSDAPFPSLDSPGK	1	21	3C(638.4061)	638.406	5
Q01813_C112	Q01813	ATP-dependent 6-phosphofructokinase; platelet type	PFKP	AAC*NLLQR	1	15	3C(638.4061)	638.406	5
Q53H12_C43	Q53H12	Acylglycerol kinase; mitochondrial	AGK	AAC*QEAQVFGNQLIPPNAQVK	1	6	3C(638.4061)	638.406	3
P43304_C45	P43304	Glycerol-3-phosphate dehydrogenase; mitochondrial	GPD2	AADC*ISEPVNR;AADC*ISEPVNREPPSR	2	11	4C(638.4061)	638.406	4
Q9UNS1_C1038	Q9UNS1	Protein timeless homolog	TIMELESS	AADDREEDGC*SQAVPLVPLTEENEEAMENEQFQQLLR	1	8	10C(638.4061)	638.406	5
P49916_C929	P49916	DNA ligase 3	LIG3	AADETLC*QTK;KAADETLC*QTK	2	16	7C(638.4061);8C(638.4061)	638.406	5
O43583_C13	O43583	Density-regulated protein	DENR	AADISESSGADC*K;AADISESSGADC*KGDPR	2	47	12C(638.4061)	638.406	5
Q6VMQ6_C955	Q6VMQ6	Activating transcription factor 7-interacting protein 1	ATF7IP	AADSTSQC*GK	1	10	8C(638.4061)	638.406	5
Q9HAP2_C8	Q9HAP2	MLX-interacting protein	MLXIP	AADVFMC*SPR	1	4	7C(638.4061)	638.406	3
Q3KQV9_C57	Q3KQV9	UDP-N-acetylhexosamine pyrophosphorylase-like protein 1	UAP1L1	AAEAC*AR	1	2	5C(638.4061)	638.406	1
P55263_C140	P55263	Adenosine kinase	ADK	AAEAHVDAHYYEQNEQPTGTC*AACITGDNR	1	5	21C(638.4061)	638.406	4
P53992_C635	P53992	Protein transport protein Sec24C	SEC24C	AAEC*AGK	1	9	4C(638.4061)	638.406	5
Q08211_C438	Q08211	ATP-dependent RNA helicase A	DHX9	AAEC*NIVVTQPR	1	15	4C(638.4061)	638.406	5
Q96FW1_C23	Q96FW1	Ubiquitin thioesterase OTUB1	OTUB1	AAEEPQQQKQEPLGSDSEGVNC*LAYDEAIMAQQDR;QEPLGSDSEGVNC*LAYDEAIMAQQDR;QEPLGSDSEGVNC*LAYDEAIMAQQDRIQQEIAVQNPLVSER	3	57	22C(638.4061);13C(638.4061)	638.406	5
Q9Y620_C521	Q9Y620	DNA repair and recombination protein RAD54B	RAD54B	AAELTC*LTGLFILR	1	3	6C(638.4061)	638.406	2
Q96CW6_C62	Q96CW6	Probable RNA polymerase II nuclear localization protein SLC7A6OS	SLC7A6OS	AAENNVFHLVATVC*SQEEPVQPLLR	1	7	14C(638.4061)	638.406	5
O00411_C650	O00411	DNA-directed RNA polymerase; mitochondrial	POLRMT	AAEPTLTFEAVDVPMLC*PPLPWTSPHSGAFLLSPTK	1	4	17C(638.4061)	638.406	3
Q9Y6J0_C1465	Q9Y6J0	Calcineurin-binding protein cabin-1	CABIN1	AAEQGVQKPAAETPASAC*IPGKPSASTPTLWDGK	1	4	18C(638.4061)	638.406	3
Q9P032_C87	Q9P032	NADH dehydrogenase [ubiquinone] 1 alpha subcomplex assembly factor 4	NDUFAF4	AAETC*QEPK	1	16	5C(638.4061)	638.406	5
O43353_C407	O43353	Receptor-interacting serine/threonine-protein kinase 2	RIPK2	AAFC*DHK	1	3	4C(638.4061)	638.406	2
Q9UID3_C421	Q9UID3	Vacuolar protein sorting-associated protein 51 homolog	VPS51	AAFLGC*LTDVR	1	6	6C(638.4061)	638.406	5
Q8WUM0_C530	Q8WUM0	Nuclear pore complex protein Nup133	NUP133	AAFLQYC*R	1	9	7C(638.4061)	638.406	5
O94953_C547	O94953	Lysine-specific demethylase 4B	KDM4B	AAFNQEHVSC*QQAFEHFAQK;AAFNQEHVSC*QQAFEHFAQKGPTWKEPVSPMELTGPEDGAASSGAGR	2	6	10C(638.4061)	638.406	5
Q7Z6Z7_C1252	Q7Z6Z7	E3 ubiquitin-protein ligase HUWE1	HUWE1	AAFTC*IK	1	3	5C(638.4061)	638.406	2
Q6DCA0_C18_C19	Q6DCA0	AMMECR1-like protein	AMMECR1L	AAGC*C*GVK;LAAGC*C*GVK	2	8	4C(638.4061);5C(638.4061);6C(638.4061)	638.406	3
Q3B726_C5	Q3B726	DNA-directed RNA polymerase I subunit RPA43	TWISTNB	AAGC*SEAPR	1	6	4C(638.4061)	638.406	4
Q9UL63_C13	Q9UL63	Muskelin	MKLN1	AAGGAVAAAPEC*R	1	3	12C(638.4061)	638.406	2
Q15061_C9	Q15061	WD repeat-containing protein 43	WDR43	AAGGGGSC*DPLAPAGVPCAFSPHSQAYFALASTDGHLR	1	8	8C(638.4061)	638.406	4
P30566_C113	P30566	Adenylosuccinate lyase	ADSL	AAGIIHLGATSC*YVGDNTDLIILR	1	3	12C(638.4061)	638.406	2
Q14676_C1742	Q14676	Mediator of DNA damage checkpoint protein 1	MDC1	AAGNPGSLAAPIDHKPC*SAPLEPK	1	15	17C(638.4061)	638.406	5
Q9BQ69_C199	Q9BQ69	O-acetyl-ADP-ribose deacetylase MACROD1	MACROD1	AAGPLLTDEC*R	1	3	10C(638.4061)	638.406	2
Q0VF96_C603	Q0VF96	Cingulin-like protein 1	CGNL1	AAGSAQGNNQAC*NSTSEVK	1	2	12C(638.4061)	638.406	1
Q96GM8_C271	Q96GM8	Target of EGR1 protein 1	TOE1	AAGSPHLTLEFC*NYPSSMR	1	7	12C(638.4061)	638.406	4
Q9NVU0_C553	Q9NVU0	DNA-directed RNA polymerase III subunit RPC5	POLR3E	AAGTDSFNGHPPQGC*ASTPVAR	1	17	15C(638.4061)	638.406	5
Q5TBB1_C7	Q5TBB1	Ribonuclease H2 subunit B	RNASEH2B	AAGVDC*GDGVGAR	1	10	6C(638.4061)	638.406	5
O43795_C613	O43795	Unconventional myosin-Ib	MYO1B	AAHIFNEALVC*HQIR	1	8	11C(638.4061)	638.406	5
P04049_C637	P04049	RAF proto-oncogene serine/threonine-protein kinase	RAF1	AAHTEDINAC*TLTTSPR	1	12	10C(638.4061)	638.406	5
Q7Z628_C522	Q7Z628	Neuroepithelial cell-transforming gene 1 protein	NET1	AAIAPFQSAGSPPELQGLPELHEEC*EGNHPSAR	1	13	25C(638.4061)	638.406	5
Q96HA7_C283	Q96HA7	Tonsoku-like protein	TONSL	AAIC*QNLQHVLAVVR	1	4	4C(638.4061)	638.406	3
Q8TEW0_C806	Q8TEW0	Partitioning defective 3 homolog	PARD3	AAISDSADC*SLSPDVDPVLAFQR	1	10	9C(638.4061)	638.406	5
O00151_C45	O00151	PDZ and LIM domain protein 1	PDLIM1	AALANLC*IGDVITAIDGENTSNMTHLEAQNR	1	19	7C(638.4061)	638.406	5
Q9NWZ5_C317	Q9NWZ5	Uridine-cytidine kinase-like 1	UCKL1	AALASAHQC*HPLPR	1	9	9C(638.4061)	638.406	5
Q68EM7_C305	Q68EM7	Rho GTPase-activating protein 17	ARHGAP17	AALDC*STSHLDEFYSDPHAVAGALK	1	15	5C(638.4061)	638.406	5
P34897_C91	P34897	Serine hydroxymethyltransferase; mitochondrial	SHMT2	AALEALGSC*LNNK;AALEALGSC*LNNKYSEGYPGKR	2	5	9C(638.4061)	638.406	4
Q02833_C122	Q02833	Ras association domain-containing protein 7	RASSF7	AALGC*EPR	1	5	5C(638.4061)	638.406	4
Q9H7E9_C21	Q9H7E9	UPF0488 protein C8orf33	C8orf33	AALGHLAGEAAAAPGPGTPC*ASR	1	31	20C(638.4061)	638.406	5
Q6PGP7_C1280	Q6PGP7	Tetratricopeptide repeat protein 37	TTC37	AALLSPGDPAIWAGLMAAC*HADDKLALVNNTQPK;AALLSPGDPAIWAGLMAAC*HADDK	2	11	19C(638.4061)	638.406	5
P49327_C1141	P49327	Fatty acid synthase	FASN	AALQEELQLC*K	1	10	10C(638.4061)	638.406	5
Q8TAV0_C7	Q8TAV0	Protein FAM76A	FAM76A	AALYAC*TK	1	5	6C(638.4061)	638.406	3
Q86UY6_C26	Q86UY6	N-alpha-acetyltransferase 40	NAA40	AAMDAVC*AK	1	14	7C(638.4061)	638.406	5
P0C2W1_C17	P0C2W1	F-box/SPRY domain-containing protein 1	FBXO45	AAPAPGAGAASGGAGC*SGGGAGAGAGSGSGAAGAGGR;AAPAPGAGAASGGAGC*SGGGAGAGAGSGSGAAGAGGRLPSR	2	11	16C(638.4061)	638.406	5
Q86WB0_C5	Q86WB0	Nuclear-interacting partner of ALK	ZC3HC1	AAPC*EGQAFAVGVEK;AAPC*EGQAFAVGVEKNWGAVVR	2	11	4C(638.4061)	638.406	5
Q9UKV3_C1223	Q9UKV3	Apoptotic chromatin condensation inducer in the nucleus	ACIN1	AAPC*IYWLPLTDSQIVQK	1	12	4C(638.4061)	638.406	5
Q7Z6V5_C15	Q7Z6V5	tRNA-specific adenosine deaminase 2	ADAT2	AAPKPAASGAC*SVSAEETEKWMEEAMHMAK	1	4	11C(638.4061)	638.406	3
P49327_C2292	P49327	Fatty acid synthase	FASN	AAPLDSIHSLAAYYIDC*IR	1	8	17C(638.4061)	638.406	3
P39880_C1338	P39880	Homeobox protein cut-like 1	CUX1	AAPSSEGDSC*DGVEATEGPGSADTEEPK	1	2	10C(638.4061)	638.406	1
O75131_C5	O75131	Copine-3	CPNE3	AAQC*VTK	1	23	4C(638.4061)	638.406	5
P06132_C59	P06132	Uroporphyrinogen decarboxylase	UROD	AAQDFFSTC*R	1	11	9C(638.4061)	638.406	5
O94906_C698	O94906	Pre-mRNA-processing factor 6	PRPF6	AAQDLC*EEALR	1	13	6C(638.4061)	638.406	5
O60232_C152	O60232	Sjoegren syndrome/scleroderma autoantigen 1	SSSCA1	AAQGPPAPAVPPNTDVMAC*TQTALLQK	1	33	19C(638.4061)	638.406	5
Q16134_C118	Q16134	Electron transfer flavoprotein-ubiquinone oxidoreductase; mitochondrial	ETFDH	AAQIGAHTLSGAC*LDPGAFK	1	2	13C(638.4061)	638.406	1
Q07617_C380	Q07617	Sperm-associated antigen 1	SPAG1	AAQPC*VMGNIQK	1	5	5C(638.4061)	638.406	4
Q5HYJ3_C9	Q5HYJ3	Protein FAM76B	FAM76B	AASALYAC*TK	1	5	8C(638.4061)	638.406	4
Q6FI81_C237	Q6FI81	Anamorsin	CIAPIN1	AASC*GEGK;AASC*GEGKK	2	22	4C(638.4061)	638.406	5
Q8ND24_C23	Q8ND24	RING finger protein 214	RNF214	AASEVAGVVANAPSPPESSSLC*ASK	1	11	22C(638.4061)	638.406	5
Q6NTF9_C8	Q6NTF9	Rhomboid domain-containing protein 2	RHBDD2	AASGPGC*R	1	6	7C(638.4061)	638.406	4
O60291_C528	O60291	E3 ubiquitin-protein ligase MGRN1	MGRN1	AASIENVLQDSSPEHC*GR	1	7	16C(638.4061)	638.406	2
Q8IYB1_C16	Q8IYB1	Protein MB21D2	MB21D2	AASLGC*NNKPAFPELDFR	1	6	6C(638.4061)	638.406	5
Q9BYI3_C371	Q9BYI3	Hyccin	FAM126A	AASSTSQSGLSNSSHNC*SNKPSIGK	1	6	17C(638.4061)	638.406	5
Q9UPN4_C218	Q9UPN4	Centrosomal protein of 131 kDa	CEP131	AATC*EGSESSGFGK;AATC*EGSESSGFGKLPK	2	12	4C(638.4061)	638.406	5
O95210_C168	O95210	Starch-binding domain-containing protein 1	STBD1	AATC*FAEKLPSSNLLK	1	8	4C(638.4061)	638.406	5
Q9ULW3_C37	Q9ULW3	Activator of basal transcription 1	ABT1	AATEQEPLEGTEQTLDAEEEQEESEEAAC*GSK	1	12	29C(638.4061)	638.406	5
Q9HCC0_C267	Q9HCC0	Methylcrotonoyl-CoA carboxylase beta chain; mitochondrial	MCCC2	AATGEEVSAEDLGGADLHC*R;AATGEEVSAEDLGGADLHC*RK	2	27	19C(638.4061)	638.406	5
Q96GG9_C115	Q96GG9	DCN1-like protein 1	DCUN1D1	AATQC*EFSK	1	6	5C(638.4061)	638.406	4
P10809_C442	P10809	60 kDa heat shock protein; mitochondrial	HSPD1	AAVEEGIVLGGGC*ALLR;DRVTDALNATRAAVEEGIVLGGGC*ALLR	2	390	13C(638.4061);24C(638.4061)	638.406	5
A1L0T0_C315	A1L0T0	Acetolactate synthase-like protein	ILVBL	AAVETLGVPC*FLGGMAR	1	5	10C(638.4061)	638.406	4
Q7L8L6_C670	Q7L8L6	FAST kinase domain-containing protein 5; mitochondrial	FASTKD5	AAVPLGGFLC*NVADK	1	7	10C(638.4061)	638.406	5
Q8IYR2_C482	Q8IYR2	SET and MYND domain-containing protein 4	SMYD4	AAVTPELC*PDVTIWGVAMLR	1	6	8C(638.4061)	638.406	5
P00390_C102	P00390	Glutathione reductase; mitochondrial	GSR	AAVVESHKLGGTC*VNVGCVPK;LGGTC*VNVGCVPK	2	6	13C(638.4061);5C(638.4061)	638.406	3
P51610_C1139	P51610	Host cell factor 1	HCFC1	AC*AAGTPAVIR	1	18	2C(638.4061)	638.406	5
P62873_C25	P62873	Guanine nucleotide-binding protein G(I)/G(S)/G(T) subunit beta-1	GNB1	AC*ADATLSQITNNIDPVGR;KAC*ADATLSQITNNIDPVGR	2	8	2C(638.4061);3C(638.4061)	638.406	4
Q9P2J5_C100	Q9P2J5	Leucine--tRNA ligase; cytoplasmic	LARS	AC*ADKLKR;AC*ADKLK	2	6	2C(638.4061)	638.406	3
O95983_C266	O95983	Methyl-CpG-binding domain protein 3	MBD3	AC*AEDDDEEDEEEEEEEPDPDPEMEHV;DGEAPLDKAC*AEDDDEEDEEEEEEEPDPDPEMEHV	2	18	2C(638.4061);10C(638.4061)	638.406	5
Q5T4S7_C3279	Q5T4S7	E3 ubiquitin-protein ligase UBR4	UBR4	AC*AEIAAQR	1	2	2C(638.4061)	638.406	1
Q8NEC7_C140	Q8NEC7	Glutathione S-transferase C-terminal domain-containing protein	GSTCD	AC*AEVSQWTR	1	5	2C(638.4061)	638.406	4
P00558_C108	P00558	Phosphoglycerate kinase 1	PGK1	AC*ANPAAGSVILLENLR	1	11	2C(638.4061)	638.406	4
P36578_C3	P36578	60S ribosomal protein L4	RPL4	AC*ARPLISVYSEK;AC*ARPLISVYSEKGESSGK	2	67	2C(638.4061)	638.406	5
Q9UFC0_C249	Q9UFC0	Leucine-rich repeat and WD repeat-containing protein 1	LRWD1	AC*ASPSAQVEGSPVAGSDGSQPAVK	1	15	2C(638.4061)	638.406	5
Q96AY4_C1313	Q96AY4	Tetratricopeptide repeat protein 28	TTC28	AC*ASSETESEAGDIMDQQFEEMNNK	1	3	2C(638.4061)	638.406	2
Q9HCM4_C385	Q9HCM4	Band 4.1-like protein 5	EPB41L5	AC*ATKPEELSVHNNVSTQSNGSQQAWGMR	1	11	2C(638.4061)	638.406	5
Q2NKX8_C422_C423	Q2NKX8	DNA excision repair protein ERCC-6-like	ERCC6L	AC*C*LLNLGTFSAQDGNEGEDSPDVDHIDQVTDDTLMEESGK	1	14	2C(638.4061);3C(638.4061)	638.406	4
Q8IZ69_C224_C225	Q8IZ69	tRNA (uracil-5-)-methyltransferase homolog A	TRMT2A	AC*C*PLEGVRPSPQQTEYR	1	3	2C(638.4061);3C(638.4061)	638.406	2
O00273_C47	O00273	DNA fragmentation factor subunit alpha	DFFA	AC*DILAIDK	1	12	2C(638.4061)	638.406	5
A0FGR8_C181	A0FGR8	Extended synaptotagmin-2	ESYT2	AC*DLPAWVHFPDTER;AC*DLPAWVHFPDTERAEWLNK	2	10	2C(638.4061)	638.406	5
P26358_C1485	P26358	DNA (cytosine-5)-methyltransferase 1	DNMT1	AC*DPAAR	1	8	2C(638.4061)	638.406	5
Q86TI0_C676	Q86TI0	TBC1 domain family member 1	TBC1D1	AC*DSSSR	1	4	2C(638.4061)	638.406	3
Q96T76_C386	Q96T76	MMS19 nucleotide excision repair protein homolog	MMS19	AC*DSVTSNVLPLLLEQFHK	1	14	2C(638.4061)	638.406	5
P22415_C248	P22415	Upstream stimulatory factor 1	USF1	AC*DYIQELR	1	6	2C(638.4061)	638.406	5
O60563_C261	O60563	Cyclin-T1	CCNT1	AC*EAAKK	1	5	2C(638.4061)	638.406	4
P36915_C294	P36915	Guanine nucleotide-binding protein-like 1	GNL1	AC*EAITVGK	1	7	2C(638.4061)	638.406	3
Q9UEG4_C110	Q9UEG4	Zinc finger protein 629	ZNF629	AC*EASWQWGALTTWNSPPVVPANEPSLR	1	2	2C(638.4061)	638.406	1
Q8IWY9_C1213	Q8IWY9	Codanin-1	CDAN1	AC*ELVQPNR	1	8	2C(638.4061)	638.406	5
Q8TBZ6_C285	Q8TBZ6	tRNA methyltransferase 10 homolog A	TRMT10A	AC*ESASHDNQSVR;GAVPTDKAC*ESASHDNQSVR	2	19	2C(638.4061);9C(638.4061)	638.406	5
Q9NVN8_C230	Q9NVN8	Guanine nucleotide-binding protein-like 3-like protein	GNL3L	AC*FGAENLMR	1	4	2C(638.4061)	638.406	3
Q9NR09_C2892	Q9NR09	Baculoviral IAP repeat-containing protein 6	BIRC6	AC*FGGLFANLIRPGDAK	1	6	2C(638.4061)	638.406	5
Q9H9P8_C376	Q9H9P8	L-2-hydroxyglutarate dehydrogenase; mitochondrial	L2HGDH	AC*FLGATVK	1	9	2C(638.4061)	638.406	5
P35658_C728	P35658	Nuclear pore complex protein Nup214	NUP214	AC*FQVGTSEEMK	1	11	2C(638.4061)	638.406	4
Q9Y5J1_C302	Q9Y5J1	U3 small nucleolar RNA-associated protein 18 homolog	UTP18	AC*FSANGEEVLATSTHSK	1	6	2C(638.4061)	638.406	5
P26640_C444	P26640	Valine--tRNA ligase	VARS	AC*FTMDPK	1	11	2C(638.4061)	638.406	5
Q96I25_C385	Q96I25	Splicing factor 45	RBM17	AC*FYNLDKFR	1	3	2C(638.4061)	638.406	2
Q53H80_C3	Q53H80	Akirin-2	AKIRIN2	AC*GATLKR	1	6	2C(638.4061)	638.406	3
P62879_C25	P62879	Guanine nucleotide-binding protein G(I)/G(S)/G(T) subunit beta-2	GNB2	AC*GDSTLTQITAGLDPVGR;KAC*GDSTLTQITAGLDPVGR	2	5	2C(638.4061);3C(638.4061)	638.406	3
Q86V87_C186	Q86V87	Protein FAM160B2	FAM160B2	AC*GEPTALPK	1	4	2C(638.4061)	638.406	3
P09382_C3	P09382	Galectin-1	LGALS1	AC*GLVASNLNLKPGECLR	1	10	2C(638.4061)	638.406	5
O14964_C185_C190	O14964	Hepatocyte growth factor-regulated tyrosine kinase substrate	HGS	AC*GQIFC*GK	1	10	2C(638.4061);7C(638.4061)	638.406	4
P15924_C1280	P15924	Desmoplakin	DSP	AC*GSEIMQK;AC*GSEIMQKK	2	14	2C(638.4061)	638.406	5
Q5THK1_C1312	Q5THK1	Protein PRR14L	PRR14L	AC*HPHENSSDR	1	5	2C(638.4061)	638.406	4
Q6PD62_C171	Q6PD62	RNA polymerase-associated protein CTR9 homolog	CTR9	AC*ISFNK;AC*ISFNKK	2	6	2C(638.4061)	638.406	4
P52564_C38	P52564	Dual specificity mitogen-activated protein kinase kinase 6	MAP2K6	AC*ISIGNQNFEVK;AC*ISIGNQNFEVKADDLEPIMELGR	2	9	2C(638.4061)	638.406	5
Q6DN90_C906	Q6DN90	IQ motif and SEC7 domain-containing protein 1	IQSEC1	AC*LDDSYASGEGLKR	1	7	2C(638.4061)	638.406	5
Q86UA6_C175	Q86UA6	RPA-interacting protein	RPAIN	AC*LEGSINEHSAHCPHTPEFSVTGGTEEK	1	10	2C(638.4061)	638.406	5
Q93063_C151	Q93063	Exostosin-2	EXT2	AC*LFVPSIDVLNQNTLR	1	2	2C(638.4061)	638.406	1
P41225_C393	P41225	Transcription factor SOX-3	SOX3	AC*LGDLR	1	3	2C(638.4061)	638.406	2
P35998_C270	P35998	26S proteasome regulatory subunit 7	PSMC2	AC*LIFFDEIDAIGGAR;KAC*LIFFDEIDAIGGAR	2	8	2C(638.4061);3C(638.4061)	638.406	5
Q8IUR7_C3	Q8IUR7	Armadillo repeat-containing protein 8	ARMC8	AC*LLETPIR	1	8	2C(638.4061)	638.406	5
O14795_C927	O14795	Protein unc-13 homolog B	UNC13B	AC*LNSTYEYIFNNCHDLYSR	1	5	2C(638.4061)	638.406	4
Q9BZF3_C558	Q9BZF3	Oxysterol-binding protein-related protein 6	OSBPL6	AC*LPAPCPDTSNINLWNILR	1	5	2C(638.4061)	638.406	4
O15091_C507	O15091	Mitochondrial ribonuclease P catalytic subunit	KIAA0391	AC*LPDAK	1	18	2C(638.4061)	638.406	5
Q9NS87_C862	Q9NS87	Kinesin-like protein KIF15	KIF15	AC*LQDSYDNLQEIMKFEIDQLSR	1	19	2C(638.4061)	638.406	5
Q86Y56_C612	Q86Y56	Dynein assembly factor 5; axonemal	DNAAF5	AC*LQPSQDPQMR	1	7	2C(638.4061)	638.406	4
Q9ULK2_C151	Q9ULK2	Ataxin-7-like protein 1	ATXN7L1	AC*LSGHHSASSTSKPFK	1	2	2C(638.4061)	638.406	1
Q5SRE7_C3	Q5SRE7	Phytanoyl-CoA dioxygenase domain-containing protein 1	PHYHD1	AC*LSPSQLQK	1	6	2C(638.4061)	638.406	4
Q9HB20_C94	Q9HB20	Pleckstrin homology domain-containing family A member 3	PLEKHA3	AC*LTDTR	1	3	2C(638.4061)	638.406	2
Q9UK61_C149	Q9UK61	Protein TASOR	FAM208A	AC*LVHNELLEK;AC*LVHNELLEKEFTEK	2	9	2C(638.4061)	638.406	5
A7E2V4_C1396	A7E2V4	Zinc finger SWIM domain-containing protein 8	ZSWIM8	AC*MAVEEAAK	1	6	2C(638.4061)	638.406	5
Q99996_C2765	Q99996	A-kinase anchor protein 9	AKAP9	AC*MFEPLPIK	1	3	2C(638.4061)	638.406	2
Q9BQ67_C299	Q9BQ67	Glutamate-rich WD repeat-containing protein 1	GRWD1	AC*MLTTATAHDGDVNVISWSR	1	11	2C(638.4061)	638.406	5
Q7LBC6_C1357	Q7LBC6	Lysine-specific demethylase 3B	KDM3B	AC*NLTDTQK	1	13	2C(638.4061)	638.406	5
O95782_C331	O95782	AP-2 complex subunit alpha-1	AP2A1	AC*NQLGQFLQHR	1	9	2C(638.4061)	638.406	4
Q9UPQ0_C3	Q9UPQ0	LIM and calponin homology domains-containing protein 1	LIMCH1	AC*PALGLEALQPLQPEPPPEPAFSEAQK	1	10	2C(638.4061)	638.406	5
Q53EU6_C266	Q53EU6	Glycerol-3-phosphate acyltransferase 3	GPAT3	AC*PHVWFER	1	10	2C(638.4061)	638.406	5
Q15004_C99	Q15004	PCNA-associated factor	PCLAF	AC*PLQPDHTNDEKE;KAC*PLQPDHTNDEKE	2	11	2C(638.4061);3C(638.4061)	638.406	5
P15927_C219	P15927	Replication protein A 32 kDa subunit	RPA2	AC*PRPEGLNFQDLK;AC*PRPEGLNFQDLKNQLK	2	11	2C(638.4061)	638.406	5
O94822_C723	O94822	E3 ubiquitin-protein ligase listerin	LTN1	AC*PSSDK	1	4	2C(638.4061)	638.406	3
Q9NU22_C3492	Q9NU22	Midasin	MDN1	AC*PTREQLLMNALLYLR	1	7	2C(638.4061)	638.406	5
Q8N9F7_C124	Q8N9F7	Lysophospholipase D GDPD1	GDPD1	AC*QCEGK;AC*QCEGKDNR	2	8	2C(638.4061)	638.406	4
Q68E01_C731	Q68E01	Integrator complex subunit 3	INTS3	AC*QEDDVR	1	4	2C(638.4061)	638.406	2
Q9UBF8_C52	Q9UBF8	Phosphatidylinositol 4-kinase beta	PI4KB	AC*QEVLEK	1	15	2C(638.4061)	638.406	5
P52272_C653	P52272	Heterogeneous nuclear ribonucleoprotein M	HNRNPM	AC*QIFVR;KAC*QIFVR	2	49	2C(638.4061);3C(638.4061)	638.406	5
P26358_C1339	P26358	DNA (cytosine-5)-methyltransferase 1	DNMT1	AC*QLSVVVDDKK	1	6	2C(638.4061)	638.406	5
Q6ZRI6_C417_C426	Q6ZRI6	Uncharacterized protein C15orf39	C15orf39	AC*QPLPASQPC*SEPVRPAQEAEEK	1	6	11C(638.4061);2C(638.4061)	638.406	3
Q8TEX9_C735	Q8TEX9	Importin-4	IPO4	ACQSC*PSEPNTAALQAALAR	1	4	5C(638.4061)	638.406	2
P61247_C201	P61247	40S ribosomal protein S3a	RPS3A	AC*QSIYPLHDVFVR	1	13	2C(638.4061)	638.406	5
Q12789_C544	Q12789	General transcription factor 3C polypeptide 1	GTF3C1	AC*QSLASR	1	9	2C(638.4061)	638.406	4
O94761_C208	O94761	ATP-dependent DNA helicase Q4	RECQL4	AC*RPDLGSEESQLLIPGESAVLGPGAGSQGPEASAFQEVSIR	1	15	2C(638.4061)	638.406	5
O95685_C41	O95685	Protein phosphatase 1 regulatory subunit 3D	PPP1R3D	AC*RPPGSPGR	1	6	2C(638.4061)	638.406	4
O14523_C260	O14523	Phospholipid transfer protein C2CD2L	C2CD2L	AC*SAPGGLVPSEKPPMMPQAQPAIPRPNR	1	4	2C(638.4061)	638.406	3
O14662_C150	O14662	Syntaxin-16	STX16	AC*SEQEGR	1	14	2C(638.4061)	638.406	5
Q8N5J2_C94	Q8N5J2	Ubiquitin carboxyl-terminal hydrolase MINDY-1	MINDY1	AC*SMPQELPQSPR	1	2	2C(638.4061)	638.406	1
Q7Z6Z7_C3372_C3385	Q7Z6Z7	E3 ubiquitin-protein ligase HUWE1	HUWE1	AC*SPCSSQSSSSGIC*TDFWDLLVK	1	5	15C(638.4061);2C(638.4061)	638.406	4
Q99797_C116	Q99797	Mitochondrial intermediate peptidase	MIPEP	ACSTPPGPQTVLIFDELSDSLC*R	1	7	22C(638.4061)	638.406	4
Q96RL1_C601	Q96RL1	BRCA1-A complex subunit RAP80	UIMC1	AC*STVEGK	1	8	2C(638.4061)	638.406	5
Q16854_C87	Q16854	Deoxyguanosine kinase; mitochondrial	DGUOK	AC*TAQSLGNLLDMMYR;AC*TAQSLGNLLDMMYREPAR	2	8	2C(638.4061)	638.406	3
P49368_C372	P49368	T-complex protein 1 subunit gamma	CCT3	AC*TILLR	1	9	2C(638.4061)	638.406	5
Q14669_C947	Q14669	E3 ubiquitin-protein ligase TRIP12	TRIP12	AC*TNGSGSMGSTTSVSSGTATAATHAAADLGSPSLQHSR;AC*TNGSGSMGSTTSVSSGTATAATHAAADLGSPSLQHSRDDSLDLSPQGR	2	13	2C(638.4061)	638.406	5
Q6KC79_C1971	Q6KC79	Nipped-B-like protein	NIPBL	AC*TQLVDNLVEHILK	1	7	2C(638.4061)	638.406	5
O14976_C1142	O14976	Cyclin-G-associated kinase	GAK	AC*TQPRPNYASNFSVIGAR	1	19	2C(638.4061)	638.406	5
Q16514_C143	Q16514	Transcription initiation factor TFIID subunit 12	TAF12	AC*TTEAHK;KAC*TTEAHK;AC*TTEAHKQR	3	17	2C(638.4061);3C(638.4061)	638.406	5
P49915_C489	P49915	GMP synthase [glutamine-hydrolyzing]	GMPS	AC*TTEEDQEK;AC*TTEEDQEKLMQITSLHSLNAFLLPIK;VKAC*TTEEDQEK;VKAC*TTEEDQEKLMQITSLHSLNAFLLPIK	4	35	2C(638.4061);4C(638.4061)	638.406	5
O15067_C502	O15067	Phosphoribosylformylglycinamidine synthase	PFAS	AC*VEAPK	1	6	2C(638.4061)	638.406	4
Q9UKX7_C151	Q9UKX7	Nuclear pore complex protein Nup50	NUP50	AC*VGNAYHK	1	17	2C(638.4061)	638.406	5
O95544_C79	O95544	NAD kinase	NADK	AC*VLQNPQTIMHIQDPASQR	1	10	2C(638.4061)	638.406	5
P00491_C78	P00491	Purine nucleoside phosphorylase	PNP	AC*VMMQGR	1	5	2C(638.4061)	638.406	2
P61962_C280	P61962	DDB1- and CUL4-associated factor 7	DCAF7	ACVNGIAWAPHSSC*HICTAADDHQALIWDIQQMPR	1	7	14C(638.4061)	638.406	5
Q9BWS9_C281	Q9BWS9	Chitinase domain-containing protein 1	CHID1	AC*VQVLDPK	1	2	2C(638.4061)	638.406	1
P05023_C663	P05023	Sodium/potassium-transporting ATPase subunit alpha-1	ATP1A1	AC*VVHGSDLK	1	18	2C(638.4061)	638.406	5
Q8TEX9_C459	Q8TEX9	Importin-4	IPO4	AC*YALENFVENLGPK	1	6	2C(638.4061)	638.406	5
P23396_C119	P23396	40S ribosomal protein S3	RPS3	AC*YGVLR	1	10	2C(638.4061)	638.406	5
P61163_C222	P61163	Alpha-centractin	ACTR1A	AC*YLSINPQKDETLETEK;AC*YLSINPQKDETLETEKAQYYLPDGSTIEIGPSR	2	8	2C(638.4061)	638.406	5
Q68CZ2_C928	Q68CZ2	Tensin-3	TNS3	ADASSTPSFQQAFASSC*TISSNGPGQR	1	13	17C(638.4061)	638.406	5
Q6WCQ1_C957	Q6WCQ1	Myosin phosphatase Rho-interacting protein	MPRIP	ADC*DISR	1	20	3C(638.4061)	638.406	5
Q14571_C379	Q14571	Inositol 1;4;5-trisphosphate receptor type 2	ITPR2	ADC*LVPR	1	5	3C(638.4061)	638.406	4
Q13123_C263	Q13123	Protein Red	IK	ADC*PTMEAQTTLTTNDIVISK;SKADC*PTMEAQTTLTTNDIVISK	2	26	3C(638.4061);5C(638.4061)	638.406	5
P22307_C495	P22307	Non-specific lipid-transfer protein	SCP2	ADC*TITMADSDFLALMTGK;KADC*TITMADSDFLALMTGK	2	12	3C(638.4061);4C(638.4061)	638.406	5
P63241_C22	P63241	Eukaryotic translation initiation factor 5A-1	EIF5A	ADDLDFETGDAGASATFPMQC*SALR;ADDLDFETGDAGASATFPMQC*SALRK	2	52	21C(638.4061)	638.406	5
P55210_C7	P55210	Caspase-7	CASP7	ADDQGC*IEEQGVEDSANEDSVDAKPDR	1	14	6C(638.4061)	638.406	5
Q15370_C89	Q15370	Elongin-B	ELOB	ADDTFEALC*IEPFSSPPELPDVMKPQDSGSSANEQAVQ	1	19	9C(638.4061)	638.406	5
P49327_C2202	P49327	Fatty acid synthase	FASN	ADEASELAC*PTPK;ADEASELAC*PTPKEDGLAQQQTQLNLR;KLQELSSKADEASELAC*PTPK;LQELSSKADEASELAC*PTPK	4	50	9C(638.4061);17C(638.4061);16C(638.4061)	638.406	5
Q13232_C158	Q13232	Nucleoside diphosphate kinase 3	NME3	ADELLC*WEDSAGHWLYE	1	9	6C(638.4061)	638.406	4
Q9NQZ6_C9	Q9NQZ6	Zinc finger C4H2 domain-containing protein	ZC4H2	ADEQEIMC*K	1	6	8C(638.4061)	638.406	5
Q8N201_C969	Q8N201	Integrator complex subunit 1	INTS1	ADEQTTC*EVLDYFLR	1	4	7C(638.4061)	638.406	3
O00499_C47	O00499	Myc box-dependent-interacting protein 1	BIN1	ADETKDEQFEQC*VQNFNK;DEQFEQC*VQNFNK	2	11	12C(638.4061);7C(638.4061)	638.406	5
Q92791_C101	Q92791	Endoplasmic reticulum protein SC65	P3H4	ADEWAC*ELR	1	7	6C(638.4061)	638.406	5
P11498_C131	P11498	Pyruvate carboxylase; mitochondrial	PC	ADFAQAC*QDAGVR	1	9	7C(638.4061)	638.406	5
P35579_C569	P35579	Myosin-9	MYH9	ADFC*IIHYAGK;DKADFC*IIHYAGK	2	8	4C(638.4061);6C(638.4061)	638.406	4
Q12802_C732	Q12802	A-kinase anchor protein 13	AKAP13	ADFC*PFK	1	9	4C(638.4061)	638.406	5
Q9NZ09_C161	Q9NZ09	Ubiquitin-associated protein 1	UBAP1	ADFNLADFEC*EEDPFDNLELK	1	9	10C(638.4061)	638.406	5
P26640_C917	P26640	Valine--tRNA ligase	VARS	ADFPAGIPEC*GTDALR	1	6	10C(638.4061)	638.406	5
Q96F63_C136	Q96F63	Coiled-coil domain-containing protein 97	CCDC97	ADFYC*AEVAR	1	5	5C(638.4061)	638.406	4
P35453_C40	P35453	Homeobox protein Hox-D13	HOXD13	ADGGGAGGAPASSSSSSVAAAAASGQC*R	1	6	27C(638.4061)	638.406	5
P08865_C148	P08865	40S ribosomal protein SA	RPSA	ADHQPLTEASYVNLPTIALC*NTDSPLR	1	6	20C(638.4061)	638.406	4
Q9NSD9_C362	Q9NSD9	Phenylalanine--tRNA ligase beta subunit	FARSB	ADIIHAC*DIVEDAAIAYGYNNIQMTLPK	1	24	7C(638.4061)	638.406	5
O14744_C449	O14744	Protein arginine N-methyltransferase 5	PRMT5	ADIIVSELLGSFADNELSPEC*LDGAQHFLK;EWVAPEKADIIVSELLGSFADNELSPEC*LDGAQHFLK	2	14	21C(638.4061);28C(638.4061)	638.406	5
Q99797_C448	Q99797	Mitochondrial intermediate peptidase	MIPEP	ADKPHQDC*HFTIR	1	4	8C(638.4061)	638.406	3
P33176_C7	P33176	Kinesin-1 heavy chain	KIF5B	ADLAEC*NIK	1	7	6C(638.4061)	638.406	5
Q5W0B1_C338	Q5W0B1	RING finger protein 219	RNF219	ADLNC*SK	1	18	5C(638.4061)	638.406	5
Q9NP73_C86	Q9NP73	Putative bifunctional UDP-N-acetylglucosamine transferase and deubiquitinase ALG13	ALG13	ADLVISHAGAGSC*LETLEK	1	18	13C(638.4061)	638.406	5
Q9NUQ3_C56_C71	Q9NUQ3	Gamma-taxilin	TXLNG	ADMLC*NSQSNDILQHQGSNC*GGTSNK;ADMLC*NSQSNDILQHQGSNC*GGTSNKHSLEEDEGSDFITENR	2	38	20C(638.4061);5C(638.4061)	638.406	4
Q9NUQ3_C56	Q9NUQ3	Gamma-taxilin	TXLNG	ADMLC*NSQSNDILQHQGSNCGGTSNKHSLEEDEGSDFITENR	1	2	5C(638.4061)	638.406	1
Q92667_C64	Q92667	A-kinase anchor protein 1; mitochondrial	AKAP1	ADPAIKEPLPVEDVC*PK;EPLPVEDVC*PK	2	20	15C(638.4061);9C(638.4061)	638.406	5
Q9HCK8_C1655	Q9HCK8	Chromodomain-helicase-DNA-binding protein 8	CHD8	ADPALC*FLEK	1	5	6C(638.4061)	638.406	4
Q9BW85_C275	Q9BW85	YJU2 splicing factor homolog	YJU2	ADPDC*SNGQPQAAPTPGAPQNR;ADPDC*SNGQPQAAPTPGAPQNRK;AKADPDC*SNGQPQAAPTPGAPQNR;AKADPDC*SNGQPQAAPTPGAPQNRK	4	30	5C(638.4061);7C(638.4061)	638.406	5
Q9NX24_C18	Q9NX24	H/ACA ribonucleoprotein complex subunit 2	NHP2	ADPDGPEAQAEAC*SGER;IKADPDGPEAQAEAC*SGER;TKIKADPDGPEAQAEAC*SGER	3	31	13C(638.4061);15C(638.4061);17C(638.4061)	638.406	5
Q7Z2W4_C7_C8	Q7Z2W4	Zinc finger CCCH-type antiviral protein 1	ZC3HAV1	ADPEVC*C*FITK	1	4	6C(638.4061);7C(638.4061)	638.406	2
P35568_C1095	P35568	Insulin receptor substrate 1	IRS1	ADPQGC*R	1	2	6C(638.4061)	638.406	1
P62873_C271	P62873	Guanine nucleotide-binding protein G(I)/G(S)/G(T) subunit beta-1	GNB1	ADQELMTYSHDNIIC*GITSVSFSK	1	8	15C(638.4061)	638.406	4
Q92833_C522	Q92833	Protein Jumonji	JARID2	ADSASC*ENR	1	4	6C(638.4061)	638.406	3
Q16204_C27	Q16204	Coiled-coil domain-containing protein 6	CCDC6	ADSASESDTDGAGGNSSSSAAMQSSC*SSTSGGGGGGGGGGGGGK	1	17	26C(638.4061)	638.406	5
Q9H7N4_C950	Q9H7N4	Splicing factor; arginine/serine-rich 19	SCAF1	ADSC*SQAAGTK;SKADSC*SQAAGTK	2	13	4C(638.4061);6C(638.4061)	638.406	5
Q9UNH6_C325	Q9UNH6	Sorting nexin-7	SNX7	ADTDLLPEEIGKLEDKVEC*ANNALK	1	5	19C(638.4061)	638.406	4
Q9UKX7_C416	Q9UKX7	Nuclear pore complex protein Nup50	NUP50	ADTNLGNILLNVLIPPNMPC*TR	1	9	20C(638.4061)	638.406	5
O76080_C76	O76080	AN1-type zinc finger protein 5	ZFAND5	ADTSLNNC*EGAAGSTSEK	1	5	8C(638.4061)	638.406	4
P52948_C1027	P52948	Nuclear pore complex protein Nup98-Nup96	NUP98	ADTSQEIC*SPR	1	6	8C(638.4061)	638.406	5
Q9UBF6_C11	Q9UBF6	RING-box protein 2	RNF7	ADVEDGEETC*ALASHSGSSGSK	1	15	10C(638.4061)	638.406	5
Q08945_C200	Q08945	FACT complex subunit SSRP1	SSRP1	ADVIQATGDAIC*IFR	1	16	12C(638.4061)	638.406	5
Q9H0K6_C142	Q9H0K6	Pseudouridylate synthase 7 homolog-like protein	PUS7L	ADVLSSFLDEKTHELLNNFAC*DVR	1	7	21C(638.4061)	638.406	4
O95671_C274	O95671	N-acetylserotonin O-methyltransferase-like protein	ASMTL	AEAGEAGQATAEAEC*HR;DAGSRDEKAEAGEAGQATAEAEC*HR	2	13	15C(638.4061);23C(638.4061)	638.406	5
Q9H6Q4_C453	Q9H6Q4	Cytosolic Fe-S cluster assembly factor NARFL	NARFL	AEAPEDAPGVQELYTHWLQGTDSEC*AGR	1	12	25C(638.4061)	638.406	4
Q99611_C10	Q99611	Selenide; water dikinase 2	SEPHS2	AEASATGAC*GEAMAAAEGSSGPAGLTLGR	1	6	9C(638.4061)	638.406	5
Q7Z2T5_C730	Q7Z2T5	TRMT1-like protein	TRMT1L	AEASGC*R;VEMSVNDKAEASGC*R;YSTPTYTGGQSESHVQSASEDTVTERVEMSVNDKAEASGC*R	3	29	6C(638.4061);14C(638.4061);40C(638.4061)	638.406	5
Q6P1K2_C13	Q6P1K2	Polyamine-modulated factor 1	PMF1	AEASSANLGSGC*EEK;AEASSANLGSGC*EEKR	2	9	12C(638.4061)	638.406	5
O95602_C613	O95602	DNA-directed RNA polymerase I subunit RPA1	POLR1A	AEAYVLAC*TDQQYLVPK	1	13	8C(638.4061)	638.406	5
Q5H9R7_C53	Q5H9R7	Serine/threonine-protein phosphatase 6 regulatory subunit 3	PPP6R3	AEC*LEDLVSFIIEEPPQDMDEK	1	9	3C(638.4061)	638.406	5
Q14008_C1350_C1360	Q14008	Cytoskeleton-associated protein 5	CKAP5	AECLEELGC*LVESYGMNVC*QPTPGK	1	13	19C(638.4061);9C(638.4061)	638.406	4
P13984_C116	P13984	General transcription factor IIF subunit 2	GTF2F2	AEC*RPAASENYMR	1	6	3C(638.4061)	638.406	5
P48163_C415	P48163	NADP-dependent malic enzyme	ME1	AEC*SAEQCYK	1	4	3C(638.4061)	638.406	3
O94776_C495	O94776	Metastasis-associated protein MTA2	MTA2	AEC*SIRLPK	1	6	3C(638.4061)	638.406	4
Q9Y2L9_C421	Q9Y2L9	Leucine-rich repeat and calponin homology domain-containing protein 1	LRCH1	AEDC*EELLR	1	3	4C(638.4061)	638.406	2
Q14807_C575	Q14807	Kinesin-like protein KIF22	KIF22	AEDC*WELQISPELLAHGR	1	6	4C(638.4061)	638.406	5
P78356_C307_C318	P78356	Phosphatidylinositol 5-phosphate 4-kinase type-2 beta	PIP4K2B	AEDEEC*ENDGVGGNLLC*SYGTPPDSPGNLLSFPR	1	7	17C(638.4061);6C(638.4061)	638.406	4
Q9BU76_C179	Q9BU76	Multiple myeloma tumor-associated protein 2	MMTAG2	AEDQTESSC*ESHR;AEDQTESSC*ESHRK	2	8	9C(638.4061)	638.406	5
Q7Z5K2_C906	Q7Z5K2	Wings apart-like protein homolog	WAPL	AEDSIC*LADSKPLPHQNVTNHVGK	1	7	6C(638.4061)	638.406	5
O75683_C189	O75683	Surfeit locus protein 6	SURF6	AEEATEAQEVVEATPEGAC*TEPR;ARKAEEATEAQEVVEATPEGAC*TEPR;KAEEATEAQEVVEATPEGAC*TEPR	3	38	19C(638.4061);22C(638.4061);20C(638.4061)	638.406	5
Q9UJU6_C127	Q9UJU6	Drebrin-like protein	DBNL	AEEDVEPEC*IMEK	1	21	9C(638.4061)	638.406	5
Q96A54_C54	Q96A54	Adiponectin receptor protein 1	ADIPOR1	AEEEQTC*PVPQEEEEEVR;VIANPPKAEEEQTC*PVPQEEEEEVR	2	7	7C(638.4061);14C(638.4061)	638.406	5
Q9NZM3_C1389	Q9NZM3	Intersectin-2	ITSN2	AEELC*SQVNEGVR	1	2	5C(638.4061)	638.406	1
Q53GT1_C11	Q53GT1	Kelch-like protein 22	KLHL22	AEEQEFTQLC*K	1	6	10C(638.4061)	638.406	5
Q96GM5_C492	Q96GM5	SWI/SNF-related matrix-associated actin-dependent regulator of chromatin subfamily D member 1	SMARCD1	AEFYFQPWAQEAVC*R;RAEFYFQPWAQEAVC*R	2	8	14C(638.4061);15C(638.4061)	638.406	5
Q9BUA3_C12	Q9BUA3	SPIN1-docking protein	C11orf84	AEGAALDC*FEVTLK	1	6	8C(638.4061)	638.406	3
Q13107_C7	Q13107	Ubiquitin carboxyl-terminal hydrolase 4	USP4	AEGGGC*R	1	13	6C(638.4061)	638.406	5
Q92674_C752	Q92674	Centromere protein I	CENPI	AEGINC*NNQY	1	4	6C(638.4061)	638.406	3
P14618_C358	P14618	Pyruvate kinase PKM	PKM	AEGSDVANAVLDGADC*IMLSGETAK;AEGSDVANAVLDGADC*IMLSGETAKGDYPLEAVR	2	60	16C(638.4061)	638.406	5
Q6PCT2_C142_C145	Q6PCT2	F-box/LRR-repeat protein 19	FBXL19	AEGVINAEIPNC*WEC*PR	1	6	12C(638.4061);15C(638.4061)	638.406	5
Q9BXP5_C441	Q9BXP5	Serrate RNA effector molecule homolog	SRRT	AEIISLC*K	1	9	7C(638.4061)	638.406	5
P33991_C509	P33991	DNA replication licensing factor MCM4	MCM4	AEINILLC*GDPGTSK	1	7	8C(638.4061)	638.406	5
Q96SB4_C455	Q96SB4	SRSF protein kinase 1	SRPK1	AEIPC*EDEQEQEHNGPLDNK;AEIPC*EDEQEQEHNGPLDNKGK	2	30	5C(638.4061)	638.406	5
O75369_C1868	O75369	Filamin-B	FLNB	AEISC*IDNK	1	6	5C(638.4061)	638.406	4
P21333_C1912	P21333	Filamin-A	FLNA	AEISC*TDNQDGTCSVSYLPVLPGDYSILVK;DAGEGGLSLAIEGPSKAEISC*TDNQDGTCSVSYLPVLPGDYSILVK	2	6	5C(638.4061);21C(638.4061)	638.406	3
Q8N9N8_C89	Q8N9N8	Probable RNA-binding protein EIF1AD	EIF1AD	AEISFVLC*K;AEISFVLC*KDHVR	2	12	8C(638.4061)	638.406	5
Q13642_C10_C7	Q13642	Four and a half LIM domains protein 1	FHL1	AEKFDC*HYC*R;FDC*HYC*R;FDC*HYC*RDPLQGKK;AEKFDC*HYC*RDPLQGK	4	24	6C(638.4061);9C(638.4061);3C(638.4061)	638.406	5
Q01082_C1389	Q01082	Spectrin beta chain; non-erythrocytic 1	SPTBN1	AELFTQSC*ADLDKWLHGLESQIQSDDYGK;LFDANKAELFTQSC*ADLDKWLHGLESQIQSDDYGK	2	16	8C(638.4061);14C(638.4061)	638.406	4
Q9NWK9_C254	Q9NWK9	Box C/D snoRNA protein 1	ZNHIT6	AELTC*NGVR	1	3	5C(638.4061)	638.406	2
Q9P0K7_C468	Q9P0K7	Ankycorbin	RAI14	AELVC*LNNTEISENSSDLSQK;RAELVC*LNNTEISENSSDLSQK	2	14	5C(638.4061);6C(638.4061)	638.406	5
A2RTX5_C62	A2RTX5	Probable threonine--tRNA ligase 2; cytoplasmic	TARSL2	AENC*DLR	1	4	4C(638.4061)	638.406	3
P78559_C2385	P78559	Microtubule-associated protein 1A	MAP1A	AENEEAAAC*PAWER	1	2	9C(638.4061)	638.406	1
P51812_C579	P51812	Ribosomal protein S6 kinase alpha-3	RPS6KA3	AENGLLMTPC*YTANFVAPEVLK;AENGLLMTPC*YTANFVAPEVLKR	2	25	10C(638.4061)	638.406	3
Q9NXV2_C6	Q9NXV2	BTB/POZ domain-containing protein KCTD5	KCTD5	AENHC*ELLSPAR	1	6	5C(638.4061)	638.406	4
Q9NVR0_C341	Q9NVR0	Kelch-like protein 11	KLHL11	AENIQSGTC*QHPTSHVSLLPR	1	19	9C(638.4061)	638.406	5
Q9Y485_C1419	Q9Y485	DmX-like protein 1	DMXL1	AENTDYTEIDSVPPLPLYALLAADDDSC*YSSLEK	1	10	28C(638.4061)	638.406	3
Q99996_C1012	Q99996	A-kinase anchor protein 9	AKAP9	AENVQSC*DTQVSSLLDGVVTMTSR	1	7	7C(638.4061)	638.406	5
O94992_C18	O94992	Protein HEXIM1	HEXIM1	AEPFLSEYQHQPQTSNC*TGAAAVQEELNPERPPGAEER;AEPFLSEYQHQPQTSNC*TGAAAVQEELNPERPPGAEERVPEEDSR	2	32	17C(638.4061)	638.406	5
Q8WY36_C599	Q8WY36	HMG box transcription factor BBX	BBX	AEPLTPMEDALPPSLSGQAKPEDSDC*HR	1	6	26C(638.4061)	638.406	3
P63244_C286	P63244	Receptor of activated protein C kinase 1	RACK1	AEPPQC*TSLAWSADGQTLFAGYTDNLVR	1	5	6C(638.4061)	638.406	4
Q6PCB5_C10	Q6PCB5	Round spermatid basic protein 1-like protein	RSBN1L	AEPPSPVHC*VAAAAPTATVSEKEPFGK	1	7	9C(638.4061)	638.406	5
Q04760_C19_C20	Q04760	Lactoylglutathione lyase	GLO1	AEPQPPSGGLTDEAALSC*C*SDADPSTK;AEPQPPSGGLTDEAALSC*C*SDADPSTKDFLLQQTMLR	2	20	18C(638.4061);19C(638.4061)	638.406	3
O95197_C34	O95197	Reticulon-3	RTN3	AEPSAATQSHSISSSSFGAEPSAPGGGGSPGAC*PALGTK	1	28	33C(638.4061)	638.406	5
Q9UKJ3_C569	Q9UKJ3	G patch domain-containing protein 8	GPATCH8	AEPSISYSC*NPLYFDFK	1	6	9C(638.4061)	638.406	5
Q96H79_C7	Q96H79	Zinc finger CCCH-type antiviral protein 1-like	ZC3HAV1L	AEPTVC*SFLTK	1	26	6C(638.4061)	638.406	5
Q9BUJ2_C391	Q9BUJ2	Heterogeneous nuclear ribonucleoprotein U-like protein 1	HNRNPUL1	AEPYC*SVLPGFTFIQHLPLSER	1	12	5C(638.4061)	638.406	5
Q9C0F1_C244	Q9C0F1	Centrosomal protein of 44 kDa	CEP44	AEQQDVNVNPEITALQTMLAEC*QENLKK	1	7	22C(638.4061)	638.406	5
Q92551_C349	Q92551	Inositol hexakisphosphate kinase 1	IP6K1	AESC*LDRR	1	4	4C(638.4061)	638.406	3
Q16831_C17	Q16831	Uridine phosphorylase 1	UPP1	AESHNDC*PVR	1	2	7C(638.4061)	638.406	1
Q14683_C1210	Q14683	Structural maintenance of chromosomes protein 1A	SMC1A	AESLIGVYPEQGDC*VISK	1	13	14C(638.4061)	638.406	5
Q7Z6Z7_C1401	Q7Z6Z7	E3 ubiquitin-protein ligase HUWE1	HUWE1	AESPEEVAC*R;AESPEEVAC*RKEEEER	2	16	9C(638.4061)	638.406	5
P12270_C1127	P12270	Nucleoprotein TPR	TPR	AESQLLEC*K	1	16	8C(638.4061)	638.406	5
P46063_C606	P46063	ATP-dependent DNA helicase Q1	RECQL	AESSQTC*HSEQGDK;AESSQTC*HSEQGDKK;AESSQTC*HSEQGDKKMEEK	3	22	7C(638.4061)	638.406	5
P46821_C963	P46821	Microtubule-associated protein 1B	MAP1B	AETEEAEEPEEDGEEHVC*VSASK	1	9	18C(638.4061)	638.406	4
Q7Z2K8_C658	Q7Z2K8	G protein-regulated inducer of neurite outgrowth 1	GPRIN1	AETKLPGQEGAAAPGEAGAVC*LKK;LPGQEGAAAPGEAGAVC*LKK;LPGQEGAAAPGEAGAVC*LK	3	7	21C(638.4061);17C(638.4061)	638.406	4
Q9Y6A5_C224	Q9Y6A5	Transforming acidic coiled-coil-containing protein 3	TACC3	AETPHGAEEEC*K	1	4	11C(638.4061)	638.406	3
Q9Y6A5_C224_C236	Q9Y6A5	Transforming acidic coiled-coil-containing protein 3	TACC3	AETPHGAEEEC*KAETPHGAEEEC*R	1	7	11C(638.4061);23C(638.4061)	638.406	4
Q9Y6A5_C236	Q9Y6A5	Transforming acidic coiled-coil-containing protein 3	TACC3	AETPHGAEEEC*R;TESQHKAETPHGAEEECKAETPHGAEEEC*R	2	5	11C(638.4061);29C(638.4061)	638.406	4
P56192_C38	P56192	Methionine--tRNA ligase; cytoplasmic	MARS	AEVLISTVGPEDC*VVPFLTRPK;GRAEVLISTVGPEDC*VVPFLTRPK	2	23	13C(638.4061);15C(638.4061)	638.406	5
Q5R372_C554	Q5R372	Rab GTPase-activating protein 1-like	RABGAP1L	AEVWQLLAGC*HDNQAMLDR	1	3	10C(638.4061)	638.406	2
Q9C0C9_C910_C913	Q9C0C9	(E3-independent) E2 ubiquitin-conjugating enzyme	UBE2O	AEWPSETPVLC*QQC*GGKPGVTFTSAK	1	30	11C(638.4061);14C(638.4061)	638.406	5
P0DN76_C18	P0DN76	Splicing factor U2AF 35 kDa subunit-like protein	U2AF1L5	AEYLASIFGTEKDKVNC*SFYFK	1	20	17C(638.4061)	638.406	5
A8MPS7_C182	A8MPS7	Carbohydrate deacetylase	YDJC	AFAC*AVER	1	2	4C(638.4061)	638.406	1
P30520_C18	P30520	Adenylosuccinate synthetase isozyme 2	ADSS	AFAETYPAASSLPNGDC*GRPR	1	64	17C(638.4061)	638.406	5
Q13148_C244	Q13148	TAR DNA-binding protein 43	TARDBP	AFAFVTFADDQIAQSLC*GEDLIIK	1	16	17C(638.4061)	638.406	5
O43175_C18	O43175	D-3-phosphoglycerate dehydrogenase	PHGDH	AFANLRKVLISDSLDPC*CR;VLISDSLDPC*CR;KVLISDSLDPC*CRK;KVLISDSLDPC*CR	4	7	17C(638.4061);10C(638.4061);11C(638.4061)	638.406	4
Q9P253_C299	Q9P253	Vacuolar protein sorting-associated protein 18 homolog	VPS18	AFAWMMGDGVLYGALDC*GRPDSLLSEER	1	5	17C(638.4061)	638.406	4
P54577_C250	P54577	Tyrosine--tRNA ligase; cytoplasmic	YARS	AFC*EPGNVENNGVLSFIK	1	8	3C(638.4061)	638.406	5
Q9NZJ4_C2869	Q9NZJ4	Sacsin	SACS	AFC*FLPLSLETGLPFHVNGHFALDSAR	1	2	3C(638.4061)	638.406	1
Q15149_C4494	Q15149	Plectin	PLEC	AFC*GFEDPR	1	16	3C(638.4061)	638.406	5
Q6NW34_C316	Q6NW34	Nucleolus and neural progenitor protein	NEPRO	AFC*NQLK	1	8	3C(638.4061)	638.406	3
Q15057_C53	Q15057	Arf-GAP with coiled-coil; ANK repeat and PH domain-containing protein 2	ACAP2	AFC*VANK	1	9	3C(638.4061)	638.406	5
P49327_C223	P49327	Fatty acid synthase	FASN	AFDTAGNGYC*R	1	10	10C(638.4061)	638.406	5
Q8N6R0_C39	Q8N6R0	Methyltransferase-like protein 13	METTL13	AFEWYGTYLELC*GVLHK;KAFEWYGTYLELC*GVLHK	2	10	12C(638.4061);13C(638.4061)	638.406	5
Q16875_C155	Q16875	6-phosphofructo-2-kinase/fructose-2;6-bisphosphatase 3	PFKFB3	AFFIESVC*DDPTVVASNIMEVK	1	14	8C(638.4061)	638.406	5
Q9H4A4_C181	Q9H4A4	Aminopeptidase B	RNPEP	AFFPC*FDTPAVK	1	7	5C(638.4061)	638.406	5
Q9H479_C24	Q9H479	Fructosamine-3-kinase	FN3K	AFGGPGAGC*ISEGR	1	5	9C(638.4061)	638.406	4
Q7L3S4_C189	Q7L3S4	Zinc finger protein 771	ZNF771	AFGGSSC*LAR	1	6	7C(638.4061)	638.406	5
Q14315_C682	Q14315	Filamin-C	FLNC	AFGPGLEPTGC*IVDKPAEFTIDAR	1	3	11C(638.4061)	638.406	2
Q9BQ24_C47	Q9BQ24	Zinc finger FYVE domain-containing protein 21	ZFYVE21	AFGSPFGLEEPQWVPDKEC*R	1	4	19C(638.4061)	638.406	3
O15164_C629	O15164	Transcription intermediary factor 1-alpha	TRIM24	AFGSPMIDLSSPVGGSYNLPSLPDIDC*SSTIMLDNIVRK	1	7	27C(638.4061)	638.406	4
P42679_C16	P42679	Megakaryocyte-associated tyrosine-protein kinase	MATK	AFHGC*DSAEELPR	1	3	5C(638.4061)	638.406	2
Q6NXE6_C297	Q6NXE6	Armadillo repeat-containing protein 6	ARMC6	AFLDNPGILSELC*GTLSR	1	10	13C(638.4061)	638.406	4
Q86Y97_C111	Q86Y97	Histone-lysine N-methyltransferase KMT5C	KMT5C	AFLPESGFTILPC*TR	1	2	13C(638.4061)	638.406	1
Q9ULT8_C2545	Q9ULT8	E3 ubiquitin-protein ligase HECTD1	HECTD1	AFLQFTTGC*STLPPGGLANLHPR	1	4	9C(638.4061)	638.406	3
O60318_C1268_C1269	O60318	Germinal-center associated nuclear protein	MCM3AP	AFPAAPC*C*VDVSDR	1	3	7C(638.4061);8C(638.4061)	638.406	2
O43772_C283	O43772	Mitochondrial carnitine/acylcarnitine carrier protein	SLC25A20	AFPANAAC*FLGFEVAMK	1	4	8C(638.4061)	638.406	3
O94992_C79_C84	O94992	Protein HEXIM1	HEXIM1	AFPQLGGRPGPEGEGSLESQPPPLQTQAC*PESSC*LR	1	32	29C(638.4061);34C(638.4061)	638.406	4
Q9Y6X4_C11	Q9Y6X4	Soluble lamin-associated protein of 75 kDa	FAM169A	AFPVDMLENC*SHEELENSAEDYMSDLR	1	6	10C(638.4061)	638.406	4
P78527_C3403	P78527	DNA-dependent protein kinase catalytic subunit	PRKDC	AFQHLSEAVQAAEEEAQPPSWSC*GPAAGVIDAYMTLADFCDQQLR	1	5	23C(638.4061)	638.406	2
P38432_C126	P38432	Coilin	COIL	AFQLEEGEETEPDC*K;AFQLEEGEETEPDC*KYSK;AFQLEEGEETEPDC*KYSKK	3	13	14C(638.4061)	638.406	5
Q9H814_C51	Q9H814	Phosphorylated adapter RNA export protein	PHAX	AFQNTATAC*APVSHYR	1	19	9C(638.4061)	638.406	5
P30048_C229	P30048	Thioredoxin-dependent peroxide reductase; mitochondrial	PRDX3	AFQYVETHGEVC*PANWTPDSPTIKPSPAASK;AFQYVETHGEVC*PANWTPDSPTIKPSPAASKEYFQK	2	37	12C(638.4061)	638.406	5
Q7L945_C374	Q7L945	Zinc finger protein 627	ZNF627	AFSC*SSSFR	1	2	4C(638.4061)	638.406	1
Q49MG5_C239	Q49MG5	Microtubule-associated protein 9	MAP9	AFSENLDPEDSC*LTSLASSSLK	1	6	12C(638.4061)	638.406	4
Q8N6M3_C251	Q8N6M3	Fat storage-inducing transmembrane protein 2	FITM2	AFSPGLPPQSC*SLNLK;AFSPGLPPQSC*SLNLKQDSYKK	2	6	11C(638.4061)	638.406	5
Q99676_C486	Q99676	Zinc finger protein 184	ZNF184	AFSYC*SSLTQHR	1	13	5C(638.4061)	638.406	5
P61599_C9	P61599	N-alpha-acetyltransferase 20	NAA20	AFTC*DDLFR	1	4	4C(638.4061)	638.406	3
Q92889_C176	Q92889	DNA repair endonuclease XPF	ERCC4	AFTDNAVAFDTGFC*HVER	1	3	14C(638.4061)	638.406	2
Q96KB5_C112	Q96KB5	Lymphokine-activated killer T-cell-originated protein kinase	PBK	AFTEANDGSLC*LAMEYGGEK	1	30	11C(638.4061)	638.406	5
P22102_C134	P22102	Trifunctional purine biosynthetic protein adenosine-3	GART	AFTKPEEAC*SFILSADFPALVVK	1	19	9C(638.4061)	638.406	5
Q9UKG9_C210	Q9UKG9	Peroxisomal carnitine O-octanoyltransferase	CROT	AFVFDVIHEGC*LVTPPELLR	1	7	11C(638.4061)	638.406	4
Q9NS86_C49	Q9NS86	LanC-like protein 2	LANCL2	AFVNPFPDYEAAAGALLASGAAEETGC*VRPPATTDEPGLPFHQDGK	1	16	27C(638.4061)	638.406	5
Q9NR12_C388	Q9NR12	PDZ and LIM domain protein 7	PDLIM7	AFYMEEGVPYC*ER	1	8	11C(638.4061)	638.406	5
Q9NTM9_C31	Q9NTM9	Copper homeostasis protein cutC homolog	CUTC	AGAANGFLMEVC*VDSVESAVNAER	1	7	12C(638.4061)	638.406	5
P19174_C12_C8	P19174	1-phosphatidylinositol 4;5-bisphosphate phosphodiesterase gamma-1	PLCG1	AGAASPC*ANGC*GPGAPSDAEVLHLCR	1	15	11C(638.4061);7C(638.4061)	638.406	3
O75179_C564	O75179	Ankyrin repeat domain-containing protein 17	ANKRD17	AGADIELGC*STPLMEAAQEGHLELVK	1	13	9C(638.4061)	638.406	5
Q8IWZ3_C535	Q8IWZ3	Ankyrin repeat and KH domain-containing protein 1	ANKHD1	AGADIELGC*STPLMEASQEGHLELVK	1	6	9C(638.4061)	638.406	5
A5PLL7_C21_C22	A5PLL7	Transmembrane protein 189	TMEM189	AGAENWPGQQLELDEDEASC*C*R	1	14	20C(638.4061);21C(638.4061)	638.406	5
Q6UB35_C828	Q6UB35	Monofunctional C1-tetrahydrofolate synthase; mitochondrial	MTHFD1L	AGAFDAVPC*YHWSVGGK	1	5	9C(638.4061)	638.406	3
Q66LE6_C19_C9	Q66LE6	Serine/threonine-protein phosphatase 2A 55 kDa regulatory subunit B delta isoform	PPP2R2D	AGAGGGGC*PAGGNDFQWC*FSQVK	1	6	18C(638.4061);8C(638.4061)	638.406	1
Q9ULL5_C173	Q9ULL5	Proline-rich protein 12	PRR12	AGAGPPPGPPAYDPYGPYC*PGR	1	6	19C(638.4061)	638.406	5
P05388_C119	P05388	60S acidic ribosomal protein P0	RPLP0	AGAIAPC*EVTVPAQNTGLGPEK;AGAIAPC*EVTVPAQNTGLGPEKTSFFQALGITTK	2	16	7C(638.4061)	638.406	5
Q9Y490_C1939	Q9Y490	Talin-1	TLN1	AGALQC*SPSDAYTK;AGALQC*SPSDAYTKK	2	11	6C(638.4061)	638.406	5
Q9BTW9_C841	Q9BTW9	Tubulin-specific chaperone D	TBCD	AGAPDEAVC*GENVSQIYCALLGCMDDYTTDSR	1	7	9C(638.4061)	638.406	2
O75044_C820	O75044	SLIT-ROBO Rho GTPase-activating protein 2	SRGAP2	AGASC*PSGGHVADIYLANINK	1	13	5C(638.4061)	638.406	5
Q86U90_C99	Q86U90	YrdC domain-containing protein; mitochondrial	YRDC	AGAVVAVPTDTLYGLACAASC*SAALR	1	12	21C(638.4061)	638.406	5
P22102_C564	P22102	Trifunctional purine biosynthetic protein adenosine-3	GART	AGC*ALLGGETAEMPDMYPPGEYDLAGFAVGAMER	1	7	3C(638.4061)	638.406	5
O60610_C1227	O60610	Protein diaphanous homolog 1	DIAPH1	AGC*AVTSLLASELTK;AGC*AVTSLLASELTKDDAMAAVPAK;KAGC*AVTSLLASELTK;KAGC*AVTSLLASELTKDDAMAAVPAK;AGC*AVTSLLASELTKDDAMAAVPAKVSK	5	35	3C(638.4061);4C(638.4061)	638.406	5
Q9C0D5_C1594	Q9C0D5	Protein TANC1	TANC1	AGC*GHFGDR	1	4	3C(638.4061)	638.406	3
Q8WY54_C4	Q8WY54	Protein phosphatase 1E	PPM1E	AGC*IPEEK	1	9	3C(638.4061)	638.406	5
Q9Y4B4_C820	Q9Y4B4	Helicase ARIP4	RAD54L2	AGC*LGVNLIGANR	1	3	3C(638.4061)	638.406	2
Q14191_C1299	Q14191	Werner syndrome ATP-dependent helicase	WRN	AGC*PLDLER	1	5	3C(638.4061)	638.406	4
Q14669_C190	Q14669	E3 ubiquitin-protein ligase TRIP12	TRIP12	AGC*STITDSSSAASTSSSSSAVASASSTVPPGAR	1	12	3C(638.4061)	638.406	5
Q7Z401_C1137	Q7Z401	C-myc promoter-binding protein	DENND4A	AGC*VATQNPK	1	10	3C(638.4061)	638.406	5
Q86Y37_C362	Q86Y37	CDK2-associated and cullin domain-containing protein 1	CACUL1	AGDELAYNSSSAC*ASSR	1	6	13C(638.4061)	638.406	5
Q00403_C34_C37	Q00403	Transcription initiation factor IIB	GTF2B	AGDMIC*PEC*GLVVGDR	1	4	6C(638.4061);9C(638.4061)	638.406	2
O43156_C679	O43156	TELO2-interacting protein 1 homolog	TTI1	AGDQTLLISQVATSTMMDVC*R	1	2	20C(638.4061)	638.406	1
Q9Y256_C328	Q9Y256	CAAX prenyl protease 2	RCE1	AGDSEAPLC*S	1	9	9C(638.4061)	638.406	5
Q8N371_C7	Q8N371	JmjC domain-containing protein 5	KDM8	AGDTHC*PAEPLAR	1	6	6C(638.4061)	638.406	5
P11766_C100	P11766	Alcohol dehydrogenase class-3	ADH5	AGDTVIPLYIPQCGEC*K	1	4	16C(638.4061)	638.406	3
P09884_C1180	P09884	DNA polymerase alpha catalytic subunit	POLA1	AGDTVSYVIC*QDGSNLTASQR	1	4	10C(638.4061)	638.406	3
Q01844_C524_C529	Q01844	RNA-binding protein EWS	EWSR1	AGDWQC*PNPGC*GNQNFAWR	1	17	11C(638.4061);6C(638.4061)	638.406	5
Q8N3C0_C366	Q8N3C0	Activating signal cointegrator 1 complex subunit 3	ASCC3	AGEDLEVSEGLMC*FDPK;KAGEDLEVSEGLMC*FDPK	2	9	13C(638.4061);14C(638.4061)	638.406	5
Q96S55_C502	Q96S55	ATPase WRNIP1	WRNIP1	AGEEHYNC*ISALHK	1	6	8C(638.4061)	638.406	4
O00541_C272	O00541	Pescadillo homolog	PES1	AGEGTYALDSESC*MEK;AGEGTYALDSESC*MEKLAALSASLAR	2	23	13C(638.4061)	638.406	5
O60244_C635	O60244	Mediator of RNA polymerase II transcription subunit 14	MED14	AGEMC*AFNK	1	5	5C(638.4061)	638.406	4
P11388_C216	P11388	DNA topoisomerase 2-alpha	TOP2A	AGEMELKPFNGEDYTC*ITFQPDLSK;AGEMELKPFNGEDYTC*ITFQPDLSKFK	2	16	16C(638.4061)	638.406	5
Q08J23_C758	Q08J23	tRNA (cytosine(34)-C(5))-methyltransferase	NSUN2	AGEPNSPDAEEANSPDVTAGC*DPAGVHPPR	1	11	21C(638.4061)	638.406	5
P19174_C247	P19174	1-phosphatidylinositol 4;5-bisphosphate phosphodiesterase gamma-1	PLCG1	AGERPELC*R	1	6	8C(638.4061)	638.406	4
Q12873_C1997	Q12873	Chromodomain-helicase-DNA-binding protein 3	CHD3	AGEVIC*IDD	1	4	6C(638.4061)	638.406	3
Q5XKP0_C60	Q5XKP0	MICOS complex subunit MIC13	MIC13	AGEVVPPAMYQFSQYVC*QQTGLQIPQLPAPPK	1	37	17C(638.4061)	638.406	5
Q9Y6R4_C326	Q9Y6R4	Mitogen-activated protein kinase kinase kinase 4	MAP3K4	AGFNGTSVEGQC*K	1	9	12C(638.4061)	638.406	5
P15056_C748	P15056	Serine/threonine-protein kinase B-raf	BRAF	AGFQTEDFSLYAC*ASPK	1	9	13C(638.4061)	638.406	5
Q6NUM9_C105_C106	Q6NUM9	All-trans-retinol 13;14-reductase	RETSAT	AGGC*C*HTFGK	1	3	4C(638.4061);5C(638.4061)	638.406	2
Q92698_C578	Q92698	DNA repair and recombination protein RAD54-like	RAD54L	AGGC*GLNLIGANR	1	6	4C(638.4061)	638.406	5
Q96K76_C856	Q96K76	Ubiquitin carboxyl-terminal hydrolase 47	USP47	AGGDSGNVDDDC*ER	1	4	12C(638.4061)	638.406	3
Q9Y597_C6	Q9Y597	BTB/POZ domain-containing protein KCTD3	KCTD3	AGGHC*GSFPAAAAGSGEIVQLNVGGTR	1	15	5C(638.4061)	638.406	5
Q9UDR5_C87	Q9UDR5	Alpha-aminoadipic semialdehyde synthase; mitochondrial	AASS	AGGILQEDISEAC*LILGVK	1	6	13C(638.4061)	638.406	4
Q9H6H4_C200	Q9H6H4	Receptor expression-enhancing protein 4	REEP4	AGGLQDSDTEDEC*WSDTEAVPR	1	6	13C(638.4061)	638.406	4
Q9H3R5_C35	Q9H3R5	Centromere protein H	CENPH	AGGPPQVAGAQAAC*SEDR	1	11	14C(638.4061)	638.406	5
P51610_C326	P51610	Host cell factor 1	HCFC1	AGHC*AVAINTR	1	7	4C(638.4061)	638.406	5
P06732_C283	P06732	Creatine kinase M-type	CKM	AGHPFMWNQHLGYVLTC*PSNLGTGLR	1	2	17C(638.4061)	638.406	1
P33991_C605	P33991	DNA replication licensing factor MCM4	MCM4	AGIIC*QLNAR	1	12	5C(638.4061)	638.406	5
Q8WU58_C288	Q8WU58	Protein FAM222B	FAM222B	AGISTTSVC*EGQIANPSPISR	1	5	9C(638.4061)	638.406	4
Q9BY42_C262	Q9BY42	Protein RTF2 homolog	RTFDC1	AGKPPC*GATKR	1	6	6C(638.4061)	638.406	5
P14618_C326	P14618	Pyruvate kinase PKM	PKM	AGKPVIC*ATQMLESMIK;PVIC*ATQMLESMIK	2	45	7C(638.4061);4C(638.4061)	638.406	5
Q5BKX5_C349	Q5BKX5	UPF0692 protein C19orf54	C19orf54	AGLCGQALLLTPQDC*SH	1	4	15C(638.4061)	638.406	3
O95684_C244	O95684	FGFR1 oncogene partner	FGFR1OP	AGLC*PDEDDMEGDSFFDDPIPKPEK	1	11	4C(638.4061)	638.406	5
Q5JRA6_C1513	Q5JRA6	Transport and Golgi organization protein 1 homolog	MIA3	AGLEDEC*K	1	11	7C(638.4061)	638.406	4
O15155_C28	O15155	BET1 homolog	BET1	AGLGEGVPPGNYGNYGYANSGYSAC*EEENER;RAGLGEGVPPGNYGNYGYANSGYSAC*EEENER	2	49	25C(638.4061);26C(638.4061)	638.406	5
Q92585_C957	Q92585	Mastermind-like protein 1	MAML1	AGLHC*TQAYPVR	1	5	5C(638.4061)	638.406	4
Q8IW35_C484	Q8IW35	Centrosomal protein of 97 kDa	CEP97	AGLLPC*PEPTIISAILK;AGLLPC*PEPTIISAILKDDNHSLTFFPESTEQK	2	14	6C(638.4061)	638.406	5
P31040_C305_C311	P31040	Succinate dehydrogenase [ubiquinone] flavoprotein subunit; mitochondrial	SDHA	AGLPCQDLEFVQFHPTGIYGAGC*LITEGC*R	1	15	23C(638.4061);29C(638.4061)	638.406	3
Q9P219_C1973	Q9P219	Protein Daple	CCDC88C	AGLSLSEGDGVPGQGC*SEGLPAK;AGLSLSEGDGVPGQGC*SEGLPAKSPGR	2	4	16C(638.4061)	638.406	3
Q14692_C556	Q14692	Ribosome biogenesis protein BMS1 homolog	BMS1	AGLSPANC*QSDR;AGLSPANC*QSDRVNLEK	2	20	8C(638.4061)	638.406	5
Q9BY27_C211	Q9BY27	Protein DGCR6L	DGCR6L	AGNAALGLGGPWQSPAAQC*DQK	1	4	19C(638.4061)	638.406	3
Q9ULT8_C1995	Q9ULT8	E3 ubiquitin-protein ligase HECTD1	HECTD1	AGNGQNSC*GVEDVLQLLR	1	23	8C(638.4061)	638.406	5
O75410_C219	O75410	Transforming acidic coiled-coil-containing protein 1	TACC1	AGNSC*PELVPSRR;AGNSC*PELVPSR	2	6	5C(638.4061)	638.406	5
Q07912_C843	Q07912	Activated CDC42 kinase 1	TNK2	AGPC*ILPIVR	1	6	4C(638.4061)	638.406	5
P07199_C259	P07199	Major centromere autoantigen B	CENPB	AGQAGLPC*DYTANSK	1	5	8C(638.4061)	638.406	3
P57772_C406	P57772	Selenocysteine-specific elongation factor	EEFSEC	AGQATEGHC*PR	1	6	9C(638.4061)	638.406	5
Q99439_C164	Q99439	Calponin-2	CNN2	AGQC*VIGLQMGTNK	1	12	4C(638.4061)	638.406	5
P29372_C56	P29372	DNA-3-methyladenine glycosylase	MPG	AGQPHSSSDAAQAPAEQPHSSSDAAQAPC*PR	1	31	29C(638.4061)	638.406	5
Q9UJS0_C565	Q9UJS0	Calcium-binding mitochondrial carrier protein Aralar2	SLC25A13	AGQTTYSGVIDC*FR;AGQTTYSGVIDC*FRK	2	7	12C(638.4061)	638.406	5
Q969V6_C508_C509	Q969V6	MKL/myocardin-like protein 1	MKL1	AGSC*C*LSPGGR	1	7	4C(638.4061);5C(638.4061)	638.406	5
Q9Y696_C35	Q9Y696	Chloride intracellular channel protein 4	CLIC4	AGSDGESIGNC*PFSQR	1	3	11C(638.4061)	638.406	2
Q5TCQ9_C1279	Q5TCQ9	Membrane-associated guanylate kinase; WW and PDZ domain-containing protein 3	MAGI3	AGSGQDQC*RK;AGSGQDQC*R	2	3	8C(638.4061)	638.406	2
O75369_C2556	O75369	Filamin-B	FLNB	AGSNMLLIGVHGPTTPC*EEVSMK	1	20	17C(638.4061)	638.406	5
Q9NRY4_C978	Q9NRY4	Rho GTPase-activating protein 35	ARHGAP35	AGSPLC*NSNLQDSEEDIEPSYSLFR	1	6	6C(638.4061)	638.406	3
Q96P47_C848	Q96P47	Arf-GAP with GTPase; ANK repeat and PH domain-containing protein 3	AGAP3	AGSQECADILIQHGCPGEGC*GLAPTPNREPANGTNPSAELHR;RAGSQECADILIQHGCPGEGC*GLAPTPNREPANGTNPSAELHR	2	7	20C(638.4061);21C(638.4061)	638.406	4
Q99755_C480	Q99755	Phosphatidylinositol 4-phosphate 5-kinase type-1 alpha	PIP5K1A	AGSSGNSC*ITYQPSVSGEHK;RAGSSGNSC*ITYQPSVSGEHK	2	10	8C(638.4061);9C(638.4061)	638.406	5
P57737_C34	P57737	Coronin-7	CORO7	AGTAPSC*R	1	13	7C(638.4061)	638.406	5
Q9BQG0_C968	Q9BQG0	Myb-binding protein 1A	MYBBP1A	AGTDPSHMPTGPQAASC*LDLNLVTR;AGTDPSHMPTGPQAASC*LDLNLVTRVYSTALSSFLTKR	2	29	17C(638.4061)	638.406	5
Q15653_C6	Q15653	NF-kappa-B inhibitor beta	NFKBIB	AGVAC*LGK	1	6	5C(638.4061)	638.406	5
Q969E8_C17	Q969E8	Pre-rRNA-processing protein TSR2 homolog	TSR2	AGVC*AALEAWPALQIAVENGFGGVHSQEK	1	19	4C(638.4061)	638.406	5
A6NED2_C42	A6NED2	RCC1 domain-containing protein 1	RCCD1	AGVDIC*R	1	3	6C(638.4061)	638.406	2
O75879_C228	O75879	Glutamyl-tRNA(Gln) amidotransferase subunit B; mitochondrial	GATB	AGVGLLEVVLEPDMSC*GEEAATAVR	1	22	16C(638.4061)	638.406	5
Q9Y4C1_C467	Q9Y4C1	Lysine-specific demethylase 3A	KDM3A	AGVNSDSPNNC*SGK	1	5	11C(638.4061)	638.406	3
A6NJ78_C172	A6NJ78	Probable methyltransferase-like protein 15	METTL15	AGVQPGTFDGVLMDLGC*SSMQLDTPER	1	9	17C(638.4061)	638.406	4
Q12789_C853	Q12789	General transcription factor 3C polypeptide 1	GTF3C1	AGVRPSSSGSAWEAC*SEAPSK	1	8	15C(638.4061)	638.406	5
Q96EK4_C48	Q96EK4	THAP domain-containing protein 11	THAP11	AGVSGC*FSTFQPTTGHR	1	7	6C(638.4061)	638.406	5
P07737_C17	P07737	Profilin-1	PFN1	AGWNAYIDNLMADGTC*QDAAIVGYK;AGWNAYIDNLMADGTC*QDAAIVGYKDSPSVWAAVPGK	2	8	16C(638.4061)	638.406	5
P51956_C504	P51956	Serine/threonine-protein kinase Nek3	NEK3	AGWQGLC*DR	1	3	7C(638.4061)	638.406	2
O96019_C32	O96019	Actin-like protein 6A	ACTL6A	AGYAGEDC*PK	1	17	8C(638.4061)	638.406	5
Q13585_C355	Q13585	Melatonin-related receptor	GPR50	AHAC*PAVEETPMNVR	1	4	4C(638.4061)	638.406	3
Q99829_C4	Q99829	Copine-1	CPNE1	AHC*VTLVQLSISCDHLIDK;AHC*VTLVQLSISCDHLIDKDIGSK	2	20	3C(638.4061)	638.406	5
Q9NVX2_C280	Q9NVX2	Notchless protein homolog 1	NLE1	AHDGVLC*R	1	3	7C(638.4061)	638.406	2
Q9P215_C369	Q9P215	Pogo transposable element with KRAB domain	POGK	AHDYEVAQMGNADETPIC*LEVPSR	1	3	18C(638.4061)	638.406	2
P50990_C149	P50990	T-complex protein 1 subunit theta	CCT8	AHEILPNLVCC*SAK	1	19	11C(638.4061)	638.406	5
P21333_C796	P21333	Filamin-A	FLNA	AHEPTYFTVDC*AEAGQGDVSIGIK	1	6	11C(638.4061)	638.406	5
Q8N3R9_C366	Q8N3R9	MAGUK p55 subfamily member 5	MPP5	AHFDYDPSDDPYVPC*R	1	4	15C(638.4061)	638.406	3
Q9Y6W3_C197	Q9Y6W3	Calpain-7	CAPN7	AHFPLGANPFLERPQSFISPQSC*DAQGQR	1	11	23C(638.4061)	638.406	4
Q7Z5L9_C65	Q7Z5L9	Interferon regulatory factor 2-binding protein 2	IRF2BP2	AHGC*FPEGR;RAHGC*FPEGR	2	19	4C(638.4061);5C(638.4061)	638.406	5
Q9H1B7_C63	Q9H1B7	Interferon regulatory factor 2-binding protein-like	IRF2BPL	AHGC*FQDGR	1	10	4C(638.4061)	638.406	5
O00116_C190	O00116	Alkyldihydroxyacetonephosphate synthase; peroxisomal	AGPS	AHGHC*LHEIFLLR	1	3	5C(638.4061)	638.406	2
Q9BY12_C245	Q9BY12	S phase cyclin A-associated protein in the endoplasmic reticulum	SCAPER	AHHTGSTASSEITPAQSC*PPMTVQK	1	2	18C(638.4061)	638.406	1
Q00610_C617	Q00610	Clathrin heavy chain 1	CLTC	AHIAQLC*EK	1	14	7C(638.4061)	638.406	5
Q96ME7_C430	Q96ME7	Zinc finger protein 512	ZNF512	AHLGSC*TLGNFVAGK	1	6	6C(638.4061)	638.406	5
Q9BQ61_C165	Q9BQ61	Telomerase RNA component interacting RNase	TRIR	AHQC*GDDDK;AHQC*GDDDKTR;AHQC*GDDDKTRPLVK	3	18	4C(638.4061)	638.406	5
O60318_C588	O60318	Germinal-center associated nuclear protein	MCM3AP	AHQFEGDSFDSASEGSEGLGPC*VLSLSTLIGTVAETSK;AHQFEGDSFDSASEGSEGLGPC*VLSLSTLIGTVAETSKEK	2	8	22C(638.4061)	638.406	5
Q9NZB2_C279	Q9NZB2	Constitutive coactivator of PPAR-gamma-like protein 1	FAM120A	AHQLVLPPC*DVVIK	1	25	9C(638.4061)	638.406	5
P62714_C251	P62714	Serine/threonine-protein phosphatase 2A catalytic subunit beta isoform	PPP2CB	AHQLVMEGYNWC*HDR	1	8	12C(638.4061)	638.406	5
Q96S59_C527	Q96S59	Ran-binding protein 9	RANBP9	AHQSYC*HSNK;AHQSYC*HSNKHQSSNLNVPELNSINMSR	2	8	6C(638.4061)	638.406	4
Q5VSL9_C798	Q5VSL9	Striatin-interacting protein 1	STRIP1	AHSNPDFLPVDNC*LQSVLGQR	1	22	13C(638.4061)	638.406	5
Q9HAU4_C716	Q9HAU4	E3 ubiquitin-protein ligase SMURF2	SMURF2	AHTC*FNR	1	5	4C(638.4061)	638.406	4
Q5THK1_C1418	Q5THK1	Protein PRR14L	PRR14L	AHTISQQC*ISSSLLLDDAQNQNQPK	1	6	8C(638.4061)	638.406	4
O60216_C35	O60216	Double-strand-break repair protein rad21 homolog	RAD21	AHVFEC*NLESSVESIISPK	1	4	6C(638.4061)	638.406	3
Q9BQS8_C848	Q9BQS8	FYVE and coiled-coil domain-containing protein 1	FYCO1	AHVQELLQC*SER	1	7	9C(638.4061)	638.406	4
P21333_C1157	P21333	Filamin-A	FLNA	AHVVPC*FDASK;AHVVPC*FDASKVK	2	30	6C(638.4061)	638.406	5
P49848_C141	P49848	Transcription initiation factor TFIID subunit 6	TAF6	AHWLSIEGC*QPAIPENPPPAPK	1	5	9C(638.4061)	638.406	4
P33992_C355	P33992	DNA replication licensing factor MCM5	MCM5	AIAC*LLFGGSR	1	3	4C(638.4061)	638.406	2
Q5T160_C11	Q5T160	Probable arginine--tRNA ligase; mitochondrial	RARS2	AIAC*QLSR	1	11	4C(638.4061)	638.406	5
Q96RL1_C121	Q96RL1	BRCA1-A complex subunit RAP80	UIMC1	AIAESLNSC*RPSDASATR;KAIAESLNSC*RPSDASATR	2	8	9C(638.4061);10C(638.4061)	638.406	5
P22830_C196	P22830	Ferrochelatase; mitochondrial	FECH	AIAFTQYPQYSC*STTGSSLNAIYR	1	12	12C(638.4061)	638.406	5
P10588_C316	P10588	Nuclear receptor subfamily 2 group F member 6	NR2F6	AIALFTPDAC*GLSDPAHVESLQEK	1	6	10C(638.4061)	638.406	3
P55072_C535	P55072	Transitional endoplasmic reticulum ATPase	VCP	AIANEC*QANFISIKGPELLTMWFGESEANVR	1	9	6C(638.4061)	638.406	4
P78381_C359	P78381	UDP-galactose translocator	SLC35A2	AIASASASASGPC*VHQQPPGQPPPPQLSSHR	1	16	13C(638.4061)	638.406	5
P40925_C251	P40925	Malate dehydrogenase; cytoplasmic	MDH1	AIC*DHVR	1	12	3C(638.4061)	638.406	4
O43765_C153	O43765	Small glutamine-rich tetratricopeptide repeat-containing protein alpha	SGTA	AIC*IDPAYSK	1	18	3C(638.4061)	638.406	5
Q6PI48_C371	Q6PI48	Aspartate--tRNA ligase; mitochondrial	DARS2	AIC*IPEGAK	1	12	3C(638.4061)	638.406	5
P62191_C399	P62191	26S proteasome regulatory subunit 4	PSMC1	AIC*TEAGLMALR	1	6	3C(638.4061)	638.406	5
Q9H871_C109	Q9H871	Protein RMD5 homolog A	RMND5A	AIDKNFDSDISSVGIDGC*WQADSQR;NFDSDISSVGIDGC*WQADSQR	2	9	18C(638.4061);14C(638.4061)	638.406	5
Q99615_C58	Q99615	DnaJ homolog subfamily C member 7	DNAJC7	AIDMC*PK	1	23	5C(638.4061)	638.406	5
Q9Y2L1_C194	Q9Y2L1	Exosome complex exonuclease RRP44	DIS3	AIEEGIPAFTC*EEYVK	1	8	11C(638.4061)	638.406	5
Q9NVK5_C198	Q9NVK5	FGFR1 oncogene partner 2	FGFR1OP2	AIEIDEQQGC*KEQER	1	8	10C(638.4061)	638.406	5
O43765_C129	O43765	Small glutamine-rich tetratricopeptide repeat-containing protein alpha	SGTA	AIELNPANAVYFC*NR	1	6	13C(638.4061)	638.406	5
Q8WY54_C413_C434	Q8WY54	Protein phosphatase 1E	PPM1E	AIGDAEHKPYIC*GDADSASTVLDGTEDYLILAC*DGFYDTVNPDEAVK	1	9	12C(638.4061);33C(638.4061)	638.406	4
Q13042_C455	Q13042	Cell division cycle protein 16 homolog	CDC16	AIGNEVTVDKWEPLLNNLGHVC*R	1	5	22C(638.4061)	638.406	4
Q71F23_C239	Q71F23	Centromere protein U	CENPU	AIGSDTSDIVHIWC*PEGMK	1	12	14C(638.4061)	638.406	5
Q96PY6_C1223	Q96PY6	Serine/threonine-protein kinase Nek1	NEK1	AIHEDEDENIEIC*SK	1	6	13C(638.4061)	638.406	4
Q8IVF7_C680	Q8IVF7	Formin-like protein 3	FMNL3	AIHTFDLQTLPVDFVEC*LMR;TLPVDFVEC*LMR	2	8	17C(638.4061);9C(638.4061)	638.406	4
O14976_C87	O14976	Cyclin-G-associated kinase	GAK	AIIQEVC*FMK	1	6	7C(638.4061)	638.406	5
P25205_C319	P25205	DNA replication licensing factor MCM3	MCM3	AILC*LLLGGVER	1	15	4C(638.4061)	638.406	5
Q9NRD5_C145	Q9NRD5	PRKCA-binding protein	PICK1	AILC*NDGLVK	1	5	4C(638.4061)	638.406	4
Q8NBF2_C716	Q8NBF2	NHL repeat-containing protein 2	NHLRC2	AILFSQPLQITDTQQGC*IAPVELR	1	26	17C(638.4061)	638.406	5
P60842_C66	P60842	Eukaryotic initiation factor 4A-I	EIF4A1	AILPC*IK;AILPC*IKGYDVIAQAQSGTGK	2	47	5C(638.4061)	638.406	5
P09960_C147	P09960	Leukotriene A-4 hydrolase	LTA4H	AILPC*QDTPSVK	1	6	5C(638.4061)	638.406	4
P42704_C500	P42704	Leucine-rich PPR motif-containing protein; mitochondrial	LRPPRC	AILQENGC*LSDSDMFSQAGLR	1	7	8C(638.4061)	638.406	5
P52789_C813	P52789	Hexokinase-2	HK2	AILQHLGLESTC*DDSIIVK	1	24	12C(638.4061)	638.406	5
P19367_C813	P19367	Hexokinase-1	HK1	AILQQLGLNSTC*DDSILVK	1	20	12C(638.4061)	638.406	5
P24752_C142	P24752	Acetyl-CoA acetyltransferase; mitochondrial	ACAT1	AIMMASQSLMC*GHQDVMVAGGMESMSNVPYVMNR	1	30	11C(638.4061)	638.406	5
P49327_C1448_C1459	P49327	Fatty acid synthase	FASN	AINC*ATSGVVGLVNC*LR	1	13	15C(638.4061);4C(638.4061)	638.406	5
P49327_C1448	P49327	Fatty acid synthase	FASN	AINC*ATSGVVGLVNCLRR	1	7	4C(638.4061)	638.406	5
Q9Y263_C605	Q9Y263	Phospholipase A-2-activating protein	PLAA	AINC*PEDIVFPALDILR	1	12	4C(638.4061)	638.406	5
Q5T6F2_C104	Q5T6F2	Ubiquitin-associated protein 2	UBAP2	AINILLEGNSDTTSWETVGC*K;AINILLEGNSDTTSWETVGC*KK	2	11	20C(638.4061)	638.406	5
Q8IZ07_C540	Q8IZ07	Ankyrin repeat domain-containing protein 13A	ANKRD13A	AIQESLLTSTEGLC*PSALSETSR	1	4	14C(638.4061)	638.406	3
Q9H3U1_C420_C426	Q9H3U1	Protein unc-45 homolog A	UNC45A	AIQTVSC*LLQGPC*DAGNR	1	15	13C(638.4061);7C(638.4061)	638.406	4
Q7LBC6_C1212	Q7LBC6	Lysine-specific demethylase 3B	KDM3B	AIRPPC*PDTAPPSSALHWLADLATQK	1	34	6C(638.4061)	638.406	5
Q13330_C281	Q13330	Metastasis-associated protein MTA1	MTA1	AISALVPQGGPVLC*R	1	4	14C(638.4061)	638.406	3
P53396_C20	P53396	ATP-citrate synthase	ACLY	AISEQTGKELLYKFIC*TTSAIQNR;FIC*TTSAIQNR	2	35	16C(638.4061);3C(638.4061)	638.406	5
Q8N5D0_C431	Q8N5D0	WD and tetratricopeptide repeats protein 1	WDTC1	AISLNPC*HLK	1	6	7C(638.4061)	638.406	5
Q9UJX3_C259	Q9UJX3	Anaphase-promoting complex subunit 7	ANAPC7	AISTIC*SLEK;AISTIC*SLEKK	2	16	6C(638.4061)	638.406	5
Q9NZI8_C257	Q9NZI8	Insulin-like growth factor 2 mRNA-binding protein 1	IGF2BP1	AISVHSTPEGCSSAC*K	1	2	15C(638.4061)	638.406	1
Q15366_C158	Q15366	Poly(rC)-binding protein 2	PCBP2	AITIAGIPQSIIEC*VK	1	13	14C(638.4061)	638.406	5
Q15365_C158	Q15365	Poly(rC)-binding protein 1	PCBP1	AITIAGVPQSVTEC*VK	1	14	14C(638.4061)	638.406	5
Q13642_C188_C191	Q13642	Four and a half LIM domains protein 1	FHL1	AITSGGITYQDQPWHADCFVC*VTC*SK	1	12	21C(638.4061);24C(638.4061)	638.406	2
Q15796_C70	Q15796	Mothers against decapentaplegic homolog 2	SMAD2	AITTQNC*NTK	1	15	7C(638.4061)	638.406	5
Q15181_C270	Q15181	Inorganic pyrophosphatase	PPA1	AIVDALPPPC*ESACTVPTDVDK	1	8	10C(638.4061)	638.406	3
Q15181_C270_C274	Q15181	Inorganic pyrophosphatase	PPA1	AIVDALPPPC*ESAC*TVPTDVDKWFHHQK;AIVDALPPPC*ESAC*TVPTDVDKWFHHQKN;AIVDALPPPC*ESAC*TVPTDVDK	3	140	10C(638.4061);14C(638.4061)	638.406	5
O00148_C62_C86	O00148	ATP-dependent RNA helicase DDX39A	DDX39A	AIVDC*GFEHPSEVQHECIPQAILGMDVLC*QAK	1	8	29C(638.4061);5C(638.4061)	638.406	3
P24468_C326	P24468	COUP transcription factor 2	NR2F2	AIVLFTSDAC*GLSDVAHVESLQEK	1	8	10C(638.4061)	638.406	4
Q01804_C686	Q01804	OTU domain-containing protein 4	OTUD4	AIVPPYSLC*QTGEDLPK	1	7	9C(638.4061)	638.406	5
Q9NVT9_C40	Q9NVT9	Armadillo repeat-containing protein 1	ARMC1	AIVQDQGC*LPGLILFMDHPNPPVVHSALLALR	1	8	8C(638.4061)	638.406	5
O75665_C503	O75665	Oral-facial-digital syndrome 1 protein	OFD1	AIVVEHEEFESC*R	1	4	12C(638.4061)	638.406	2
O00232_C255	O00232	26S proteasome non-ATPase regulatory subunit 12	PSMD12	AIYDTPC*IQAESEK;AIYDTPC*IQAESEKWQQALK	2	21	7C(638.4061)	638.406	5
P22307_C94	P22307	Non-specific lipid-transfer protein	SCP2	AIYHSLGMTGIPIINVNNNC*ATGSTALFMAR	1	16	20C(638.4061)	638.406	5
Q9UPT9_C44	Q9UPT9	Ubiquitin carboxyl-terminal hydrolase 22	USP22	AIYQC*FVWSGTAEAR	1	6	5C(638.4061)	638.406	3
O14981_C1542	O14981	TATA-binding protein-associated factor 172	BTAF1	AKC*DVDETVSSATLSEETEKPK;C*DVDETVSSATLSEETEKPK	2	19	3C(638.4061);1C(638.4061)	638.406	5
P38646_C317	P38646	Stress-70 protein; mitochondrial	HSPA9	AKC*ELSSSVQTDINLPYLTMDSSGPK;C*ELSSSVQTDINLPYLTMDSSGPK	2	82	3C(638.4061);1C(638.4061)	638.406	5
Q86UP2_C1105	Q86UP2	Kinectin	KTN1	AKEC*MAGTSGSEEVK;EC*MAGTSGSEEVK;EC*MAGTSGSEEVKVLEHK	3	26	4C(638.4061);2C(638.4061)	638.406	5
P49756_C83	P49756	RNA-binding protein 25	RBM25	AKENDENC*GPTTTVFVGNISEK;ENDENC*GPTTTVFVGNISEK	2	33	8C(638.4061);6C(638.4061)	638.406	5
P08238_C564	P08238	Heat shock protein HSP 90-beta	HSP90AB1	AKFENLC*K	1	6	7C(638.4061)	638.406	3
P49327_C2359	P49327	Fatty acid synthase	FASN	AKLTPGC*EAEAETEAICFFVQQFTDMEHNR;LTPGC*EAEAETEAICFFVQQFTDMEHNR	2	24	7C(638.4061);5C(638.4061)	638.406	5
Q9UL46_C5	Q9UL46	Proteasome activator complex subunit 2	PSME2	AKPC*GVR	1	16	4C(638.4061)	638.406	4
Q9UPP1_C684	Q9UPP1	Histone lysine demethylase PHF8	PHF8	AKPC*SDPNR	1	9	4C(638.4061)	638.406	5
Q9GZT9_C127	Q9GZT9	Egl nine homolog 1	EGLN1	AKPPADPAAAASPC*R;VKAKPPADPAAAASPC*R	2	37	14C(638.4061);16C(638.4061)	638.406	5
Q8IUF8_C19	Q8IUF8	Ribosomal oxygenase 2	RIOX2	AKPTGSGKEEGPAPC*K;EEGPAPC*K	2	17	15C(638.4061);7C(638.4061)	638.406	5
O14776_C535	O14776	Transcription elongation regulator 1	TCERG1	AKPVATAPIPGTPWC*VVWTGDER	1	4	15C(638.4061)	638.406	3
P00367_C376	P00367	Glutamate dehydrogenase 1; mitochondrial	GLUD1	AKPYEGSILEADC*DILIPAASEK	1	7	13C(638.4061)	638.406	5
Q00839_C289	Q00839	Heterogeneous nuclear ribonucleoprotein U	HNRNPU	AKSPQPPVEEEDEHFDDTVVC*LDTYNCDLHFK;SPQPPVEEEDEHFDDTVVC*LDTYNCDLHFK	2	5	21C(638.4061);19C(638.4061)	638.406	3
P27635_C49	P27635	60S ribosomal protein L10	RPL10	AKVDEFPLC*GHMVSDEYEQLSSEALEAAR;VDEFPLC*GHMVSDEYEQLSSEALEAAR	2	176	9C(638.4061);7C(638.4061)	638.406	5
Q96IV0_C197	Q96IV0	Peptide-N(4)-(N-acetyl-beta-glucosaminyl)asparagine amidase	NGLY1	ALAC*IPVQELK	1	5	4C(638.4061)	638.406	4
P22307_C71	P22307	Non-specific lipid-transfer protein	SCP2	ALADAQIPYSAVDQACVGYVFGDSTC*GQR	1	4	26C(638.4061)	638.406	3
P37837_C250	P37837	Transaldolase	TALDO1	ALAGC*DFLTISPK	1	4	5C(638.4061)	638.406	3
Q9UHX1_C129	Q9UHX1	Poly(U)-binding-splicing factor PUF60	PUF60	ALAIMC*R	1	6	6C(638.4061)	638.406	5
Q9BT67_C15	Q9BT67	NEDD4 family-interacting protein 1	NDFIP1	ALALAALAAVEPAC*GSR	1	21	14C(638.4061)	638.406	5
P04075_C339	P04075	Fructose-bisphosphate aldolase A	ALDOA	ALANSLAC*QGK	1	21	8C(638.4061)	638.406	5
P05386_C61	P05386	60S acidic ribosomal protein P1	RPLP1	ALANVNIGSLIC*NVGAGGPAPAAGAAPAGGPAPSTAAAPAEEK;ALANVNIGSLIC*NVGAGGPAPAAGAAPAGGPAPSTAAAPAEEKK	2	52	12C(638.4061)	638.406	5
Q66K89_C361	Q66K89	Transcription factor E4F1	E4F1	ALAPEPPVSQELPC*SSEGSR	1	4	14C(638.4061)	638.406	3
P46060_C573	P46060	Ran GTPase-activating protein 1	RANGAP1	ALAPLLLAFVTKPNSALESC*SFAR	1	28	20C(638.4061)	638.406	5
Q96HA7_C830	Q96HA7	Tonsoku-like protein	TONSL	ALAPQAALIPEEEC*LAGDWLELDMPLTR	1	3	14C(638.4061)	638.406	2
O95239_C1224	O95239	Chromosome-associated kinesin KIF4A	KIF4A	ALASNTSFFSGC*SPIEEEAH;RALASNTSFFSGC*SPIEEEAH	2	13	12C(638.4061);13C(638.4061)	638.406	5
O14654_C332	O14654	Insulin receptor substrate 4	IRS4	ALC*ADEYR	1	28	3C(638.4061)	638.406	5
Q13813_C315	Q13813	Spectrin alpha chain; non-erythrocytic 1	SPTAN1	ALC*AEADRLQQSHPLSATQIQVK;ALC*AEADR	2	12	3C(638.4061)	638.406	5
Q9NR50_C64	Q9NR50	Translation initiation factor eIF-2B subunit gamma	EIF2B3	ALC*AEFK	1	17	3C(638.4061)	638.406	5
Q96N21_C302	Q96N21	AP-4 complex accessory subunit Tepsin	TEPSIN	ALC*AIASLGSSDLLPQEHILLR	1	5	3C(638.4061)	638.406	4
Q92616_C2015	Q92616	eIF-2-alpha kinase activator GCN1	GCN1	ALC*DPLEEVR;KALC*DPLEEVR	2	17	3C(638.4061);4C(638.4061)	638.406	5
Q9BQB6_C43_C51	Q9BQB6	Vitamin K epoxide reductase complex subunit 1	VKORC1	ALC*DVGTAISC*SR	1	2	11C(638.4061);3C(638.4061)	638.406	1
Q2TAA2_C4_C9	Q2TAA2	Isoamyl acetate-hydrolyzing esterase 1 homolog	IAH1	ALC*EAAGC*GSALLWPR	1	13	3C(638.4061);8C(638.4061)	638.406	5
P36776_C682	P36776	Lon protease homolog; mitochondrial	LONP1	ALC*GLDESK	1	13	3C(638.4061)	638.406	5
Q14232_C169	Q14232	Translation initiation factor eIF-2B subunit alpha	EIF2B1	ALC*HLNVPVTVVLDAAVGYIMEK	1	2	3C(638.4061)	638.406	1
P49915_C4	P49915	GMP synthase [glutamine-hydrolyzing]	GMPS	ALC*NGDSK;ALC*NGDSKLENAGGDLK;ALC*NGDSKLENAGGDLKDGHHHYEGAVVILDAGAQYGK	3	40	3C(638.4061)	638.406	5
Q7Z7A3_C299_C302	Q7Z7A3	Cytoplasmic tRNA 2-thiolation protein 1	CTU1	ALC*QAC*ALLDGLNR	1	5	3C(638.4061);6C(638.4061)	638.406	3
O15020_C1474	O15020	Spectrin beta chain; non-erythrocytic 2	SPTBN2	ALC*QPMR	1	7	3C(638.4061)	638.406	5
Q86WB0_C149	Q86WB0	Nuclear-interacting partner of ALK	ZC3HC1	ALC*TAHEK	1	5	3C(638.4061)	638.406	4
P49792_C3100	P49792	E3 SUMO-protein ligase RanBP2	RANBP2	ALC*TGEK	1	8	3C(638.4061)	638.406	5
P49419_C9	P49419	Alpha-aminoadipic semialdehyde dehydrogenase	ALDH7A1	ALC*VHAAK	1	5	3C(638.4061)	638.406	3
Q15785_C236	Q15785	Mitochondrial import receptor subunit TOM34	TOMM34	ALC*YLVLK	1	4	3C(638.4061)	638.406	3
O94776_C209	O94776	Metastasis-associated protein MTA2	MTA2	ALDC*SSSIR;ALDC*SSSIRQPSLHMSAAAASR	2	17	4C(638.4061)	638.406	5
Q13330_C229	Q13330	Metastasis-associated protein MTA1	MTA1	ALDC*SSSVR	1	16	4C(638.4061)	638.406	5
P53621_C673	P53621	Coatomer subunit alpha	COPA	ALDDKNC*WEK	1	5	7C(638.4061)	638.406	4
P31948_C461	P31948	Stress-induced-phosphoprotein 1	STIP1	ALDLDSSC*K;ALDLDSSC*KEAADGYQR	2	36	8C(638.4061)	638.406	5
Q13362_C513	Q13362	Serine/threonine-protein phosphatase 2A 56 kDa regulatory subunit gamma isoform	PPP2R5C	ALEAHC*R	1	4	6C(638.4061)	638.406	3
Q5VUA4_C2025	Q5VUA4	Zinc finger protein 318	ZNF318	ALEDFEATDLKVEELTALGNLGDMPVDFC*TTR	1	6	29C(638.4061)	638.406	5
P56192_C333	P56192	Methionine--tRNA ligase; cytoplasmic	MARS	ALEEGLTPQEIC*DKYHIIHADIYR	1	12	12C(638.4061)	638.406	5
Q8N1W2_C91	Q8N1W2	Zinc finger protein 710	ZNF710	ALEEPAEEEVLEVEAAC*EK	1	2	17C(638.4061)	638.406	1
Q99615_C175	Q99615	DnaJ homolog subfamily C member 7	DNAJC7	ALEFAPAC*HR	1	5	8C(638.4061)	638.406	4
Q9NU22_C1394	Q9NU22	Midasin	MDN1	ALEFGEPVLLVGDTGC*GK	1	6	16C(638.4061)	638.406	5
Q9H0U9_C135	Q9H0U9	Testis-specific Y-encoded-like protein 1	TSPYL1	ALEIC*GAQR	1	5	5C(638.4061)	638.406	4
Q99614_C149	Q99614	Tetratricopeptide repeat protein 1	TTC1	ALEMCPSC*FQK	1	17	8C(638.4061)	638.406	5
Q9Y3L3_C102	Q9Y3L3	SH3 domain-binding protein 1	SH3BP1	ALEMSC*AIQNQLAR	1	6	6C(638.4061)	638.406	5
Q8WV99_C220	Q8WV99	AN1-type zinc finger protein 2B	ZFAND2B	ALEMSLAETKPQVPSC*QEEEDLALAQALSASEAEYQR	1	8	16C(638.4061)	638.406	5
P13797_C143	P13797	Plastin-3	PLS3	ALENDPDC*R	1	5	8C(638.4061)	638.406	4
Q9Y2Z0_C49	Q9Y2Z0	Protein SGT1 homolog	SUGT1	ALEQKPDDAQYYC*QR	1	8	13C(638.4061)	638.406	5
Q96QU8_C22	Q96QU8	Exportin-6	XPO6	ALESLMTEFFHDC*TTNER	1	18	13C(638.4061)	638.406	5
Q9BXW9_C657	Q9BXW9	Fanconi anemia group D2 protein	FANCD2	ALEWVGHTIC*NDFQDAFVVDSCVVPEGDFPFPVK	1	6	10C(638.4061)	638.406	5
Q86W92_C35	Q86W92	Liprin-beta-1	PPFIBP1	ALEYSNGIFDC*QSPTSPFMGSLR	1	10	11C(638.4061)	638.406	4
O15381_C626	O15381	Nuclear valosin-containing protein-like	NVL	ALGLVTPAGVLLAGPPGC*GK	1	7	18C(638.4061)	638.406	5
Q96AY4_C726	Q96AY4	Tetratricopeptide repeat protein 28	TTC28	ALGNLGDIFIC*K	1	6	11C(638.4061)	638.406	5
P27695_C310	P27695	DNA-(apurinic or apyrimidinic site) lyase	APEX1	ALGSDHC*PITLYLAL	1	14	7C(638.4061)	638.406	5
Q96SI1_C202	Q96SI1	BTB/POZ domain-containing protein KCTD15	KCTD15	ALIEEVFPETGDVMC*NSVNAGWNQDPTHVIR	1	13	15C(638.4061)	638.406	5
Q12888_C1159	Q12888	TP53-binding protein 1	TP53BP1	ALIERPSQNNIGIQTMEC*SLR;ALIERPSQNNIGIQTMEC*SLRVPETVSAATQTIK	2	24	18C(638.4061)	638.406	4
Q9UM22_C88	Q9UM22	Mammalian ependymin-related protein 1	EPDR1	ALIPC*KR	1	2	5C(638.4061)	638.406	1
Q6P1L8_C90	Q6P1L8	39S ribosomal protein L14; mitochondrial	MRPL14	ALIVGHC*MPGPR;KALIVGHC*MPGPR	2	10	7C(638.4061);8C(638.4061)	638.406	4
Q9BVL2_C252	Q9BVL2	Nucleoporin p58/p45	NUP58	ALKDENLPPVIC*QDVENLQK;DENLPPVIC*QDVENLQK	2	9	12C(638.4061);9C(638.4061)	638.406	5
Q9Y4U1_C70	Q9Y4U1	Methylmalonic aciduria and homocystinuria type C protein	MMACHC	ALKPFLQSC*HLR	1	5	9C(638.4061)	638.406	4
Q7L2K0_C67	Q7L2K0	Tubulin epsilon and delta complex protein 2	TEDC2	ALKPPPGPETNGEDPLPAC*TPSPQDLK	1	6	19C(638.4061)	638.406	4
Q9Y3T6_C5	Q9Y3T6	R3H and coiled-coil domain-containing protein 1	R3HCC1	ALLC*LDGVFLSSAENDFVHR	1	5	4C(638.4061)	638.406	4
Q13444_C409	Q13444	Disintegrin and metalloproteinase domain-containing protein 15	ADAM15	ALLDGMGSC*LFER	1	2	9C(638.4061)	638.406	1
Q5VT52_C903	Q5VT52	Regulation of nuclear pre-mRNA domain-containing protein 2	RPRD2	ALLDSSENC*DR;ALLDSSENC*DRLSSSPGLFGAFSVR	2	17	9C(638.4061)	638.406	5
Q9NP08_C110	Q9NP08	Homeobox protein HMX1	HMX1	ALLGPGALGLGPRPPPGPGPPFALGC*GGAAR	1	4	26C(638.4061)	638.406	3
Q969R8_C438	Q969R8	KICSTOR complex protein ITFG2	ITFG2	ALLHQTLYHPDQPPQC*APSSLQDPT	1	9	16C(638.4061)	638.406	5
Q8TB72_C982	Q8TB72	Pumilio homolog 2	PUM2	ALLIDEVC*CQNDGPHSALYTMMK	1	4	8C(638.4061)	638.406	2
P08758_C316	P08758	Annexin A5	ANXA5	ALLLLC*GEDD	1	5	6C(638.4061)	638.406	4
Q5SRE5_C1152	Q5SRE5	Nucleoporin NUP188 homolog	NUP188	ALLLVPASVNC*LR	1	4	11C(638.4061)	638.406	3
Q2NKJ3_C584	Q2NKJ3	CST complex subunit CTC1	CTC1	ALLPLPEASYLPSC*QLNR	1	4	14C(638.4061)	638.406	3
Q9H4H8_C15_C19	Q9H4H8	Protein FAM83D	FAM83D	ALLSEGLDEVPAAC*LSPC*GPPNPTELFSESR;ALLSEGLDEVPAAC*LSPC*GPPNPTELFSESRR	2	23	14C(638.4061);18C(638.4061)	638.406	5
Q01518_C93	Q01518	Adenylyl cyclase-associated protein 1	CAP1	ALLVTASQC*QQPAENK	1	7	9C(638.4061)	638.406	5
P30084_C62	P30084	Enoyl-CoA hydratase; mitochondrial	ECHS1	ALNALC*DGLIDELNQALK	1	25	6C(638.4061)	638.406	5
Q13601_C102	Q13601	KRR1 small subunit processome component homolog	KRR1	ALNEHHVNATLDLIEGSMTVC*TTKK	1	6	21C(638.4061)	638.406	4
O14523_C115	O14523	Phospholipid transfer protein C2CD2L	C2CD2L	ALNEQAC*R	1	4	7C(638.4061)	638.406	3
P30044_C204	P30044	Peroxiredoxin-5; mitochondrial	PRDX5	ALNVEPDGTGLTC*SLAPNIISQL	1	6	13C(638.4061)	638.406	5
Q9NQS7_C801	Q9NQS7	Inner centromere protein	INCENP	ALNVTVDVQSPAC*TSYQMTPQGHR	1	15	13C(638.4061)	638.406	5
Q6YN16_C71	Q6YN16	Hydroxysteroid dehydrogenase-like protein 2	HSDL2	ALPC*IVDVR	1	4	4C(638.4061)	638.406	3
Q9UG01_C1686	Q9UG01	Intraflagellar transport protein 172 homolog	IFT172	ALPC*LITGYPILR	1	3	4C(638.4061)	638.406	2
Q6PJW8_C192	Q6PJW8	Consortin	CNST	ALPLC*LHQIAESYFQEEDYEK	1	2	5C(638.4061)	638.406	1
Q8NB14_C1007_C1023	Q8NB14	Ubiquitin carboxyl-terminal hydrolase 38	USP38	ALQAASASC*SFRPNGFDDNDPPGSC*GPTGGGGGGGFNTVGR	1	7	25C(638.4061);9C(638.4061)	638.406	4
O15287_C544	O15287	Fanconi anemia group G protein	FANCG	ALQDFLLSVQMC*PGNR	1	2	12C(638.4061)	638.406	1
O94906_C807	O94906	Pre-mRNA-processing factor 6	PRPF6	ALQEC*PNSGILWSEAIFLEAR;ALQEC*PNSGILWSEAIFLEARPQR;ALQEC*PNSGILWSEAIFLEARPQRR	3	10	5C(638.4061)	638.406	5
Q9NQS1_C193	Q9NQS1	Cell death regulator Aven	AVEN	ALQELPLC*LR	1	7	8C(638.4061)	638.406	5
Q9H9A5_C327	Q9H9A5	CCR4-NOT transcription complex subunit 10	CNOT10	ALQENDNVC*AQLSAGSTDPGKK	1	10	9C(638.4061)	638.406	5
Q12769_C480	Q12769	Nuclear pore complex protein Nup160	NUP160	ALQIFC*R	1	8	6C(638.4061)	638.406	4
Q9C091_C499	Q9C091	GREB1-like protein	GREB1L	ALQIGAQC*VPVSPGQLPWLAR	1	8	8C(638.4061)	638.406	4
A0AVT1_C721	A0AVT1	Ubiquitin-like modifier-activating enzyme 6	UBA6	ALQLLHC*FPLDIR	1	7	7C(638.4061)	638.406	5
Q9H0A0_C658	Q9H0A0	RNA cytidine acetyltransferase	NAT10	ALQLLQMYYEGRFPC*LEEK;FPC*LEEK	2	20	15C(638.4061);3C(638.4061)	638.406	5
Q8N2W9_C50	Q8N2W9	E3 SUMO-protein ligase PIAS4	PIAS4	ALQLVQFDC*SPELFKK	1	2	9C(638.4061)	638.406	1
Q6W2J9_C1010_C1016	Q6W2J9	BCL-6 corepressor	BCOR	ALQMEGLQEDSILC*LPAAYC*ER	1	4	14C(638.4061);20C(638.4061)	638.406	3
O43175_C254	O43175	D-3-phosphoglycerate dehydrogenase	PHGDH	ALQSGQC*AGAALDVFTEEPPRDR;ALQSGQC*AGAALDVFTEEPPR	2	18	7C(638.4061)	638.406	5
Q96TA2_C193	Q96TA2	ATP-dependent zinc metalloprotease YME1L1	YME1L1	ALQSIC*SDLQYWPVFIQSR	1	4	6C(638.4061)	638.406	3
Q13618_C636	Q13618	Cullin-3	CUL3	ALQSLAC*GKPTQR	1	6	7C(638.4061)	638.406	5
Q14974_C689	Q14974	Importin subunit beta-1	KPNB1	ALQSNIIPFC*DEVMQLLLENLGNENVHR	1	3	10C(638.4061)	638.406	2
Q96ST2_C749	Q96ST2	Protein IWS1 homolog	IWS1	ALRPGDPGFC*AR	1	23	10C(638.4061)	638.406	5
O95714_C914	O95714	E3 ubiquitin-protein ligase HERC2	HERC2	ALSALLPC*AVSGNEVNISPGR;ALSALLPC*AVSGNEVNISPGRR	2	10	8C(638.4061)	638.406	5
Q6PJG6_C289	Q6PJG6	BRCA1-associated ATM activator 1	BRAT1	ALSC*LGPTHMGPLALGILK	1	8	4C(638.4061)	638.406	4
Q7Z4G4_C5	Q7Z4G4	tRNA (guanine(10)-N2)-methyltransferase homolog	TRMT11	ALSC*TLNR	1	9	4C(638.4061)	638.406	5
P04075_C240	P04075	Fructose-bisphosphate aldolase A	ALDOA	ALSDHHIYLEGTLLKPNMVTPGHAC*TQK	1	72	25C(638.4061)	638.406	5
Q9P246_C426	Q9P246	Stromal interaction molecule 2	STIM2	ALSELTTC*LR	1	4	8C(638.4061)	638.406	3
P04181_C306_C330	P04181	Ornithine aminotransferase; mitochondrial	OAT	ALSGGLYPVSAVLC*DDDIMLTIKPGEHGSTYGGNPLGC*R	1	19	14C(638.4061);38C(638.4061)	638.406	5
P53618_C888	P53618	Coatomer subunit beta	COPB1	ALSGYC*GFMAANLYAR	1	6	6C(638.4061)	638.406	5
Q8NE71_C365	Q8NE71	ATP-binding cassette sub-family F member 1	ABCF1	ALSIPPNIDVLLC*EQEVVADETPAVQAVLR	1	13	13C(638.4061)	638.406	5
O15294_C267	O15294	UDP-N-acetylglucosamine--peptide N-acetylglucosaminyltransferase 110 kDa subunit	OGT	ALSLSPNHAVVHGNLAC*VYYEQGLIDLAIDTYR	1	2	17C(638.4061)	638.406	1
Q9H6Z4_C203	Q9H6Z4	Ran-binding protein 3	RANBP3	ALSQTVPSSGTNGVSLPADC*TGAVPAASPDTAAWR	1	25	20C(638.4061)	638.406	5
P31948_C26	P31948	Stress-induced-phosphoprotein 1	STIP1	ALSVGNIDDALQC*YSEAIK;ALSVGNIDDALQC*YSEAIKLDPHNHVLYSNR	2	13	13C(638.4061)	638.406	4
Q5T4S7_C3864	Q5T4S7	E3 ubiquitin-protein ligase UBR4	UBR4	ALSVLGC*GHTSSTK	1	7	7C(638.4061)	638.406	3
Q03701_C374	Q03701	CCAAT/enhancer-binding protein zeta	CEBPZ	ALTVAHELLC*NKPEEEK	1	6	10C(638.4061)	638.406	5
P07437_C303	P07437	Tubulin beta chain	TUBB	ALTVPELTQQVFDAKNMMAAC*DPR;ALTVPELTQQVFDAKNMMAAC*DPRHGR;NMMAAC*DPR;NMMAAC*DPRHGR	4	246	21C(638.4061);6C(638.4061)	638.406	5
P50914_C42	P50914	60S ribosomal protein L14	RPL14	ALVDGPC*TQVR;ALVDGPC*TQVRR	2	11	7C(638.4061)	638.406	5
O43175_C281	O43175	D-3-phosphoglycerate dehydrogenase	PHGDH	ALVDHENVISC*PHLGASTK	1	9	11C(638.4061)	638.406	5
P46100_C1718	P46100	Transcriptional regulator ATRX	ATRX	ALVDPGPDFVVC*DEGHILK	1	4	12C(638.4061)	638.406	3
Q9H3U1_C503	Q9H3U1	Protein unc-45 homolog A	UNC45A	ALVGLC*K	1	7	6C(638.4061)	638.406	5
O43156_C351	O43156	TELO2-interacting protein 1 homolog	TTI1	ALVGLVNDESPEIQAQC*NK	1	3	17C(638.4061)	638.406	2
Q07021_C186	Q07021	Complement component 1 Q subcomponent-binding protein; mitochondrial	C1QBP	ALVLDC*HYPEDEVGQEDEAESDIFSIR	1	32	6C(638.4061)	638.406	5
O60671_C239	O60671	Cell cycle checkpoint protein RAD1	RAD1	ALVLSC*K	1	5	6C(638.4061)	638.406	4
Q7L5Y1_C307	Q7L5Y1	Mitochondrial enolase superfamily member 1	ENOSF1	ALVPLGIGIATGEQC*HNR	1	3	15C(638.4061)	638.406	2
Q9Y3F4_C152	Q9Y3F4	Serine-threonine kinase receptor-associated protein	STRAP	ALWC*SEDK	1	6	4C(638.4061)	638.406	5
Q13310_C128	Q13310	Polyadenylate-binding protein 4	PABPC4	ALYDTFSAFGNILSC*K	1	15	15C(638.4061)	638.406	5
Q13315_C2991	Q13315	Serine-protein kinase ATM	ATM	ALYLQQRPEDETELHPTLNADDQEC*KR	1	9	25C(638.4061)	638.406	5
Q6GQQ9_C708	Q6GQQ9	OTU domain-containing protein 7B	OTUD7B	AMAFSTGYPGDFTIPRPSGGGVHC*QEPR	1	9	24C(638.4061)	638.406	5
Q9NPF4_C265	Q9NPF4	Probable tRNA N6-adenosine threonylcarbamoyltransferase	OSGEP	AMAHCGSQEALIVGGVGC*NVR	1	5	18C(638.4061)	638.406	4
Q8N3P4_C974	Q8N3P4	Vacuolar protein sorting-associated protein 8 homolog	VPS8	AMDHIEELVSLKPC*K	1	4	14C(638.4061)	638.406	3
Q9HAV4_C10	Q9HAV4	Exportin-5	XPO5	AMDQVNALC*EQLVK	1	6	9C(638.4061)	638.406	5
Q9P2E9_C1038	Q9P2E9	Ribosome-binding protein 1	RRBP1	AMEALATAEQAC*K	1	5	12C(638.4061)	638.406	4
O60551_C104	O60551	Glycylpeptide N-tetradecanoyltransferase 2	NMT2	AMELLSAC*QGPAR	1	7	8C(638.4061)	638.406	5
Q8N3C0_C1906	Q8N3C0	Activating signal cointegrator 1 complex subunit 3	ASCC3	AMLPC*PDYDTDTK	1	12	5C(638.4061)	638.406	5
Q8N8Q9_C340	Q8N8Q9	Magnesium transporter NIPA2	NIPA2	AMNGNLSNMYEVLNNNEESLTC*GIEQHTGENVSR	1	5	22C(638.4061)	638.406	3
Q9NV96_C17	Q9NV96	Cell cycle control protein 50A	TMEM30A	AMNYNAKDEVDGGPPC*APGGTAK;DEVDGGPPC*APGGTAK	2	29	16C(638.4061);9C(638.4061)	638.406	5
Q14676_C1720	Q14676	Mediator of DNA damage checkpoint protein 1	MDC1	AMPVPTTPEFQSPVTTDQPISPEPITQPSC*IK;AMPVPTTPEFQSPVTTDQPISPEPITQPSC*IKR	2	33	30C(638.4061)	638.406	5
P18583_C2070	P18583	Protein SON	SON	ANAAAMC*AK	1	30	7C(638.4061)	638.406	5
Q12980_C141	Q12980	GATOR complex protein NPRL3	NPRL3	ANADPSVINC*LHNLSR	1	4	10C(638.4061)	638.406	3
Q96TA2_C433	Q96TA2	ATP-dependent zinc metalloprotease YME1L1	YME1L1	ANAPC*VIFIDELDSVGGK	1	4	5C(638.4061)	638.406	3
Q92614_C404	Q92614	Unconventional myosin-XVIIIa	MYO18A	ANAPSC*DRLEDLASLVYLNESSVLHTLR	1	2	6C(638.4061)	638.406	1
O75569_C106	O75569	Interferon-inducible double-stranded RNA-dependent protein kinase activator A	PRKRA	ANASIC*FAVPDPLMPDPSK;ANASIC*FAVPDPLMPDPSKQPK	2	21	6C(638.4061)	638.406	5
P22087_C268	P22087	rRNA 2'-O-methyltransferase fibrillarin	FBL	ANC*IDSTASAEAVFASEVK;ANC*IDSTASAEAVFASEVKK	2	15	3C(638.4061)	638.406	5
Q9NTW7_C267	Q9NTW7	Zinc finger protein 64 homolog; isoforms 3 and 4	ZFP64	ANC*LSTESTDTPK	1	8	3C(638.4061)	638.406	5
Q16891_C603	Q16891	MICOS complex subunit MIC60	IMMT	ANC*SDNEFTQALTAAIPPESLTR;TSSAETPTIPLGSAVEAIKANC*SDNEFTQALTAAIPPESLTR	2	44	3C(638.4061);22C(638.4061)	638.406	5
O43823_C85	O43823	A-kinase anchor protein 8	AKAP8	ANDGGLAAGAPAMHMASYGPEPC*TDNSDSLIAK	1	45	23C(638.4061)	638.406	5
P51114_C77	P51114	Fragile X mental retardation syndrome-related protein 1	FXR1	ANDQEPC*GWWLAK	1	7	7C(638.4061)	638.406	5
Q96DG6_C10_C8	Q96DG6	Carboxymethylenebutenolidase homolog	CMBL	ANEAYPC*PC*DIGHR	1	15	7C(638.4061);9C(638.4061)	638.406	3
Q03001_C2173	Q03001	Dystonin	DST	ANEC*SHSK	1	3	4C(638.4061)	638.406	2
Q9C0B1_C171	Q9C0B1	Alpha-ketoglutarate-dependent dioxygenase FTO	FTO	ANEDAVPLC*MSADFPR;EKANEDAVPLC*MSADFPR	2	18	9C(638.4061);11C(638.4061)	638.406	5
Q9Y573_C6	Q9Y573	Actin-binding protein IPP	IPP	ANEDC*PK	1	2	5C(638.4061)	638.406	1
P51116_C87	P51116	Fragile X mental retardation syndrome-related protein 2	FXR2	ANEQEPC*GWWLAR	1	4	7C(638.4061)	638.406	3
Q1KMD3_C602	Q1KMD3	Heterogeneous nuclear ribonucleoprotein U-like protein 2	HNRNPUL2	ANFSLPEKC*DYMDEVTYGELEKEEAQPIVTK;C*DYMDEVTYGELEKEEAQPIVTK;ANFSLPEKC*DYMDEVTYGELEK	3	48	9C(638.4061);1C(638.4061)	638.406	5
O15270_C19	O15270	Serine palmitoyltransferase 2	SPTLC2	ANGC*VANGEVR	1	12	4C(638.4061)	638.406	5
Q9NU22_C2890	Q9NU22	Midasin	MDN1	ANILEDVSLDELKNFVHAQC*LELK	1	8	20C(638.4061)	638.406	4
Q9BXW9_C607_C620	Q9BXW9	Fanconi anemia group D2 protein	FANCD2	ANLSDEQC*TQVTSLLQLVHSC*SEQSPQASALYYDEFANLIQHEK	1	3	21C(638.4061);8C(638.4061)	638.406	2
O15550_C797	O15550	Lysine-specific demethylase 6A	KDM6A	ANNNVGTGTC*DKVNNIHPAVHTK;ANNNVGTGTC*DK	2	12	10C(638.4061)	638.406	5
Q5VTL8_C29	Q5VTL8	Pre-mRNA-splicing factor 38B	PRPF38B	ANNSPALTGNSQPQHQAAAAAAQQQQQC*GGGGATKPAVSGK	1	43	28C(638.4061)	638.406	5
P62995_C118	P62995	Transformer-2 protein homolog beta	TRA2B	ANPDPNC*CLGVFGLSLYTTER	1	20	7C(638.4061)	638.406	3
Q13595_C120	Q13595	Transformer-2 protein homolog alpha	TRA2A	ANPDPNTC*LGVFGLSLYTTER	1	4	8C(638.4061)	638.406	3
Q96S15_C474	Q96S15	GATOR complex protein WDR24	WDR24	ANPEGLC*YGLFGDLAFAAK	1	6	7C(638.4061)	638.406	5
Q9Y490_C1478	Q9Y490	Talin-1	TLN1	ANQAIQMAC*QSLGEPGCTQAQVLSAATIVAK	1	9	9C(638.4061)	638.406	5
Q86WR0_C83	Q86WR0	Coiled-coil domain-containing protein 25	CCDC25	ANSIQGC*K	1	20	7C(638.4061)	638.406	5
O60502_C596	O60502	Protein O-GlcNAcase	MGEA5	ANSSVVSVNC*K	1	7	10C(638.4061)	638.406	5
Q9H3L0_C6	Q9H3L0	Methylmalonic aciduria and homocystinuria type D protein; mitochondrial	MMADHC	ANVLC*NR	1	6	5C(638.4061)	638.406	5
Q14153_C181	Q14153	Protein FAM53B	FAM53B	ANVLSSPC*DQAGLHHR	1	4	8C(638.4061)	638.406	3
Q8TEX9_C42	Q8TEX9	Importin-4	IPO4	APAALPALC*DLLASAADPQIR	1	21	9C(638.4061)	638.406	5
Q92560_C320	Q92560	Ubiquitin carboxyl-terminal hydrolase BAP1	BAP1	APAASEGNHTDGAEEAAGSC*AQAPSHSPPNKPK;SPLVLEANRAPAASEGNHTDGAEEAAGSC*AQAPSHSPPNKPK	2	5	20C(638.4061);29C(638.4061)	638.406	3
Q9Y4F5_C217	Q9Y4F5	Centrosomal protein of 170 kDa protein B	CEP170B	APAEPQGC*SFR	1	4	8C(638.4061)	638.406	3
Q9H7N4_C675	Q9H7N4	Splicing factor; arginine/serine-rich 19	SCAF1	APAPAPPPSGSTSC*GDRDSR;SGDGSEKAPAPAPPPSGSTSC*GDRDSR	2	13	14C(638.4061);21C(638.4061)	638.406	5
Q96LD8_C163	Q96LD8	Sentrin-specific protease 8	SENP8	APAQQNSYDC*GMYVICNTEALCQNFFR	1	2	10C(638.4061)	638.406	1
Q9BU76_C58	Q9BU76	Multiple myeloma tumor-associated protein 2	MMTAG2	APC*AGPSR;APC*AGPSREEELAAVR;GRAPC*AGPSREEELAAVR	3	39	3C(638.4061);5C(638.4061)	638.406	5
Q12933_C170_C171	Q12933	TNF receptor-associated factor 2	TRAF2	APC*C*GADVK	1	12	3C(638.4061);4C(638.4061)	638.406	3
O43683_C339	O43683	Mitotic checkpoint serine/threonine-protein kinase BUB1	BUB1	APC*LPVTYQQTPVNMEKNPR	1	9	3C(638.4061)	638.406	5
P48431_C265	P48431	Transcription factor SOX-2	SOX2	APC*QAGDLR	1	8	3C(638.4061)	638.406	5
Q9UNK0_C14	Q9UNK0	Syntaxin-8	STX8	APDPWFSTYDSTC*QIAQEIAEK	1	3	13C(638.4061)	638.406	2
P24941_C177	P24941	Cyclin-dependent kinase 2	CDK2	APEILLGC*K	1	11	8C(638.4061)	638.406	5
P31277_C148	P31277	Homeobox protein Hox-D11	HOXD11	APEPVC*AAPGPPHGPAGAASNFYSAVGR	1	8	6C(638.4061)	638.406	5
P0C024_C72	P0C024	Peroxisomal coenzyme A diphosphatase NUDT7	NUDT7	APGEVC*FPGGK	1	2	6C(638.4061)	638.406	1
P98174_C30	P98174	FYVE; RhoGEF and PH domain-containing protein 1	FGD1	APGGAGPSEPEHPATNPPGAAPPAC*ADSDPGASEPGLLAR	1	8	25C(638.4061)	638.406	5
Q86XN7_C139	Q86XN7	Proline and serine-rich protein 1	PROSER1	APHAMISSC*GTIPGNPYPK	1	5	9C(638.4061)	638.406	4
O60841_C635	O60841	Eukaryotic translation initiation factor 5B	EIF5B	APIIC*VLGHVDTGK;LRAPIIC*VLGHVDTGK;APIIC*VLGHVDTGKTK	3	24	5C(638.4061);7C(638.4061)	638.406	5
Q68CP9_C711	Q68CP9	AT-rich interactive domain-containing protein 2	ARID2	APIPC*EVVK	1	7	5C(638.4061)	638.406	5
Q9H840_C44	Q9H840	Gem-associated protein 7	GEMIN7	APLRPEVPEIQEC*PIAQESLESQEQR;RAPLRPEVPEIQEC*PIAQESLESQEQR	2	29	13C(638.4061);14C(638.4061)	638.406	5
Q9H0W9_C249	Q9H0W9	Ester hydrolase C11orf54	C11orf54	APLVC*LPVFVSR	1	3	5C(638.4061)	638.406	2
O75330_C719	O75330	Hyaluronan mediated motility receptor	HMMR	APMEC*QESWK	1	7	5C(638.4061)	638.406	5
Q96CS4_C484	Q96CS4	Zinc finger protein 689	ZNF689	APNC*SPR	1	4	4C(638.4061)	638.406	3
P50548_C477	P50548	ETS domain-containing transcription factor ERF	ERF	APPAPPKPEPGEAPGASQC*MPLK	1	4	19C(638.4061)	638.406	3
P78527_C3837	P78527	DNA-dependent protein kinase catalytic subunit	PRKDC	APPC*EYKDWLTK	1	8	4C(638.4061)	638.406	5
Q75N03_C73	Q75N03	E3 ubiquitin-protein ligase Hakai	CBLL1	APPGDEEGFDYNEEERYDC*K	1	7	19C(638.4061)	638.406	5
Q5RKV6_C117	Q5RKV6	Exosome complex component MTR3	EXOSC6	APPGGC*EER;RAPPGGC*EER	2	29	6C(638.4061);7C(638.4061)	638.406	5
P40692_C142	P40692	DNA mismatch repair protein Mlh1	MLH1	APPKPC*AGNQGTQITVEDLFYNIATR	1	5	6C(638.4061)	638.406	4
Q9NZZ3_C20	Q9NZZ3	Charged multivesicular body protein 5	CHMP5	APPPSLTDC*IGTVDSR	1	17	9C(638.4061)	638.406	5
Q16643_C632	Q16643	Drebrin	DBN1	APPPVFYNKPPEIDITC*WDADPVPEEEEGFEGGD	1	6	17C(638.4061)	638.406	4
P53992_C78	P53992	Protein transport protein Sec24C	SEC24C	APPSSGAPPASTAQAPC*GQAAYGQFGQGDVQNGPSSTVQMQR	1	23	17C(638.4061)	638.406	5
P30536_C19	P30536	Translocator protein	TSPO	APPWVPAMGFTLAPSLGC*FVGSR	1	23	18C(638.4061)	638.406	5
Q00839_C562	Q00839	Heterogeneous nuclear ribonucleoprotein U	HNRNPU	APQC*LGK	1	18	4C(638.4061)	638.406	5
Q9H9A5_C633	Q9H9A5	CCR4-NOT transcription complex subunit 10	CNOT10	APQC*YPSSVNSAR;RAPQC*YPSSVNSAR	2	9	4C(638.4061);5C(638.4061)	638.406	5
Q02952_C1139	Q02952	A-kinase anchor protein 12	AKAP12	APQVTESIESSELVTTC*QAETLAGVK	1	3	17C(638.4061)	638.406	2
Q86YR5_C497	Q86YR5	G-protein-signaling modulator 1	GPSM1	APSSDEEC*FFDLLTK;APSSDEEC*FFDLLTKFQSSR	2	11	8C(638.4061)	638.406	5
P21333_C2160	P21333	Filamin-A	FLNA	APSVANVGSHC*DLSLK;RAPSVANVGSHC*DLSLK;APSVANVGSHC*DLSLKIPEISIQDMTAQVTSPSGK	3	13	11C(638.4061);12C(638.4061)	638.406	5
O75369_C2115	O75369	Filamin-B	FLNB	APSVATVGSIC*DLNLK;APSVATVGSIC*DLNLKIPEINSSDMSAHVTSPSGR	2	6	11C(638.4061)	638.406	4
Q8IUI8_C313	Q8IUI8	Cytokine receptor-like factor 3	CRLF3	APTYFC*GQTLTFR;APTYFC*GQTLTFRVETVGQPDRR	2	7	6C(638.4061)	638.406	5
P30086_C168	P30086	Phosphatidylethanolamine-binding protein 1	PEBP1	APVAGTC*YQAEWDDYVPK	1	8	7C(638.4061)	638.406	5
P54259_C851	P54259	Atrophin-1	ATN1	APVEC*PSLGPVPHRPPFEPGSAVATVPPYLGPDTPALR	1	3	5C(638.4061)	638.406	2
Q4ZIN3_C129	Q4ZIN3	Membralin	TMEM259	APVFLQFC*DSGGR	1	7	8C(638.4061)	638.406	5
Q14980_C160	Q14980	Nuclear mitotic apparatus protein 1	NUMA1	APVPSTC*SSTFPEELSPPSHQAK	1	23	7C(638.4061)	638.406	5
Q9H4K7_C206	Q9H4K7	Mitochondrial ribosome-associated GTPase 2	MTG2	APVTC*TPGQPGQQR	1	4	5C(638.4061)	638.406	3
Q9P1Y5_C532	Q9P1Y5	Calmodulin-regulated spectrin-associated protein 3	CAMSAP3	APVYMPHPETPSKPSPC*LVGEASKPPAPSEGSPK	1	2	17C(638.4061)	638.406	1
Q8WTW3_C513	Q8WTW3	Conserved oligomeric Golgi complex subunit 1	COG1	AQAISPC*VQNFCSALDSK	1	4	7C(638.4061)	638.406	3
Q8NDX6_C9	Q8NDX6	Zinc finger protein 740	ZNF740	AQASLLAC*EGLAGVSLVPTAASK;AQASLLAC*EGLAGVSLVPTAASKK	2	6	8C(638.4061)	638.406	3
Q8WV99_C171	Q8WV99	AN1-type zinc finger protein 2B	ZFAND2B	AQAVASTSTVPSPSQTMPSC*TSPSR	1	9	20C(638.4061)	638.406	5
Q9NPG3_C548	Q9NPG3	Ubinuclein-1	UBN1	AQAWEDC*VK	1	4	7C(638.4061)	638.406	3
P23508_C58	P23508	Colorectal mutant cancer protein	MCC	AQC*EQSHLMR	1	5	3C(638.4061)	638.406	4
Q7Z6Z7_C3658	Q7Z6Z7	E3 ubiquitin-protein ligase HUWE1	HUWE1	AQC*ETLSPDGLPEEQPQTTK;RAQC*ETLSPDGLPEEQPQTTK	2	27	3C(638.4061);4C(638.4061)	638.406	5
P46782_C66	P46782	40S ribosomal protein S5	RPS5	AQC*PIVER;KAQC*PIVER	2	42	3C(638.4061);4C(638.4061)	638.406	5
Q9Y2L5_C4	Q9Y2L5	Trafficking protein particle complex subunit 8	TRAPPC8	AQC*VQSVQELIPDSFVPCVAALCSDEAER	1	3	3C(638.4061)	638.406	2
P50991_C120	P50991	T-complex protein 1 subunit delta	CCT4	AQDIEAGDGTTSVVIIAGSLLDSC*TK	1	10	24C(638.4061)	638.406	5
O00139_C199	O00139	Kinesin-like protein KIF2A	KIF2A	AQDVDATNPNYEIMC*MIR	1	2	15C(638.4061)	638.406	1
Q9Y490_C1045	Q9Y490	Talin-1	TLN1	AQEAC*GPLEMDSALSVVQNLEK	1	6	5C(638.4061)	638.406	5
Q7Z2K6_C43	Q7Z2K6	Endoplasmic reticulum metallopeptidase 1	ERMP1	AQEPLVDGC*SGGGR	1	14	9C(638.4061)	638.406	5
Q86Y56_C555	Q86Y56	Dynein assembly factor 5; axonemal	DNAAF5	AQETMDSLAMVEGVSSC*QDLYR;DKAQETMDSLAMVEGVSSC*QDLYRK;DKAQETMDSLAMVEGVSSC*QDLYR	3	12	17C(638.4061);19C(638.4061)	638.406	4
Q6FIF0_C14_C18	Q6FIF0	AN1-type zinc finger protein 6	ZFAND6	AQETNHSQVPMLC*STGC*GFYGNPR	1	2	13C(638.4061);17C(638.4061)	638.406	1
Q96L91_C2007	Q96L91	E1A-binding protein p400	EP400	AQEWC*DR	1	4	5C(638.4061)	638.406	3
O14936_C633	O14936	Peripheral plasma membrane protein CASK	CASK	AQFEYDPAKDDLIPC*K;AQFEYDPAKDDLIPC*KEAGIR	2	22	15C(638.4061)	638.406	5
Q15643_C212	Q15643	Thyroid receptor-interacting protein 11	TRIP11	AQGTDNSDQSEIC*K;AQGTDNSDQSEIC*KLQNIIK	2	5	13C(638.4061)	638.406	4
Q92621_C1216	Q92621	Nuclear pore complex protein Nup205	NUP205	AQIEQVIANC*EHK	1	4	10C(638.4061)	638.406	3
Q9Y5K6_C595	Q9Y5K6	CD2-associated protein	CD2AP	AQIIELLC*IVEALKK	1	6	8C(638.4061)	638.406	5
Q9NUQ6_C351	Q9NUQ6	SPATS2-like protein	SPATS2L	AQIMLC*GEITHPK	1	2	6C(638.4061)	638.406	1
O00443_C13	O00443	Phosphatidylinositol 4-phosphate 3-kinase C2 domain-containing subunit alpha	PIK3C2A	AQISSNSGFKEC*PSSHPEPTR	1	7	12C(638.4061)	638.406	5
Q9NS87_C576	Q9NS87	Kinesin-like protein KIF15	KIF15	AQKEPC*LFANTEK;EPC*LFANTEK	2	9	6C(638.4061);3C(638.4061)	638.406	5
Q13325_C476	Q13325	Interferon-induced protein with tetratricopeptide repeats 5	IFIT5	AQKIDPENAEFLTALC*ELR;IDPENAEFLTALC*ELR	2	13	16C(638.4061);13C(638.4061)	638.406	5
Q9H6K4_C164	Q9H6K4	Optic atrophy 3 protein	OPA3	AQLC*NPGR	1	12	4C(638.4061)	638.406	5
P62917_C114_C115	P62917	60S ribosomal protein L8	RPL8	AQLNIGNVLPVGTMPEGTIVC*C*LEEKPGDR;KAQLNIGNVLPVGTMPEGTIVC*C*LEEKPGDR	2	51	21C(638.4061);22C(638.4061);23C(638.4061)	638.406	5
P55199_C473_C494	P55199	RNA polymerase II elongation factor ELL	ELL	AQLPDC*APATHATPGAPADTPGLNGTC*SVSSVPTSTSETPDYLLK	1	23	27C(638.4061);6C(638.4061)	638.406	5
O43159_C451	O43159	Ribosomal RNA-processing protein 8	RRP8	AQLSGLQLQPC*LYK	1	9	11C(638.4061)	638.406	5
Q2TBE0_C299	Q2TBE0	CWF19-like protein 2	CWF19L2	AQNC*QESR	1	6	4C(638.4061)	638.406	5
P0CAP2_C115	P0CAP2	DNA-directed RNA polymerase II subunit GRINL1A	POLR2M	AQNSDPILDTSSLVPGC*SSVDNIK	1	5	17C(638.4061)	638.406	4
P02545_C522	P02545	Prelamin-A/C	LMNA	AQNTWGC*GNSLR	1	8	7C(638.4061)	638.406	5
Q6ZV89_C160	Q6ZV89	SH2 domain-containing protein 5	SH2D5	AQPEPC*PGPTGEVPLKPLSSSGGLVR	1	4	6C(638.4061)	638.406	3
Q9UNE7_C199	Q9UNE7	E3 ubiquitin-protein ligase CHIP	STUB1	AQQAC*IEAK	1	24	5C(638.4061)	638.406	5
Q8TCN5_C193_C201	Q8TCN5	Zinc finger protein 507	ZNF507	AQQC*VSPSSSLC*R	1	3	12C(638.4061);4C(638.4061)	638.406	2
Q9Y2D5_C296	Q9Y2D5	A-kinase anchor protein 2	AKAP2	AQQEQLLLQKQLQQQQQQPPSQLC*TAPASSHER;RAQQEQLLLQKQLQQQQQQPPSQLC*TAPASSHER	2	26	24C(638.4061);25C(638.4061)	638.406	5
Q9BQ67_C66	Q9BQ67	Glutamate-rich WD repeat-containing protein 1	GRWD1	AQTGAPC*LSFDIVR	1	3	7C(638.4061)	638.406	2
Q96RT1_C464	Q96RT1	Erbin	ERBIN	AQVAFEC*DEDKDER	1	5	7C(638.4061)	638.406	4
Q5JTZ9_C609	Q5JTZ9	Alanine--tRNA ligase; mitochondrial	AARS2	AQVCGGFILHEAVAPEC*LR	1	4	17C(638.4061)	638.406	3
Q9Y5Q9_C574	Q9Y5Q9	General transcription factor 3C polypeptide 3	GTF3C3	AQVC*LISSSK	1	3	4C(638.4061)	638.406	2
P51570_C170_C182	P51570	Galactokinase	GALK1	AQVC*QQAEHSFAGMPC*GIMDQFISLMGQK	1	20	16C(638.4061);4C(638.4061)	638.406	4
Q8NG31_C1301	Q8NG31	Kinetochore scaffold 1	KNL1	AQVESC*QLNNR	1	4	6C(638.4061)	638.406	3
Q96T88_C759_C762	Q96T88	E3 ubiquitin-protein ligase UHRF1	UHRF1	AQVFSC*PAC*R	1	3	6C(638.4061);9C(638.4061)	638.406	2
Q96QU8_C723	Q96QU8	Exportin-6	XPO6	AQVLVC*R	1	4	6C(638.4061)	638.406	3
Q86W42_C314	Q86W42	THO complex subunit 6 homolog	THOC6	AQVPGSSPGLLSLSLNQQPAAPEC*K	1	13	24C(638.4061)	638.406	5
Q8NCN4_C132	Q8NCN4	E3 ubiquitin-protein ligase RNF169	RNF169	ARDDGQADSEVLGEC*AR	1	4	15C(638.4061)	638.406	3
Q92543_C277	Q92543	Sorting nexin-19	SNX19	ARDPAPC*PASAPEQPSVPTSLPLIAEVEQLPEGR	1	8	7C(638.4061)	638.406	4
P06132_C294	P06132	Uroporphyrinogen decarboxylase	UROD	AREC*VGKTVTLQGNLDPCALYASEEEIGQLVK;AREC*VGK	2	4	4C(638.4061)	638.406	3
P07199_C212	P07199	Major centromere autoantigen B	CENPB	AREEQPPSVAEGYASQDVFSATETSLWYDFLPDQAAGLC*GGDGRPR	1	7	39C(638.4061)	638.406	5
P0DMV8_C306	P0DMV8	Heat shock 70 kDa protein 1A	HSPA1A	ARFEELC*SDLFR;FEELC*SDLFR	2	29	7C(638.4061);5C(638.4061)	638.406	5
P20290_C22	P20290	Transcription factor BTF3	BTF3	ARGGC*PGGEATLSQPPPR;GGC*PGGEATLSQPPPR;GGC*PGGEATLSQPPPRGGTR	3	49	5C(638.4061);3C(638.4061)	638.406	5
Q9BWH6_C84	Q9BWH6	RNA polymerase II-associated protein 1	RPAP1	ARPSPGHC*LPEDEDPEER	1	12	8C(638.4061)	638.406	5
Q9C0B0_C696	Q9C0B0	RING finger protein unkempt homolog	UNK	ASAAGAEC*ELAR	1	5	8C(638.4061)	638.406	3
O15357_C5	O15357	Phosphatidylinositol 3;4;5-trisphosphate 5-phosphatase 2	INPPL1	ASAC*GAPGPGGALGSQAPSWYHR	1	20	4C(638.4061)	638.406	5
Q9Y490_C956	Q9Y490	Talin-1	TLN1	ASAGPQPLLVQSC*K	1	5	13C(638.4061)	638.406	4
P10515_C488	P10515	Dihydrolipoyllysine-residue acetyltransferase component of pyruvate dehydrogenase complex; mitochondrial	DLAT	ASALAC*LK;ASALAC*LKVPEANSSWMDTVIR	2	8	6C(638.4061)	638.406	5
P63151_C262	P63151	Serine/threonine-protein phosphatase 2A 55 kDa regulatory subunit B alpha isoform	PPP2R2A	ASALC*DR	1	7	5C(638.4061)	638.406	4
Q9NXV6_C178	Q9NXV6	CDKN2A-interacting protein	CDKN2AIP	ASAQQENSSTC*IGSAIK;ASAQQENSSTC*IGSAIKSESGNSAR	2	14	11C(638.4061)	638.406	5
Q96G74_C434	Q96G74	OTU domain-containing protein 5	OTUD5	ASATC*SSATAAASSGLEEWTSR;KASATC*SSATAAASSGLEEWTSR	2	16	5C(638.4061);6C(638.4061)	638.406	5
Q92947_C289	Q92947	Glutaryl-CoA dehydrogenase; mitochondrial	GCDH	ASATGMIIMDGVEVPEENVLPGASSLGGPFGC*LNNAR	1	14	32C(638.4061)	638.406	4
Q14008_C604	Q14008	Cytoskeleton-associated protein 5	CKAP5	ASAVLPPTC*IQLLDSSNWK	1	6	9C(638.4061)	638.406	4
O95861_C243	O95861	3'(2');5'-bisphosphate nucleotidase 1	BPNT1	ASAYVFASPGC*K;ASAYVFASPGC*KK	2	9	11C(638.4061)	638.406	4
Q6P2E9_C4	Q6P2E9	Enhancer of mRNA-decapping protein 4	EDC4	ASC*ASIDIEDATQHLR	1	10	3C(638.4061)	638.406	5
Q8IY18_C881	Q8IY18	Structural maintenance of chromosomes protein 5	SMC5	ASC*FTGLNPTIVQEYTKR	1	6	3C(638.4061)	638.406	5
Q9Y4F5_C1570	Q9Y4F5	Centrosomal protein of 170 kDa protein B	CEP170B	ASC*GPPSLPDPTFLPDAER	1	5	3C(638.4061)	638.406	4
O14617_C574	O14617	AP-3 complex subunit delta-1	AP3D1	ASC*ILQLVK	1	9	3C(638.4061)	638.406	5
P09211_C48	P09211	Glutathione S-transferase P	GSTP1	ASC*LYGQLPK	1	20	3C(638.4061)	638.406	5
Q9Y6K9_C347	Q9Y6K9	NF-kappa-B essential modulator	IKBKG	ASC*QESAR	1	13	3C(638.4061)	638.406	5
Q9H1P3_C122	Q9H1P3	Oxysterol-binding protein-related protein 2	OSBPL2	ASC*QPQPLER	1	11	3C(638.4061)	638.406	5
O14654_C4	O14654	Insulin receptor substrate 4	IRS4	ASC*SFTR	1	5	3C(638.4061)	638.406	4
Q99767_C272	Q99767	Amyloid-beta A4 precursor protein-binding family A member 2	APBA2	ASC*SPSR	1	2	3C(638.4061)	638.406	1
P13807_C699	P13807	Glycogen [starch] synthase; muscle	GYS1	ASC*TSSTSGSK;ASC*TSSTSGSKR;RASC*TSSTSGSKR	3	23	3C(638.4061);4C(638.4061)	638.406	5
P48651_C4	P48651	Phosphatidylserine synthase 1	PTDSS1	ASC*VGSR	1	15	3C(638.4061)	638.406	5
Q86U44_C294	Q86U44	N6-adenosine-methyltransferase catalytic subunit	METTL3	ASDADRPC*R	1	6	8C(638.4061)	638.406	5
Q9HC36_C309	Q9HC36	rRNA methyltransferase 3; mitochondrial	MRM3	ASDHGWVC*DQR	1	4	8C(638.4061)	638.406	3
O00411_C925	O00411	DNA-directed RNA polymerase; mitochondrial	POLRMT	ASDPAAYVSHLPVHQDGSC*NGLQHYAALGR	1	4	19C(638.4061)	638.406	3
O14618_C12_C25	O14618	Copper chaperone for superoxide dismutase	CCS	ASDSGNQGTLC*TLEFAVQMTCQSC*VDAVR	1	3	11C(638.4061);24C(638.4061)	638.406	2
O14618_C22_C25	O14618	Copper chaperone for superoxide dismutase	CCS	ASDSGNQGTLCTLEFAVQMTC*QSC*VDAVRK	1	6	21C(638.4061);24C(638.4061)	638.406	4
Q14203_C888	Q14203	Dynactin subunit 1	DCTN1	ASEQIYGTPSSSPYEC*LR	1	6	16C(638.4061)	638.406	5
P56537_C15	P56537	Eukaryotic translation initiation factor 6	EIF6	ASFENNCEIGC*FAK	1	13	11C(638.4061)	638.406	3
Q9H019_C52	Q9H019	Mitochondrial fission regulator 1-like	MTFR1L	ASFETLPNISDLC*LR	1	6	13C(638.4061)	638.406	5
P52789_C628	P52789	Hexokinase-2	HK2	ASGC*EGEDVVTLLK	1	10	4C(638.4061)	638.406	5
Q9H6D7_C20_C7	Q9H6D7	HAUS augmin-like complex subunit 4	HAUS4	ASGDFC*SPGEGMEILQQVC*SK	1	13	19C(638.4061);6C(638.4061)	638.406	5
Q8TAF3_C342	Q8TAF3	WD repeat-containing protein 48	WDR48	ASGDYDNDC*TNPITPLCTQPDQVIK	1	20	9C(638.4061)	638.406	5
Q13596_C8	Q13596	Sorting nexin-1	SNX1	ASGGGGC*SASER	1	6	7C(638.4061)	638.406	5
Q92922_C761	Q92922	SWI/SNF complex subunit SMARCC1	SMARCC1	ASGKVDPTYGLESSC*IAGTGPDEPEKLEGAEEEK;VDPTYGLESSC*IAGTGPDEPEKLEGAEEEK;VDPTYGLESSC*IAGTGPDEPEKLEGAEEEKMEADPDGQQPEK	3	38	15C(638.4061);11C(638.4061)	638.406	5
Q9BWU0_C224	Q9BWU0	Kanadaptin	SLC4A1AP	ASGPDGEC*DSNGPGFYLYDLGSTHGTFLNK	1	8	8C(638.4061)	638.406	5
P04183_C206	P04183	Thymidine kinase; cytosolic	TK1	ASGQPAGPDNKENC*PVPGKPGEAVAAR;ENC*PVPGKPGEAVAAR	2	21	14C(638.4061);3C(638.4061)	638.406	5
Q9BZI7_C319	Q9BZI7	Regulator of nonsense transcripts 3B	UPF3B	ASGQSC*TLPK	1	20	6C(638.4061)	638.406	5
Q9NRF2_C111	Q9NRF2	SH2B adapter protein 1	SH2B1	ASGSLSPPILAPLSPGAEISPHDLSLESC*R	1	4	29C(638.4061)	638.406	2
Q96JK2_C812	Q96JK2	DDB1- and CUL4-associated factor 5	DCAF5	ASGSTLNSGSGNC*PR	1	4	13C(638.4061)	638.406	3
Q8TDN4_C469	Q8TDN4	CDK5 and ABL1 enzyme substrate 1	CABLES1	ASGTQGSLDTGSDLGDFMDYDPNLLDDPQWPC*GK	1	6	32C(638.4061)	638.406	3
P60981_C12	P60981	Destrin	DSTN	ASGVQVADEVC*R;ASGVQVADEVC*RIFYDMK;ASGVQVADEVC*RIFYDMKVR	3	15	11C(638.4061)	638.406	5
Q03701_C411	Q03701	CCAAT/enhancer-binding protein zeta	CEBPZ	ASHLLETLLC*K	1	13	10C(638.4061)	638.406	5
P82912_C112	P82912	28S ribosomal protein S11; mitochondrial	MRPS11	ASHNNTQIQVVSASNEPLAFASC*GTEGFR	1	26	23C(638.4061)	638.406	5
Q6UB35_C961	Q6UB35	Monofunctional C1-tetrahydrofolate synthase; mitochondrial	MTHFD1L	ASIGAGFIYPLVGTMSTMPGLPTRPC*FYDIDLDTETEQVK	1	39	26C(638.4061)	638.406	5
Q9NXE4_C164	Q9NXE4	Sphingomyelin phosphodiesterase 4	SMPD4	ASIQEC*ILPDSPLYHNK	1	5	6C(638.4061)	638.406	4
Q14204_C3389	Q14204	Cytoplasmic dynein 1 heavy chain 1	DYNC1H1	ASLAC*GPMVK	1	6	5C(638.4061)	638.406	5
P09874_C429	P09874	Poly [ADP-ribose] polymerase 1	PARP1	ASLC*ISTK;ASLC*ISTKK	2	16	4C(638.4061)	638.406	5
Q8WXH0_C1235	Q8WXH0	Nesprin-2	SYNE2	ASLLLC*GSDLPLHK	1	8	6C(638.4061)	638.406	5
P14866_C260_C261	P14866	Heterogeneous nuclear ribonucleoprotein L	HNRNPL	ASLNGADIYSGC*C*TLK;ASLNGADIYSGC*C*TLKIEYAKPTR	2	20	12C(638.4061);13C(638.4061)	638.406	5
Q8TF76_C219	Q8TF76	Serine/threonine-protein kinase haspin	HASPIN	ASLPC*SQEEATGGAK	1	5	5C(638.4061)	638.406	4
P46821_C190	P46821	Microtubule-associated protein 1B	MAP1B	ASLTLFC*PEEGDWK	1	11	7C(638.4061)	638.406	5
Q96N06_C101	Q96N06	Spermatogenesis-associated protein 33	SPATA33	ASNETLVSC*SSSGSDQQR	1	6	9C(638.4061)	638.406	4
Q8N5C6_C165	Q8N5C6	S1 RNA-binding domain-containing protein 1	SRBD1	ASNLEGESNSSETPSTSTVWGGTC*K	1	14	24C(638.4061)	638.406	5
Q5THK1_C1079	Q5THK1	Protein PRR14L	PRR14L	ASNLLDC*GAR	1	7	7C(638.4061)	638.406	5
Q9H329_C437	Q9H329	Band 4.1-like protein 4B	EPB41L4B	ASNPVIAAQLC*SK	1	5	11C(638.4061)	638.406	4
Q9H6Q4_C24	Q9H6Q4	Cytosolic Fe-S cluster assembly factor NARFL	NARFL	ASPFSGALQLTDLDDFIGPSQEC*IKPVKVEK;ASPFSGALQLTDLDDFIGPSQEC*IKPVK	2	9	23C(638.4061)	638.406	5
Q96JH8_C831_C849	Q96JH8	Ras-associating and dilute domain-containing protein	RADIL	ASPGSPGRPGSGASQPVC*PEGMHHVVLDGHLEAPSC*PLAPR	1	2	18C(638.4061);36C(638.4061)	638.406	1
Q8NDT2_C128	Q8NDT2	Putative RNA-binding protein 15B	RBM15B	ASPLPPPPPPPGAEPAC*PGSSAAAPEYK	1	20	17C(638.4061)	638.406	5
O60503_C19	O60503	Adenylate cyclase type 9	ADCY9	ASPPHQQLLHHHSTEVSC*DSSGDSNSVR	1	2	18C(638.4061)	638.406	1
Q5T481_C1099	Q5T481	RNA-binding protein 20	RBM20	ASPPIETDLQNQAC*QEVLTPENSR	1	10	14C(638.4061)	638.406	4
P25325_C7	P25325	3-mercaptopyruvate sulfurtransferase	MPST	ASPQLC*R	1	12	6C(638.4061)	638.406	5
Q8N5I9_C13	Q8N5I9	Uncharacterized protein C12orf45	C12orf45	ASPSC*SSPTR	1	3	5C(638.4061)	638.406	2
O15014_C1290	O15014	Zinc finger protein 609	ZNF609	ASPSVTC*K	1	7	7C(638.4061)	638.406	4
P49137_C114	P49137	MAP kinase-activated protein kinase 2	MAPKAPK2	ASQC*PHIVR	1	5	4C(638.4061)	638.406	4
Q9C073_C138	Q9C073	Protein FAM117A	FAM117A	ASSC*AHKR	1	5	4C(638.4061)	638.406	4
Q5VT52_C416	Q5VT52	Regulation of nuclear pre-mRNA domain-containing protein 2	RPRD2	ASSC*TPVPVTMTATPPLPKPVNTSLSPSPALALPNLANVDLAK	1	12	4C(638.4061)	638.406	5
Q14202_C953_C968	Q14202	Zinc finger MYM-type protein 3	ZMYM3	ASSDLC*DLVSNQSAEGLLEDC*DLFGPAR	1	2	21C(638.4061);6C(638.4061)	638.406	1
Q96BD8_C10	Q96BD8	Spindle and kinetochore-associated protein 1	SKA1	ASSDLEQLC*SHVNEK	1	12	9C(638.4061)	638.406	5
Q9H2G2_C358	Q9H2G2	STE20-like serine/threonine-protein kinase	SLK	ASSDLSIASSEEDKLSQNAC*ILESVSEK;ASSDLSIASSEEDKLSQNAC*ILESVSEKTER;RASSDLSIASSEEDKLSQNAC*ILESVSEK	3	31	20C(638.4061);21C(638.4061)	638.406	5
O60333_C1661	O60333	Kinesin-like protein KIF1B	KIF1B	ASSPC*PEFEQFQIVPAVETPYLAR	1	14	5C(638.4061)	638.406	5
P45954_C261	P45954	Short/branched chain specific acyl-CoA dehydrogenase; mitochondrial	ACADSB	ASSTC*PLTFENVKVPEANILGQIGHGYK	1	3	5C(638.4061)	638.406	2
Q71RC2_C599	Q71RC2	La-related protein 4	LARP4	ASTASPC*NNNINAATAVALQEPR	1	15	7C(638.4061)	638.406	5
Q86YS7_C831	Q86YS7	C2 domain-containing protein 5	C2CD5	ASTDNEELLQFPLELC*SDSLPSHPFPPAK	1	9	16C(638.4061)	638.406	4
Q13557_C7	Q13557	Calcium/calmodulin-dependent protein kinase type II subunit delta	CAMK2D	ASTTTC*TR	1	7	6C(638.4061)	638.406	4
Q9C0F1_C355	Q9C0F1	Centrosomal protein of 44 kDa	CEP44	ASTVNYC*GLNEISEETTIQK	1	6	7C(638.4061)	638.406	5
P31323_C116	P31323	cAMP-dependent protein kinase type II-beta regulatory subunit	PRKAR2B	ASVC*AEAYNPDEEEDDAESR	1	6	4C(638.4061)	638.406	5
Q8IWC1_C315	Q8IWC1	MAP7 domain-containing protein 3	MAP7D3	ASVDAPPQVNVEVFC*NTSMEASPK	1	11	15C(638.4061)	638.406	5
Q63HN8_C1748	Q63HN8	E3 ubiquitin-protein ligase RNF213	RNF213	ASVGC*GSEAAR	1	10	5C(638.4061)	638.406	5
P56134_C7	P56134	ATP synthase subunit f; mitochondrial	ATP5J2	ASVGEC*PAPVPVK;ASVGEC*PAPVPVKDKK;ASVGEC*PAPVPVKDK	3	23	6C(638.4061)	638.406	5
O60701_C276	O60701	UDP-glucose 6-dehydrogenase	UGDH	ASVGFGGSC*FQK	1	10	9C(638.4061)	638.406	5
Q8NI27_C1111	Q8NI27	THO complex subunit 2	THOC2	ASVHC*LETGEYTHIR	1	7	5C(638.4061)	638.406	5
P05386_C9	P05386	60S acidic ribosomal protein P1	RPLP1	ASVSELAC*IYSALILHDDEVTVTEDK;ASVSELAC*IYSALILHDDEVTVTEDKINALIK	2	5	8C(638.4061)	638.406	4
Q93008_C842	Q93008	Probable ubiquitin carboxyl-terminal hydrolase FAF-X	USP9X	ASYDTLCVLDGDKDSVNC*AR	1	26	18C(638.4061)	638.406	5
Q9P0P0_C10	Q9P0P0	E3 ubiquitin-protein ligase RNF181	RNF181	ASYFDEHDC*EPSDPEQETR	1	20	9C(638.4061)	638.406	5
Q7L014_C646	Q7L014	Probable ATP-dependent RNA helicase DDX46	DDX46	ASYPC*MSLHGGIDQYDR	1	8	5C(638.4061)	638.406	5
Q96SB4_C647	Q96SB4	SRSF protein kinase 1	SRPK1	ATAAEC*LR	1	4	6C(638.4061)	638.406	3
Q8IY26_C55	Q8IY26	Phospholipid phosphatase 6	PLPP6	ATAVDPTC*AR	1	8	8C(638.4061)	638.406	3
Q9BTX1_C9	Q9BTX1	Nucleoporin NDC1	NDC1	ATAVSRPC*AGR	1	7	8C(638.4061)	638.406	5
Q9NUQ8_C4	Q9NUQ8	ATP-binding cassette sub-family F member 3	ABCF3	ATC*AEILR	1	11	3C(638.4061)	638.406	5
P21333_C2543	P21333	Filamin-A	FLNA	ATC*APQHGAPGPGPADASK	1	22	3C(638.4061)	638.406	5
Q99661_C344	Q99661	Kinesin-like protein KIF2C	KIF2C	ATC*FAYGQTGSGK	1	5	3C(638.4061)	638.406	4
P38432_C170	P38432	Coilin	COIL	ATC*GTVGDDNEEAK;ATC*GTVGDDNEEAKR	2	18	3C(638.4061)	638.406	5
Q9HC98_C64	Q9HC98	Serine/threonine-protein kinase Nek6	NEK6	ATC*LLDR;ATC*LLDRK	2	3	3C(638.4061)	638.406	2
Q8IZD4_C240	Q8IZD4	mRNA-decapping enzyme 1B	DCP1B	ATC*QETVEPPQTLHQQQQQQQQQQEK;ATC*QETVEPPQTLHQQQQQQQQQQEKLPIR	2	9	3C(638.4061)	638.406	4
Q7Z434_C46	Q7Z434	Mitochondrial antiviral-signaling protein	MAVS	ATC*TLSGNR	1	4	3C(638.4061)	638.406	3
P50851_C431	P50851	Lipopolysaccharide-responsive and beige-like anchor protein	LRBA	ATDAQLC*LESSPK	1	2	7C(638.4061)	638.406	1
Q8WTW3_C87	Q8WTW3	Conserved oligomeric Golgi complex subunit 1	COG1	ATDQYC*AR	1	7	6C(638.4061)	638.406	4
Q9BUK6_C46	Q9BUK6	Protein misato homolog 1	MSTO1	ATDSKEPPGELC*PDVLYR;EPPGELC*PDVLYR	2	17	12C(638.4061);7C(638.4061)	638.406	5
Q96F86_C14	Q96F86	Enhancer of mRNA-decapping protein 3	EDC3	ATDWLGSIVSINC*GDSLGVYQGR	1	2	13C(638.4061)	638.406	1
Q9NVG8_C145	Q9NVG8	TBC1 domain family member 13	TBC1D13	ATDYPC*LLILDPQNEFETLR;ATDYPC*LLILDPQNEFETLRK	2	28	6C(638.4061)	638.406	5
Q5M775_C578	Q5M775	Cytospin-B	SPECC1	ATEASAVEQTAESC*EVQEMLK	1	6	14C(638.4061)	638.406	5
Q9NYK5_C335	Q9NYK5	39S ribosomal protein L39; mitochondrial	MRPL39	ATEEC*TST	1	12	5C(638.4061)	638.406	5
Q9UHF7_C174	Q9UHF7	Zinc finger transcription factor Trps1	TRPS1	ATEETGQAQSGQANC*QGLSPVSVASK	1	11	15C(638.4061)	638.406	4
Q99436_C74	Q99436	Proteasome subunit beta type-7	PSMB7	ATEGMVVADKNC*SK	1	7	12C(638.4061)	638.406	5
Q9NRG0_C55	Q9NRG0	Chromatin accessibility complex protein 1	CHRAC1	ATELFVQC*LATYSYR	1	7	8C(638.4061)	638.406	5
Q96BW1_C13_C7	Q96BW1	Uracil phosphoribosyltransferase homolog	UPRT	ATELQC*PDSMPC*HNQQVNSASTPSPEQLRPGDLILDHAGGNR	1	2	12C(638.4061);6C(638.4061)	638.406	1
Q14966_C879	Q14966	Zinc finger protein 638	ZNF638	ATENC*AK	1	11	5C(638.4061)	638.406	5
P33121_C311	P33121	Long-chain-fatty-acid--CoA ligase 1	ACSL1	ATENTVNPC*PDDTLISFLPLAHMFER	1	3	9C(638.4061)	638.406	2
Q14789_C1285	Q14789	Golgin subfamily B member 1	GOLGB1	ATEQHHTQPVLESNLC*PDWPSHSEDASALQGGTSVAQIK	1	14	16C(638.4061)	638.406	5
Q8WY36_C870	Q8WY36	HMG box transcription factor BBX	BBX	ATETDC*NDK	1	4	6C(638.4061)	638.406	3
Q2PPJ7_C739	Q2PPJ7	Ral GTPase-activating protein subunit alpha-2	RALGAPA2	ATEVEEC*QQSENAPAAGSGHLTVGQQQQVLR	1	6	7C(638.4061)	638.406	4
O95478_C193	O95478	Ribosome biogenesis protein NSA2 homolog	NSA2	ATFC*LPILGVK	1	4	4C(638.4061)	638.406	3
O75521_C282	O75521	Enoyl-CoA delta isomerase 2; mitochondrial	ECI2	ATFHTPFSHLGQSPEGC*SSYTFPK	1	5	17C(638.4061)	638.406	3
Q8N3X1_C108	Q8N3X1	Formin-binding protein 4	FNBP4	ATGGLC*LLGAYADSDDDDNDVSEK	1	7	6C(638.4061)	638.406	5
Q9HA64_C24	Q9HA64	Ketosamine-3-kinase	FN3KRP	ATGHSGGGC*ISQGR	1	19	9C(638.4061)	638.406	5
Q13952_C345	Q13952	Nuclear transcription factor Y subunit gamma	NFYC	ATGNSTPC*TSSLPTTHPPSHR	1	4	8C(638.4061)	638.406	3
O00566_C27	O00566	U3 small nucleolar ribonucleoprotein protein MPP10	MPHOSPH10	ATGRPEC*FLTIQEGLASK	1	10	7C(638.4061)	638.406	5
Q13586_C49	Q13586	Stromal interaction molecule 1	STIM1	ATGTSSGANSEESTAAEFC*R	1	17	19C(638.4061)	638.406	5
P45880_C8	P45880	Voltage-dependent anion-selective channel protein 2	VDAC2	ATHGQTC*AR	1	13	7C(638.4061)	638.406	5
P45880_C13_C8	P45880	Voltage-dependent anion-selective channel protein 2	VDAC2	ATHGQTC*ARPMC*IPPSYADLGK	1	222	12C(638.4061);7C(638.4061)	638.406	5
Q96AG4_C48	Q96AG4	Leucine-rich repeat-containing protein 59	LRRC59	ATILDLSC*NK	1	20	8C(638.4061)	638.406	5
Q9NZ09_C243	Q9NZ09	Ubiquitin-associated protein 1	UBAP1	ATLDFKPLHKPNGFITLPQLGNC*EK	1	8	23C(638.4061)	638.406	5
Q99661_C245	Q99661	Kinesin-like protein KIF2C	KIF2C	ATLEC*HPLTMTDPIEEHR	1	23	5C(638.4061)	638.406	5
Q9P2E3_C1822	Q9P2E3	NFX1-type zinc finger-containing protein 1	ZNFX1	ATLPC*SGLGISEEER	1	9	5C(638.4061)	638.406	5
Q92797_C969	Q92797	Symplekin	SYMPK	ATNLC*FAER	1	8	5C(638.4061)	638.406	5
O60264_C165	O60264	SWI/SNF-related matrix-associated actin-dependent regulator of chromatin subfamily A member 5	SMARCA5	ATNVC*TR	1	15	5C(638.4061)	638.406	5
Q14686_C1748	Q14686	Nuclear receptor coactivator 6	NCOA6	ATPVQLPSPPC*TSSPVVPSHPPVQQVK	1	7	11C(638.4061)	638.406	5
Q9HAV7_C124	Q9HAV7	GrpE protein homolog 1; mitochondrial	GRPEL1	ATQC*VPK;ATQC*VPKEEIK;ATQC*VPKEEIKDDNPHLK	3	58	4C(638.4061)	638.406	5
Q86VQ1_C207	Q86VQ1	Glucocorticoid-induced transcript 1 protein	GLCCI1	ATQTPSC*WAEEGAEKR	1	10	7C(638.4061)	638.406	5
Q9HCM3_C1748	Q9HCM3	UPF0606 protein KIAA1549	KIAA1549	ATQWGSFYSPAQTANNPC*SR	1	5	18C(638.4061)	638.406	3
Q9UPQ3_C417	Q9UPQ3	Arf-GAP with GTPase; ANK repeat and PH domain-containing protein 1	AGAP1	ATSAC*APISSPK	1	6	5C(638.4061)	638.406	5
Q14980_C2009	Q14980	Nuclear mitotic apparatus protein 1	NUMA1	ATSC*FPRPMTPR;KATSC*FPRPMTPR;ATSC*FPR	3	21	4C(638.4061);5C(638.4061)	638.406	5
Q5VZL5_C959	Q5VZL5	Zinc finger MYM-type protein 4	ZMYM4	ATSC*KPHTQNK	1	6	4C(638.4061)	638.406	5
Q8IWJ2_C316	Q8IWJ2	GRIP and coiled-coil domain-containing protein 2	GCC2	ATSNANQDNQIC*SILLQENTFVEQVVNEK;KATSNANQDNQIC*SILLQENTFVEQVVNEK	2	10	12C(638.4061);13C(638.4061)	638.406	4
P23378_C382	P23378	Glycine dehydrogenase (decarboxylating); mitochondrial	GLDC	ATSNIC*TAQALLANMAAMFAIYHGSHGLEHIAR;DKATSNIC*TAQALLANMAAMFAIYHGSHGLEHIAR	2	10	6C(638.4061);8C(638.4061)	638.406	4
P30622_C150	P30622	CAP-Gly domain-containing linker protein 1	CLIP1	ATSPLC*TSTASMVSSSPSTPSNIPQKPSQPAAK	1	5	6C(638.4061)	638.406	4
Q96G74_C519	Q96G74	OTU domain-containing protein 5	OTUD5	ATSPLVSLYPALEC*R	1	6	14C(638.4061)	638.406	4
Q13555_C7	Q13555	Calcium/calmodulin-dependent protein kinase type II subunit gamma	CAMK2G	ATTATC*TR	1	9	6C(638.4061)	638.406	5
Q9BWD1_C65	Q9BWD1	Acetyl-CoA acetyltransferase; cytosolic	ACAT2	ATVAPEDVSEVIFGHVLAAGC*GQNPVR	1	29	21C(638.4061)	638.406	5
Q9NUE0_C156	Q9NUE0	Palmitoyltransferase ZDHHC18	ZDHHC18	ATVC*EAAALEK	1	7	4C(638.4061)	638.406	4
O75534_C680	O75534	Cold shock domain-containing protein E1	CSDE1	ATVEC*VK;ATVEC*VKDQFGFINYEVGDSK;ATVEC*VKDQFGFINYEVGDSKK;RATVEC*VKDQFGFINYEVGDSK	4	28	5C(638.4061);6C(638.4061)	638.406	5
Q53H12_C72	Q53H12	Acylglycerol kinase; mitochondrial	AGK	ATVFLNPAAC*K	1	6	10C(638.4061)	638.406	5
P38398_C197	P38398	Breast cancer type 1 susceptibility protein	BRCA1	ATYC*SVGDQELLQITPQGTR	1	4	4C(638.4061)	638.406	3
P62851_C59	P62851	40S ribosomal protein S25	RPS25	ATYDKLC*K;LNNLVLFDKATYDKLC*K	2	14	7C(638.4061);16C(638.4061)	638.406	5
Q9Y490_C2196	Q9Y490	Talin-1	TLN1	AVAAGNSC*R	1	4	8C(638.4061)	638.406	3
Q9H8W3_C192	Q9H8W3	Protein FAM204A	FAM204A	AVAC*HNFVK	1	6	4C(638.4061)	638.406	5
Q92797_C578	Q92797	Symplekin	SYMPK	AVAC*SGAAQVR	1	11	4C(638.4061)	638.406	5
Q93008_C1174_C1212	Q93008	Probable ubiquitin carboxyl-terminal hydrolase FAF-X	USP9X	AVAEAC*QPGVEGVNPMTQINQVTHDQAVVLQSALQSIPNPSSEC*MLR	1	71	44C(638.4061);6C(638.4061)	638.406	5
O94906_C604	O94906	Pre-mRNA-processing factor 6	PRPF6	AVAHC*PK	1	5	5C(638.4061)	638.406	4
P62195_C209	P62195	26S proteasome regulatory subunit 8	PSMC5	AVAHHTDC*TFIR	1	4	8C(638.4061)	638.406	3
P11387_C630	P11387	DNA topoisomerase 1	TOP1	AVAILC*NHQR	1	11	6C(638.4061)	638.406	4
Q6P1R4_C213	Q6P1R4	tRNA-dihydrouridine(16/17) synthase [NAD(P)(+)]-like	DUS1L	AVAIPVFANGNIQC*LQDVER;KAVAIPVFANGNIQC*LQDVER	2	12	14C(638.4061);15C(638.4061)	638.406	5
Q8IZ69_C580	Q8IZ69	tRNA (uracil-5-)-methyltransferase homolog A	TRMT2A	AVAVDLFPQTPHC*EMLILFER	1	7	13C(638.4061)	638.406	5
Q13409_C460	Q13409	Cytoplasmic dynein 1 intermediate chain 2	DYNC1I2	AVAVTSMSFPVGDVNNFVVGSEEGSVYTAC*R	1	6	30C(638.4061)	638.406	5
Q8TC41_C286	Q8TC41	Probable E3 ubiquitin-protein ligase RNF217	RNF217	AVCEEC*LK	1	3	6C(638.4061)	638.406	2
Q9NR09_C2910	Q9NR09	Baculoviral IAP repeat-containing protein 6	BIRC6	AVC*GEMTR	1	3	3C(638.4061)	638.406	2
Q6P2P2_C175	Q6P2P2	Protein arginine N-methyltransferase 9	PRMT9	AVC*LGSK	1	4	3C(638.4061)	638.406	3
Q71U36_C376	Q71U36	Tubulin alpha-1A chain	TUBA1A	AVC*MLSNTTAIAEAWAR;AVC*MLSNTTAIAEAWARLDHKFDLMYAK	2	282	3C(638.4061)	638.406	5
Q9BQE3_C376	Q9BQE3	Tubulin alpha-1C chain	TUBA1C	AVC*MLSNTTAVAEAWAR	1	44	3C(638.4061)	638.406	5
O76021_C47	O76021	Ribosomal L1 domain-containing protein 1	RSL1D1	AVDALLTHC*K;KAVDALLTHC*K	2	18	9C(638.4061);10C(638.4061)	638.406	5
O14757_C48	O14757	Serine/threonine-protein kinase Chk1	CHEK1	AVDC*PENIKK;AVDC*PENIK	2	7	4C(638.4061)	638.406	5
O43823_C631	O43823	A-kinase anchor protein 8	AKAP8	AVDGEGAPAPESSGEPAEDEGPTDTAEAGSDPQAEQLLEEQVPC*GTAHEK	1	11	44C(638.4061)	638.406	4
O15541_C15	O15541	RING finger protein 113A	RNF113A	AVDQVC*TFLFK;AVDQVC*TFLFKKPGR	2	12	6C(638.4061)	638.406	5
P57737_C363	P57737	Coronin-7	CORO7	AVEFHEDLFPDTAGC*VPATDPHSWWAGDNQQVQK	1	2	15C(638.4061)	638.406	1
Q96RG2_C991	Q96RG2	PAS domain-containing serine/threonine-protein kinase	PASK	AVELEGLAAC*EGEYSQK	1	6	10C(638.4061)	638.406	5
P51530_C415	P51530	DNA replication ATP-dependent helicase/nuclease DNA2	DNA2	AVEQQMDC*SSVPIVMLPK	1	6	8C(638.4061)	638.406	5
P45985_C379	P45985	Dual specificity mitogen-activated protein kinase kinase 4	MAP2K4	AVEVAC*YVCK	1	3	6C(638.4061)	638.406	2
O43156_C18	O43156	TELO2-interacting protein 1 homolog	TTI1	AVFDTPEEAFGVLRPVC*VQLTK	1	11	17C(638.4061)	638.406	5
Q96P48_C900	Q96P48	Arf-GAP with Rho-GAP domain; ANK repeat and PH domain-containing protein 1	ARAP1	AVFPEGPC*EEPLQLR	1	6	8C(638.4061)	638.406	5
Q53EL6_C275	Q53EL6	Programmed cell death protein 4	PDCD4	AVGDGILC*NTYIDSYK;AVGDGILC*NTYIDSYKGTVDCVQAR	2	10	8C(638.4061)	638.406	5
Q53EL6_C275_C288	Q53EL6	Programmed cell death protein 4	PDCD4	AVGDGILC*NTYIDSYKGTVDC*VQAR	1	8	21C(638.4061);8C(638.4061)	638.406	4
P13797_C167	P13797	Plastin-3	PLS3	AVGDGIVLC*K	1	11	9C(638.4061)	638.406	5
Q8WV99_C84	Q8WV99	AN1-type zinc finger protein 2B	ZFAND2B	AVGEHIDRDC*RSDPAQQK	1	3	10C(638.4061)	638.406	2
Q5VT97_C879	Q5VT97	Rho GTPase-activating protein SYDE2	SYDE2	AVGLC*ENQYPDINVITGVLK	1	5	5C(638.4061)	638.406	4
P06400_C438	P06400	Retinoblastoma-associated protein	RB1	AVGQGC*VEIGSQR	1	8	6C(638.4061)	638.406	5
Q7Z3B4_C180	Q7Z3B4	Nucleoporin p54	NUP54	AVGYSC*MPSNKDEDGLVVLVFNK;AVGYSC*MPSNKDEDGLVVLVFNKK	2	26	6C(638.4061)	638.406	5
Q9Y5Y2_C72	Q9Y5Y2	Cytosolic Fe-S cluster assembly factor NUBP2	NUBP2	AVHQC*DR	1	12	5C(638.4061)	638.406	5
Q9HC35_C82	Q9HC35	Echinoderm microtubule-associated protein-like 4	EML4	AVIPMSC*ITNGSGANR;AVIPMSC*ITNGSGANRKPSHTSAVSIAGK	2	27	7C(638.4061)	638.406	5
P42694_C100_C101	P42694	Probable helicase with zinc finger domain	HELZ	AVLC*C*MQLK	1	2	4C(638.4061);5C(638.4061)	638.406	1
P63000_C178	P63000	Ras-related C3 botulinum toxin substrate 1	RAC1	AVLC*PPPVK;AVLC*PPPVKK	2	42	4C(638.4061)	638.406	5
Q8IXI2_C175	Q8IXI2	Mitochondrial Rho GTPase 1	RHOT1	AVLHPTGPLYC*PEEK	1	6	11C(638.4061)	638.406	5
Q8NCE2_C589	Q8NCE2	Myotubularin-related protein 14	MTMR14	AVLHTDSSLPFSFPDELPNSC*LLAALSDR;AVLHTDSSLPFSFPDELPNSC*LLAALSDRETR	2	6	21C(638.4061)	638.406	4
Q9Y4R8_C367	Q9Y4R8	Telomere length regulation protein TEL2 homolog	TELO2	AVLIC*LAQLGEPELR	1	6	5C(638.4061)	638.406	5
Q14671_C1102	Q14671	Pumilio homolog 1	PUM1	AVLIDEVC*TMNDGPHSALYTMMK	1	4	8C(638.4061)	638.406	3
Q27J81_C332	Q27J81	Inverted formin-2	INF2	AVLLASDAQEC*TLEEVVER	1	6	11C(638.4061)	638.406	5
Q53EQ6_C362	Q53EQ6	Tigger transposable element-derived protein 5	TIGD5	AVLLVAHPPC*PSPAASMPALDSEDAPVR	1	3	10C(638.4061)	638.406	2
Q92878_C157	Q92878	DNA repair protein RAD50	RAD50	AVLNNVIFC*HQEDSNWPLSEGK	1	10	9C(638.4061)	638.406	4
Q7Z333_C1915	Q7Z333	Probable helicase senataxin	SETX	AVLNPNPMDFC*TK	1	6	11C(638.4061)	638.406	5
Q96N67_C2125	Q96N67	Dedicator of cytokinesis protein 7	DOCK7	AVLPVTC*HR	1	10	7C(638.4061)	638.406	5
Q9BPX3_C202	Q9BPX3	Condensin complex subunit 3	NCAPG	AVLSC*IAPSAK	1	6	5C(638.4061)	638.406	4
Q9UNI6_C115	Q9UNI6	Dual specificity protein phosphatase 12	DUSP12	AVLVHC*HAGVSR	1	6	6C(638.4061)	638.406	4
Q9HAV4_C1131	Q9HAV4	Exportin-5	XPO5	AVMEQIPEIQKDSLDQFDC*K;DSLDQFDC*K	2	65	19C(638.4061);8C(638.4061)	638.406	5
Q8WY54_C525	Q8WY54	Protein phosphatase 1E	PPM1E	AVNVSEESDWTENSFQGGQEDGGDDKENHGEC*K	1	8	32C(638.4061)	638.406	4
Q96J01_C25	Q96J01	THO complex subunit 3	THOC3	AVPAAAMGPSALGQSGPGSMAPWC*SVSSGPSR	1	49	24C(638.4061)	638.406	5
Q9BYP7_C991	Q9BYP7	Serine/threonine-protein kinase WNK3	WNK3	AVPAEC*EGLTK	1	5	6C(638.4061)	638.406	4
Q8N9Q2_C6	Q8N9Q2	Protein SREK1IP1	SREK1IP1	AVPGC*NK;AVPGC*NKDSVR	2	5	5C(638.4061)	638.406	4
Q5BKX5_C271	Q5BKX5	UPF0692 protein C19orf54	C19orf54	AVPSLGYTEDPELPGLFHPVLGTPC*QPPSLPEEGSPGAVYLLSK	1	5	25C(638.4061)	638.406	4
P22570_C353	P22570	NADPH:adrenodoxin oxidoreductase; mitochondrial	FDXR	AVPTGDMEDLPC*GLVLSSIGYK	1	6	12C(638.4061)	638.406	5
Q5T4S7_C2554	Q5T4S7	E3 ubiquitin-protein ligase UBR4	UBR4	AVQC*LNTSSK	1	19	4C(638.4061)	638.406	5
Q15020_C537	Q15020	Squamous cell carcinoma antigen recognized by T-cells 3	SART3	AVQC*TSDYPEHVCEVLLTMER	1	15	4C(638.4061)	638.406	4
Q9P258_C428	Q9P258	Protein RCC2	RCC2	AVQDLC*GWR	1	27	6C(638.4061)	638.406	5
Q9H8H2_C464	Q9H8H2	Probable ATP-dependent RNA helicase DDX31	DDX31	AVQEVC*PPPAGDKLDSFAIPESLK	1	5	6C(638.4061)	638.406	4
Q96EK5_C371	Q96EK5	KIF1-binding protein	KIF1BP	AVQFGTGELC*DAISAVEEK	1	16	10C(638.4061)	638.406	5
P21359_C454	P21359	Neurofibromin	NF1	AVQGC*GAHPAIR	1	8	5C(638.4061)	638.406	5
P53396_C519	P53396	ATP-citrate synthase	ACLY	AVQGMLDFDYVC*SR	1	5	12C(638.4061)	638.406	4
Q9BZH6_C1029	Q9BZH6	WD repeat-containing protein 11	WDR11	AVQLLLETSADNQHYYC*DSLK	1	9	17C(638.4061)	638.406	4
Q12830_C940	Q12830	Nucleosome-remodeling factor subunit BPTF	BPTF	AVQMC*SKPR	1	6	5C(638.4061)	638.406	5
Q9UBW7_C1066	Q9UBW7	Zinc finger MYM-type protein 2	ZMYM2	AVSGYQSHDDSSDNSEC*SFPFK	1	8	17C(638.4061)	638.406	3
Q6PJG2_C442	Q6PJG2	ELM2 and SANT domain-containing protein 1	ELMSAN1	AVSTGDC*GQVLR	1	8	7C(638.4061)	638.406	5
P52209_C422	P52209	6-phosphogluconate dehydrogenase; decarboxylating	PGD	AVSTGVQAGIPMPC*FTTALSFYDGYR;AVSTGVQAGIPMPC*FTTALSFYDGYRHEMLPASLIQAQR	2	25	14C(638.4061)	638.406	5
Q12802_C934	Q12802	A-kinase anchor protein 13	AKAP13	AVTC*SSIK;AVTC*SSIKENALSSGTLQEEQR	2	10	4C(638.4061)	638.406	4
Q9Y490_C1353	Q9Y490	Talin-1	TLN1	AVTDSINQLITMC*TQQAPGQK;AVTDSINQLITMC*TQQAPGQKECDNALR;AVTDSINQLITMC*TQQAPGQKECDNALRELETVR	3	25	13C(638.4061)	638.406	5
P28331_C727	P28331	NADH-ubiquinone oxidoreductase 75 kDa subunit; mitochondrial	NDUFS1	AVTEGAQAVEEPSIC*	1	6	15C(638.4061)	638.406	5
Q15047_C92	Q15047	Histone-lysine N-methyltransferase SETDB1	SETDB1	AVTNC*ESLVK	1	2	5C(638.4061)	638.406	1
Q5TA50_C163	Q5TA50	Ceramide-1-phosphate transfer protein	CPTP	AVTVAFC*TLPTR	1	6	7C(638.4061)	638.406	5
Q00610_C666	Q00610	Clathrin heavy chain 1	CLTC	AVVHTHLLNPEWLVNYFGSLSVEDSLEC*LR	1	2	28C(638.4061)	638.406	1
Q00839_C607	Q00839	Heterogeneous nuclear ribonucleoprotein U	HNRNPU	AVVVC*PK;AVVVC*PKDEDYK;AVVVC*PKDEDYKQR;KAVVVC*PK;KAVVVC*PKDEDYK	5	75	5C(638.4061);6C(638.4061)	638.406	5
Q86V21_C487_C493	Q86V21	Acetoacetyl-CoA synthetase	AACS	AVWGESGELVC*TKPIPC*QPTHFWNDENGNK	1	4	11C(638.4061);17C(638.4061)	638.406	1
P49588_C671	P49588	Alanine--tRNA ligase; cytoplasmic	AARS	AVYTQDC*PLAAAK	1	11	7C(638.4061)	638.406	5
Q9BW83_C149	Q9BW83	Intraflagellar transport protein 27 homolog	IFT27	AWALGQGLEC*FETSVK	1	5	10C(638.4061)	638.406	4
Q8N0W3_C484	Q8N0W3	L-fucose kinase	FUK	AWDLWDPETLPAEYC*LPSAR	1	9	15C(638.4061)	638.406	5
P53621_C245	P53621	Coatomer subunit alpha	COPA	AWEVDTC*R	1	8	7C(638.4061)	638.406	4
P41229_C1047	P41229	Lysine-specific demethylase 5C	KDM5C	AWIADVDEIQNGDHYPC*LDDLEGLVAVGR	1	15	17C(638.4061)	638.406	5
Q8IX01_C540	Q8IX01	SURP and G-patch domain-containing protein 2	SUGP2	AWLVSSGC*PLQVK	1	5	8C(638.4061)	638.406	4
P48739_C94	P48739	Phosphatidylinositol transfer protein beta isoform	PITPNB	AWNAYPYC*R	1	5	8C(638.4061)	638.406	4
P51610_C352_C353	P51610	Host cell factor 1	HCFC1	AWNNQVC*C*K;KAWNNQVC*C*K	2	7	7C(638.4061);8C(638.4061);9C(638.4061)	638.406	5
Q9BRF8_C54	Q9BRF8	Serine/threonine-protein phosphatase CPPED1	CPPED1	AWSTGDC*DNGGDEWEQEIR	1	5	7C(638.4061)	638.406	4
Q5VVJ2_C200	Q5VVJ2	Histone H2A deubiquitinase MYSM1	MYSM1	AWTPSC*LR	1	7	6C(638.4061)	638.406	5
Q9ULU4_C321	Q9ULU4	Protein kinase C-binding protein 1	ZMYND8	AWVPINNC*YLMSK	1	2	8C(638.4061)	638.406	1
P43487_C132	P43487	Ran-specific GTPase-activating protein	RANBP1	AWVWNTHADFADEC*PKPELLAIR	1	111	14C(638.4061)	638.406	5
Q15654_C328	Q15654	Thyroid receptor-interacting protein 6	TRIP6	AYC*EGCYVATLEK	1	4	3C(638.4061)	638.406	3
Q9Y2Z0_C62	Q9Y2Z0	Protein SGT1 homolog	SUGT1	AYCHILLGNYC*VAVADAK;AYCHILLGNYC*VAVADAKK;ALEQKPDDAQYYCQRAYCHILLGNYC*VAVADAK	3	17	11C(638.4061);26C(638.4061)	638.406	5
Q02880_C271	Q02880	DNA topoisomerase 2-beta	TOP2B	AYDLAGSC*R	1	10	8C(638.4061)	638.406	5
P31948_C62	P31948	Stress-induced-phosphoprotein 1	STIP1	AYEDGC*K	1	12	6C(638.4061)	638.406	5
P53701_C66	P53701	Cytochrome c-type heme lyase	HCCS	AYEYVEC*PIR	1	13	7C(638.4061)	638.406	5
P49207_C83	P49207	60S ribosomal protein L34	RPL34	AYGGSMC*AK;HVSRAYGGSMC*AK	2	57	7C(638.4061);11C(638.4061)	638.406	5
Q71U36_C295	Q71U36	Tubulin alpha-1A chain	TUBA1A	AYHEQLSVAEITNAC*FEPANQMVK;IHFPLATYAPVISAEKAYHEQLSVAEITNAC*FEPANQMVK	2	1256	15C(638.4061);31C(638.4061)	638.406	5
Q71U36_C295_C305	Q71U36	Tubulin alpha-1A chain	TUBA1A	AYHEQLSVAEITNAC*FEPANQMVKC*DPR	1	16	15C(638.4061);25C(638.4061)	638.406	4
Q9BQE3_C295	Q9BQE3	Tubulin alpha-1C chain	TUBA1C	AYHEQLTVAEITNAC*FEPANQMVK;IHFPLATYAPVISAEKAYHEQLTVAEITNAC*FEPANQMVK	2	406	15C(638.4061);31C(638.4061)	638.406	5
Q14839_C396	Q14839	Chromodomain-helicase-DNA-binding protein 4	CHD4	AYHMVC*LDPDMEKAPEGK	1	9	6C(638.4061)	638.406	5
P41229_C618	P41229	Lysine-specific demethylase 5C	KDM5C	AYHSGFNQGYNFAEAVNFC*TADWLPAGR	1	2	19C(638.4061)	638.406	1
Q9H845_C613	Q9H845	Acyl-CoA dehydrogenase family member 9; mitochondrial	ACAD9	AYIC*AHPLDR	1	6	4C(638.4061)	638.406	5
P10321_C188	P10321	HLA class I histocompatibility antigen; Cw-7 alpha chain	HLA-C	AYLEGTC*VEWLR;AYLEGTC*VEWLRR	2	9	7C(638.4061)	638.406	5
Q9BTC0_C1079	Q9BTC0	Death-inducer obliterator 1	DIDO1	AYPVSGC*FDYLSEDLPDTIHIGGR	1	10	7C(638.4061)	638.406	5
O75717_C60	O75717	WD repeat and HMG-box DNA-binding protein 1	WDHD1	AYSC*ALK	1	6	4C(638.4061)	638.406	4
O43414_C285	O43414	ERI1 exoribonuclease 3	ERI3	AYSFAMGC*WPK	1	7	8C(638.4061)	638.406	5
P51812_C229	P51812	Ribosomal protein S6 kinase alpha-3	RPS6KA3	AYSFC*GTVEYMAPEVVNR;AYSFC*GTVEYMAPEVVNRR	2	18	5C(638.4061)	638.406	5
O15090_C1291	O15090	Zinc finger protein 536	ZNF536	AYSSDGLAAFNGLASSTANSGC*IK	1	4	22C(638.4061)	638.406	3
Q8N2K0_C15_C34	Q8N2K0	Monoacylglycerol lipase ABHD12	ABHD12	C*AAAGSSSSGSAAAALDADC*R	1	7	1C(638.4061);20C(638.4061)	638.406	5
Q15345_C297	Q15345	Leucine-rich repeat-containing protein 41	LRRC41	C*AAALMASR;C*AAALMASRR	2	12	1C(638.4061)	638.406	5
Q8N2K0_C52	Q8N2K0	Monoacylglycerol lipase ABHD12	ABHD12	C*AADAGMK;C*AADAGMKR	2	14	1C(638.4061)	638.406	5
Q96L58_C32	Q96L58	Beta-1;3-galactosyltransferase 6	B3GALT6	C*AAEPGDPR	1	6	1C(638.4061)	638.406	5
Q9C0C2_C136	Q9C0C2	182 kDa tankyrase-1-binding protein	TNKS1BP1	C*AAPGGVR	1	20	1C(638.4061)	638.406	5
Q8N5C6_C120	Q8N5C6	S1 RNA-binding domain-containing protein 1	SRBD1	C*AAQPHTVR	1	6	1C(638.4061)	638.406	5
O75152_C636	O75152	Zinc finger CCCH domain-containing protein 11A	ZC3H11A	C*AAQTLEK;C*AAQTLEKR	2	19	1C(638.4061)	638.406	5
Q15464_C224	Q15464	SH2 domain-containing adapter protein B	SHB	C*AASAAEESGAGKK;C*AASAAEESGAGK	2	7	1C(638.4061)	638.406	5
Q13506_C130_C135	Q13506	NGFI-A-binding protein 1	NAB1	C*AATTC*VQSLGQGK	1	6	1C(638.4061);6C(638.4061)	638.406	4
Q15020_C670	Q15020	Squamous cell carcinoma antigen recognized by T-cells 3	SART3	C*AAVDVEPPSK;C*AAVDVEPPSKQK	2	18	1C(638.4061)	638.406	5
Q16643_C96	Q16643	Drebrin	DBN1	C*ACASHVAK;KC*ACASHVAK	2	27	1C(638.4061);2C(638.4061)	638.406	5
O95376_C280	O95376	E3 ubiquitin-protein ligase ARIH2	ARIH2	C*ADDSETANYISAHTK	1	6	1C(638.4061)	638.406	5
Q9P2F8_C1559	Q9P2F8	Signal-induced proliferation-associated 1-like protein 2	SIPA1L2	C*ADPGLMPLPDTATGLDWTHLVDAAR	1	8	1C(638.4061)	638.406	5
P49815_C414	P49815	Tuberin	TSC2	C*ADQRPESSLLNLISYR	1	11	1C(638.4061)	638.406	5
P16885_C624	P16885	1-phosphatidylinositol 4;5-bisphosphate phosphodiesterase gamma-2	PLCG2	C*AEFELR	1	6	1C(638.4061)	638.406	5
Q92878_C133	Q92878	DNA repair protein RAD50	RAD50	C*AEIDREMISSLGVSK	1	27	1C(638.4061)	638.406	5
Q9NSD9_C548	Q9NSD9	Phenylalanine--tRNA ligase beta subunit	FARSB	C*AEIFAR	1	6	1C(638.4061)	638.406	5
Q9NSE4_C1005	Q9NSE4	Isoleucine--tRNA ligase; mitochondrial	IARS2	C*AEVVSGK	1	3	1C(638.4061)	638.406	2
P50579_C290	P50579	Methionine aminopeptidase 2	METAP2	C*AGIDVR	1	6	1C(638.4061)	638.406	5
P12004_C81	P12004	Proliferating cell nuclear antigen	PCNA	C*AGNEDIITLR;C*AGNEDIITLRAEDNADTLALVFEAPNQEK	2	8	1C(638.4061)	638.406	5
Q15050_C52	Q15050	Ribosome biogenesis regulatory protein homolog	RRS1	C*AGPTPEAELQALAR	1	14	1C(638.4061)	638.406	5
Q9UGR2_C925	Q9UGR2	Zinc finger CCCH domain-containing protein 7B	ZC3H7B	C*AHGQEELNEWLDRR	1	4	1C(638.4061)	638.406	3
Q99733_C77	Q99733	Nucleosome assembly protein 1-like 4	NAP1L4	C*AHIEAK	1	4	1C(638.4061)	638.406	3
P63010_C380	P63010	AP-2 complex subunit beta	AP2B1	C*AIKVEQSAER	1	7	1C(638.4061)	638.406	4
Q5SRE5_C285	Q5SRE5	Nucleoporin NUP188 homolog	NUP188	C*ALDDRR	1	2	1C(638.4061)	638.406	1
Q9Y4I1_C535	Q9Y4I1	Unconventional myosin-Va	MYO5A	C*ALFEKPR	1	12	1C(638.4061)	638.406	5
Q13200_C251	Q13200	26S proteasome non-ATPase regulatory subunit 2	PSMD2	C*ALGVFR	1	9	1C(638.4061)	638.406	5
Q14247_C246	Q14247	Src substrate cortactin	CTTN	C*ALGWDHQEK;C*ALGWDHQEKLQLHESQKDYK	2	29	1C(638.4061)	638.406	5
Q9P2R3_C34	Q9P2R3	Rabankyrin-5	ANKFY1	C*ALLAAQANK;C*ALLAAQANKESSSESFISR	2	7	1C(638.4061)	638.406	5
Q5TAX3_C204	Q5TAX3	Terminal uridylyltransferase 4	TUT4	C*ALQNSPR	1	9	1C(638.4061)	638.406	5
Q9NR09_C1319	Q9NR09	Baculoviral IAP repeat-containing protein 6	BIRC6	C*AMLQFSEFHEK	1	6	1C(638.4061)	638.406	5
Q99832_C158	Q99832	T-complex protein 1 subunit eta	CCT7	C*AMTALSSK	1	12	1C(638.4061)	638.406	5
Q9UJW0_C70	Q9UJW0	Dynactin subunit 4	DCTN4	C*ANCFDCPGCMHTLSTR	1	4	1C(638.4061)	638.406	3
Q9P1F3_C39	Q9P1F3	Costars family protein ABRACL	ABRACL	C*ANLFEALVGTLK;FGVLFRDDKC*ANLFEALVGTLK	2	10	1C(638.4061);10C(638.4061)	638.406	5
Q9UFC0_C88	Q9UFC0	Leucine-rich repeat and WD repeat-containing protein 1	LRWD1	CANNQLGDVTALC*QFPK;CANNQLGDVTALC*QFPKLEELSLEGNPFLTVNDNLK	2	5	13C(638.4061)	638.406	3
Q5VZ89_C126	Q5VZ89	DENN domain-containing protein 4C	DENND4C	C*ANVNNSSTTSQR	1	6	1C(638.4061)	638.406	5
Q3KQU3_C382	Q3KQU3	MAP7 domain-containing protein 1	MAP7D1	C*APAGER;C*APAGERGER	2	6	1C(638.4061)	638.406	4
Q12830_C20	Q12830	Nucleosome-remodeling factor subunit BPTF	BPTF	C*APAPPPPPPPPTSGPIGGLR	1	7	1C(638.4061)	638.406	5
O00116_C413	O00116	Alkyldihydroxyacetonephosphate synthase; peroxisomal	AGPS	C*APASIR	1	6	1C(638.4061)	638.406	5
Q13371_C35	Q13371	Phosducin-like protein	PDCL	C*APASSSVPAEAELAGEGISVNTGPK	1	23	1C(638.4061)	638.406	5
P21333_C810	P21333	Filamin-A	FLNA	C*APGVVGPAEADIDFDIIR	1	5	1C(638.4061)	638.406	4
Q53H80_C27	Q53H80	Akirin-2	AKIRIN2	C*APLSAPTSAAASPLSAAAATAASFSAAAASPQK	1	6	1C(638.4061)	638.406	5
P81274_C614	P81274	G-protein-signaling modulator 2	GPSM2	C*APPPATTK	1	3	1C(638.4061)	638.406	2
P42684_C982	P42684	Tyrosine-protein kinase ABL2	ABL2	C*APPPPPVMR	1	5	1C(638.4061)	638.406	4
Q7L2J0_C54	Q7L2J0	7SK snRNA methylphosphate capping enzyme	MEPCE	C*APSAGSPAAAVGR	1	6	1C(638.4061)	638.406	5
O75410_C715	O75410	Transforming acidic coiled-coil-containing protein 1	TACC1	C*AQDYLAR	1	4	1C(638.4061)	638.406	3
Q5VU43_C271	Q5VU43	Myomegalin	PDE4DIP	C*AQESSQK	1	6	1C(638.4061)	638.406	4
P02795_C50	P02795	Metallothionein-2	MT2A	CAQGCIC*K	1	5	7C(638.4061)	638.406	4
P55209_C88	P55209	Nucleosome assembly protein 1-like 1	NAP1L1	C*AQIEAK	1	9	1C(638.4061)	638.406	5
Q5TC12_C321	Q5TC12	ATP synthase mitochondrial F1 complex assembly factor 1	ATPAF1	C*AQNQNK;C*AQNQNKT	2	20	1C(638.4061)	638.406	5
P18031_C121	P18031	Tyrosine-protein phosphatase non-receptor type 1	PTPN1	C*AQYWPQK;C*AQYWPQKEEK	2	24	1C(638.4061)	638.406	5
Q92830_C817	Q92830	Histone acetyltransferase KAT2A	KAT2A	C*ASALEK	1	3	1C(638.4061)	638.406	2
Q6FI81_C285_C288	Q6FI81	Anamorsin	CIAPIN1	C*ASC*PYLGMPAFKPGEK	1	26	1C(638.4061);4C(638.4061)	638.406	5
Q8WXH0_C1032	Q8WXH0	Nesprin-2	SYNE2	C*ASEIHMTLQPTAGGTSK	1	6	1C(638.4061)	638.406	3
O14777_C528	O14777	Kinetochore protein NDC80 homolog	NDC80	C*ASELESLEK;EAEEEDEKC*ASELESLEK;IKEAEEEDEKC*ASELESLEK	3	13	1C(638.4061);9C(638.4061);11C(638.4061)	638.406	5
O95696_C850_C864	O95696	Bromodomain-containing protein 1	BRD1	C*ASESSISSSNSPLC*DSSFNAPK	1	4	15C(638.4061);1C(638.4061)	638.406	2
Q15417_C173	Q15417	Calponin-3	CNN3	C*ASQAGMTAYGTR;C*ASQAGMTAYGTRR	2	39	1C(638.4061)	638.406	5
Q99439_C175	Q99439	Calponin-2	CNN2	C*ASQSGMTAYGTR;C*ASQSGMTAYGTRR	2	19	1C(638.4061)	638.406	5
Q99439_C215	Q99439	Calponin-2	CNN2	C*ASQVGMTAPGTR;C*ASQVGMTAPGTRR	2	26	1C(638.4061)	638.406	5
Q96GN5_C422	Q96GN5	Cell division cycle-associated 7-like protein	CDCA7L	C*ATGILIHLAK	1	6	1C(638.4061)	638.406	5
Q9Y597_C606	Q9Y597	BTB/POZ domain-containing protein KCTD3	KCTD3	C*ATPNISPATSVVQHSHLR	1	16	1C(638.4061)	638.406	5
Q9ULW0_C145	Q9ULW0	Targeting protein for Xklp2	TPX2	C*ATPVIIDEILPSK;C*ATPVIIDEILPSKK;RC*ATPVIIDEILPSKK	3	16	1C(638.4061);2C(638.4061)	638.406	5
Q13905_C817	Q13905	Rap guanine nucleotide exchange factor 1	RAPGEF1	C*ATSSQPLAAR	1	3	1C(638.4061)	638.406	2
O95071_C2267	O95071	E3 ubiquitin-protein ligase UBR5	UBR5	C*ATTPMAVHR;RC*ATTPMAVHR	2	41	1C(638.4061);2C(638.4061)	638.406	5
Q9H0U9_C160	Q9H0U9	Testis-specific Y-encoded-like protein 1	TSPYL1	C*ATVSAAVAER	1	6	1C(638.4061)	638.406	5
Q8WTW3_C72	Q8WTW3	Conserved oligomeric Golgi complex subunit 1	COG1	C*AVGLVDAVK	1	9	1C(638.4061)	638.406	4
P0DN76_C67	P0DN76	Splicing factor U2AF 35 kDa subunit-like protein	U2AF1L5	C*AVSDVEMQEHYDEFFEEVFTEMEEK	1	58	1C(638.4061)	638.406	5
P00367_C172	P00367	Glutamate dehydrogenase 1; mitochondrial	GLUD1	C*AVVDVPFGGAK	1	5	1C(638.4061)	638.406	4
Q9Y4C2_C597_C598	Q9Y4C2	TRPM8 channel-associated factor 1	TCAF1	C*C*LDKPTK	1	8	1C(638.4061);2C(638.4061)	638.406	5
Q9P2J5_C84_C92	Q9P2J5	Leucine--tRNA ligase; cytoplasmic	LARS	CC*LFPFGLHC*TGMPIK	1	4	10C(638.4061);2C(638.4061)	638.406	1
P62979_C144_C145_C149	P62979	Ubiquitin-40S ribosomal protein S27a	RPS27A	C*C*LTYC*FNKPEDK	1	33	1C(638.4061);2C(638.4061);6C(638.4061)	638.406	5
Q9NQW7_C308_C309	Q9NQW7	Xaa-Pro aminopeptidase 1	XPNPEP1	C*C*MPYTPICIAK	1	6	1C(638.4061);2C(638.4061)	638.406	5
Q14839_C1018_C1019	Q14839	Chromodomain-helicase-DNA-binding protein 4	CHD4	C*C*NHPYLFPVAAMEAPK;KC*C*NHPYLFPVAAMEAPK	2	7	1C(638.4061);2C(638.4061);3C(638.4061)	638.406	5
Q69YN4_C1559_C1560	Q69YN4	Protein virilizer homolog	VIRMA	C*C*SDFDLHSELER	1	5	1C(638.4061);2C(638.4061)	638.406	4
P14618_C423	P14618	Pyruvate kinase PKM	PKM	C*CSGAIIVLTK;LAPITSDPTEATAVGAVEASFKC*CSGAIIVLTK;LAPITSDPTEATAVGAVEASFKC*CSGAIIVLTKSGR	3	11	1C(638.4061);23C(638.4061)	638.406	5
Q9NXG2_C31	Q9NXG2	THUMP domain-containing protein 1	THUMPD1	C*DAGGPR;RC*DAGGPR	2	20	1C(638.4061);2C(638.4061)	638.406	5
Q8TEM1_C109	Q8TEM1	Nuclear pore membrane glycoprotein 210	NUP210	C*DAIVDLIHDIQIVSTTR	1	3	1C(638.4061)	638.406	2
Q9UPT9_C494	Q9UPT9	Ubiquitin carboxyl-terminal hydrolase 22	USP22	C*DDAIITK	1	13	1C(638.4061)	638.406	5
P27540_C62	P27540	Aryl hydrocarbon receptor nuclear translocator	ARNT	C*DDDQMSNDKER	1	5	1C(638.4061)	638.406	4
Q96MH2_C280	Q96MH2	Protein HEXIM2	HEXIM2	C*DEEPGT	1	2	1C(638.4061)	638.406	1
Q5VTR2_C905	Q5VTR2	E3 ubiquitin-protein ligase BRE1A	RNF20	C*DEILMEEIKDYK	1	18	1C(638.4061)	638.406	5
P30086_C133	P30086	Phosphatidylethanolamine-binding protein 1	PEBP1	C*DEPILSNR;YVWLVYEQDRPLKC*DEPILSNR	2	8	1C(638.4061);14C(638.4061)	638.406	4
Q04760_C61	Q04760	Lactoylglutathione lyase	GLO1	C*DFPIMK	1	30	1C(638.4061)	638.406	5
Q14493_C15	Q14493	Histone RNA hairpin-binding protein	SLBP	C*DGDASPPSPAR	1	4	1C(638.4061)	638.406	3
Q9NXV6_C24	Q9NXV6	CDKN2A-interacting protein	CDKN2AIP	C*DGETDKHWR;C*DGETDK	2	10	1C(638.4061)	638.406	5
Q5T8A7_C245	Q5T8A7	Protein phosphatase 1 regulatory subunit 26	PPP1R26	C*DGSVEK	1	8	1C(638.4061)	638.406	5
Q5TAX3_C1109	Q5TAX3	Terminal uridylyltransferase 4	TUT4	C*DIGDASR	1	4	1C(638.4061)	638.406	3
Q9UGL1_C1094	Q9UGL1	Lysine-specific demethylase 5B	KDM5B	C*DIGLLGLK	1	3	1C(638.4061)	638.406	2
Q00341_C948	Q00341	Vigilin	HDLBP	C*DIIIISGR;RC*DIIIISGR;RC*DIIIISGRK	3	17	1C(638.4061);2C(638.4061)	638.406	5
Q8WXG6_C648	Q8WXG6	MAP kinase-activating death domain protein	MADD	C*DINGDTPNVDPLTHAALGDASEVEIDELQNQK	1	4	1C(638.4061)	638.406	3
P29590_C227	P29590	Protein PML	PML	C*DISAEIQQR	1	5	1C(638.4061)	638.406	4
P13010_C157	P13010	X-ray repair cross-complementing protein 5	XRCC5	C*DISLQFFLPFSLGK;C*DISLQFFLPFSLGKEDGSGDRGDGPFR;KC*DISLQFFLPFSLGKEDGSGDR;C*DISLQFFLPFSLGKEDGSGDR	4	17	1C(638.4061);2C(638.4061)	638.406	5
P48059_C100_C97	P48059	LIM and senescent cell antigen-like-containing domain protein 1	LIMS1	C*DLC*QEVLADIGFVK	1	17	1C(638.4061);4C(638.4061)	638.406	5
Q9ULV4_C420	Q9ULV4	Coronin-1C	CORO1C	C*DLISIPK;KC*DLISIPK;C*DLISIPKK	3	54	1C(638.4061);2C(638.4061)	638.406	5
Q9NYR9_C122	Q9NYR9	NF-kappa-B inhibitor-interacting Ras-like protein 2	NKIRAS2	C*DLQEQR;EVTIVVLGNKC*DLQEQR	2	8	1C(638.4061);11C(638.4061)	638.406	4
Q99700_C301	Q99700	Ataxin-2	ATXN2	C*DLVLDAAHEK	1	5	1C(638.4061)	638.406	4
Q15276_C533_C536	Q15276	Rab GTPase-binding effector protein 1	RABEP1	C*DMC*SNYEK;RC*DMC*SNYEK	2	8	1C(638.4061);4C(638.4061);2C(638.4061);5C(638.4061)	638.406	5
O60343_C906	O60343	TBC1 domain family member 4	TBC1D4	C*DMEDIHTLLK;IRC*DMEDIHTLLK	2	11	1C(638.4061);3C(638.4061)	638.406	5
P51531_C968	P51531	Probable global transcription activator SNF2L2	SMARCA2	C*DMSALQK	1	5	1C(638.4061)	638.406	4
P51532_C998	P51532	Transcription activator BRG1	SMARCA4	C*DMSALQR	1	11	1C(638.4061)	638.406	5
Q9H6U6_C139	Q9H6U6	Breast carcinoma-amplified sequence 3	BCAS3	C*DNFAEK	1	11	1C(638.4061)	638.406	5
Q9BYP7_C278	Q9BYP7	Serine/threonine-protein kinase WNK3	WNK3	C*DNIFITGPTGSVK	1	10	1C(638.4061)	638.406	3
Q99439_C240	Q99439	Calponin-2	CNN2	C*DNSSMSLQMGYTQGANQSGQVFGLGR;LGTDKC*DNSSMSLQMGYTQGANQSGQVFGLGR	2	20	1C(638.4061);6C(638.4061)	638.406	5
Q9UPN9_C447	Q9UPN9	E3 ubiquitin-protein ligase TRIM33	TRIM33	C*DPVPAANGAIR	1	11	1C(638.4061)	638.406	5
Q1L5Z9_C220	Q1L5Z9	LON peptidase N-terminal domain and RING finger protein 2	LONRF2	C*DQALELAPDDNSLLLLR	1	5	1C(638.4061)	638.406	4
Q6P1R4_C395_C398	Q6P1R4	tRNA-dihydrouridine(16/17) synthase [NAD(P)(+)]-like	DUS1L	C*DQC*GNPK	1	4	1C(638.4061);4C(638.4061)	638.406	3
Q13561_C240_C256	Q13561	Dynactin subunit 2	DCTN2	C*DQDAQNPLSAGLQGAC*LMETVELLQAK	1	67	17C(638.4061);1C(638.4061)	638.406	5
Q14149_C632	Q14149	MORC family CW-type zinc finger protein 3	MORC3	C*DQGNTAATQTEVPSLVVK	1	6	1C(638.4061)	638.406	5
Q96A65_C54	Q96A65	Exocyst complex component 4	EXOC4	C*DRDLDELIVQHYTELTTAIR	1	5	1C(638.4061)	638.406	4
Q9H7E2_C377	Q9H7E2	Tudor domain-containing protein 3	TDRD3	C*DRPYSR	1	7	1C(638.4061)	638.406	5
Q9NYF8_C688	Q9NYF8	Bcl-2-associated transcription factor 1	BCLAF1	C*DSADLR;LRC*DSADLR;C*DSADLRHDIDR	3	28	1C(638.4061);3C(638.4061)	638.406	5
Q8N999_C294	Q8N999	Uncharacterized protein C12orf29	C12orf29	C*DSAFDIK	1	15	1C(638.4061)	638.406	5
Q86XP1_C965	Q86XP1	Diacylglycerol kinase eta	DGKH	C*DSGKPVLR	1	5	1C(638.4061)	638.406	4
P45984_C6	P45984	Mitogen-activated protein kinase 9	MAPK9	C*DSQFYSVQVADSTFTVLKR	1	5	1C(638.4061)	638.406	4
P02765_C132	P02765	Alpha-2-HS-glycoprotein	AHSG	C*DSSPDSAEDVR;C*DSSPDSAEDVRK	2	9	1C(638.4061)	638.406	5
P78527_C1629	P78527	DNA-dependent protein kinase catalytic subunit	PRKDC	C*DSWWAK;KC*DSWWAK;C*DSWWAKDSPLETK	3	21	1C(638.4061);2C(638.4061)	638.406	5
Q13464_C231	Q13464	Rho-associated protein kinase 1	ROCK1	C*DTAVGTPDYISPEVLK	1	6	1C(638.4061)	638.406	3
P27694_C503	P27694	Replication protein A 70 kDa DNA-binding subunit	RPA1	C*DTEFPNFK	1	11	1C(638.4061)	638.406	5
Q86UP3_C618	Q86UP3	Zinc finger homeobox protein 4	ZFHX4	C*DTVLGSSR	1	3	1C(638.4061)	638.406	2
Q9Y265_C206	Q9Y265	RuvB-like 1	RUVBL1	C*DTYATEFDLEAEEYVPLPK	1	3	1C(638.4061)	638.406	2
P60709_C285	P60709	Actin; cytoplasmic 1	ACTB	C*DVDIRK	1	12	1C(638.4061)	638.406	5
P49418_C102	P49418	Amphiphysin	AMPH	C*DVLWEDFHQK	1	6	1C(638.4061)	638.406	5
Q8N1F7_C397	Q8N1F7	Nuclear pore complex protein Nup93	NUP93	C*DVTDNQSEVADKTEDYLWLK	1	5	1C(638.4061)	638.406	4
O43447_C131	O43447	Peptidyl-prolyl cis-trans isomerase H	PPIH	C*DWLDGK	1	6	1C(638.4061)	638.406	5
P56270_C371	P56270	Myc-associated zinc finger protein	MAZ	C*EAAFATK	1	4	1C(638.4061)	638.406	3
P52815_C45	P52815	39S ribosomal protein L12; mitochondrial	MRPL12	C*EALAGAPLDNAPK	1	9	1C(638.4061)	638.406	5
Q8IWC1_C572	Q8IWC1	MAP7 domain-containing protein 3	MAP7D3	C*EALSQR	1	14	1C(638.4061)	638.406	5
Q08379_C356	Q08379	Golgin subfamily A member 2	GOLGA2	C*EAPDANQQLQQAMEER	1	7	1C(638.4061)	638.406	5
P10244_C7	P10244	Myb-related protein B	MYBL2	C*EDLDELHYQDTDSDVPEQR;TRC*EDLDELHYQDTDSDVPEQR	2	20	1C(638.4061);3C(638.4061)	638.406	5
O00592_C344	O00592	Podocalyxin	PODXL	C*EDLETQTQSEK	1	4	1C(638.4061)	638.406	3
P33176_C421	P33176	Kinesin-1 heavy chain	KIF5B	C*EEEIAK;KC*EEEIAK;RKC*EEEIAK	3	15	1C(638.4061);2C(638.4061);3C(638.4061)	638.406	5
Q9Y6A5_C662	Q9Y6A5	Transforming acidic coiled-coil-containing protein 3	TACC3	C*EELHGK	1	4	1C(638.4061)	638.406	3
Q7Z6B0_C247	Q7Z6B0	Coiled-coil domain-containing protein 91	CCDC91	C*EELLNAQHQR	1	6	1C(638.4061)	638.406	5
Q9P2E9_C933	Q9P2E9	Ribosome-binding protein 1	RRBP1	C*EELSGLHGQLQEAR;SKC*EELSGLHGQLQEAR	2	25	1C(638.4061);3C(638.4061)	638.406	5
Q9P0M6_C286	Q9P0M6	Core histone macro-H2A.2	H2AFY2	C*EEQLEETIK	1	4	1C(638.4061)	638.406	3
Q9H582_C391	Q9H582	Zinc finger protein 644	ZNF644	C*EESDSESPATFSTEEPSFYPCTK	1	2	1C(638.4061)	638.406	1
Q92621_C698	Q92621	Nuclear pore complex protein Nup205	NUP205	C*EEYPLTR	1	3	1C(638.4061)	638.406	2
Q9P2J5_C70	Q9P2J5	Leucine--tRNA ligase; cytoplasmic	LARS	C*EFAVGYQR	1	3	1C(638.4061)	638.406	2
O43542_C221	O43542	DNA repair protein XRCC3	XRCC3	C*EFDSQASAPR	1	5	1C(638.4061)	638.406	4
P10809_C237	P10809	60 kDa heat shock protein; mitochondrial	HSPD1	C*EFQDAYVLLSEK;C*EFQDAYVLLSEKK;GQKC*EFQDAYVLLSEK;GQKC*EFQDAYVLLSEKK	4	29	1C(638.4061);4C(638.4061)	638.406	5
Q96T17_C278	Q96T17	MAP7 domain-containing protein 2	MAP7D2	C*EFSGGIPK	1	5	1C(638.4061)	638.406	4
Q7L8W6_C88	Q7L8W6	Diphthine--ammonia ligase	DPH6	C*EGDEVEDLYELLK	1	3	1C(638.4061)	638.406	2
Q9UGI8_C29	Q9UGI8	Testin	TES	C*EGFELHFWR	1	5	1C(638.4061)	638.406	4
P40429_C38	P40429	60S ribosomal protein L13a	RPL13A	C*EGINISGNFYR	1	4	1C(638.4061)	638.406	3
P15735_C294	P15735	Phosphorylase b kinase gamma catalytic chain; liver/testis isoform	PHKG2	C*EGSQPWNLTPR	1	14	1C(638.4061)	638.406	5
O15371_C375	O15371	Eukaryotic translation initiation factor 3 subunit D	EIF3D	C*EHDGVMTGANGEVSFINIK	1	3	1C(638.4061)	638.406	2
Q96L93_C866	Q96L93	Kinesin-like protein KIF16B	KIF16B	C*EHDKESR	1	7	1C(638.4061)	638.406	5
O94906_C837	O94906	Pre-mRNA-processing factor 6	PRPF6	C*EHDPHVLLAVAK;KC*EHDPHVLLAVAK	2	18	1C(638.4061);2C(638.4061)	638.406	5
Q5T1M5_C809	Q5T1M5	FK506-binding protein 15	FKBP15	C*EHLLASAK;C*EHLLASAKDEHLQQYQEVCAQR	2	6	1C(638.4061)	638.406	4
P42679_C57	P42679	Megakaryocyte-associated tyrosine-protein kinase	MATK	C*EHTRPKPGELAFR	1	3	1C(638.4061)	638.406	2
Q96RN5_C588	Q96RN5	Mediator of RNA polymerase II transcription subunit 15	MED15	C*EIALEK	1	8	1C(638.4061)	638.406	5
Q15003_C239	Q15003	Condensin complex subunit 2	NCAPH	C*EIDPMFQK;KC*EIDPMFQK	2	25	1C(638.4061);2C(638.4061)	638.406	5
Q15813_C371	Q15813	Tubulin-specific chaperone E	TBCE	C*EILPEER	1	9	1C(638.4061)	638.406	3
Q14145_C288	Q14145	Kelch-like ECH-associated protein 1	KEAP1	C*EILQSDSR	1	6	1C(638.4061)	638.406	5
P27694_C500_C503	P27694	Replication protein A 70 kDa DNA-binding subunit	RPA1	C*EKC*DTEFPNFK	1	5	1C(638.4061);4C(638.4061)	638.406	4
P48059_C222	P48059	LIM and senescent cell antigen-like-containing domain protein 1	LIMS1	C*EKPFLGHR	1	6	1C(638.4061)	638.406	4
Q06203_C100_C105	Q06203	Amidophosphoribosyltransferase	PPAT	C*ELENC*QPFVVETLHGK;YATTGKC*ELENC*QPFVVETLHGK	2	30	1C(638.4061);6C(638.4061);12C(638.4061);7C(638.4061)	638.406	5
Q9Y296_C195	Q9Y296	Trafficking protein particle complex subunit 4	TRAPPC4	C*ELFDQNLK	1	7	1C(638.4061)	638.406	4
P13639_C369	P13639	Elongation factor 2	EEF2	C*ELLYEGPPDDEAAMGIK;YRC*ELLYEGPPDDEAAMGIK	2	20	1C(638.4061);3C(638.4061)	638.406	5
Q6IQ49_C406	Q6IQ49	Replication stress response regulator SDE2	SDE2	C*ELMALGLK	1	6	1C(638.4061)	638.406	5
O76031_C538	O76031	ATP-dependent Clp protease ATP-binding subunit clpX-like; mitochondrial	CLPX	C*ELNVTEDALK;NAVIPQYQALFSMDKC*ELNVTEDALK	2	13	1C(638.4061);16C(638.4061)	638.406	5
Q4L235_C369	Q4L235	Beta-alanine-activating enzyme	AASDH	C*ELPVQLGFPLLGTVVEVR	1	12	1C(638.4061)	638.406	5
Q96KP1_C541	Q96KP1	Exocyst complex component 2	EXOC2	C*ELSGQWLAHAIQTVR	1	15	1C(638.4061)	638.406	5
O43432_C301	O43432	Eukaryotic translation initiation factor 4 gamma 3	EIF4G3	C*ELSSPR;STIAAPTSSALSSQPIFTTAIDDRC*ELSSPR	2	16	1C(638.4061);25C(638.4061)	638.406	5
Q92696_C354	Q92696	Geranylgeranyl transferase type-2 subunit alpha	RABGGTA	C*ELSVEK	1	15	1C(638.4061)	638.406	5
Q9H7D7_C238	Q9H7D7	WD repeat-containing protein 26	WDR26	C*ELTPLK;C*ELTPLKYNTER	2	7	1C(638.4061)	638.406	5
Q14008_C1500	Q14008	Cytoskeleton-associated protein 5	CKAP5	C*EMPELVQHK;C*EMPELVQHKLDDIFEPVLIPEPK	2	63	1C(638.4061)	638.406	5
Q32MZ4_C750	Q32MZ4	Leucine-rich repeat flightless-interacting protein 1	LRRFIP1	C*EMSEHPSQTVR;C*EMSEHPSQTVRK	2	28	1C(638.4061)	638.406	5
Q9Y3T6_C202	Q9Y3T6	R3H and coiled-coil domain-containing protein 1	R3HCC1	C*ENEPLLDPVGPEPLGPESQSGK;C*ENEPLLDPVGPEPLGPESQSGKGDMVEMATR	2	6	1C(638.4061)	638.406	4
P52732_C740	P52732	Kinesin-like protein KIF11	KIF11	C*ENIQKPLSSVQENIQQK	1	15	1C(638.4061)	638.406	5
Q8NFC6_C2599	Q8NFC6	Biorientation of chromosomes in cell division protein 1-like 1	BOD1L1	C*EQDLTIK;C*EQDLTIKNDYSGK	2	12	1C(638.4061)	638.406	5
Q15042_C858	Q15042	Rab3 GTPase-activating protein catalytic subunit	RAB3GAP1	C*EQEEEKEDLER	1	5	1C(638.4061)	638.406	4
Q9UBB6_C351	Q9UBB6	Neurochondrin	NCDN	C*EQSLLK	1	13	1C(638.4061)	638.406	5
O94906_C901	O94906	Pre-mRNA-processing factor 6	PRPF6	C*ESAEPR;KRC*ESAEPR	2	10	1C(638.4061);3C(638.4061)	638.406	5
P83731_C36	P83731	60S ribosomal protein L24	RPL24	C*ESAFLSK;C*ESAFLSKR;C*ESAFLSKRNPR;TDGKVFQFLNAKC*ESAFLSK	4	97	1C(638.4061);13C(638.4061)	638.406	5
Q14573_C1638	Q14573	Inositol 1;4;5-trisphosphate receptor type 3	ITPR3	C*ESGGFLSK	1	21	1C(638.4061)	638.406	5
P52732_C819	P52732	Kinesin-like protein KIF11	KIF11	C*ESLNTR	1	11	1C(638.4061)	638.406	5
Q9NWK9_C220_C223	Q9NWK9	Box C/D snoRNA protein 1	ZNHIT6	C*ETC*GTEEAK	1	3	1C(638.4061);4C(638.4061)	638.406	2
P41440_C220	P41440	Folate transporter 1	SLC19A1	C*ETSASELER;GRC*ETSASELER	2	10	1C(638.4061);3C(638.4061)	638.406	5
P07203_C115	P07203	Glutathione peroxidase 1	GPX1	C*EVNGAGAHPLFAFLR	1	3	1C(638.4061)	638.406	2
P98194_C49	P98194	Calcium-transporting ATPase type 2C member 1	ATP2C1	C*EVSHRR	1	2	1C(638.4061)	638.406	1
P14314_C500	P14314	Glucosidase 2 subunit beta	PRKCSH	C*EYLMELMTPAACPEPPPEAPTEDDHDEL	1	2	1C(638.4061)	638.406	1
P54886_C606_C612	P54886	Delta-1-pyrroline-5-carboxylate synthase	ALDH18A1	C*EYPAAC*NALETLLIHR;DSKC*EYPAAC*NALETLLIHR	2	42	1C(638.4061);7C(638.4061);10C(638.4061);4C(638.4061)	638.406	5
Q6W2J9_C1080	Q6W2J9	BCL-6 corepressor	BCOR	C*EYSVGNK;SVTLEEAIAEQNESERC*EYSVGNK	2	15	1C(638.4061);17C(638.4061)	638.406	5
Q15029_C674	Q15029	116 kDa U5 small nuclear ribonucleoprotein component	EFTUD2	C*FAETPNKK	1	6	1C(638.4061)	638.406	5
Q13642_C31_C36	Q13642	Four and a half LIM domains protein 1	FHL1	C*FDKFC*ANTCVECR	1	4	1C(638.4061);6C(638.4061)	638.406	1
P53350_C67	P53350	Serine/threonine-protein kinase PLK1	PLK1	C*FEISDADTK	1	7	1C(638.4061)	638.406	5
Q13155_C168	Q13155	Aminoacyl tRNA synthase complex-interacting multifunctional protein 2	AIMP2	C*FGEQNK;C*FGEQNKK;C*FGEQNKKQPR	3	25	1C(638.4061)	638.406	5
Q5R372_C330	Q5R372	Rab GTPase-activating protein 1-like	RABGAP1L	C*FGMLLSPGR	1	4	1C(638.4061)	638.406	3
P78527_C1312	P78527	DNA-dependent protein kinase catalytic subunit	PRKDC	C*FGTGAAGNR	1	6	1C(638.4061)	638.406	3
P23919_C163	P23919	Thymidylate kinase	DTYMK	C*FHQLMK	1	25	1C(638.4061)	638.406	5
Q8NCM8_C515	Q8NCM8	Cytoplasmic dynein 2 heavy chain 1	DYNC2H1	C*FHQSAK	1	3	1C(638.4061)	638.406	2
P05388_C27	P05388	60S acidic ribosomal protein P0	RPLP0	C*FIVGADNVGSK	1	10	1C(638.4061)	638.406	5
Q13428_C38	Q13428	Treacle protein	TCOF1	C*FLAQPVTLLDIYTHWQQTSELGR;C*FLAQPVTLLDIYTHWQQTSELGRK	2	21	1C(638.4061)	638.406	5
Q96G04_C72	Q96G04	Protein-lysine N-methyltransferase EEF2KMT	EEF2KMT	C*FLSELIK	1	4	1C(638.4061)	638.406	3
Q9NRW3_C70	Q9NRW3	DNA dC->dU-editing enzyme APOBEC-3C	APOBEC3C	C*FLSWFCDDILSPNTK	1	3	1C(638.4061)	638.406	2
Q8WVD3_C42	Q8WVD3	E3 ubiquitin-protein ligase RNF138	RNF138	C*FLTAMR	1	3	1C(638.4061)	638.406	2
Q9H814_C87	Q9H814	Phosphorylated adapter RNA export protein	PHAX	C*FNPPPKPEPFQFGQSSQKPPVAGGK	1	25	1C(638.4061)	638.406	5
Q9ULR5_C60	Q9ULR5	Polyadenylate-binding protein-interacting protein 2B	PAIP2B	C*FQEMLDEEDQDWFIPSR	1	10	1C(638.4061)	638.406	5
Q9BPZ3_C60	Q9BPZ3	Polyadenylate-binding protein-interacting protein 2	PAIP2	C*FQEMLEEEEEHEWFIPAR	1	13	1C(638.4061)	638.406	5
Q9Y620_C207	Q9Y620	DNA repair and recombination protein RAD54B	RAD54B	C*FQLGGGSTAISHSSQVAR	1	6	1C(638.4061)	638.406	5
Q9UG01_C647	Q9UG01	Intraflagellar transport protein 172 homolog	IFT172	C*FSALGQVAK	1	6	1C(638.4061)	638.406	3
Q96QK1_C640	Q96QK1	Vacuolar protein sorting-associated protein 35	VPS35	C*FSEENHEPLR	1	10	1C(638.4061)	638.406	4
Q9NYL9_C231	Q9NYL9	Tropomodulin-3	TMOD3	C*FSLAATR	1	16	1C(638.4061)	638.406	5
Q9Y620_C227	Q9Y620	DNA repair and recombination protein RAD54B	RAD54B	C*FSNPFK	1	4	1C(638.4061)	638.406	3
P13010_C339_C346	P13010	X-ray repair cross-complementing protein 5	XRCC5	C*FSVLGFC*K	1	23	1C(638.4061);8C(638.4061)	638.406	5
Q99567_C454_C460	Q99567	Nuclear pore complex protein Nup88	NUP88	CFVEHILC*TKPLPC*R	1	5	14C(638.4061);8C(638.4061)	638.406	4
Q13206_C471	Q13206	Probable ATP-dependent RNA helicase DDX10	DDX10	C*FVSYVR	1	6	1C(638.4061)	638.406	5
Q7Z7L1_C102	Q7Z7L1	Schlafen family member 11	SLFN11	C*FYIFVK	1	6	1C(638.4061)	638.406	5
Q6P1K2_C64	Q6P1K2	Polyamine-modulated factor 1	PMF1	C*FYQLQPAMTQQIYDK	1	4	1C(638.4061)	638.406	3
P78527_C25	P78527	DNA-dependent protein kinase catalytic subunit	PRKDC	C*GAALAGHQLIR	1	35	1C(638.4061)	638.406	5
Q9HCU5_C128	Q9HCU5	Prolactin regulatory element-binding protein	PREB	C*GAETQHEGLELR;KC*GAETQHEGLELR;C*GAETQHEGLELRVENLQAVQTDFSSDPLQK	3	25	1C(638.4061);2C(638.4061)	638.406	5
Q7Z7A3_C290	Q7Z7A3	Cytoplasmic tRNA 2-thiolation protein 1	CTU1	C*GALASR	1	13	1C(638.4061)	638.406	5
Q9BTT6_C432	Q9BTT6	Leucine-rich repeat-containing protein 1	LRRC1	C*GALENLVNDVSDEAWNER	1	8	1C(638.4061)	638.406	5
Q9BTC0_C455	Q9BTC0	Death-inducer obliterator 1	DIDO1	C*GAQAGIK	1	16	1C(638.4061)	638.406	5
Q96GX9_C16	Q96GX9	Methylthioribulose-1-phosphate dehydratase	APIP	C*GAQDKEHPR;RC*GAQDKEHPR	2	14	1C(638.4061);2C(638.4061)	638.406	5
Q9Y2X0_C801_C803	Q9Y2X0	Mediator of RNA polymerase II transcription subunit 16	MED16	C*GC*VTMLK	1	6	1C(638.4061);3C(638.4061)	638.406	5
O95163_C456	O95163	Elongator complex protein 1	ELP1	CGDC*PSADPTVK	1	4	4C(638.4061)	638.406	1
P46020_C656	P46020	Phosphorylase b kinase regulatory subunit alpha; skeletal muscle isoform	PHKA1	C*GDEVAR	1	9	1C(638.4061)	638.406	5
Q8WXF1_C216	Q8WXF1	Paraspeckle component 1	PSPC1	C*GDGAFLLTTTPR;C*GDGAFLLTTTPRPVIVEPMEQFDDEDGLPEK;C*GDGAFLLTTTPRPVIVEPMEQFDDEDGLPEKLMQK	3	15	1C(638.4061)	638.406	5
P67936_C154	P67936	Tropomyosin alpha-4 chain	TPM4	C*GDLEEELK;C*GDLEEELKNVTNNLK	2	8	1C(638.4061)	638.406	5
P51858_C12	P51858	Hepatoma-derived growth factor	HDGF	C*GDLVFAK	1	22	1C(638.4061)	638.406	5
Q9Y6K0_C11_C30	Q9Y6K0	Choline/ethanolaminephosphotransferase 1	CEPT1	C*GDSHPESPVGFGHMSTTGC*VLNK	1	16	1C(638.4061);20C(638.4061)	638.406	5
Q16527_C122	Q16527	Cysteine and glycine-rich protein 2	CSRP2	C*GDSVYAAEK	1	6	1C(638.4061)	638.406	5
Q9H3U1_C34	Q9H3U1	Protein unc-45 homolog A	UNC45A	C*GDYGGALAAYTQALGLDATPQDQAVLHR	1	5	1C(638.4061)	638.406	4
P78347_C745	P78347	General transcription factor II-I	GTF2I	C*GEALGLK	1	10	1C(638.4061)	638.406	5
Q66K74_C588	Q66K74	Microtubule-associated protein 1S	MAP1S	C*GEASPPSAACGSPASQLVATPSLELGPIPAGEEK	1	7	1C(638.4061)	638.406	3
P20810_C328	P20810	Calpastatin	CAST	C*GEDDETIPSEYR;LEKC*GEDDETIPSEYR	2	7	1C(638.4061);4C(638.4061)	638.406	5
Q6PJ21_C96	Q6PJ21	SPRY domain-containing SOCS box protein 3	SPSB3	C*GEEDEYFDWVWDDLNK	1	4	1C(638.4061)	638.406	3
O43175_C295	O43175	D-3-phosphoglycerate dehydrogenase	PHGDH	C*GEEIAVQFVDMVK	1	10	1C(638.4061)	638.406	5
P26640_C682	P26640	Valine--tRNA ligase	VARS	C*GEMAQAASAAVTR	1	7	1C(638.4061)	638.406	5
Q9BYW2_C900	Q9BYW2	Histone-lysine N-methyltransferase SETD2	SETD2	C*GENTSPVLDAVLK	1	5	1C(638.4061)	638.406	4
P62633_C57	P62633	Cellular nucleic acid-binding protein	CNBP	C*GESGHLAK	1	19	1C(638.4061)	638.406	5
P62633_C161	P62633	Cellular nucleic acid-binding protein	CNBP	C*GESGHLAR	1	25	1C(638.4061)	638.406	5
Q96L91_C1820	Q96L91	E1A-binding protein p400	EP400	C*GESLQDVIDR	1	13	1C(638.4061)	638.406	5
P22234_C81	P22234	Multifunctional protein ADE2	PAICS	C*GETAFIAPQCEMIPIEWVCR;KC*GETAFIAPQCEMIPIEWVCR;C*GETAFIAPQCEMIPIEWVCRR;KC*GETAFIAPQCEMIPIEWVCRR	4	27	1C(638.4061);2C(638.4061)	638.406	5
P62633_C140_C150	P62633	Cellular nucleic acid-binding protein	CNBP	C*GETGHVAINC*SK	1	11	11C(638.4061);1C(638.4061)	638.406	4
Q9Y371_C121	Q9Y371	Endophilin-B1	SH3GLB1	C*GETQKR	1	10	1C(638.4061)	638.406	4
O75420_C177	O75420	GRB10-interacting GYF protein 1	GIGYF1	C*GFEEGGAGPR	1	4	1C(638.4061)	638.406	3
Q9UL46_C91	Q9UL46	Proteasome activator complex subunit 2	PSME2	C*GFLPGNEK	1	21	1C(638.4061)	638.406	5
Q15637_C282_C292	Q15637	Splicing factor 1	SF1	C*GGAGHIASDC*K	1	18	11C(638.4061);1C(638.4061)	638.406	5
O95551_C273	O95551	Tyrosyl-DNA phosphodiesterase 2	TDP2	C*GGLPNNIVDVWEFLGKPK	1	6	1C(638.4061)	638.406	5
P07942_C1425_C1430	P07942	Laminin subunit beta-1	LAMB1	C*GGPGC*GGLVTVAHNAWQK	1	9	1C(638.4061);6C(638.4061)	638.406	5
Q12874_C274	Q12874	Splicing factor 3A subunit 3	SF3A3	C*GGTLEER	1	10	1C(638.4061)	638.406	4
Q6IQ49_C415	Q6IQ49	Replication stress response regulator SDE2	SDE2	C*GGTLQER	1	7	1C(638.4061)	638.406	4
Q5VZL5_C1232	Q5VZL5	Zinc finger MYM-type protein 4	ZMYM4	C*GGVEQASSSPR	1	6	1C(638.4061)	638.406	5
Q9Y3S2_C216	Q9Y3S2	Zinc finger protein 330	ZNF330	C*GHETQETK	1	2	1C(638.4061)	638.406	1
P62987_C115	P62987	Ubiquitin-60S ribosomal protein L40	UBA52	C*GHTNNLR;C*GHTNNLRPK;KC*GHTNNLRPK	3	45	1C(638.4061);2C(638.4061)	638.406	5
Q06210_C2	Q06210	Glutamine--fructose-6-phosphate aminotransferase [isomerizing] 1	GFPT1	C*GIFAYLNYHVPR	1	16	1C(638.4061)	638.406	5
Q9C0C2_C794	Q9C0C2	182 kDa tankyrase-1-binding protein	TNKS1BP1	C*GIGQEEMEASSSQDQSK	1	6	1C(638.4061)	638.406	5
Q9UEY8_C245	Q9UEY8	Gamma-adducin	ADD3	C*GILPISQESLLLGDVAYYDYQGSLEEQEER	1	5	1C(638.4061)	638.406	4
O94885_C1120	O94885	SAM and SH3 domain-containing protein 1	SASH1	C*GIPEALVQR	1	7	1C(638.4061)	638.406	5
Q8NEC7_C335	Q8NEC7	Glutathione S-transferase C-terminal domain-containing protein	GSTCD	C*GIQFLHLPK	1	6	1C(638.4061)	638.406	3
Q92616_C1235	Q92616	eIF-2-alpha kinase activator GCN1	GCN1	C*GLALALNK	1	10	1C(638.4061)	638.406	5
Q9UHI6_C98	Q9UHI6	Probable ATP-dependent RNA helicase DDX20	DDX20	C*GLDLIVQAK	1	11	1C(638.4061)	638.406	5
Q14008_C1946	Q14008	Cytoskeleton-associated protein 5	CKAP5	C*GLDNTK	1	15	1C(638.4061)	638.406	5
Q9Y3X0_C233	Q9Y3X0	Coiled-coil domain-containing protein 9	CCDC9	C*GLEHER	1	19	1C(638.4061)	638.406	5
P46100_C627	P46100	Transcriptional regulator ATRX	ATRX	C*GLGQENSDNEHLVENEVSLLLEESDLR;C*GLGQENSDNEHLVENEVSLLLEESDLRR	2	8	1C(638.4061)	638.406	4
Q6P9B9_C58	Q6P9B9	Integrator complex subunit 5	INTS5	C*GLLLLR	1	6	1C(638.4061)	638.406	5
P35611_C253	P35611	Alpha-adducin	ADD1	C*GLLPISPEALSLGEVAYHDYHGILVDEEEK;C*GLLPISPEALSLGEVAYHDYHGILVDEEEKVLIQK	2	23	1C(638.4061)	638.406	5
O43896_C711	O43896	Kinesin-like protein KIF1C	KIF1C	C*GLPSSGK	1	12	1C(638.4061)	638.406	5
Q9UBB4_C134	Q9UBB4	Ataxin-10	ATXN10	C*GLQFLGNIASR	1	6	1C(638.4061)	638.406	4
Q96I24_C366	Q96I24	Far upstream element-binding protein 3	FUBP3	C*GLVIGK;GDWSVGAPGGVQEITYTVPADKC*GLVIGK	2	12	1C(638.4061);23C(638.4061)	638.406	5
Q92945_C436	Q92945	Far upstream element-binding protein 2	KHSRP	C*GLVIGR	1	18	1C(638.4061)	638.406	5
Q13228_C5_C8	Q13228	Methanethiol oxidase	SELENBP1	C*GNC*GPGYSTPLEAMK;C*GNC*GPGYSTPLEAMKGPR	2	8	1C(638.4061);4C(638.4061)	638.406	4
P21912_C68	P21912	Succinate dehydrogenase [ubiquinone] iron-sulfur subunit; mitochondrial	SDHB	C*GPMVLDALIK	1	8	1C(638.4061)	638.406	5
Q9BVS5_C112	Q9BVS5	tRNA (adenine(58)-N(1))-methyltransferase; mitochondrial	TRMT61B	C*GPTHQGSEDPSMLSQAQSATEVEER	1	6	1C(638.4061)	638.406	5
O95613_C321	O95613	Pericentrin	PCNT	C*GQEAAELK	1	4	1C(638.4061)	638.406	2
Q9UGI8_C46	Q9UGI8	Testin	TES	C*GQEEHDVLLSNEEDR;C*GQEEHDVLLSNEEDRK	2	23	1C(638.4061)	638.406	5
Q2VPK5_C444_C449	Q2VPK5	Cytoplasmic tRNA 2-thiolation protein 2	CTU2	C*GQGAC*R	1	6	1C(638.4061);6C(638.4061)	638.406	5
Q96C92_C371	Q96C92	Serologically defined colon cancer antigen 3	SDCCAG3	C*GQGASLTVVK	1	10	1C(638.4061)	638.406	5
Q9BWH6_C1039	Q9BWH6	RNA polymerase II-associated protein 1	RPAP1	C*GQGTLLAQACQDLPSIR	1	6	1C(638.4061)	638.406	4
Q69YN2_C176	Q69YN2	CWF19-like protein 1	CWF19L1	C*GSALVSSLATGLKPR;KC*GSALVSSLATGLKPR	2	5	1C(638.4061);2C(638.4061)	638.406	3
P06748_C104	P06748	Nucleophosmin	NPM1	C*GSGPVHISGQHLVAVEEDAESEDEEEEDVK;LKC*GSGPVHISGQHLVAVEEDAESEDEEEEDVK;C*GSGPVHISGQHLVAVEEDAESEDEEEEDVKLLSISGK;C*GSGPVHISGQHLVAVEEDAESEDEEEEDVKLLSISGKR	4	143	1C(638.4061);3C(638.4061)	638.406	5
P27816_C1008	P27816	Microtubule-associated protein 4	MAP4	C*GSKDNIK	1	12	1C(638.4061)	638.406	5
P10636_C639	P10636	Microtubule-associated protein tau	MAPT	C*GSLGNIHHKPGGGQVEVK	1	10	1C(638.4061)	638.406	5
Q9H9Y6_C1073	Q9H9Y6	DNA-directed RNA polymerase I subunit RPA2	POLR1B	C*GSLLSPLLEKPPPSWSAMR	1	3	1C(638.4061)	638.406	2
P31751_C124	P31751	RAC-beta serine/threonine-protein kinase	AKT2	C*GSPSDSSTTEEMEVAVSK	1	7	1C(638.4061)	638.406	5
Q7Z4V5_C631	Q7Z4V5	Hepatoma-derived growth factor-related protein 2	HDGFL2	C*GSSEDLHDSVR	1	5	1C(638.4061)	638.406	4
P15880_C188	P15880	40S ribosomal protein S2	RPS2	C*GSVLVR	1	11	1C(638.4061)	638.406	5
O00151_C263	O00151	PDZ and LIM domain protein 1	PDLIM1	C*GTGIVGVFVK	1	10	1C(638.4061)	638.406	5
O14654_C206	O14654	Insulin receptor substrate 4	IRS4	C*GTLGAQPDGEPAALAAAAAAEPPFYK;C*GTLGAQPDGEPAALAAAAAAEPPFYKDVWQVIVKPR;RC*GTLGAQPDGEPAALAAAAAAEPPFYK	3	49	1C(638.4061);2C(638.4061)	638.406	5
Q8NCP5_C198	Q8NCP5	Zinc finger and BTB domain-containing protein 44	ZBTB44	C*GTQTSSPQVLNSSASYSENR	1	3	1C(638.4061)	638.406	2
P62244_C72	P62244	40S ribosomal protein S15a	RPS15A	C*GVISPR	1	16	1C(638.4061)	638.406	5
P98175_C222	P98175	RNA-binding protein 10	RBM10	C*GVQNFK	1	2	1C(638.4061)	638.406	1
Q9H0C8_C301	Q9H0C8	Integrin-linked kinase-associated serine/threonine phosphatase 2C	ILKAP	C*GVTSVPDIR;C*GVTSVPDIRR	2	24	1C(638.4061)	638.406	5
P61160_C20	P61160	Actin-related protein 2	ACTR2	C*GYAGSNFPEHIFPALVGRPIIR	1	11	1C(638.4061)	638.406	5
P61927_C37	P61927	60S ribosomal protein L37	RPL37	C*GYPAKR	1	25	1C(638.4061)	638.406	5
Q8N9Q2_C18_C28	Q8N9Q2	Protein SREK1IP1	SREK1IP1	C*GYPGHLTFEC*R	1	2	11C(638.4061);1C(638.4061)	638.406	1
O95757_C540	O95757	Heat shock 70 kDa protein 4L	HSPA4L	C*HAEHTPEEEIDHTGAK;MQVDQEEGHQKC*HAEHTPEEEIDHTGAK	2	26	1C(638.4061);12C(638.4061)	638.406	5
Q99986_C220	Q99986	Serine/threonine-protein kinase VRK1	VRK1	C*HDGTIEFTSIDAHNGVAPSR;C*HDGTIEFTSIDAHNGVAPSRR	2	17	1C(638.4061)	638.406	5
P17858_C630	P17858	ATP-dependent 6-phosphofructokinase; liver type	PFKL	C*HDYYTTEFLYNLYSSEGK	1	10	1C(638.4061)	638.406	5
P11172_C304	P11172	Uridine 5'-monophosphate synthase	UMPS	C*HEFLIFEDR	1	4	1C(638.4061)	638.406	3
Q6R327_C1631	Q6R327	Rapamycin-insensitive companion of mTOR	RICTOR	C*HETGLLTIK	1	6	1C(638.4061)	638.406	4
O15270_C99	O15270	Serine palmitoyltransferase 2	SPTLC2	C*HHATER	1	11	1C(638.4061)	638.406	4
O75116_C1296	O75116	Rho-associated protein kinase 2	ROCK2	C*HIKCHK	1	3	1C(638.4061)	638.406	2
Q9H2G2_C1153	Q9H2G2	STE20-like serine/threonine-protein kinase	SLK	C*HLLVEHETQK;C*HLLVEHETQKLK	2	15	1C(638.4061)	638.406	5
Q96TC7_C128	Q96TC7	Regulator of microtubule dynamics protein 3	RMDN3	C*HMEENQR	1	11	1C(638.4061)	638.406	5
Q92889_C242	Q92889	DNA repair endonuclease XPF	ERCC4	C*HNPSLEVEDLSLENAIGKPFDK	1	6	1C(638.4061)	638.406	4
Q12923_C324	Q12923	Tyrosine-protein phosphatase non-receptor type 13	PTPN13	C*HPEAVTVR;RC*HPEAVTVR	2	10	1C(638.4061);2C(638.4061)	638.406	5
P49790_C21	P49790	Nuclear pore complex protein Nup153	NUP153	C*HQGPIKPYQQGR;RC*HQGPIKPYQQGR	2	23	1C(638.4061);2C(638.4061)	638.406	5
Q15942_C387	Q15942	Zyxin	ZYX	C*HQPLAR	1	3	1C(638.4061)	638.406	2
Q02543_C22	Q02543	60S ribosomal protein L18a	RPL18A	C*HTPPLYR	1	57	1C(638.4061)	638.406	5
P33991_C331	P33991	DNA replication licensing factor MCM4	MCM4	C*HTTHSMALIHNR	1	3	1C(638.4061)	638.406	2
P01106_C300	P01106	Myc proto-oncogene protein	MYC	C*HVSTHQHNYAAPPSTR	1	4	1C(638.4061)	638.406	3
Q5F1R6_C3	Q5F1R6	DnaJ homolog subfamily C member 21	DNAJC21	C*HYEALGVR;C*HYEALGVRR;MKC*HYEALGVR	3	17	1C(638.4061);3C(638.4061)	638.406	5
Q5TAX3_C1226	Q5TAX3	Terminal uridylyltransferase 4	TUT4	C*IAIEDPFDLNHNLGAGVSR	1	12	1C(638.4061)	638.406	5
Q86UP3_C964	Q86UP3	Zinc finger homeobox protein 4	ZFHX4	C*IAIGNPVHLK	1	7	1C(638.4061)	638.406	5
Q13838_C300	Q13838	Spliceosome RNA helicase DDX39B	DDX39B	C*IALAQLLVEQNFPAIAIHR	1	6	1C(638.4061)	638.406	3
O95347_C585	O95347	Structural maintenance of chromosomes protein 2	SMC2	C*IAPETLR	1	8	1C(638.4061)	638.406	4
P00367_C327	P00367	Glutamate dehydrogenase 1; mitochondrial	GLUD1	C*IAVGESDGSIWNPDGIDPK	1	6	1C(638.4061)	638.406	5
Q9HCJ3_C631	Q9HCJ3	Ribonucleoprotein PTB-binding 2	RAVER2	C*IAYSPPFGDYAQVSSLR	1	6	1C(638.4061)	638.406	5
Q8IYA6_C162	Q8IYA6	Cytoskeleton-associated protein 2-like	CKAP2L	C*IDFMNNIHVENESLDNFLK	1	6	1C(638.4061)	638.406	4
Q92990_C36	Q92990	Glomulin	GLMN	C*IEEGHTDQLLEIIQNEK	1	7	1C(638.4061)	638.406	4
Q9UNS2_C383	Q9UNS2	COP9 signalosome complex subunit 3	COPS3	C*IELDER	1	17	1C(638.4061)	638.406	5
Q96PM5_C136	Q96PM5	RING finger and CHY zinc finger domain-containing protein 1	RCHY1	C*IENVSR	1	9	1C(638.4061)	638.406	5
Q6P1L8_C57	Q6P1L8	39S ribosomal protein L14; mitochondrial	MRPL14	C*IHVYKK	1	6	1C(638.4061)	638.406	5
Q5TAX3_C776	Q5TAX3	Terminal uridylyltransferase 4	TUT4	C*IIDNNNLLVNELDFADHGQDSSSLSTSK	1	2	1C(638.4061)	638.406	1
P35579_C671	P35579	Myosin-9	MYH9	C*IIPNHEK;C*IIPNHEKK	2	8	1C(638.4061)	638.406	5
P60981_C46	P60981	Destrin	DSTN	C*IIVEEGK	1	10	1C(638.4061)	638.406	5
Q9H869_C587	Q9H869	YY1-associated protein 1	YY1AP1	C*IKPAPVIHPASVIFTVPATTVK	1	3	1C(638.4061)	638.406	2
Q9GZT3_C48	Q9GZT3	SRA stem-loop-interacting RNA-binding protein; mitochondrial	SLIRP	C*ILPFDKETGFHR	1	7	1C(638.4061)	638.406	5
P14678_C19	P14678	Small nuclear ribonucleoprotein-associated proteins B and B'	SNRPB	C*ILQDGR	1	5	1C(638.4061)	638.406	4
Q9H0G5_C232	Q9H0G5	Nuclear speckle splicing regulatory protein 1	NSRP1	C*ILQTDVK	1	17	1C(638.4061)	638.406	5
Q15424_C463	Q15424	Scaffold attachment factor B1	SAFB	C*INHLHK	1	4	1C(638.4061)	638.406	3
P10809_C447	P10809	60 kDa heat shock protein; mitochondrial	HSPD1	C*IPALDSLTPANEDQKIGIEIIKR	1	5	1C(638.4061)	638.406	4
Q969U7_C168_C178	Q969U7	Proteasome assembly chaperone 2	PSMG2	C*IPEIDDSEFC*IR	1	11	11C(638.4061);1C(638.4061)	638.406	4
O75362_C286	O75362	Zinc finger protein 217	ZNF217	C*IPQLDPFTTFQAWQLATK	1	4	1C(638.4061)	638.406	3
O75794_C212	O75794	Cell division cycle protein 123 homolog	CDC123	C*IQDFFK	1	3	1C(638.4061)	638.406	2
Q86UP2_C736	Q86UP2	Kinectin	KTN1	C*IQEKDEK	1	9	1C(638.4061)	638.406	4
Q99567_C713	Q99567	Nuclear pore complex protein Nup88	NUP88	C*IQSILK;C*IQSILKEEGEHIR;KC*IQSILK;KC*IQSILKEEGEHIR	4	16	1C(638.4061);2C(638.4061)	638.406	4
Q7Z309_C155	Q7Z309	Protein FAM122B	FAM122B	C*IRPSVLGPLKR;SQSPVKC*IRPSVLGPLK	2	20	1C(638.4061);7C(638.4061)	638.406	5
Q9NX58_C51	Q9NX58	Cell growth-regulating nucleolar protein	LYAR	C*ISEDQK;C*ISEDQKYGGK	2	19	1C(638.4061)	638.406	5
P11413_C294	P11413	Glucose-6-phosphate 1-dehydrogenase	G6PD	C*ISEVQANNVVLGQYVGNPDGEGEATK	1	14	1C(638.4061)	638.406	5
Q9NV70_C650	Q9NV70	Exocyst complex component 1	EXOC1	C*ISNQIR	1	21	1C(638.4061)	638.406	5
Q9Y6D6_C1050	Q9Y6D6	Brefeldin A-inhibited guanine nucleotide-exchange protein 1	ARFGEF1	C*ISQLELAQLIGTGVKPR	1	4	1C(638.4061)	638.406	3
Q8NFC6_C2570	Q8NFC6	Biorientation of chromosomes in cell division protein 1-like 1	BOD1L1	C*ITGQESK	1	9	1C(638.4061)	638.406	4
Q6P2Q9_C2144	Q6P2Q9	Pre-mRNA-processing-splicing factor 8	PRPF8	C*IVMVPQWGTHQTVHLPGQLPQHEYLK	1	4	1C(638.4061)	638.406	2
Q8N0X7_C562	Q8N0X7	Spartin	SPART	C*IVNNVSAETVQTVR	1	2	1C(638.4061)	638.406	1
Q5VWZ2_C12	Q5VWZ2	Lysophospholipase-like protein 1	LYPLAL1	C*IVSPAGR	1	15	1C(638.4061)	638.406	5
P27797_C163	P27797	Calreticulin	CALR	C*KDDEFTHLYTLIVRPDNTYEVK	1	23	1C(638.4061)	638.406	5
Q9ULH7_C282	Q9ULH7	MKL/myocardin-like protein 2	MKL2	C*KDPKPR	1	2	1C(638.4061)	638.406	1
Q14145_C297	Q14145	Kelch-like ECH-associated protein 1	KEAP1	C*KDYLVK	1	5	1C(638.4061)	638.406	4
P52888_C253	P52888	Thimet oligopeptidase	THOP1	CKEENC*AILK;EENC*AILK	2	7	6C(638.4061);4C(638.4061)	638.406	5
P62263_C85	P62263	40S ribosomal protein S14	RPS14	C*KELGITALHIK	1	17	1C(638.4061)	638.406	5
Q00534_C306	Q00534	Cyclin-dependent kinase 6	CDK6	C*KENLDSHLPPSQNTSELNTA	1	18	1C(638.4061)	638.406	5
P49792_C1296	P49792	E3 SUMO-protein ligase RanBP2	RANBP2	C*KFEEAQSILK	1	5	1C(638.4061)	638.406	4
Q969Q0_C88	Q969Q0	60S ribosomal protein L36a-like	RPL36AL	C*KHFELGGDK;C*KHFELGGDKK	2	43	1C(638.4061)	638.406	5
Q6NXT1_C84	Q6NXT1	Ankyrin repeat domain-containing protein 54	ANKRD54	C*KIPAGR	1	7	1C(638.4061)	638.406	5
Q71F23_C38	Q71F23	Centromere protein U	CENPU	C*KPIDVFDFPDNSDVSSIGR	1	7	1C(638.4061)	638.406	4
Q8NFP7_C3	Q8NFP7	Diphosphoinositol polyphosphate phosphohydrolase 3-alpha	NUDT10	C*KPNQTR;MKC*KPNQTR	2	12	1C(638.4061);3C(638.4061)	638.406	3
Q969E8_C120	Q969E8	Pre-rRNA-processing protein TSR2 homolog	TSR2	C*KVTATALK	1	6	1C(638.4061)	638.406	5
Q12906_C203	Q12906	Interleukin enhancer-binding factor 3	ILF3	C*LAALASLR	1	12	1C(638.4061)	638.406	5
Q8TD19_C909	Q8TD19	Serine/threonine-protein kinase Nek9	NEK9	C*LAEQQK	1	5	1C(638.4061)	638.406	4
P49773_C38	P49773	Histidine triad nucleotide-binding protein 1	HINT1	C*LAFHDISPQAPTHFLVIPK	1	9	1C(638.4061)	638.406	4
P16615_C560	P16615	Sarcoplasmic/endoplasmic reticulum calcium ATPase 2	ATP2A2	C*LALATHDNPLR;C*LALATHDNPLRR	2	6	1C(638.4061)	638.406	4
Q14687_C1199	Q14687	Genetic suppressor element 1	GSE1	C*LALPAMHWPR	1	4	1C(638.4061)	638.406	3
Q9Y4W2_C140	Q9Y4W2	Ribosomal biogenesis protein LAS1L	LAS1L	C*LAQEVNIPDWIVDLR;C*LAQEVNIPDWIVDLRHELTHK;C*LAQEVNIPDWIVDLRHELTHKK	3	18	1C(638.4061)	638.406	5
P49327_C1759	P49327	Fatty acid synthase	FASN	C*LATHGR	1	5	1C(638.4061)	638.406	4
Q8TEU7_C1336	Q8TEU7	Rap guanine nucleotide exchange factor 6	RAPGEF6	C*LAVSSSVSNEEISQEHIIIEAADSGR	1	7	1C(638.4061)	638.406	4
Q96KR1_C899	Q96KR1	Zinc finger RNA-binding protein	ZFR	C*LDALAALR	1	12	1C(638.4061)	638.406	5
Q7Z2Z2_C670	Q7Z2Z2	Elongation factor-like GTPase 1	EFL1	C*LDDLKER	1	6	1C(638.4061)	638.406	3
Q9UBF8_C89	Q9UBF8	Phosphatidylinositol 4-kinase beta	PI4KB	C*LDDPPAQIR;C*LDDPPAQIREEEDEMGAAVASGTAK	2	20	1C(638.4061)	638.406	5
Q96RU3_C248	Q96RU3	Formin-binding protein 1	FNBP1	C*LDGIVK	1	4	1C(638.4061)	638.406	3
Q9BY77_C338	Q9BY77	Polymerase delta-interacting protein 3	POLDIP3	C*LDGQPMK	1	41	1C(638.4061)	638.406	5
Q14137_C373	Q14137	Ribosome biogenesis protein BOP1	BOP1	CLDLYLC*PR	1	8	7C(638.4061)	638.406	5
Q4VCS5_C741	Q4VCS5	Angiomotin	AMOT	C*LDMEGR	1	31	1C(638.4061)	638.406	5
Q9H1I8_C90	Q9H1I8	Activating signal cointegrator 1 complex subunit 2	ASCC2	C*LDSYLR	1	5	1C(638.4061)	638.406	4
Q9Y217_C214	Q9Y217	Myotubularin-related protein 6	MTMR6	C*LEDEHLLQAISK	1	6	1C(638.4061)	638.406	5
O94927_C446	O94927	HAUS augmin-like complex subunit 5	HAUS5	C*LEEEVR	1	6	1C(638.4061)	638.406	5
Q14980_C375	Q14980	Nuclear mitotic apparatus protein 1	NUMA1	C*LEEKNEILQGK	1	10	1C(638.4061)	638.406	4
Q9Y5J1_C90	Q9Y5J1	U3 small nucleolar RNA-associated protein 18 homolog	UTP18	C*LEELVFGDVENDEDALLR;C*LEELVFGDVENDEDALLRR	2	21	1C(638.4061)	638.406	5
Q9Y6K9_C54	Q9Y6K9	NF-kappa-B essential modulator	IKBKG	C*LEENQELR	1	6	1C(638.4061)	638.406	5
P17812_C491	P17812	CTP synthase 1	CTPS1	C*LEEQGLK;KC*LEEQGLK;C*LEEQGLKFVGQDVEGER	3	25	1C(638.4061);2C(638.4061)	638.406	5
Q9UQ35_C70	Q9UQ35	Serine/arginine repetitive matrix protein 2	SRRM2	C*LELEEMMEEQGYEEQQIQEK	1	11	1C(638.4061)	638.406	5
P08238_C412	P08238	Heat shock protein HSP 90-beta	HSP90AB1	C*LELFSELAEDKENYK;C*LELFSELAEDKENYKK	2	19	1C(638.4061)	638.406	5
P07900_C420	P07900	Heat shock protein HSP 90-alpha	HSP90AA1	C*LELFTELAEDKENYK;C*LELFTELAEDKENYKK;KC*LELFTELAEDKENYK	3	23	1C(638.4061);2C(638.4061)	638.406	5
Q13153_C501	Q13153	Serine/threonine-protein kinase PAK 1	PAK1	C*LEMDVEKR	1	4	1C(638.4061)	638.406	3
Q6WCQ1_C831	Q6WCQ1	Myosin phosphatase Rho-interacting protein	MPRIP	C*LENAHLAQALEAER	1	6	1C(638.4061)	638.406	5
Q8TCG1_C337	Q8TCG1	Protein CIP2A	CIP2A	C*LEPTVALLR	1	10	1C(638.4061)	638.406	5
O15084_C487	O15084	Serine/threonine-protein phosphatase 6 regulatory ankyrin repeat subunit A	ANKRD28	C*LEYLLR	1	3	1C(638.4061)	638.406	2
Q6PJG2_C16	Q6PJG2	ELM2 and SANT domain-containing protein 1	ELMSAN1	C*LFGGQEPAPK	1	5	1C(638.4061)	638.406	4
Q8N999_C302	Q8N999	Uncharacterized protein C12orf29	C12orf29	C*LFNHFLK	1	10	1C(638.4061)	638.406	4
Q03468_C1304	Q03468	DNA excision repair protein ERCC-6	ERCC6	C*LGAVSGVPTWTGHR	1	5	1C(638.4061)	638.406	2
Q9NU22_C2158	Q9NU22	Midasin	MDN1	C*LGEGGK	1	8	1C(638.4061)	638.406	5
O75140_C1053	O75140	GATOR complex protein DEPDC5	DEPDC5	C*LGEQQAAVHGGK	1	5	1C(638.4061)	638.406	4
P27708_C868	P27708	CAD protein	CAD	C*LGFSDK	1	2	1C(638.4061)	638.406	1
Q5T011_C128	Q5T011	KICSTOR complex protein SZT2	SZT2	C*LGGLLR	1	3	1C(638.4061)	638.406	2
P37268_C6	P37268	Squalene synthase	FDFT1	C*LGHPEEFYNLVR	1	7	1C(638.4061)	638.406	5
Q12874_C437	Q12874	Splicing factor 3A subunit 3	SF3A3	C*LGIPNTAHFANVTQIEDAVSLWAK	1	7	1C(638.4061)	638.406	2
P38606_C394	P38606	V-type proton ATPase catalytic subunit A	ATP6V1A	C*LGNPER	1	6	1C(638.4061)	638.406	5
Q86VP6_C71	Q86VP6	Cullin-associated NEDD8-dissociated protein 1	CAND1	C*LGPLVSK	1	5	1C(638.4061)	638.406	4
P29372_C61	P29372	DNA-3-methyladenine glycosylase	MPG	C*LGPPTTPGPYR	1	20	1C(638.4061)	638.406	5
Q8N726_C123	Q8N726	Tumor suppressor ARF	CDKN2A	C*LGPSAR	1	6	1C(638.4061)	638.406	4
Q9BY12_C1369	Q9BY12	S phase cyclin A-associated protein in the endoplasmic reticulum	SCAPER	C*LGSQDYLELANRFPQQAWEEAR	1	4	1C(638.4061)	638.406	3
O43257_C140	O43257	Zinc finger HIT domain-containing protein 1	ZNHIT1	C*LGTHQETR	1	3	1C(638.4061)	638.406	2
P49840_C408	P49840	Glycogen synthase kinase-3 alpha	GSK3A	C*LGTQLPNNRPLPPLFNFSAGELSIQPSLNAILIPPHLR	1	15	1C(638.4061)	638.406	5
Q96B36_C61	Q96B36	Proline-rich AKT1 substrate 1	AKT1S1	C*LHDIALAHR	1	7	1C(638.4061)	638.406	4
Q5HYK7_C268	Q5HYK7	SH3 domain-containing protein 19	SH3D19	C*LHEDPQSPPPLPAEKPIGNTFSTVSGK	1	5	1C(638.4061)	638.406	4
Q9NR46_C252	Q9NR46	Endophilin-B2	SH3GLB2	C*LHEFVK	1	5	1C(638.4061)	638.406	4
Q9H5N1_C372	Q9H5N1	Rab GTPase-binding effector protein 2	RABEP2	C*LHHEVK	1	3	1C(638.4061)	638.406	2
Q13642_C71	Q13642	Four and a half LIM domains protein 1	FHL1	C*LHPLANETFVAK;C*LHPLANETFVAKDNK	2	39	1C(638.4061)	638.406	5
Q92797_C859	Q92797	Symplekin	SYMPK	C*LHSLTDKVPPSPELVK;C*LHSLTDKVPPSPELVKR	2	18	1C(638.4061)	638.406	5
Q96KG9_C88	Q96KG9	N-terminal kinase-like protein	SCYL1	C*LHVVTEAVTPLGIYLK	1	4	1C(638.4061)	638.406	3
P08133_C114	P08133	Annexin A6	ANXA6	C*LIEILASR;DAISGIGTDEKC*LIEILASR	2	5	1C(638.4061);12C(638.4061)	638.406	4
Q149N8_C489	Q149N8	E3 ubiquitin-protein ligase SHPRH	SHPRH	C*LIFEGLVK	1	5	1C(638.4061)	638.406	4
Q5UIP0_C2274	Q5UIP0	Telomere-associated protein RIF1	RIF1	C*LISEMAK	1	6	1C(638.4061)	638.406	5
P63010_C129	P63010	AP-2 complex subunit beta	AP2B1	C*LKDEDPYVR;C*LKDEDPYVRK	2	11	1C(638.4061)	638.406	5
Q14004_C644	Q14004	Cyclin-dependent kinase 13	CDK13	C*LLADLPLPPELPGGDDLSK	1	6	1C(638.4061)	638.406	4
Q9H0C8_C190	Q9H0C8	Integrin-linked kinase-associated serine/threonine phosphatase 2C	ILKAP	C*LLDTFK;C*LLDTFKHTDEEFLK;RC*LLDTFK	3	14	1C(638.4061);2C(638.4061)	638.406	5
Q6ZXV5_C794	Q6ZXV5	Transmembrane and TPR repeat-containing protein 3	TMTC3	C*LLETLALAPHEEYIQR	1	2	1C(638.4061)	638.406	1
Q16763_C118	Q16763	Ubiquitin-conjugating enzyme E2 S	UBE2S	C*LLIHPNPESALNEEAGR	1	27	1C(638.4061)	638.406	5
Q96S55_C39	Q96S55	ATPase WRNIP1	WRNIP1	C*LLLHPAGHAEPAAGSHR	1	6	1C(638.4061)	638.406	5
Q99661_C287	Q99661	Kinesin-like protein KIF2C	KIF2C	C*LLLVHEPK	1	14	1C(638.4061)	638.406	5
Q8N3F8_C764	Q8N3F8	MICAL-like protein 1	MICALL1	C*LLNKPEKDWTEEDR	1	3	1C(638.4061)	638.406	2
Q13332_C1323	Q13332	Receptor-type tyrosine-protein phosphatase S	PTPRS	C*LLNNADLAPHHPKDPVEMR	1	3	1C(638.4061)	638.406	2
Q92990_C406	Q92990	Glomulin	GLMN	C*LLNTSNHSGVEAFIIQNIK	1	6	1C(638.4061)	638.406	4
Q9NRR4_C891	Q9NRR4	Ribonuclease 3	DROSHA	C*LLQLAMTHPSHHLNFGMNPDHAR	1	11	1C(638.4061)	638.406	5
Q8NCM8_C1307	Q8NCM8	Cytoplasmic dynein 2 heavy chain 1	DYNC2H1	C*LLQSLK	1	4	1C(638.4061)	638.406	3
Q86YH6_C71	Q86YH6	Decaprenyl-diphosphate synthase subunit 2	PDSS2	C*LLSDELSNIAMQVR	1	6	1C(638.4061)	638.406	5
O43379_C826	O43379	WD repeat-containing protein 62	WDR62	C*LLTNGK;C*LLTNGKLPLWAK	2	8	1C(638.4061)	638.406	5
Q9HCM4_C727	Q9HCM4	Band 4.1-like protein 5	EPB41L5	C*LLTTEL	1	4	1C(638.4061)	638.406	3
Q04637_C821	Q04637	Eukaryotic translation initiation factor 4 gamma 1	EIF4G1	C*LMALKVPTTEKPTVTVNFR	1	5	1C(638.4061)	638.406	4
Q5VWJ9_C419	Q5VWJ9	Sorting nexin-30	SNX30	C*LMAWESIIPLLQEK	1	2	1C(638.4061)	638.406	1
O95071_C2084	O95071	E3 ubiquitin-protein ligase UBR5	UBR5	C*LMEVTVDR	1	5	1C(638.4061)	638.406	4
Q68DK7_C460	Q68DK7	Male-specific lethal 1 homolog	MSL1	C*LMPSSVAGETSVLAVPSWR	1	5	1C(638.4061)	638.406	3
Q9UGU0_C1163	Q9UGU0	Transcription factor 20	TCF20	C*LMSSDGLPNK	1	3	1C(638.4061)	638.406	2
Q14692_C327	Q14692	Ribosome biogenesis protein BMS1 homolog	BMS1	C*LNEKEK	1	7	1C(638.4061)	638.406	5
Q9HCM4_C543	Q9HCM4	Band 4.1-like protein 5	EPB41L5	C*LNNVIESPGLNVMR	1	7	1C(638.4061)	638.406	5
O75427_C105	O75427	Leucine-rich repeat and calponin homology domain-containing protein 4	LRCH4	C*LNPALGNLTALTYLNLSR	1	6	1C(638.4061)	638.406	5
Q9NWZ3_C13	Q9NWZ3	Interleukin-1 receptor-associated kinase 4	IRAK4	C*LNVGLIR	1	6	1C(638.4061)	638.406	5
O15164_C81	O15164	Transcription intermediary factor 1-alpha	TRIM24	C*LPAPQR	1	6	1C(638.4061)	638.406	5
Q96F24_C126	Q96F24	Nuclear receptor-binding factor 2	NRBF2	C*LPEIQGIFDRDPDTLLYLLQQK	1	21	1C(638.4061)	638.406	5
Q9UPN9_C153	Q9UPN9	E3 ubiquitin-protein ligase TRIM33	TRIM33	C*LPEPER	1	17	1C(638.4061)	638.406	5
Q07157_C1727	Q07157	Tight junction protein ZO-1	TJP1	C*LPGDPNYLVGANCVSVLIDHF	1	5	1C(638.4061)	638.406	3
P11474_C46	P11474	Steroid hormone receptor ERR1	ESRRA	C*LPGHKEEEDGEGAGPGEQGGGK	1	10	1C(638.4061)	638.406	5
Q9P260_C526	Q9P260	LisH domain and HEAT repeat-containing protein KIAA1468	KIAA1468	C*LPHIVPNVLLAK	1	6	1C(638.4061)	638.406	5
Q8N3C0_C1874	Q8N3C0	Activating signal cointegrator 1 complex subunit 3	ASCC3	C*LPIESNPHSFDSPHTK	1	6	1C(638.4061)	638.406	5
Q6PL18_C387	Q6PL18	ATPase family AAA domain-containing protein 2	ATAD2	C*LPLNFR;C*LPLNFRK	2	11	1C(638.4061)	638.406	5
O15269_C438	O15269	Serine palmitoyltransferase 1	SPTLC1	C*LPPPSIR	1	22	1C(638.4061)	638.406	5
Q14241_C339	Q14241	Elongin-A	ELOA	C*LPPSEAASDNHLK;C*LPPSEAASDNHLKK;C*LPPSEAASDNHLKKPK;KC*LPPSEAASDNHLK	4	34	1C(638.4061);2C(638.4061)	638.406	5
Q9BYW2_C958	Q9BYW2	Histone-lysine N-methyltransferase SETD2	SETD2	C*LQEAQEEGNSILPERR	1	7	1C(638.4061)	638.406	5
Q96CS2_C156	Q96CS2	HAUS augmin-like complex subunit 1	HAUS1	C*LQEDVK	1	13	1C(638.4061)	638.406	5
O60566_C700	O60566	Mitotic checkpoint serine/threonine-protein kinase BUB1 beta	BUB1B	C*LQIPEK	1	2	1C(638.4061)	638.406	1
O60566_C700_C723	O60566	Mitotic checkpoint serine/threonine-protein kinase BUB1 beta	BUB1B	C*LQIPEKLELTNETSENPTQSPWC*SQYR	1	3	1C(638.4061);24C(638.4061)	638.406	2
Q92616_C2558	Q92616	eIF-2-alpha kinase activator GCN1	GCN1	C*LQNPSSDIR	1	5	1C(638.4061)	638.406	4
Q92616_C1595	Q92616	eIF-2-alpha kinase activator GCN1	GCN1	C*LQTLLDTK	1	5	1C(638.4061)	638.406	4
O95602_C1332	O95602	DNA-directed RNA polymerase I subunit RPA1	POLR1A	C*LRPEDILR	1	12	1C(638.4061)	638.406	5
O14929_C376	O14929	Histone acetyltransferase type B catalytic subunit	HAT1	C*LRPEELTNQMNQIEISMQHEQLEESFQELVEDYR;C*LRPEELTNQMNQIEISMQHEQLEESFQELVEDYRR;KC*LRPEELTNQMNQIEISMQHEQLEESFQELVEDYR	3	87	1C(638.4061);2C(638.4061)	638.406	5
Q86Y56_C84_C92	Q86Y56	Dynein assembly factor 5; axonemal	DNAAF5	C*LSDPAEGC*R	1	6	1C(638.4061);9C(638.4061)	638.406	5
Q9H6R7_C574	Q9H6R7	WD repeat and coiled-coil-containing protein	WDCP	C*LSELTNR	1	6	1C(638.4061)	638.406	5
O14980_C723	O14980	Exportin-1	XPO1	C*LSENISAAIQANGEMVTK	1	18	1C(638.4061)	638.406	5
Q6KC79_C1795	Q6KC79	Nipped-B-like protein	NIPBL	C*LSEVVAVDPSILAR	1	6	1C(638.4061)	638.406	5
Q8NFF5_C561	Q8NFF5	FAD synthase	FLAD1	C*LSPGGHPTYRPAYLLENEEEER	1	14	1C(638.4061)	638.406	5
P51957_C326	P51957	Serine/threonine-protein kinase Nek4	NEK4	C*LSQEKPR	1	5	1C(638.4061)	638.406	4
Q9NVI1_C594	Q9NVI1	Fanconi anemia group I protein	FANCI	C*LSQQADVR	1	6	1C(638.4061)	638.406	5
Q96RG2_C15	Q96RG2	PAS domain-containing serine/threonine-protein kinase	PASK	C*LSQSLPLPVSAEGPAAQTTAEPSR	1	13	1C(638.4061)	638.406	5
P52209_C289	P52209	6-phosphogluconate dehydrogenase; decarboxylating	PGD	C*LSSLKDER	1	10	1C(638.4061)	638.406	5
Q9BY89_C631	Q9BY89	Uncharacterized protein KIAA1671	KIAA1671	C*LSTTPPGDMAHAR	1	4	1C(638.4061)	638.406	3
P49588_C773	P49588	Alanine--tRNA ligase; cytoplasmic	AARS	C*LSVMEAK;KC*LSVMEAK	2	50	1C(638.4061);2C(638.4061)	638.406	5
O95382_C962	O95382	Mitogen-activated protein kinase kinase kinase 6	MAP3K6	C*LSYGGTSQLR;C*LSYGGTSQLRVPEEPAAEEPASPEESSGLSLLHQESK	2	6	1C(638.4061)	638.406	5
O00566_C14	O00566	U3 small nucleolar ribonucleoprotein protein MPP10	MPHOSPH10	C*LTEVGK	1	4	1C(638.4061)	638.406	3
Q9GZR1_C227	Q9GZR1	Sentrin-specific protease 6	SENP6	C*LTHLEDLQR	1	6	1C(638.4061)	638.406	5
Q8TCG1_C583	Q8TCG1	Protein CIP2A	CIP2A	C*LTPHLK;C*LTPHLKDGVPGLNIEELIEKLQSGMVVK	2	12	1C(638.4061)	638.406	5
O60216_C392	O60216	Double-strand-break repair protein rad21 homolog	RAD21	C*LTPLVPEDLRK	1	7	1C(638.4061)	638.406	4
Q9GZN1_C339	Q9GZN1	Actin-related protein 6	ACTR6	C*LTPTDYDVSVVLPENPITYAWEGGK	1	8	1C(638.4061)	638.406	5
O75153_C1196	O75153	Clustered mitochondria protein homolog	CLUH	C*LTQQAVALQR	1	6	1C(638.4061)	638.406	5
Q96GX5_C285	Q96GX5	Serine/threonine-protein kinase greatwall	MASTL	C*LTSNLLQSRK	1	3	1C(638.4061)	638.406	2
Q8WYP5_C521	Q8WYP5	Protein ELYS	AHCTF1	C*LVAGLLSPR	1	10	1C(638.4061)	638.406	5
Q6SZW1_C311	Q6SZW1	Sterile alpha and TIR motif-containing protein 1	SARM1	C*LVDASDTSQGR;C*LVDASDTSQGRGPDDLQR	2	7	1C(638.4061)	638.406	5
O00213_C511	O00213	Amyloid-beta A4 precursor protein-binding family B member 1	APBB1	C*LVNGLSLDHSK	1	15	1C(638.4061)	638.406	5
Q96F86_C47	Q96F86	Enhancer of mRNA-decapping protein 3	EDC3	C*LVPEVTFR	1	8	1C(638.4061)	638.406	5
O95905_C267	O95905	Protein ecdysoneless homolog	ECD	C*LYAQLVQQR	1	2	1C(638.4061)	638.406	1
P13639_C728	P13639	Elongation factor 2	EEF2	C*LYASVLTAQPR;RC*LYASVLTAQPR	2	25	1C(638.4061);2C(638.4061)	638.406	5
Q9C0C9_C353	Q9C0C9	(E3-independent) E2 ubiquitin-conjugating enzyme	UBE2O	C*LYVFPAK;C*LYVFPAKVEPAK	2	3	1C(638.4061)	638.406	2
Q9H974_C312	Q9H974	Queuine tRNA-ribosyltransferase accessory subunit 2	QTRT2	C*MDQIKK	1	6	1C(638.4061)	638.406	5
Q9UPY3_C1648	Q9UPY3	Endoribonuclease Dicer	DICER1	C*MFDHPDADKTLNHLISGFENFEK	1	4	1C(638.4061)	638.406	3
Q9UBQ5_C87	Q9UBQ5	Eukaryotic translation initiation factor 3 subunit K	EIF3K	C*MIDQAHQEERPIR	1	7	1C(638.4061)	638.406	4
Q92616_C1275	Q92616	eIF-2-alpha kinase activator GCN1	GCN1	C*MLDAALATLNTHGK;KC*MLDAALATLNTHGK;KC*MLDAALATLNTHGKENVNSLLPVFEEFLK	3	22	1C(638.4061);2C(638.4061)	638.406	5
Q8IWS0_C45	Q8IWS0	PHD finger protein 6	PHF6	C*MLFSSALVSSHSDNESLGGFSIEDVQK	1	5	1C(638.4061)	638.406	4
P31948_C471	P31948	Stress-induced-phosphoprotein 1	STIP1	C*MMAQYNR	1	5	1C(638.4061)	638.406	4
P46013_C3014	P46013	Proliferation marker protein Ki-67	MKI67	C*MPAPEEIVEELPASK;C*MPAPEEIVEELPASKK	2	20	1C(638.4061)	638.406	5
P10599_C73	P10599	Thioredoxin	TXN	C*MPTFQFFK;C*MPTFQFFKK;C*MPTFQFFKKGQK	3	208	1C(638.4061)	638.406	5
P50914_C54	P50914	60S ribosomal protein L14	RPL14	C*MQLTDFILK;C*MQLTDFILKFPHSAHQK	2	12	1C(638.4061)	638.406	5
Q5VTR2_C383	Q5VTR2	E3 ubiquitin-protein ligase BRE1A	RNF20	C*MQSQFSVLYNESLQLK	1	11	1C(638.4061)	638.406	5
Q9UL03_C659	Q9UL03	Integrator complex subunit 6	INTS6	C*MSPLLR	1	7	1C(638.4061)	638.406	5
P32322_C120	P32322	Pyrroline-5-carboxylate reductase 1; mitochondrial	PYCR1	C*MTNTPVVVR	1	2	1C(638.4061)	638.406	1
Q32MZ4_C456	Q32MZ4	Leucine-rich repeat flightless-interacting protein 1	LRRFIP1	C*MVEVPQELETSTGHSLEK	1	6	1C(638.4061)	638.406	4
Q9NZJ7_C222	Q9NZJ7	Mitochondrial carrier homolog 1	MTCH1	C*MVQFVGR	1	5	1C(638.4061)	638.406	4
O75150_C986	O75150	E3 ubiquitin-protein ligase BRE1B	RNF40	C*NAAFGAHDFHR	1	8	1C(638.4061)	638.406	5
Q5VTR2_C960	Q5VTR2	E3 ubiquitin-protein ligase BRE1A	RNF20	C*NAAFGANDFHR	1	6	1C(638.4061)	638.406	5
O15020_C231	O15020	Spectrin beta chain; non-erythrocytic 2	SPTBN2	C*NAHYNLQNAFNLAEK;C*NAHYNLQNAFNLAEKELGLTK	2	9	1C(638.4061)	638.406	4
O60313_C801	O60313	Dynamin-like 120 kDa protein; mitochondrial	OPA1	C*NEEHPAYLASDEITTVR;C*NEEHPAYLASDEITTVRK	2	21	1C(638.4061)	638.406	5
P19174_C646	P19174	1-phosphatidylinositol 4;5-bisphosphate phosphodiesterase gamma-1	PLCG1	C*NEFEMR	1	25	1C(638.4061)	638.406	5
P11142_C574	P11142	Heat shock cognate 71 kDa protein	HSPA8	C*NEIINWLDKNQTAEKEEFEHQQK	1	7	1C(638.4061)	638.406	4
Q96F07_C98	Q96F07	Cytoplasmic FMR1-interacting protein 2	CYFIP2	C*NEQPNR;C*NEQPNRVEIYEK	2	10	1C(638.4061)	638.406	3
Q13643_C10	Q13643	Four and a half LIM domains protein 3	FHL3	C*NESLYGR	1	10	1C(638.4061)	638.406	5
Q8NB90_C291	Q8NB90	Spermatogenesis-associated protein 5	SPATA5	C*NFESAR	1	17	1C(638.4061)	638.406	5
Q7Z6K5_C183	Q7Z6K5	Arpin	ARPIN	C*NFTGDGK	1	19	1C(638.4061)	638.406	5
Q15776_C289	Q15776	Zinc finger protein with KRAB and SCAN domains 8	ZKSCAN8	C*NGDVIR	1	5	1C(638.4061)	638.406	4
Q9NRZ9_C205	Q9NRZ9	Lymphoid-specific helicase	HELLS	C*NGQPVPFQQPK;KC*NGQPVPFQQPK	2	18	1C(638.4061);2C(638.4061)	638.406	5
P35579_C694	P35579	Myosin-9	MYH9	C*NGVLEGIR	1	4	1C(638.4061)	638.406	3
Q8WXB4_C746	Q8WXB4	Zinc finger protein 606	ZNF606	CNHCEKAFC*K	1	6	9C(638.4061)	638.406	5
Q5SNT2_C124	Q5SNT2	Transmembrane protein 201	TMEM201	C*NHHQTTK;RC*NHHQTTK	2	21	1C(638.4061);2C(638.4061)	638.406	5
P78316_C457	P78316	Nucleolar protein 14	NOP14	C*NHPSLAEGNK;C*NHPSLAEGNKAK	2	12	1C(638.4061)	638.406	5
Q05655_C344	Q05655	Protein kinase C delta type	PRKCD	C*NINNFIFHK	1	5	1C(638.4061)	638.406	4
Q53EZ4_C443	Q53EZ4	Centrosomal protein of 55 kDa	CEP55	C*NIQYPATEHR	1	15	1C(638.4061)	638.406	5
P46379_C345_C349	P46379	Large proline-rich protein BAG6	BAG6	C*NLAC*TPPR	1	14	1C(638.4061);5C(638.4061)	638.406	5
Q8IWJ2_C798	Q8IWJ2	GRIP and coiled-coil domain-containing protein 2	GCC2	C*NLAFQR	1	6	1C(638.4061)	638.406	5
Q5JRA6_C1486	Q5JRA6	Transport and Golgi organization protein 1 homolog	MIA3	C*NLEDQVK	1	12	1C(638.4061)	638.406	5
Q9NVN8_C342	Q9NVN8	Guanine nucleotide-binding protein-like 3-like protein	GNL3L	C*NLEEISNYYGVSGFQTTEHFLTAVAHR	1	18	1C(638.4061)	638.406	5
P12270_C224	P12270	Nucleoprotein TPR	TPR	C*NLENKK;C*NLENKKEEVSR	2	7	1C(638.4061)	638.406	4
Q9BZ95_C495	Q9BZ95	Histone-lysine N-methyltransferase NSD3	NSD3	C*NMSPVVK	1	9	1C(638.4061)	638.406	5
O15344_C580	O15344	E3 ubiquitin-protein ligase Midline-1	MID1	C*NNNWVVR	1	4	1C(638.4061)	638.406	3
Q06124_C318	Q06124	Tyrosine-protein phosphatase non-receptor type 11	PTPN11	C*NNSKPK;C*NNSKPKK	2	18	1C(638.4061)	638.406	5
P62306_C66	P62306	Small nuclear ribonucleoprotein F	SNRPF	C*NNVLYIR	1	23	1C(638.4061)	638.406	5
Q9BSJ5_C164	Q9BSJ5	Uncharacterized protein C17orf80	C17orf80	C*NPSEAGASLLVGSIEPSLSNQDRK;C*NPSEAGASLLVGSIEPSLSNQDR	2	8	1C(638.4061)	638.406	5
Q14574_C836	Q14574	Desmocollin-3	DSC3	C*NQNEDR	1	3	1C(638.4061)	638.406	2
Q02040_C579	Q02040	A-kinase anchor protein 17A	AKAP17A	C*NREPSK	1	6	1C(638.4061)	638.406	5
Q5FWF5_C580	Q5FWF5	N-acetyltransferase ESCO1	ESCO1	C*NSHLEITIPK	1	4	1C(638.4061)	638.406	3
O95140_C8	O95140	Mitofusin-2	MFN2	C*NSIVTVK	1	5	1C(638.4061)	638.406	4
Q13813_C2120	Q13813	Spectrin alpha chain; non-erythrocytic 1	SPTAN1	C*NSLEEIK	1	6	1C(638.4061)	638.406	4
P33992_C197	P33992	DNA replication licensing factor MCM5	MCM5	C*NTDQAGRPK;KC*NTDQAGRPK	2	11	1C(638.4061);2C(638.4061)	638.406	5
Q96RT7_C1239	Q96RT7	Gamma-tubulin complex component 6	TUBGCP6	C*NTHGHVSDASISLGEPVSDVVSTRPR	1	10	1C(638.4061)	638.406	5
O14929_C27	O14929	Histone acetyltransferase type B catalytic subunit	HAT1	C*NTNTAIELK	1	4	1C(638.4061)	638.406	3
Q14676_C26	Q14676	Mediator of DNA damage checkpoint protein 1	MDC1	C*NVEPVGR	1	19	1C(638.4061)	638.406	5
O43237_C104	O43237	Cytoplasmic dynein 1 light intermediate chain 2	DYNC1LI2	C*NVWILDGDLYHK	1	8	1C(638.4061)	638.406	5
Q5MNZ6_C63	Q5MNZ6	WD repeat domain phosphoinositide-interacting protein 3	WDR45B	C*NYLALVGGGK;C*NYLALVGGGKKPK	2	17	1C(638.4061)	638.406	5
Q7Z2W4_C96	Q7Z2W4	Zinc finger CCCH-type antiviral protein 1	ZC3HAV1	C*NYSQSER	1	5	1C(638.4061)	638.406	4
O15067_C587	O15067	Phosphoribosylformylglycinamidine synthase	PFAS	CPAC*FVGTITGDRR	1	3	4C(638.4061)	638.406	2
Q68CZ2_C615	Q68CZ2	Tensin-3	TNS3	C*PADNPGLVQAQPR	1	6	1C(638.4061)	638.406	3
P10768_C56	P10768	S-formylglutathione hydrolase	ESD	CPALYWLSGLTC*TEQNFISK;AETGKCPALYWLSGLTC*TEQNFISK	2	37	12C(638.4061);17C(638.4061)	638.406	5
Q9C0C2_C1443	Q9C0C2	182 kDa tankyrase-1-binding protein	TNKS1BP1	C*PARPPPSGSQGLLEEMLAASSSK	1	19	1C(638.4061)	638.406	5
Q9H9F9_C265	Q9H9F9	Actin-related protein 5	ACTR5	C*PDYYENNVHK	1	6	1C(638.4061)	638.406	5
P60709_C257_C272	P60709	Actin; cytoplasmic 1	ACTB	C*PEALFQPSFLGMESC*GIHETTFNSIMK;FRC*PEALFQPSFLGMESC*GIHETTFNSIMK	2	240	16C(638.4061);1C(638.4061);18C(638.4061);3C(638.4061)	638.406	5
Q9H7B2_C135	Q9H7B2	Ribosome production factor 2 homolog	RPF2	C*PEGTKPMLIFAGDDFDVTEDYRR	1	9	1C(638.4061)	638.406	5
O00159_C802	O00159	Unconventional myosin-Ic	MYO1C	C*PENAFFLDHVR	1	3	1C(638.4061)	638.406	2
Q9H211_C441	Q9H211	DNA replication factor Cdt1	CDT1	C*PEQEQR	1	5	1C(638.4061)	638.406	3
P61221_C65	P61221	ATP-binding cassette sub-family E member 1	ABCE1	C*PFGALSIVNLPSNLEK	1	6	1C(638.4061)	638.406	5
O60841_C749	O60841	Eukaryotic translation initiation factor 5B	EIF5B	C*PFIVALNK;C*PFIVALNKIDR	2	8	1C(638.4061)	638.406	5
P13196_C108	P13196	5-aminolevulinate synthase; nonspecific; mitochondrial	ALAS1	C*PFLAAQMNQR	1	6	1C(638.4061)	638.406	4
Q6ZRI6_C831	Q6ZRI6	Uncharacterized protein C15orf39	C15orf39	C*PFPHVVR	1	6	1C(638.4061)	638.406	5
P62280_C60	P62280	40S ribosomal protein S11	RPS11	C*PFTGNVSIR;EAIEGTYIDKKC*PFTGNVSIR;KC*PFTGNVSIR;C*PFTGNVSIRGR	4	35	1C(638.4061);12C(638.4061);2C(638.4061)	638.406	5
Q9BUH6_C180	Q9BUH6	Protein PAXX	PAXX	C*PGESLINPGFK;RC*PGESLINPGFK	2	21	1C(638.4061);2C(638.4061)	638.406	5
Q8N726_C100	Q8N726	Tumor suppressor ARF	CDKN2A	C*PGGLPGHAGGAAPGR;RC*PGGLPGHAGGAAPGR	2	10	1C(638.4061);2C(638.4061)	638.406	5
Q02040_C542_C549	Q02040	A-kinase anchor protein 17A	AKAP17A	C*PGGVLSC*IPDNNQQPK	1	6	1C(638.4061);8C(638.4061)	638.406	4
Q9Y6Y8_C604	Q9Y6Y8	SEC23-interacting protein	SEC23IP	C*PGPLAVANGVVK	1	15	1C(638.4061)	638.406	5
P48449_C471	P48449	Lanosterol synthase	LSS	C*PHVTEHIPR	1	5	1C(638.4061)	638.406	4
Q9HAV4_C44	Q9HAV4	Exportin-5	XPO5	C*PICVPCGLR	1	5	1C(638.4061)	638.406	3
Q7Z401_C1579	Q7Z401	C-myc promoter-binding protein	DENND4A	C*PIFPMAR	1	10	1C(638.4061)	638.406	5
A6NDU8_C179	A6NDU8	UPF0600 protein C5orf51	C5orf51	C*PIQLNEGVSFQDLDTAK	1	7	1C(638.4061)	638.406	5
Q9BQA1_C199_C208	Q9BQA1	Methylosome protein 50	WDR77	C*PKPASQIGC*SAPGYLPTSLAWHPQQSEVFVFGDENGTVSLVDTK	1	10	10C(638.4061);1C(638.4061)	638.406	2
P0DPB5_C37	P0DPB5	Protein POLR1D; isoform 2	POLR1D	C*PLASTNKR	1	23	1C(638.4061)	638.406	5
P54646_C382	P54646	5'-AMP-activated protein kinase catalytic subunit alpha-2	PRKAA2	C*PLDALNTTKPK	1	18	1C(638.4061)	638.406	5
Q86YR5_C515	Q86YR5	G-protein-signaling modulator 1	GPSM1	C*PLDDGQAGAAEATAAPTLEDR;MDDQRC*PLDDGQAGAAEATAAPTLEDR	2	16	1C(638.4061);6C(638.4061)	638.406	5
P33992_C207_C219	P33992	DNA replication licensing factor MCM5	MCM5	C*PLDPYFIMPDKC*K	1	29	13C(638.4061);1C(638.4061)	638.406	5
Q9H4B0_C390	Q9H4B0	Probable tRNA N6-adenosine threonylcarbamoyltransferase; mitochondrial	OSGEPL1	C*PLGVDISK	1	4	1C(638.4061)	638.406	3
P04075_C290	P04075	Fructose-bisphosphate aldolase A	ALDOA	C*PLLKPWALTFSYGR;TVPPAVTGITFLSGGQSEEEASINLNAINKC*PLLKPWALTFSYGR	2	57	1C(638.4061);31C(638.4061)	638.406	5
O60508_C29	O60508	Pre-mRNA-processing factor 17	CDC40	C*PLPAADSLMHLTK	1	14	1C(638.4061)	638.406	5
P50548_C348	P50548	ETS domain-containing transcription factor ERF	ERF	C*PLPPMAPETPPVPSSASSSSSSSSSPFK;AFLHYPGLVVPQPQRPDKC*PLPPMAPETPPVPSSASSSSSSSSSPFK	2	15	1C(638.4061);19C(638.4061)	638.406	5
P35637_C428_C433	P35637	RNA-binding protein FUS	FUS	C*PNPTC*ENMNFSWR	1	6	1C(638.4061);6C(638.4061)	638.406	5
Q86YR5_C616	Q86YR5	G-protein-signaling modulator 1	GPSM1	C*PPPDVLPR	1	11	1C(638.4061)	638.406	4
Q9H9J2_C53	Q9H9J2	39S ribosomal protein L44; mitochondrial	MRPL44	C*PPPPVR;C*PPPPVRR	2	28	1C(638.4061)	638.406	5
Q9Y4B4_C657	Q9Y4B4	Helicase ARIP4	RAD54L2	C*PPQGTK	1	4	1C(638.4061)	638.406	3
Q15021_C286	Q15021	Condensin complex subunit 1	NCAPD2	C*PQELSR;EIGQKC*PQELSR	2	21	1C(638.4061);6C(638.4061)	638.406	5
Q147X3_C74	Q147X3	N-alpha-acetyltransferase 30	NAA30	C*PQPPQEQQQLNGLISPELR	1	7	1C(638.4061)	638.406	5
Q9BVP2_C158	Q9BVP2	Guanine nucleotide-binding protein-like 3	GNL3	C*PQVEEAIVQSGQK;C*PQVEEAIVQSGQKK	2	21	1C(638.4061)	638.406	5
O15118_C97	O15118	NPC intracellular cholesterol transporter 1	NPC1	C*PSCFYNLLNLFCELTCSPR	1	3	1C(638.4061)	638.406	2
Q13444_C830	Q13444	Disintegrin and metalloproteinase domain-containing protein 15	ADAM15	C*PSGDLPGPGAGIPPLVVPSRPAPPPPTVSSLYL	1	5	1C(638.4061)	638.406	4
Q14498_C478	Q14498	RNA-binding protein 39	RBM39	C*PSIAAAIAAVNALHGR	1	7	1C(638.4061)	638.406	5
A5YKK6_C624	A5YKK6	CCR4-NOT transcription complex subunit 1	CNOT1	C*PSILGGLAPEK;C*PSILGGLAPEKDQPK;RC*PSILGGLAPEKDQPK	3	26	1C(638.4061);2C(638.4061)	638.406	5
P30419_C483	P30419	Glycylpeptide N-tetradecanoyltransferase 1	NMT1	C*PSMGAEK	1	4	1C(638.4061)	638.406	3
O60333_C1810	O60333	Kinesin-like protein KIF1B	KIF1B	C*PSQSKY	1	3	1C(638.4061)	638.406	2
Q6PKG0_C1054	Q6PKG0	La-related protein 1	LARP1	C*PSQSSSR;C*PSQSSSRPAAMISQPPTPPTGQPVR;C*PSQSSSRPAAMISQPPTPPTGQPVREDAK;KRC*PSQSSSR	4	60	1C(638.4061);3C(638.4061)	638.406	5
P48507_C35	P48507	Glutamate--cysteine ligase regulatory subunit	GCLM	C*PSTHSEELHDCIQK;KKC*PSTHSEELHDCIQK;KC*PSTHSEELHDCIQK	3	16	1C(638.4061);3C(638.4061);2C(638.4061)	638.406	5
Q9BUI4_C160	Q9BUI4	DNA-directed RNA polymerase III subunit RPC3	POLR3C	C*PSVPTTENSDPGPPPPAPTLVINEK	1	6	1C(638.4061)	638.406	3
Q96TA1_C154	Q96TA1	Niban-like protein 1	FAM129B	C*PTQFPLILWHPYAR	1	11	1C(638.4061)	638.406	5
Q96N96_C599	Q96N96	Spermatogenesis-associated protein 13	SPATA13	C*PVAPPHQGLHPIHQR	1	5	1C(638.4061)	638.406	4
P32121_C270	P32121	Beta-arrestin-2	ARRB2	CPVAQLEQDDQVSPSSTFC*K	1	4	19C(638.4061)	638.406	3
Q9C0J8_C120	Q9C0J8	pre-mRNA 3' end processing protein WDR33	WDR33	C*PVFVVR	1	7	1C(638.4061)	638.406	5
O95453_C169	O95453	Poly(A)-specific ribonuclease PARN	PARN	C*PVTIPEDQKK	1	29	1C(638.4061)	638.406	5
A5YKK6_C219	A5YKK6	CCR4-NOT transcription complex subunit 1	CNOT1	C*PVVLAPLLYPEKR	1	4	1C(638.4061)	638.406	3
O14730_C22_C33	O14730	Serine/threonine-protein kinase RIO3	RIOK3	C*PWAIPQNTISC*SLADVMSEQLAK	1	4	12C(638.4061);1C(638.4061)	638.406	2
O75821_C169	O75821	Eukaryotic translation initiation factor 3 subunit G	EIF3G	C*PYKDTLGPMQK	1	8	1C(638.4061)	638.406	5
O43660_C338	O43660	Pleiotropic regulator 1	PLRG1	C*QAAEPQIITGSHDTTIR	1	9	1C(638.4061)	638.406	4
Q7Z4H7_C323	Q7Z4H7	HAUS augmin-like complex subunit 6	HAUS6	C*QADQAR	1	9	1C(638.4061)	638.406	5
O95239_C965	O95239	Chromosome-associated kinesin KIF4A	KIF4A	C*QDEELEK	1	7	1C(638.4061)	638.406	5
Q9UBC2_C470	Q9UBC2	Epidermal growth factor receptor substrate 15-like 1	EPS15L1	C*QDETQMISSLK	1	2	1C(638.4061)	638.406	1
Q92625_C849_C866	Q92625	Ankyrin repeat and SAM domain-containing protein 1A	ANKS1A	C*QDLLSQTSSPLSQNDSC*TGR	1	26	18C(638.4061);1C(638.4061)	638.406	5
Q8IY63_C748	Q8IY63	Angiomotin-like protein 1	AMOTL1	C*QDMEYTIK	1	6	1C(638.4061)	638.406	5
Q92621_C1662	Q92621	Nuclear pore complex protein Nup205	NUP205	C*QDVSAGSLQELALLTGIISK	1	15	1C(638.4061)	638.406	5
Q9Y2F5_C88	Q9Y2F5	Little elongation complex subunit 1	ICE1	C*QEELGSLK	1	4	1C(638.4061)	638.406	3
Q5VWQ8_C1065	Q5VWQ8	Disabled homolog 2-interacting protein	DAB2IP	C*QEETTQK	1	5	1C(638.4061)	638.406	3
Q14789_C1055	Q14789	Golgin subfamily B member 1	GOLGB1	C*QEIEIYLK	1	6	1C(638.4061)	638.406	5
Q5T7V8_C354	Q5T7V8	RAB6-interacting golgin	GORAB	C*QEQAVSPK;KC*QEQAVSPK	2	5	1C(638.4061);2C(638.4061)	638.406	3
P0DMV8_C574	P0DMV8	Heat shock 70 kDa protein 1A	HSPA1A	C*QEVISWLDANTLAEKDEFEHK;VLDKC*QEVISWLDANTLAEKDEFEHK;C*QEVISWLDANTLAEKDEFEHKR	3	39	1C(638.4061);5C(638.4061)	638.406	5
P04150_C367	P04150	Glucocorticoid receptor	NR3C1	C*QGSGDDNLTSLGTLNFPGR	1	11	1C(638.4061)	638.406	5
P28340_C1061_C1071	P28340	DNA polymerase delta catalytic subunit	POLD1	C*QGSLHEDVIC*TSR	1	19	11C(638.4061);1C(638.4061)	638.406	5
Q96FZ2_C131	Q96FZ2	Embryonic stem cell-specific 5-hydroxymethylcytosine-binding protein	HMCES	C*QGTNQR	1	9	1C(638.4061)	638.406	5
Q96AE4_C332	Q96AE4	Far upstream element-binding protein 1	FUBP1	C*QHAAEIITDLLR	1	6	1C(638.4061)	638.406	5
Q96I24_C310	Q96I24	Far upstream element-binding protein 3	FUBP3	C*QHAAHIISELILTAQER	1	3	1C(638.4061)	638.406	2
P35579_C931	P35579	Myosin-9	MYH9	C*QHLQAEK	1	11	1C(638.4061)	638.406	4
Q86W92_C72	Q86W92	Liprin-beta-1	PPFIBP1	C*QIPDSTAETLVEWLQSQMTNGHLPGNGDVYQER	1	7	1C(638.4061)	638.406	5
Q9C0D5_C1808	Q9C0D5	Protein TANC1	TANC1	C*QIPVHSQENR	1	9	1C(638.4061)	638.406	5
O43707_C351	O43707	Alpha-actinin-4	ACTN4	C*QLEINFNTLQTK	1	13	1C(638.4061)	638.406	5
Q9BRJ7_C171	Q9BRJ7	Tudor-interacting repair regulator protein	NUDT16L1	C*QLLFALK	1	5	1C(638.4061)	638.406	4
O75643_C428	O75643	U5 small nuclear ribonucleoprotein 200 kDa helicase	SNRNP200	C*QLPDGSFR;C*QLPDGSFRR;RC*QLPDGSFR	3	13	1C(638.4061);2C(638.4061)	638.406	5
Q9Y4B5_C507	Q9Y4B5	Microtubule cross-linking factor 1	MTCL1	C*QLQFAK	1	4	1C(638.4061)	638.406	3
Q96DF8_C263	Q96DF8	Splicing factor ESS-2 homolog	ESS2	C*QLQQAAALNAQHK	1	14	1C(638.4061)	638.406	5
O60763_C678	O60763	General vesicular transport factor p115	USO1	C*QNEQLQTAVTQQVSQIQQHK;C*QNEQLQTAVTQQVSQIQQHKDQYNLLK	2	36	1C(638.4061)	638.406	5
O15226_C246	O15226	NF-kappa-B-repressing factor	NKRF	C*QNIYLTTGYAGSK	1	6	1C(638.4061)	638.406	5
Q659C4_C102	Q659C4	La-related protein 1B	LARP1B	C*QPEANKPTHNNR;C*QPEANKPTHNNRR	2	11	1C(638.4061)	638.406	4
Q9H6F5_C116	Q9H6F5	Coiled-coil domain-containing protein 86	CCDC86	C*QPKPSEEAPK	1	16	1C(638.4061)	638.406	5
P49790_C1129	P49790	Nuclear pore complex protein Nup153	NUP153	C*QPVFSFGNSEQTKDENSSK	1	14	1C(638.4061)	638.406	5
P23610_C76	P23610	Factor VIII intron 22 protein	F8A1	C*QQALFHGPGEALALTEAAR	1	4	1C(638.4061)	638.406	3
P29590_C57_C60	P29590	Protein PML	PML	C*QQC*QAEAK	1	6	1C(638.4061);4C(638.4061)	638.406	5
Q9H7P6_C313	Q9H7P6	Multivesicular body subunit 12B	MVB12B	C*QQIPQS	1	5	1C(638.4061)	638.406	4
Q9NUX5_C329	Q9NUX5	Protection of telomeres protein 1	POT1	C*QQLSATILTDHQYLER	1	4	1C(638.4061)	638.406	3
Q14192_C132	Q14192	Four and a half LIM domains protein 2	FHL2	C*QQPIGTK	1	14	1C(638.4061)	638.406	5
Q9Y6K9_C131	Q9Y6K9	NF-kappa-B essential modulator	IKBKG	C*QQQMAEDK;C*QQQMAEDKASVK	2	10	1C(638.4061)	638.406	5
Q7L2E3_C786	Q7L2E3	Putative ATP-dependent RNA helicase DHX30	DHX30	C*QSGFAYHLFPR	1	10	1C(638.4061)	638.406	5
Q03252_C212	Q03252	Lamin-B2	LMNB2	C*QSLQEELDFRK	1	11	1C(638.4061)	638.406	5
P20700_C198	P20700	Lamin-B1	LMNB1	C*QSLTEDLEFRK;C*QSLTEDLEFR	2	17	1C(638.4061)	638.406	5
Q13976_C43	Q13976	cGMP-dependent protein kinase 1	PRKG1	C*QSVLPVPSTHIGPR	1	6	1C(638.4061)	638.406	5
Q9BPX3_C966	Q9BPX3	Condensin complex subunit 3	NCAPG	C*QTAEADSESDHEVPEPESEMK;RC*QTAEADSESDHEVPEPESEMK	2	13	1C(638.4061);2C(638.4061)	638.406	5
A6NHR9_C1656	A6NHR9	Structural maintenance of chromosomes flexible hinge domain-containing protein 1	SMCHD1	C*QVEEAR	1	13	1C(638.4061)	638.406	5
Q8WXH0_C5315	Q8WXH0	Nesprin-2	SYNE2	C*QVENLQSLQDEAESSEGSWEK;C*QVENLQSLQDEAESSEGSWEKLQEVIGK	2	6	1C(638.4061)	638.406	5
Q96QT6_C335	Q96QT6	PHD finger protein 12	PHF12	C*QVFDRFQDTVSQHVVK	1	3	1C(638.4061)	638.406	2
Q99832_C345	Q99832	T-complex protein 1 subunit eta	CCT7	C*QVFEETQIGGER	1	5	1C(638.4061)	638.406	4
P04075_C202	P04075	Fructose-bisphosphate aldolase A	ALDOA	C*QYVTEK;RC*QYVTEK	2	25	1C(638.4061);2C(638.4061)	638.406	5
P43243_C230	P43243	Matrin-3	MATR3	C*RDDSFFGETSHNYHK;C*RDDSFFGETSHNYHKFDSEYER	2	77	1C(638.4061)	638.406	5
Q8ND82_C94	Q8ND82	Zinc finger protein 280C	ZNF280C	C*RDPPSNPVAASPR	1	11	1C(638.4061)	638.406	5
Q9NX46_C132	Q9NX46	Poly(ADP-ribose) glycohydrolase ARH3	ADPRHL2	C*RDVFEPAR	1	6	1C(638.4061)	638.406	5
Q96PZ0_C421	Q96PZ0	Pseudouridylate synthase 7 homolog	PUS7	C*REEWAK	1	4	1C(638.4061)	638.406	3
Q9H6S0_C743	Q9H6S0	3'-5' RNA helicase YTHDC2	YTHDC2	C*RPGICFR	1	5	1C(638.4061)	638.406	3
P49792_C2696_C2710	P49792	E3 SUMO-protein ligase RanBP2	RANBP2	C*RPLEENTADNEKEC*IIVWEK	1	7	15C(638.4061);1C(638.4061)	638.406	3
Q7Z7A3_C210	Q7Z7A3	Cytoplasmic tRNA 2-thiolation protein 1	CTU1	C*RPLQFASQK	1	6	1C(638.4061)	638.406	5
O95239_C16	O95239	Chromosome-associated kinesin KIF4A	KIF4A	C*RPLVPK	1	4	1C(638.4061)	638.406	3
Q9UBI9_C225	Q9UBI9	Headcase protein homolog	HECA	C*RPPNKPQK	1	5	1C(638.4061)	638.406	4
Q9H773_C110	Q9H773	dCTP pyrophosphatase 1	DCTPP1	C*RVDLPLAVLSK	1	3	1C(638.4061)	638.406	2
Q9P289_C410	Q9P289	Serine/threonine-protein kinase 26	STK26	C*SADESP	1	5	1C(638.4061)	638.406	4
O95568_C48	O95568	Histidine protein methyltransferase 1 homolog	METTL18	C*SAEQFDLPQDHLWEHK	1	6	1C(638.4061)	638.406	5
Q8NG31_C253	Q8NG31	Kinetochore scaffold 1	KNL1	C*SAFPDVPDKENFEIPIYSK	1	3	1C(638.4061)	638.406	2
Q86XL3_C674	Q86XL3	Ankyrin repeat and LEM domain-containing protein 2	ANKLE2	C*SAFPLEQEADLIEAAEPGGPHSSR	1	10	1C(638.4061)	638.406	5
Q9NXV2_C28	Q9NXV2	BTB/POZ domain-containing protein KCTD5	KCTD5	C*SAGLGALAQRPGSVSK	1	17	1C(638.4061)	638.406	5
Q8WZA9_C373	Q8WZA9	Immunity-related GTPase family Q protein	IRGQ	C*SAGSQK;EKC*SAGSQK	2	19	1C(638.4061);3C(638.4061)	638.406	5
P46013_C824	P46013	Proliferation marker protein Ki-67	MKI67	C*SASPPLR;C*SASPPLRR	2	10	1C(638.4061)	638.406	5
Q5SXM2_C1436_C1441	Q5SXM2	snRNA-activating protein complex subunit 4	SNAPC4	C*SASSC*LDTSNDPDDLDVLR	1	6	1C(638.4061);6C(638.4061)	638.406	5
Q96HA7_C762	Q96HA7	Tonsoku-like protein	TONSL	C*SATAQR	1	11	1C(638.4061)	638.406	5
Q96EV2_C726	Q96EV2	RNA-binding protein 33	RBM33	C*SATPSAQVKPIVSASPPSR	1	4	1C(638.4061)	638.406	3
Q9Y6C2_C602_C604	Q9Y6C2	EMILIN-1	EMILIN1	C*SC*PLLPPR	1	2	1C(638.4061);3C(638.4061)	638.406	1
Q15365_C201	Q15365	Poly(rC)-binding protein 1	PCBP1	C*SDAAGYPHATHDLEGPPLDAYSIQGQHTISPLDLAK;C*SDAAGYPHATHDLEGPPLDAYSIQGQHTISPLDLAKLNQVAR	2	51	1C(638.4061)	638.406	5
Q6PIJ6_C791	Q6PIJ6	F-box only protein 38	FBXO38	C*SDEERPSTSR	1	4	1C(638.4061)	638.406	3
Q96RY7_C1129	Q96RY7	Intraflagellar transport protein 140 homolog	IFT140	C*SDFFIEHSQYER	1	2	1C(638.4061)	638.406	1
P50213_C351_C359	P50213	Isocitrate dehydrogenase [NAD] subunit alpha; mitochondrial	IDH3A	C*SDFTEEIC*R	1	4	1C(638.4061);9C(638.4061)	638.406	3
P16333_C139	P16333	Cytoplasmic protein NCK1	NCK1	C*SDGWWR	1	6	1C(638.4061)	638.406	5
Q8IXK0_C740	Q8IXK0	Polyhomeotic-like protein 2	PHC2	C*SDNSSYEEPLSPISASSSTSR	1	12	1C(638.4061)	638.406	5
Q9NQW6_C71	Q9NQW6	Anillin	ANLN	C*SDNTEVEVSNLENKQPVESTSAK	1	19	1C(638.4061)	638.406	5
Q9P266_C722	Q9P266	Junctional protein associated with coronary artery disease	JCAD	C*SDPAASEAQTHTAFPTGDHK	1	7	1C(638.4061)	638.406	4
Q9NYP9_C25	Q9NYP9	Protein Mis18-alpha	MIS18A	C*SDSSLLGK;C*SDSSLLGKR	2	12	1C(638.4061)	638.406	5
O14617_C1133	O14617	AP-3 complex subunit delta-1	AP3D1	C*SDSTLLSNLLEEMK	1	7	1C(638.4061)	638.406	4
Q14493_C72	Q14493	Histone RNA hairpin-binding protein	SLBP	C*SDWASAVEEDEMR	1	7	1C(638.4061)	638.406	4
Q9H0E2_C229	Q9H0E2	Toll-interacting protein	TOLLIP	C*SEEDLK	1	16	1C(638.4061)	638.406	5
Q15233_C208	Q15233	Non-POU domain-containing octamer-binding protein	NONO	C*SEGSFLLTTFPR;C*SEGSFLLTTFPRPVTVEPMDQLDDEEGLPEK;C*SEGSFLLTTFPRPVTVEPMDQLDDEEGLPEKLVIK	3	49	1C(638.4061)	638.406	5
P23246_C431	P23246	Splicing factor; proline- and glutamine-rich	SFPQ	C*SEGVFLLTTTPR;C*SEGVFLLTTTPRPVIVEPLEQLDDEDGLPEK;C*SEGVFLLTTTPRPVIVEPLEQLDDEDGLPEKLAQK	3	17	1C(638.4061)	638.406	5
Q9H3U1_C488	Q9H3U1	Protein unc-45 homolog A	UNC45A	C*SEKDSIR	1	7	1C(638.4061)	638.406	4
P27695_C99	P27695	DNA-(apurinic or apyrimidinic site) lyase	APEX1	C*SENKLPAELQELPGLSHQYWSAPSDK;C*SENKLPAELQELPGLSHQYWSAPSDKEGYSGVGLLSR	2	43	1C(638.4061)	638.406	5
O14654_C1065	O14654	Insulin receptor substrate 4	IRS4	C*SEPPPVAR	1	31	1C(638.4061)	638.406	5
Q14527_C360	Q14527	Helicase-like transcription factor	HLTF	C*SEQPSISDIK;C*SEQPSISDIKEK	2	21	1C(638.4061)	638.406	5
P09874_C24	P09874	Poly [ADP-ribose] polymerase 1	PARP1	C*SESIPK;KC*SESIPK;C*SESIPKDSLR	3	14	1C(638.4061);2C(638.4061)	638.406	5
O94901_C657	O94901	SUN domain-containing protein 1	SUN1	C*SETYETK	1	11	1C(638.4061)	638.406	5
Q9Y678_C169	Q9Y678	Coatomer subunit gamma-1	COPG1	C*SFDVVK;C*SFDVVKR	2	41	1C(638.4061)	638.406	5
Q15652_C684	Q15652	Probable JmjC domain-containing histone demethylation protein 2C	JMJD1C	C*SFHPIPTR	1	4	1C(638.4061)	638.406	3
Q8N1G0_C718	Q8N1G0	Zinc finger protein 687	ZNF687	C*SFSAHQR	1	7	1C(638.4061)	638.406	4
Q9H9L3_C168	Q9H9L3	Interferon-stimulated 20 kDa exonuclease-like 2	ISG20L2	C*SGASQK;C*SGASQKLPR	2	13	1C(638.4061)	638.406	5
O15355_C13	O15355	Protein phosphatase 1G	PPM1G	C*SGDGVGAPR	1	12	1C(638.4061)	638.406	5
Q5THK1_C428	Q5THK1	Protein PRR14L	PRR14L	C*SGEKEPVVSPK	1	5	1C(638.4061)	638.406	3
O95248_C553	O95248	Myotubularin-related protein 5	SBF1	C*SGLHVNSAR	1	12	1C(638.4061)	638.406	5
P21333_C1165	P21333	Filamin-A	FLNA	C*SGPGLER	1	17	1C(638.4061)	638.406	5
P21333_C1453	P21333	Filamin-A	FLNA	C*SGPGLSPGMVR	1	7	1C(638.4061)	638.406	5
Q8NDV7_C534	Q8NDV7	Trinucleotide repeat-containing gene 6A protein	TNRC6A	C*SGPNGQANGDTVNATLMQPGVNGPMGTNFQVNTNK	1	3	1C(638.4061)	638.406	2
Q96SN8_C1528	Q96SN8	CDK5 regulatory subunit-associated protein 2	CDK5RAP2	C*SGQELSR	1	10	1C(638.4061)	638.406	4
Q13526_C57	Q13526	Peptidyl-prolyl cis-trans isomerase NIMA-interacting 1	PIN1	C*SHLLVK	1	7	1C(638.4061)	638.406	5
O14686_C5230	O14686	Histone-lysine N-methyltransferase 2D	KMT2D	C*SIGENNGRPEFVIK	1	3	1C(638.4061)	638.406	2
P33993_C482	P33993	DNA replication licensing factor MCM7	MCM7	C*SILAAANPAYGR	1	6	1C(638.4061)	638.406	5
Q5VT25_C1177	Q5VT25	Serine/threonine-protein kinase MRCK alpha	CDC42BPA	C*SILMLADTENEK;C*SILMLADTENEKNK	2	5	1C(638.4061)	638.406	4
P48506_C553	P48506	Glutamate--cysteine ligase catalytic subunit	GCLC	C*SILNYLK	1	8	1C(638.4061)	638.406	5
O75044_C893	O75044	SLIT-ROBO Rho GTPase-activating protein 2	SRGAP2	C*SISGHGSLNSISR;EGPDKC*SISGHGSLNSISR	2	12	1C(638.4061);6C(638.4061)	638.406	5
Q9H9L3_C220	Q9H9L3	Interferon-stimulated 20 kDa exonuclease-like 2	ISG20L2	CSIVNYNGDVLYDEYILPPC*HIVDYR	1	4	20C(638.4061)	638.406	3
Q96EX3_C362	Q96EX3	WD repeat-containing protein 34	WDR34	C*SLAAGEAALTR	1	14	1C(638.4061)	638.406	5
Q86W50_C253	Q86W50	U6 small nuclear RNA (adenine-(43)-N(6))-methyltransferase	METTL16	C*SLAPLK;C*SLAPLKEELR	2	15	1C(638.4061)	638.406	5
Q8IWR0_C149	Q8IWR0	Zinc finger CCCH domain-containing protein 7A	ZC3H7A	C*SLAVPQDEHVIK	1	7	1C(638.4061)	638.406	5
Q86Y56_C173	Q86Y56	Dynein assembly factor 5; axonemal	DNAAF5	C*SLLDPFAAVRR	1	7	1C(638.4061)	638.406	4
Q13136_C189	Q13136	Liprin-alpha-1	PPFIA1	C*SLLEEELGATHK	1	6	1C(638.4061)	638.406	5
Q8N1G0_C576	Q8N1G0	Zinc finger protein 687	ZNF687	C*SLLLHAR	1	5	1C(638.4061)	638.406	3
P27816_C635	P27816	Microtubule-associated protein 4	MAP4	C*SLPAEEDSVLEK;KC*SLPAEEDSVLEK;C*SLPAEEDSVLEKLGER;KC*SLPAEEDSVLEKLGER	4	11	1C(638.4061);2C(638.4061)	638.406	5
Q15058_C291	Q15058	Kinesin-like protein KIF14	KIF14	C*SLPQLK	1	6	1C(638.4061)	638.406	5
Q9UHB9_C525	Q9UHB9	Signal recognition particle subunit SRP68	SRP68	C*SLQAAAILDANDAHQTETSSSQVK;DLPDVQELITQVRSEKC*SLQAAAILDANDAHQTETSSSQVK	2	52	1C(638.4061);17C(638.4061)	638.406	5
Q8NF91_C8703	Q8NF91	Nesprin-1	SYNE1	C*SLSQPGPSVSSPHSR	1	6	1C(638.4061)	638.406	5
Q9C0C9_C230	Q9C0C9	(E3-independent) E2 ubiquitin-conjugating enzyme	UBE2O	C*SMNTEDGAK	1	3	1C(638.4061)	638.406	2
Q9UHR5_C127	Q9UHR5	SAP30-binding protein	SAP30BP	C*SNHLQDK;C*SNHLQDKIQK	2	21	1C(638.4061)	638.406	5
Q14004_C840	Q14004	Cyclin-dependent kinase 13	CDK13	C*SNILLNNR	1	6	1C(638.4061)	638.406	5
Q9NYV4_C862	Q9NYV4	Cyclin-dependent kinase 12	CDK12	C*SNILLNNSGQIK	1	3	1C(638.4061)	638.406	2
P17812_C218	P17812	CTP synthase 1	CTPS1	C*SNPLDTSVK;C*SNPLDTSVKEK	2	16	1C(638.4061)	638.406	5
Q9NVH0_C227	Q9NVH0	Exonuclease 3'-5' domain-containing protein 2	EXD2	C*SNWDAETLTEDQVIYAAR	1	6	1C(638.4061)	638.406	5
P33992_C397	P33992	DNA replication licensing factor MCM5	MCM5	C*SPIGVYTSGK	1	3	1C(638.4061)	638.406	2
O94915_C888	O94915	Protein furry homolog-like	FRYL	C*SPPETLASTPDSGYSIDSK	1	8	1C(638.4061)	638.406	5
P28290_C766	P28290	Sperm-specific antigen 2	SSFA2	C*SPPSFTYK	1	5	1C(638.4061)	638.406	4
O14579_C212	O14579	Coatomer subunit epsilon	COPE	C*SPTLLLLNGQAACHMAQGR;LQDAYYIFQEMADKC*SPTLLLLNGQAACHMAQGR	2	14	1C(638.4061);15C(638.4061)	638.406	5
Q96L91_C1761	Q96L91	E1A-binding protein p400	EP400	C*SQAPVYGR	1	7	1C(638.4061)	638.406	5
P52630_C74	P52630	Signal transducer and activator of transcription 2	STAT2	C*SQDPESLLLQHNLR	1	7	1C(638.4061)	638.406	5
Q86TP1_C437	Q86TP1	Exopolyphosphatase PRUNE1	PRUNE1	C*SQISLSQSTTASLSKK	1	5	1C(638.4061)	638.406	4
Q96ES6_C346	Q96ES6	Major facilitator superfamily domain-containing protein 3	MFSD3	C*SQLAPR	1	3	1C(638.4061)	638.406	2
Q9UJC3_C432	Q9UJC3	Protein Hook homolog 1	HOOK1	C*SQVQQDHLNQTDASATK	1	12	1C(638.4061)	638.406	5
O95999_C119_C122	O95999	B-cell lymphoma/leukemia 10	BCL10	C*SSC*EPFPDGATNNLSR	1	7	1C(638.4061);4C(638.4061)	638.406	5
Q7Z333_C2288	Q7Z333	Probable helicase senataxin	SETX	C*SSDWPFQPYLVFDVGDGSERR;C*SSDWPFQPYLVFDVGDGSER	2	5	1C(638.4061)	638.406	3
P36551_C127	P36551	Oxygen-dependent coproporphyrinogen-III oxidase; mitochondrial	CPOX	C*SSFMAPPVTDLGELRR	1	5	1C(638.4061)	638.406	4
Q8TD55_C388	Q8TD55	Pleckstrin homology domain-containing family O member 2	PLEKHO2	C*SSLGDLLGEGPR	1	3	1C(638.4061)	638.406	2
Q9BZF1_C266	Q9BZF1	Oxysterol-binding protein-related protein 8	OSBPL8	C*SSLLKR	1	7	1C(638.4061)	638.406	3
Q96DI7_C52	Q96DI7	U5 small nuclear ribonucleoprotein 40 kDa protein	SNRNP40	C*SSLQAPIMLLSGHEGEVYCCK	1	5	1C(638.4061)	638.406	4
Q9Y4D7_C1363	Q9Y4D7	Plexin-D1	PLXND1	C*SSLYEER	1	2	1C(638.4061)	638.406	1
Q86TU7_C36	Q86TU7	Histone-lysine N-methyltransferase setd3	SETD3	C*SSPAPGPGKEWEEYVQIR	1	6	1C(638.4061)	638.406	5
O15534_C978	O15534	Period circadian protein homolog 1	PER1	C*SSPLQLNLLQLEELPR	1	5	1C(638.4061)	638.406	4
Q8NDX6_C50	Q8NDX6	Zinc finger protein 740	ZNF740	C*SSQGHR;C*SSQGHRK	2	16	1C(638.4061)	638.406	5
Q9Y2K1_C126	Q9Y2K1	Zinc finger and BTB domain-containing protein 1	ZBTB1	C*SSSASSK	1	5	1C(638.4061)	638.406	4
Q96HP0_C39	Q96HP0	Dedicator of cytokinesis protein 6	DOCK6	C*SSSLGVPLTEVVEPLDFEDVLLSRPPDAEPGPLR	1	16	1C(638.4061)	638.406	5
Q5T5Y3_C1386	Q5T5Y3	Calmodulin-regulated spectrin-associated protein 1	CAMSAP1	C*SSTPDNLSR	1	6	1C(638.4061)	638.406	5
O60343_C316	O60343	TBC1 domain family member 4	TBC1D4	C*SSVTGVQR;C*SSVTGVQRR	2	8	1C(638.4061)	638.406	5
Q86XZ4_C384_C406	Q86XZ4	Spermatogenesis-associated serine-rich protein 2	SPATS2	C*SSVTSVSLSSPSDASAASSSTC*ASPPSLTSANKK	1	9	1C(638.4061);23C(638.4061)	638.406	5
Q7Z5K2_C94	Q7Z5K2	Wings apart-like protein homolog	WAPL	C*SSYSESSEAAQLEEVTSVLEANSK	1	18	1C(638.4061)	638.406	5
Q5M775_C355	Q5M775	Cytospin-B	SPECC1	C*STAGSSPNSVSELSLASLTEK	1	2	1C(638.4061)	638.406	1
Q15058_C610	Q15058	Kinesin-like protein KIF14	KIF14	C*STAHTNGDR;C*STAHTNGDRLK	2	10	1C(638.4061)	638.406	5
Q9BW19_C95	Q9BW19	Kinesin-like protein KIFC1	KIFC1	C*STAIATGLK	1	10	1C(638.4061)	638.406	5
Q13615_C1093	Q13615	Myotubularin-related protein 3	MTMR3	C*STEIFSEASWEQVDKQDTEMTR	1	5	1C(638.4061)	638.406	4
Q5SW79_C967	Q5SW79	Centrosomal protein of 170 kDa	CEP170	C*STGSPSK	1	9	1C(638.4061)	638.406	5
P49790_C404	P49790	Nuclear pore complex protein Nup153	NUP153	C*STGYEK	1	16	1C(638.4061)	638.406	5
Q8TDD1_C389	Q8TDD1	ATP-dependent RNA helicase DDX54	DDX54	C*STLIVTDLAAR	1	2	1C(638.4061)	638.406	1
P60981_C23	P60981	Destrin	DSTN	C*STPEEIK;C*STPEEIKK;KC*STPEEIK;KC*STPEEIKK	4	62	1C(638.4061);2C(638.4061)	638.406	5
Q9HCK8_C1980	Q9HCK8	Chromodomain-helicase-DNA-binding protein 8	CHD8	C*STPLLHQQYTSR	1	8	1C(638.4061)	638.406	5
Q8N1I0_C1857	Q8N1I0	Dedicator of cytokinesis protein 4	DOCK4	C*STSETSGFENQVNEQSAPLPVPVPVPVPSYGGEEPVRK	1	5	1C(638.4061)	638.406	3
Q16513_C131	Q16513	Serine/threonine-protein kinase N2	PKN2	C*STSNNR	1	18	1C(638.4061)	638.406	5
Q12923_C2024	Q12923	Tyrosine-protein phosphatase non-receptor type 13	PTPN13	C*STYQIK	1	7	1C(638.4061)	638.406	4
Q02241_C933	Q02241	Kinesin-like protein KIF23	KIF23	C*SVAVEMR	1	12	1C(638.4061)	638.406	5
Q15654_C399_C402	Q15654	Thyroid receptor-interacting protein 6	TRIP6	C*SVC*GGAIMPEPGQEETVR	1	6	1C(638.4061);4C(638.4061)	638.406	5
P09960_C26	P09960	Leukotriene A-4 hydrolase	LTA4H	C*SVDFTR	1	4	1C(638.4061)	638.406	3
P25205_C446	P25205	DNA replication licensing factor MCM3	MCM3	C*SVLAAANPVYGR	1	4	1C(638.4061)	638.406	3
P33992_C482	P33992	DNA replication licensing factor MCM5	MCM5	C*SVLAAANSVFGR;C*SVLAAANSVFGRWDETK;C*SVLAAANSVFGRWDETKGEDNIDFMPTILSR	3	26	1C(638.4061)	638.406	5
O15228_C73	O15228	Dihydroxyacetone phosphate acyltransferase	GNPAT	C*SVLNSEEIHYVIK	1	13	1C(638.4061)	638.406	5
P41250_C616	P41250	Glycine--tRNA ligase	GARS	C*SVLPLSQNQEFMPFVK	1	4	1C(638.4061)	638.406	3
O43824_C394	O43824	Putative GTP-binding protein 6	GTPBP6	C*SVLSTLR	1	6	1C(638.4061)	638.406	5
Q9UBU9_C143	Q9UBU9	Nuclear RNA export factor 1	NXF1	C*SVPFTPIEFHYENTR	1	4	1C(638.4061)	638.406	3
Q3KQU3_C251	Q3KQU3	MAP7 domain-containing protein 1	MAP7D1	C*SVSAVNLPK	1	17	1C(638.4061)	638.406	5
Q92878_C1302	Q92878	DNA repair protein RAD50	RAD50	C*SVSSLGFNVH	1	7	1C(638.4061)	638.406	5
Q9Y6D5_C613	Q9Y6D5	Brefeldin A-inhibited guanine nucleotide-exchange protein 2	ARFGEF2	C*SVTSMESTVSSGTQTTVQDDPEQFEVIK	1	6	1C(638.4061)	638.406	3
Q08170_C115	Q08170	Serine/arginine-rich splicing factor 4	SRSF4	C*SWQDLK;C*SWQDLKDYMR	2	10	1C(638.4061)	638.406	3
P21333_C444	P21333	Filamin-A	FLNA	C*SYQPTMEGVHTVHVTFAGVPIPR	1	16	1C(638.4061)	638.406	5
P43490_C401	P43490	Nicotinamide phosphoribosyltransferase	NAMPT	C*SYVVTNGLGINVFKDPVADPNK;C*SYVVTNGLGINVFKDPVADPNKR	2	43	1C(638.4061)	638.406	5
Q14738_C17	Q14738	Serine/threonine-protein phosphatase 2A 56 kDa regulatory subunit delta isoform	PPP2R5D	C*TAKPSSSGK;C*TAKPSSSGKDGGGENTEEAQPQPQPQPQPQAQSQPPSSNK	2	34	1C(638.4061)	638.406	5
Q8NI27_C931	Q8NI27	THO complex subunit 2	THOC2	C*TALQDK;C*TALQDKLLEEEK	2	9	1C(638.4061)	638.406	4
Q69YN4_C781	Q69YN4	Protein virilizer homolog	VIRMA	C*TASEETDHSDLLGTLHNLYLITFNPVGR	1	14	1C(638.4061)	638.406	5
Q8TDY2_C839	Q8TDY2	RB1-inducible coiled-coil protein 1	RB1CC1	C*TAVEIR	1	6	1C(638.4061)	638.406	5
Q14839_C493_C495	Q14839	Chromodomain-helicase-DNA-binding protein 4	CHD4	C*TC*PALK	1	27	1C(638.4061);3C(638.4061)	638.406	5
Q12873_C500_C502	Q12873	Chromodomain-helicase-DNA-binding protein 3	CHD3	C*TC*PVLK	1	5	1C(638.4061);3C(638.4061)	638.406	4
P17980_C387	P17980	26S proteasome regulatory subunit 6A	PSMC3	C*TDDFNGAQCK	1	6	1C(638.4061)	638.406	5
P20585_C166	P20585	DNA mismatch repair protein Msh3	MSH3	C*TDFDDISLLHAK	1	11	1C(638.4061)	638.406	5
Q9C0B1_C397	Q9C0B1	Alpha-ketoglutarate-dependent dioxygenase FTO	FTO	CTDWWC*QPMAQLEALWK;KCTDWWC*QPMAQLEALWK	2	10	6C(638.4061);7C(638.4061)	638.406	5
Q9P209_C179	Q9P209	Centrosomal protein of 72 kDa	CEP72	C*TEALAK	1	2	1C(638.4061)	638.406	1
Q96S19_C118	Q96S19	Methyltransferase-like 26	METTL26	C*TEGLFR	1	5	1C(638.4061)	638.406	4
Q92879_C119	Q92879	CUGBP Elav-like family member 1	CELF1	C*TENDIR;KC*TENDIR	2	12	1C(638.4061);2C(638.4061)	638.406	5
Q9BU89_C232	Q9BU89	Deoxyhypusine hydroxylase	DOHH	C*TENPMVR	1	13	1C(638.4061)	638.406	5
P54578_C257	P54578	Ubiquitin carboxyl-terminal hydrolase 14	USP14	C*TESEEEEVTK	1	2	1C(638.4061)	638.406	1
P48230_C2_C6	P48230	Transmembrane 4 L6 family member 4	TM4SF4	C*TGGC*AR	1	47	1C(638.4061);5C(638.4061)	638.406	5
Q96RL1_C220	Q96RL1	BRCA1-A complex subunit RAP80	UIMC1	C*TGHSAEHTQCGKPQESTGR	1	14	1C(638.4061)	638.406	4
P17706_C330	P17706	Tyrosine-protein phosphatase non-receptor type 2	PTPN2	C*TGLSSK	1	10	1C(638.4061)	638.406	5
Q9Y5X1_C427	Q9Y5X1	Sorting nexin-9	SNX9	C*TGPLPK	1	10	1C(638.4061)	638.406	5
Q6ZW49_C136	Q6ZW49	PAX-interacting protein 1	PAXIP1	C*THLIVPEPK	1	5	1C(638.4061)	638.406	4
P11586_C785	P11586	C-1-tetrahydrofolate synthase; cytoplasmic	MTHFD1	C*THWAEGGK	1	13	1C(638.4061)	638.406	5
Q6PJT7_C647_C652	Q6PJT7	Zinc finger CCCH domain-containing protein 14	ZC3H14	C*TKPDC*PFTHVSR	1	8	1C(638.4061);6C(638.4061)	638.406	5
Q96FV9_C49	Q96FV9	THO complex subunit 1	THOC1	C*TLDQAFR;KC*TLDQAFR	2	20	1C(638.4061);2C(638.4061)	638.406	5
Q8N653_C427	Q8N653	Leucine-zipper-like transcriptional regulator 1	LZTR1	C*TLHEDYGR	1	6	1C(638.4061)	638.406	4
Q32MZ4_C726_C742	Q32MZ4	Leucine-rich repeat flightless-interacting protein 1	LRRFIP1	C*TLPEHESPSQDISDAC*EAESTER;SEDADRC*TLPEHESPSQDISDAC*EAESTER	2	33	17C(638.4061);1C(638.4061);23C(638.4061);7C(638.4061)	638.406	5
O75643_C238	O75643	U5 small nuclear ribonucleoprotein 200 kDa helicase	SNRNP200	C*TLSANLVASGELMSSK	1	4	1C(638.4061)	638.406	3
P34932_C34	P34932	Heat shock 70 kDa protein 4	HSPA4	C*TPACISFGPK;AGGIETIANEYSDRC*TPACISFGPK	2	12	1C(638.4061);15C(638.4061)	638.406	4
Q8N4P3_C133	Q8N4P3	Guanosine-3';5'-bis(diphosphate) 3'-pyrophosphohydrolase MESH1	HDDC3	C*TPEGWSEHR	1	10	1C(638.4061)	638.406	5
P35568_C494	P35568	Insulin receptor substrate 1	IRS1	C*TPGTGLGTSPALAGDEAASAADLDNR	1	3	1C(638.4061)	638.406	2
Q9H992_C394	Q9H992	E3 ubiquitin-protein ligase MARCH7	2024-03-07	C*TPLFSR	1	4	1C(638.4061)	638.406	3
Q13424_C226	Q13424	Alpha-1-syntrophin	SNTA1	C*TPNDPEPR	1	5	1C(638.4061)	638.406	4
Q92598_C34	Q92598	Heat shock protein 105 kDa	HSPH1	C*TPSVISFGSK;AGGIETIANEFSDRC*TPSVISFGSK	2	10	1C(638.4061);15C(638.4061)	638.406	5
Q12789_C1681	Q12789	General transcription factor 3C polypeptide 1	GTF3C1	C*TPVPAR	1	10	1C(638.4061)	638.406	5
Q9Y2Z4_C369	Q9Y2Z4	Tyrosine--tRNA ligase; mitochondrial	YARS2	C*TQALYHSSIDALEVMSDQELK	1	9	1C(638.4061)	638.406	5
Q9H2U2_C302	Q9H2U2	Inorganic pyrophosphatase 2; mitochondrial	PPA2	C*TQEEAR	1	7	1C(638.4061)	638.406	5
O60231_C37	O60231	Pre-mRNA-splicing factor ATP-dependent RNA helicase DHX16	DHX16	C*TSAEEFVQR	1	3	1C(638.4061)	638.406	2
Q8IWC1_C264	Q8IWC1	MAP7 domain-containing protein 3	MAP7D3	C*TSDELR;KC*TSDELR	2	4	1C(638.4061);2C(638.4061)	638.406	2
Q96GX9_C147	Q96GX9	Methylthioribulose-1-phosphate dehydratase	APIP	C*TSGGYYR;C*TSGGYYRYDDMLVVPIIENTPEEK;KC*TSGGYYR	3	10	1C(638.4061);2C(638.4061)	638.406	5
O95425_C671	O95425	Supervillin	SVIL	C*TSHSETPTVDDEEKVDER	1	11	1C(638.4061)	638.406	5
Q99523_C740	Q99523	Sortilin	SORT1	C*TSNFLSPEK	1	7	1C(638.4061)	638.406	5
P53992_C376_C383	P53992	Protein transport protein Sec24C	SEC24C	C*TSYNIPC*TSDMAK	1	5	1C(638.4061);8C(638.4061)	638.406	4
Q9NRL3_C337	Q9NRL3	Striatin-4	STRN4	C*TVDGSPHELESR;RC*TVDGSPHELESR	2	20	1C(638.4061);2C(638.4061)	638.406	5
P26358_C1071	P26358	DNA (cytosine-5)-methyltransferase 1	DNMT1	CTVEYGEDLPEC*VQVYSMGGPNR	1	11	12C(638.4061)	638.406	5
P49327_C1828	P49327	Fatty acid synthase	FASN	C*TVFHGAQVEDAFR	1	10	1C(638.4061)	638.406	5
Q68D10_C535	Q68D10	Protein SPT2 homolog	SPTY2D1	C*TVVSETISSK	1	5	1C(638.4061)	638.406	4
Q9BQ70_C216	Q9BQ70	Transcription factor 25	TCF25	C*TWLTTPK	1	5	1C(638.4061)	638.406	4
P0DN79_C52	P0DN79	Cystathionine beta-synthase-like protein	CBSL	C*TWQLGRPASESPHHHTAPAK;C*TWQLGR	2	7	1C(638.4061)	638.406	5
O00154_C100	O00154	Cytosolic acyl coenzyme A thioester hydrolase	ACOT7	C*VAALAR	1	10	1C(638.4061)	638.406	5
P49790_C753	P49790	Nuclear pore complex protein Nup153	NUP153	CVACETPKPGTC*VK	1	5	12C(638.4061)	638.406	4
O00231_C289	O00231	26S proteasome non-ATPase regulatory subunit 11	PSMD11	C*VAQASK	1	27	1C(638.4061)	638.406	5
Q9Y496_C621	Q9Y496	Kinesin-like protein KIF3A	KIF3A	C*VAYTGNNMR	1	6	1C(638.4061)	638.406	5
P35249_C48	P35249	Replication factor C subunit 4	RFC4	C*VDEVAFQEEVVAVLK;C*VDEVAFQEEVVAVLKK	2	20	1C(638.4061)	638.406	5
P33992_C221	P33992	DNA replication licensing factor MCM5	MCM5	C*VDFQTLK	1	13	1C(638.4061)	638.406	5
O75688_C209	O75688	Protein phosphatase 1B	PPM1B	C*VDGKGPTEQLVSPEPEVYEILR	1	2	1C(638.4061)	638.406	1
Q9NYV4_C723	Q9NYV4	Cyclin-dependent kinase 12	CDK12	C*VDKFDIIGIIGEGTYGQVYK	1	14	1C(638.4061)	638.406	3
Q63HN8_C1156	Q63HN8	E3 ubiquitin-protein ligase RNF213	RNF213	C*VDSLLK	1	4	1C(638.4061)	638.406	3
O00139_C406	O00139	Kinesin-like protein KIF2A	KIF2A	C*VEDVLK	1	10	1C(638.4061)	638.406	5
P15104_C53	P15104	Glutamine synthetase	GLUL	C*VEELPEWNFDGSSTLQSEGSNSDMYLVPAAMFR;C*VEELPEWNFDGSSTLQSEGSNSDMYLVPAAMFRDPFR	2	22	1C(638.4061)	638.406	5
Q15758_C363	Q15758	Neutral amino acid transporter B(0)	SLC1A5	C*VEENNGVAK	1	5	1C(638.4061)	638.406	4
Q96PZ0_C443	Q96PZ0	Pseudouridylate synthase 7 homolog	PUS7	C*VEGQLLR	1	14	1C(638.4061)	638.406	5
O75717_C781	O75717	WD repeat and HMG-box DNA-binding protein 1	WDHD1	C*VELADLMTQNAVNLAIK	1	6	1C(638.4061)	638.406	5
Q9UID3_C190	Q9UID3	Vacuolar protein sorting-associated protein 51 homolog	VPS51	C*VELGAYGQAVR	1	6	1C(638.4061)	638.406	5
Q1L5Z9_C166	Q1L5Z9	LON peptidase N-terminal domain and RING finger protein 2	LONRF2	C*VEPGPARPQVR	1	12	1C(638.4061)	638.406	5
Q99633_C336	Q99633	Pre-mRNA-splicing factor 18	PRPF18	C*VEYNAL	1	6	1C(638.4061)	638.406	5
Q9P0L0_C128	Q9P0L0	Vesicle-associated membrane protein-associated protein A	VAPA	C*VFEMPNENDKLNDMEPSK	1	5	1C(638.4061)	638.406	4
Q9GZN8_C156	Q9GZN8	UPF0687 protein C20orf27	C20orf27	C*VGAELEYDSEHSDWHGFD	1	22	1C(638.4061)	638.406	5
Q9HBH1_C108	Q9HBH1	Peptide deformylase; mitochondrial	PDF	C*VGLSAPQLGVPR	1	9	1C(638.4061)	638.406	5
Q69YN2_C160	Q69YN2	CWF19-like protein 1	CWF19L1	C*VGNFGNSSGEVDTK;C*VGNFGNSSGEVDTKK	2	15	1C(638.4061)	638.406	5
P83436_C174	P83436	Conserved oligomeric Golgi complex subunit 7	COG7	C*VHLEALK	1	3	1C(638.4061)	638.406	2
Q7RTV0_C58_C61	Q7RTV0	PHD finger-like domain-containing protein 5A	PHF5A	C*VIC*GGPGVSDAYYCK	1	13	1C(638.4061);4C(638.4061)	638.406	4
Q9HCK8_C944	Q9HCK8	Chromodomain-helicase-DNA-binding protein 8	CHD8	C*VIIDEAHR	1	3	1C(638.4061)	638.406	2
Q9Y697_C158_C163	Q9Y697	Cysteine desulfurase; mitochondrial	NFS1	C*VLDSC*R	1	4	1C(638.4061);6C(638.4061)	638.406	3
Q9ULT8_C316	Q9ULT8	E3 ubiquitin-protein ligase HECTD1	HECTD1	C*VLDTMR	1	4	1C(638.4061)	638.406	3
P49327_C1471	P49327	Fatty acid synthase	FASN	C*VLLSNLSSTSHVPEVDPGSAELQK	1	13	1C(638.4061)	638.406	5
Q9BSR8_C94	Q9BSR8	Protein YIPF4	YIPF4	C*VLMPMPSLGFNR	1	2	1C(638.4061)	638.406	1
Q14204_C3089	Q14204	Cytoplasmic dynein 1 heavy chain 1	DYNC1H1	C*VLNWFGDWSTEALYQVGK	1	5	1C(638.4061)	638.406	4
Q9Y3F4_C305	Q9Y3F4	Serine-threonine kinase receptor-associated protein	STRAP	C*VLPEEDSGELAKPK	1	26	1C(638.4061)	638.406	5
Q8IVD9_C260	Q8IVD9	NudC domain-containing protein 3	NUDCD3	C*VLVNLSK	1	4	1C(638.4061)	638.406	3
P41229_C376	P41229	Lysine-specific demethylase 5C	KDM5C	CVMAEC*K	1	3	6C(638.4061)	638.406	2
P42695_C541	P42695	Condensin-2 complex subunit D3	NCAPD3	C*VMAMLR;C*VMAMLRR	2	11	1C(638.4061)	638.406	5
Q9Y678_C516	Q9Y678	Coatomer subunit gamma-1	COPG1	C*VMDDDNEVR;C*VMDDDNEVRDR	2	6	1C(638.4061)	638.406	4
O60783_C91	O60783	28S ribosomal protein S14; mitochondrial	MRPS14	C*VMTSRPR	1	22	1C(638.4061)	638.406	5
Q9BTE3_C636	Q9BTE3	Mini-chromosome maintenance complex-binding protein	MCMBP	C*VNGNEL	1	5	1C(638.4061)	638.406	3
Q149N8_C688	Q149N8	E3 ubiquitin-protein ligase SHPRH	SHPRH	C*VNYDEK	1	5	1C(638.4061)	638.406	4
O60343_C93	O60343	TBC1 domain family member 4	TBC1D4	C*VPAPGAGASGGTSPSATQPNPAVFIFEHK	1	12	1C(638.4061)	638.406	5
P58107_C2404	P58107	Epiplakin	EPPK1	C*VPDPDTGLYMLQLAGR	1	4	1C(638.4061)	638.406	3
Q6DCA0_C6	Q6DCA0	AMMECR1-like protein	AMMECR1L	C*VPPLEPK	1	13	1C(638.4061)	638.406	5
Q9H4I3_C287	Q9H4I3	TraB domain-containing protein	TRABD	C*VPSVVVGVVGMGHVPGIEK;KC*VPSVVVGVVGMGHVPGIEK	2	12	1C(638.4061);2C(638.4061)	638.406	5
Q15699_C49	Q15699	ALX homeobox protein 1	ALX1	C*VQAFGPLPR	1	5	1C(638.4061)	638.406	4
Q9NYP9_C112_C115	Q9NYP9	Protein Mis18-alpha	MIS18A	C*VSC*NVSVDKEQK	1	5	1C(638.4061);4C(638.4061)	638.406	3
Q9H7E2_C98	Q9H7E2	Tudor domain-containing protein 3	TDRD3	C*VSHVQVDSR	1	6	1C(638.4061)	638.406	5
O94822_C555	O94822	E3 ubiquitin-protein ligase listerin	LTN1	C*VSSEGEKIEGWELTTEPSLTHNSSGLLSPLR	1	13	1C(638.4061)	638.406	5
Q13362_C334	Q13362	Serine/threonine-protein phosphatase 2A 56 kDa regulatory subunit gamma isoform	PPP2R5C	C*VSSPHFQVAER	1	4	1C(638.4061)	638.406	3
P18583_C92	P18583	Protein SON	SON	C*VSVQTDPTDEIPTK;C*VSVQTDPTDEIPTKK	2	15	1C(638.4061)	638.406	5
Q9HCS7_C86_C98	Q9HCS7	Pre-mRNA-splicing factor SYF1	XAB2	C*VTDPAYEDVNNC*HER	1	11	13C(638.4061);1C(638.4061)	638.406	4
O14787_C609	O14787	Transportin-2	TNPO2	C*VTLVQK	1	2	1C(638.4061)	638.406	1
O75821_C25	O75821	Eukaryotic translation initiation factor 3 subunit G	EIF3G	C*VTSELLK;PSWADQVEEEGEDDKC*VTSELLK;PTGDFDSKPSWADQVEEEGEDDKC*VTSELLK	3	47	1C(638.4061);16C(638.4061);24C(638.4061)	638.406	5
P0DN79_C370	P0DN79	Cystathionine beta-synthase-like protein	CBSL	C*VVILPDSVR	1	5	1C(638.4061)	638.406	4
Q86U86_C1035	Q86U86	Protein polybromo-1	PBRM1	C*VVMFVK	1	4	1C(638.4061)	638.406	3
O15355_C351	O15355	Protein phosphatase 1G	PPM1G	C*VVSEAGK	1	14	1C(638.4061)	638.406	5
Q14690_C151	Q14690	Protein RRP5 homolog	PDCD11	C*VVSSLGITDR	1	4	1C(638.4061)	638.406	3
Q5UIP0_C2169	Q5UIP0	Telomere-associated protein RIF1	RIF1	C*VWSPLASPSTSILKR	1	7	1C(638.4061)	638.406	5
O43933_C1002_C1005	O43933	Peroxisome biogenesis factor 1	PEX1	C*VYC*PPPDQVSR	1	3	1C(638.4061);4C(638.4061)	638.406	2
Q15269_C716	Q15269	Periodic tryptophan protein 2 homolog	PWP2	C*WAATTTEGLLIYSLDTR	1	4	1C(638.4061)	638.406	2
Q9BQA1_C65	Q9BQA1	Methylosome protein 50	WDR77	CWAGSLWLFKDPC*AAPNEGFCSAGVQTEAGVADLTWVGER;DPC*AAPNEGFCSAGVQTEAGVADLTWVGER	2	12	13C(638.4061);3C(638.4061)	638.406	5
Q5J8M3_C69	Q5J8M3	ER membrane protein complex subunit 4	EMC4	C*WDIALGPLK	1	5	1C(638.4061)	638.406	4
O43660_C272	O43660	Pleiotropic regulator 1	PLRG1	C*WDLEYNK	1	4	1C(638.4061)	638.406	3
Q92997_C336	Q92997	Segment polarity protein dishevelled homolog DVL-3	DVL3	C*WDPSPR	1	6	1C(638.4061)	638.406	5
O14640_C338	O14640	Segment polarity protein dishevelled homolog DVL-1	DVL1	C*WDPTPR	1	5	1C(638.4061)	638.406	4
O94761_C77	O94761	ATP-dependent DNA helicase Q4	RECQL4	C*WGPHLNR	1	7	1C(638.4061)	638.406	5
Q7Z3C6_C331	Q7Z3C6	Autophagy-related protein 9A	ATG9A	C*WSLYGR	1	6	1C(638.4061)	638.406	5
P29590_C338	P29590	Protein PML	PML	C*YASDQEVLDMHGFLR	1	13	1C(638.4061)	638.406	5
Q13042_C544	Q13042	Cell division cycle protein 16 homolog	CDC16	C*YDFDVHTMK	1	13	1C(638.4061)	638.406	5
Q9BZE9_C174	Q9BZE9	Tether containing UBX domain for GLUT4	ASPSCR1	C*YDPVGK;C*YDPVGKTPGSLGSSASAGQAAASAPLPLESGELSR	2	8	1C(638.4061)	638.406	5
Q9NZW5_C103	Q9NZW5	MAGUK p55 subfamily member 6	MPP6	C*YDSPPSSPEMNNSSINNQLLPVDAIR	1	11	1C(638.4061)	638.406	5
Q16629_C106_C109	Q16629	Serine/arginine-rich splicing factor 7	SRSF7	C*YEC*GEK;RPFDPNDRC*YEC*GEK	2	17	1C(638.4061);4C(638.4061);12C(638.4061);9C(638.4061)	638.406	5
Q13496_C191	Q13496	Myotubularin	MTM1	C*YELCDTYPALLVVPYR	1	6	1C(638.4061)	638.406	4
P07737_C128	P07737	Profilin-1	PFN1	C*YEMASHLR;KC*YEMASHLR;C*YEMASHLRR	3	37	1C(638.4061);2C(638.4061)	638.406	5
Q15067_C199	Q15067	Peroxisomal acyl-coenzyme A oxidase 1	ACOX1	C*YGLHAFIVPIR	1	10	1C(638.4061)	638.406	5
P46778_C56	P46778	60S ribosomal protein L21	RPL21	C*YHGKTGR	1	8	1C(638.4061)	638.406	4
A5YKK6_C1932	A5YKK6	CCR4-NOT transcription complex subunit 1	CNOT1	C*YHNLDAFVR	1	6	1C(638.4061)	638.406	4
O43815_C765	O43815	Striatin	STRN	C*YIASAGADALAK	1	4	1C(638.4061)	638.406	3
Q6NSI4_C108	Q6NSI4	RPA-related protein RADX	RADX	C*YLDPSLNSLVYQNILK	1	6	1C(638.4061)	638.406	5
Q9NZQ3_C412	Q9NZQ3	NCK-interacting protein with SH3 domain	NCKIPSD	C*YLEELLHILTDADPEVCKK	1	4	1C(638.4061)	638.406	3
P51610_C149	P51610	Host cell factor 1	HCFC1	C*YLFGGLANDSEDPKNNIPR	1	5	1C(638.4061)	638.406	3
Q8TEQ6_C1045_C1051	Q8TEQ6	Gem-associated protein 5	GEMIN5	C*YLGATC*AYDAAK	1	4	1C(638.4061);7C(638.4061)	638.406	3
Q08J23_C221	Q08J23	tRNA (cytosine(34)-C(5))-methyltransferase	NSUN2	C*YLLVHQAK	1	16	1C(638.4061)	638.406	5
Q12996_C103	Q12996	Cleavage stimulation factor subunit 3	CSTF3	C*YLSYVR	1	4	1C(638.4061)	638.406	3
Q14204_C1888	Q14204	Cytoplasmic dynein 1 heavy chain 1	DYNC1H1	C*YLTMTQALEAR;LVQTPLTDRC*YLTMTQALEAR	2	8	1C(638.4061);10C(638.4061)	638.406	5
Q5VZE5_C409	Q5VZE5	N-alpha-acetyltransferase 35; NatC auxiliary subunit	NAA35	C*YLYNNHQAK	1	12	1C(638.4061)	638.406	5
Q53EZ4_C236	Q53EZ4	Centrosomal protein of 55 kDa	CEP55	C*YNDLLASAK	1	11	1C(638.4061)	638.406	5
Q9C0C9_C1099	Q9C0C9	(E3-independent) E2 ubiquitin-conjugating enzyme	UBE2O	C*YNEMALIR	1	6	1C(638.4061)	638.406	5
Q8N5P1_C258_C264	Q8N5P1	Zinc finger CCCH domain-containing protein 8	ZC3H8	C*YQGEYC*K	1	2	1C(638.4061);7C(638.4061)	638.406	1
P13716_C223	P13716	Delta-aminolevulinic acid dehydratase	ALAD	C*YQLPPGAR	1	20	1C(638.4061)	638.406	5
Q6PI48_C264	Q6PI48	Aspartate--tRNA ligase; mitochondrial	DARS2	C*YRDEGSRPDR	1	8	1C(638.4061)	638.406	5
Q00535_C157	Q00535	Cyclin-dependent-like kinase 5	CDK5	C*YSAEVVTLWYRPPDVLFGAK	1	12	1C(638.4061)	638.406	5
P62633_C119	P62633	Cellular nucleic acid-binding protein	CNBP	C*YSCGEFGHIQK	1	8	1C(638.4061)	638.406	5
Q9H5H4_C381	Q9H5H4	Zinc finger protein 768	ZNF768	C*YSQNSSLR	1	12	1C(638.4061)	638.406	5
O15228_C54	O15228	Dihydroxyacetone phosphate acyltransferase	GNPAT	C*YTPLVYK	1	11	1C(638.4061)	638.406	5
Q49A26_C356	Q49A26	Putative oxidoreductase GLYR1	GLYR1	C*YVDMSTVDADTVTELAQVIVSR	1	4	1C(638.4061)	638.406	3
O00541_C391	O00541	Pescadillo homolog	PES1	C*YVQPQWVFDSVNAR	1	7	1C(638.4061)	638.406	5
P48556_C173	P48556	26S proteasome non-ATPase regulatory subunit 8	PSMD8	C*YYFDYK	1	5	1C(638.4061)	638.406	4
P40616_C80	P40616	ADP-ribosylation factor-like protein 1	ARL1	C*YYSNTDAVIYVVDSCDR;C*YYSNTDAVIYVVDSCDRDR	2	10	1C(638.4061)	638.406	5
O75153_C753	O75153	Clustered mitochondria protein homolog	CLUH	DAAAFLLSC*QIPGLVK	1	6	9C(638.4061)	638.406	5
Q8NBU5_C359	Q8NBU5	ATPase family AAA domain-containing protein 1	ATAD1	DAAFQNVLTHVC*LD;SKDAAFQNVLTHVC*LD	2	19	12C(638.4061);14C(638.4061)	638.406	5
Q9BXP5_C412	Q9BXP5	Serrate RNA effector molecule homolog	SRRT	DAAGLEC*KPR;DAAGLEC*KPRPLHK	2	14	7C(638.4061)	638.406	5
Q92538_C1414	Q92538	Golgi-specific brefeldin A-resistance guanine nucleotide exchange factor 1	GBF1	DAAHITPDNFELC*VK	1	6	13C(638.4061)	638.406	5
Q9H9Q4_C99	Q9H9Q4	Non-homologous end-joining factor 1	NHEJ1	DAAHPSEATFSCDC*VADALILR	1	6	14C(638.4061)	638.406	4
Q96R06_C382	Q96R06	Sperm-associated antigen 5	SPAG5	DAAIGTTPFSTC*SVGTWFTPSAPQEK	1	12	12C(638.4061)	638.406	5
O43513_C223	O43513	Mediator of RNA polymerase II transcription subunit 7	MED7	DAALC*VLIDEMNERP	1	6	5C(638.4061)	638.406	5
Q8NBU5_C310	Q8NBU5	ATPase family AAA domain-containing protein 1	ATAD1	DAALLC*VR	1	11	6C(638.4061)	638.406	5
Q8WVJ2_C99	Q8WVJ2	NudC domain-containing protein 2	NUDCD2	DAANC*WTSLLESEYAADPWVQDQMQR	1	15	5C(638.4061)	638.406	5
Q9P1Y6_C710	Q9P1Y6	PHD and RING finger domain-containing protein 1	PHRF1	DAAPAHGQSIEIPSAC*ISR	1	8	16C(638.4061)	638.406	4
Q7Z2E3_C161	Q7Z2E3	Aprataxin	APTX	DAAQEAEAGTGLEPGSNSGQC*SVPLKK;DAAQEAEAGTGLEPGSNSGQC*SVPLK	2	24	21C(638.4061)	638.406	5
Q92621_C1486	Q92621	Nuclear pore complex protein Nup205	NUP205	DAC*DGHEIGR	1	3	3C(638.4061)	638.406	2
P16615_C669	P16615	Sarcoplasmic/endoplasmic reticulum calcium ATPase 2	ATP2A2	DAC*LNAR	1	10	3C(638.4061)	638.406	4
Q96EA4_C467	Q96EA4	Protein Spindly	SPDL1	DAC*VNNSALGGEVYR	1	6	3C(638.4061)	638.406	5
Q13243_C63	Q13243	Serine/arginine-rich splicing factor 5	SRSF5	DADDAVYELDGKELC*SER	1	6	15C(638.4061)	638.406	5
Q9BWC9_C184	Q9BWC9	Coiled-coil domain-containing protein 106	CCDC106	DADGVLC*R	1	5	7C(638.4061)	638.406	2
Q49A26_C231	Q49A26	Putative oxidoreductase GLYR1	GLYR1	DADPHFHHFLLSQTEKPAVC*YQAITK;WQPTASEPVKDADPHFHHFLLSQTEKPAVC*YQAITK	2	23	20C(638.4061);30C(638.4061)	638.406	5
Q5H9R7_C836	Q5H9R7	Serine/threonine-protein phosphatase 6 regulatory subunit 3	PPP6R3	DAEEC*PETAEAK	1	11	5C(638.4061)	638.406	5
Q9H469_C97	Q9H469	F-box/LRR-repeat protein 15	FBXL15	DAEGLQELALAPC*HEWLSDEDLVPVLAR	1	2	13C(638.4061)	638.406	1
P43490_C287	P43490	Nicotinamide phosphoribosyltransferase	NAMPT	DAFEHIVTQFSSVPVSVVSDSYDIYNAC*EK;DHEKDAFEHIVTQFSSVPVSVVSDSYDIYNAC*EK	2	61	28C(638.4061);32C(638.4061)	638.406	5
P45985_C266	P45985	Dual specificity mitogen-activated protein kinase kinase 4	MAP2K4	DAGC*RPYMAPER	1	10	4C(638.4061)	638.406	5
O15020_C2030	O15020	Spectrin beta chain; non-erythrocytic 2	SPTBN2	DAGMAEAWLC*SQEPLVR	1	4	10C(638.4061)	638.406	3
Q9BW91_C347	Q9BW91	ADP-ribose pyrophosphatase; mitochondrial	NUDT9	DAHWSEDSEADC*HAL	1	10	12C(638.4061)	638.406	5
Q8NI27_C743	Q8NI27	THO complex subunit 2	THOC2	DALLDHDLALPLC*LLMAQQR;LKDALLDHDLALPLC*LLMAQQR	2	29	13C(638.4061);15C(638.4061)	638.406	5
Q01082_C964	Q01082	Spectrin beta chain; non-erythrocytic 1	SPTBN1	DALLSALSIQNYHLEC*NETK	1	6	16C(638.4061)	638.406	5
P30307_C145	P30307	M-phase inducer phosphatase 3	CDC25C	DAMC*SSSANKENDNGNLVDSEMK;DAMC*SSSANK	2	15	4C(638.4061)	638.406	5
Q92785_C24	Q92785	Zinc finger protein ubi-d4	DPF2	DAMEQC*HNYNAR;LLGEQYYKDAMEQC*HNYNAR	2	11	6C(638.4061);14C(638.4061)	638.406	5
Q9Y5L0_C793	Q9Y5L0	Transportin-3	TNPO3	DANC*SVMR	1	18	4C(638.4061)	638.406	5
P15924_C1052	P15924	Desmoplakin	DSP	DANSENC*NK	1	12	7C(638.4061)	638.406	5
Q9NX61_C87	Q9NX61	Transmembrane protein 161A	TMEM161A	DAPFQLETC*PLTTVDALVLR	1	3	9C(638.4061)	638.406	2
Q13363_C312	Q13363	C-terminal-binding protein 1	CTBP1	DAPNLIC*TPHAAWYSEQASIEMR	1	9	7C(638.4061)	638.406	5
P56545_C318	P56545	C-terminal-binding protein 2	CTBP2	DAPNLIC*TPHTAWYSEQASLEMR;GAALDVHESEPFSFAQGPLKDAPNLIC*TPHTAWYSEQASLEMR	2	23	7C(638.4061);27C(638.4061)	638.406	5
Q7L2J0_C324	Q7L2J0	7SK snRNA methylphosphate capping enzyme	MEPCE	DAPQPYELNTAINC*R	1	5	14C(638.4061)	638.406	4
P78549_C118	P78549	Endonuclease III-like protein 1	NTHL1	DAPVDHLGTEHC*YDSSAPPK	1	19	12C(638.4061)	638.406	5
Q16512_C942	Q16512	Serine/threonine-protein kinase N1	PKN1	DARPLTAAEQAAFLDFDFVAGGC*	1	5	23C(638.4061)	638.406	2
Q9BTE3_C287	Q9BTE3	Mini-chromosome maintenance complex-binding protein	MCMBP	DASALLDPMEC*TDTAEEQR	1	36	11C(638.4061)	638.406	5
Q9NP73_C242	Q9NP73	Putative bifunctional UDP-N-acetylglucosamine transferase and deubiquitinase ALG13	ALG13	DASC*LFR	1	2	4C(638.4061)	638.406	1
Q8IXW5_C288	Q8IXW5	Putative RNA polymerase II subunit B1 CTD phosphatase RPAP2	RPAP2	DATC*ELPLQK	1	9	4C(638.4061)	638.406	5
O00411_C119	O00411	DNA-directed RNA polymerase; mitochondrial	POLRMT	DATPVPC*GR	1	17	7C(638.4061)	638.406	5
P49792_C188	P49792	E3 SUMO-protein ligase RanBP2	RANBP2	DAVAHC*HEAER;LKDAVAHC*HEAER	2	8	6C(638.4061);8C(638.4061)	638.406	5
Q9NQW7_C342	Q9NQW7	Xaa-Pro aminopeptidase 1	XPNPEP1	DAVALC*ELFNWLEK	1	2	6C(638.4061)	638.406	1
P04049_C27	P04049	RAF proto-oncogene serine/threonine-protein kinase	RAF1	DAVFDGSSC*ISPTIVQQFGYQR;TISNGFGFKDAVFDGSSC*ISPTIVQQFGYQR	2	14	9C(638.4061);18C(638.4061)	638.406	5
O75970_C1442	O75970	Multiple PDZ domain protein	MPDZ	DAVNQMAVC*PGNAVEPLPSNSENLQNK;NKDAVNQMAVC*PGNAVEPLPSNSENLQNK	2	12	9C(638.4061);11C(638.4061)	638.406	4
Q8TDP1_C34	Q8TDP1	Ribonuclease H2 subunit C	RNASEH2C	DAVPATLHLLPC*EVAVDGPAPVGR	1	7	12C(638.4061)	638.406	5
Q13425_C374	Q13425	Beta-2-syntrophin	SNTB2	DAWASPC*HSYPLVATR	1	14	7C(638.4061)	638.406	5
Q9NR33_C84	Q9NR33	DNA polymerase epsilon subunit 4	POLE4	DAYC*CAQQGK	1	10	4C(638.4061)	638.406	5
P46821_C1228	P46821	Microtubule-associated protein 1B	MAP1B	DAYC*SEVK	1	17	4C(638.4061)	638.406	5
Q8N6M0_C172	Q8N6M0	Deubiquitinase OTUD6B	OTUD6B	DC*ALTVVALR	1	8	2C(638.4061)	638.406	5
Q66K14_C1079	Q66K14	TBC1 domain family member 9B	TBC1D9B	DC*ATEEDEPPAPELHQDAAR	1	16	2C(638.4061)	638.406	5
Q96HE7_C104_C99	Q96HE7	ERO1-like protein alpha	ERO1A	DC*AVKPC*QSDEVPDGIK;RDC*AVKPC*QSDEVPDGIK	2	16	2C(638.4061);7C(638.4061);3C(638.4061);8C(638.4061)	638.406	5
Q14012_C354	Q14012	Calcium/calmodulin-dependent protein kinase type 1	CAMK1	DC*CVEPGTELSPTLPHQL	1	4	2C(638.4061)	638.406	3
P62633_C111	P62633	Cellular nucleic acid-binding protein	CNBP	DC*DHADEQK	1	12	2C(638.4061)	638.406	5
P23025_C153	P23025	DNA repair protein complementing XP-A cells	XPA	DC*DLEKR;DC*DLEKREPPLK	2	5	2C(638.4061)	638.406	3
[truncated: 13,030 more rows]

## Sheet: IA-DTB+TMT Coverage
Uniprot Identifier_CysPosition	protein	description	gene	peptides	peptide_count	spectral_count	modifications	modification_masses	no_of_replicates_count
Q9NRL3_C17	Q9NRL3	Striatin-4	STRN4	AAAAVAAAASSC*RPLGSGAGPGPTGAAPVSAPAPGPGPAGK	1	7	12C(455.2743)	455.274	3
Q96D53_C415	Q96D53	Atypical kinase COQ8B; mitochondrial	COQ8B	AAADGDRDC*VLQK	1	8	9C(455.2743)	455.274	3
Q8N4T8_C55	Q8N4T8	Carbonyl reductase family member 4	CBR4	AAAGDLGGDHLAFSC*DVAK	1	5	15C(455.2743)	455.274	4
P35221_C116	P35221	Catenin alpha-1	CTNNA1	AAAGEFADDPC*SSVK;AAAGEFADDPC*SSVKR	2	9	11C(455.2743)	455.274	4
Q96C19_C172	Q96C19	EF-hand domain-containing protein D2	EFHD2	AAAGELQEDSGLC*VLAR;KAAAGELQEDSGLC*VLAR	2	18	13C(455.2743);14C(455.2743)	455.274	4
P51970_C36	P51970	NADH dehydrogenase [ubiquinone] 1 alpha subcomplex subunit 8	NDUFA8	AAAHHYGAQC*DKPNK	1	2	10C(455.2743)	455.274	1
P26641_C266	P26641	Elongation factor 1-gamma	EEF1G	AAAPAPEEEMDEC*EQALAAEPK;KAAAPAPEEEMDEC*EQALAAEPK	2	93	13C(455.2743);14C(455.2743)	455.274	4
P20810_C408	P20810	Calpastatin	CAST	AAAPAPVSEAVC*R	1	15	12C(455.2743)	455.274	4
P53618_C284	P53618	Coatomer subunit beta	COPB1	AAAQC*YIDLIIK	1	4	5C(455.2743)	455.274	3
Q96BN8_C47	Q96BN8	Ubiquitin thioesterase otulin	OTULIN	AAASGQPRPEMQC*PAEHEEDMYR	1	16	13C(455.2743)	455.274	4
Q5VZK9_C1181	Q5VZK9	F-actin-uncapping protein LRRC16A	CARMIL1	AAC*AQKK;RAAC*AQK	2	4	3C(455.2743);4C(455.2743)	455.274	3
O95336_C32	O95336	6-phosphogluconolactonase	PGLS	AAC*CLAGAR	1	7	3C(455.2743)	455.274	4
P55060_C387	P55060	Exportin-2	CSE1L	AAC*DLVR;RAAC*DLVR	2	13	3C(455.2743);4C(455.2743)	455.274	4
Q00577_C292	Q00577	Transcriptional activator protein Pur-alpha	PURA	AAC*EQLHQQQQQQQEETAAATLLLQGEEEGEED	1	6	3C(455.2743)	455.274	3
O95235_C809	O95235	Kinesin-like protein KIF20A	KIF20A	AAC*IAEQYHTVLK	1	3	3C(455.2743)	455.274	2
Q01813_C112	Q01813	ATP-dependent 6-phosphofructokinase; platelet type	PFKP	AAC*NLLQR	1	5	3C(455.2743)	455.274	4
Q05086_C198	Q05086	Ubiquitin-protein ligase E3A	UBE3A	AAC*SAAAMEEDSEASSSR	1	5	3C(455.2743)	455.274	4
Q8NCN4_C103	Q8NCN4	E3 ubiquitin-protein ligase RNF169	RNF169	AADAAGPGC*PR	1	6	9C(455.2743)	455.274	4
P43304_C45	P43304	Glycerol-3-phosphate dehydrogenase; mitochondrial	GPD2	AADC*ISEPVNREPPSR;AADC*ISEPVNR	2	4	4C(455.2743)	455.274	3
P49916_C929	P49916	DNA ligase 3	LIG3	AADETLC*QTK;KAADETLC*QTK	2	11	7C(455.2743);8C(455.2743)	455.274	4
Q3T8J9_C2140	Q3T8J9	GON-4-like protein	GON4L	AAEATVC*ANNSK	1	4	7C(455.2743)	455.274	3
P53992_C635	P53992	Protein transport protein Sec24C	SEC24C	AAEC*AGK	1	5	4C(455.2743)	455.274	4
Q08211_C438	Q08211	ATP-dependent RNA helicase A	DHX9	AAEC*NIVVTQPR	1	5	4C(455.2743)	455.274	4
Q96CW6_C62	Q96CW6	Probable RNA polymerase II nuclear localization protein SLC7A6OS	SLC7A6OS	AAENNVFHLVATVC*SQEEPVQPLLR	1	9	14C(455.2743)	455.274	3
Q9P032_C87	Q9P032	NADH dehydrogenase [ubiquinone] 1 alpha subcomplex assembly factor 4	NDUFAF4	AAETC*QEPK	1	16	5C(455.2743)	455.274	4
O43353_C407	O43353	Receptor-interacting serine/threonine-protein kinase 2	RIPK2	AAFC*DHK	1	5	4C(455.2743)	455.274	4
Q8WUM0_C530	Q8WUM0	Nuclear pore complex protein Nup133	NUP133	AAFLQYC*R	1	17	7C(455.2743)	455.274	4
O95685_C93_C97	O95685	Protein phosphatase 1 regulatory subunit 3D	PPP1R3D	AAGAPGAAC*RPGC*SQK	1	6	13C(455.2743);9C(455.2743)	455.274	3
Q9Y315_C118	Q9Y315	Deoxyribose-phosphate aldolase	DERA	AAGC*NIPVASVAAGFPAGQTHLK	1	4	4C(455.2743)	455.274	3
Q15061_C19_C9	Q15061	WD repeat-containing protein 43	WDR43	AAGGGGSC*DPLAPAGVPC*AFSPHSQAYFALASTDGHLR	1	4	18C(455.2743);8C(455.2743)	455.274	1
Q7Z624_C25	Q7Z624	Calmodulin-lysine N-methyltransferase	CAMKMT	AAGGSPAVGC*TTR	1	5	10C(455.2743)	455.274	4
Q14676_C1742	Q14676	Mediator of DNA damage checkpoint protein 1	MDC1	AAGNPGSLAAPIDHKPC*SAPLEPK	1	5	17C(455.2743)	455.274	3
Q9NVU0_C553	Q9NVU0	DNA-directed RNA polymerase III subunit RPC5	POLR3E	AAGTDSFNGHPPQGC*ASTPVAR	1	12	15C(455.2743)	455.274	4
Q8TEX9_C726	Q8TEX9	Importin-4	IPO4	AAHEALGQFCC*ALHK;KAAHEALGQFCC*ALHK	2	5	11C(455.2743);12C(455.2743)	455.274	3
O75410_C174	O75410	Transforming acidic coiled-coil-containing protein 1	TACC1	AAHGC*VTAVSGK	1	5	5C(455.2743)	455.274	4
Q15833_C110	Q15833	Syntaxin-binding protein 2	STXBP2	AAHIFFTDTC*PEPLFSELGR	1	4	10C(455.2743)	455.274	3
O43795_C613	O43795	Unconventional myosin-Ib	MYO1B	AAHIFNEALVC*HQIR	1	5	11C(455.2743)	455.274	4
Q9UQ80_C149	Q9UQ80	Proliferation-associated protein 2G4	PA2G4	AAHLC*AEAALR	1	12	5C(455.2743)	455.274	4
Q96HA7_C283	Q96HA7	Tonsoku-like protein	TONSL	AAIC*QNLQHVLAVVR	1	3	4C(455.2743)	455.274	2
Q8WXH0_C2480	Q8WXH0	Nesprin-2	SYNE2	AAIKPLEQTEC*LNK	1	5	11C(455.2743)	455.274	4
Q8TEW0_C806	Q8TEW0	Partitioning defective 3 homolog	PARD3	AAISDSADC*SLSPDVDPVLAFQR	1	3	9C(455.2743)	455.274	2
O00151_C45	O00151	PDZ and LIM domain protein 1	PDLIM1	AALANLC*IGDVITAIDGENTSNMTHLEAQNR	1	4	7C(455.2743)	455.274	3
Q9NWZ5_C317	Q9NWZ5	Uridine-cytidine kinase-like 1	UCKL1	AALASAHQC*HPLPR	1	4	9C(455.2743)	455.274	3
O43747_C160	O43747	AP-1 complex subunit gamma-1	AP1G1	AALC*AVHVIR	1	2	4C(455.2743)	455.274	1
P11766_C282	P11766	Alcohol dehydrogenase class-3	ADH5	AALEAC*HK	1	14	6C(455.2743)	455.274	4
P34897_C91	P34897	Serine hydroxymethyltransferase; mitochondrial	SHMT2	AALEALGSC*LNNK	1	6	9C(455.2743)	455.274	4
O75643_C502	O75643	U5 small nuclear ribonucleoprotein 200 kDa helicase	SNRNP200	AALETDENLLLC*APTGAGK	1	9	12C(455.2743)	455.274	4
Q02833_C122	Q02833	Ras association domain-containing protein 7	RASSF7	AALGC*EPR	1	7	5C(455.2743)	455.274	3
Q14129_C211	Q14129	Protein DGCR6	DGCR6	AALGLGGPWQLPAAQC*DQK	1	3	16C(455.2743)	455.274	2
Q9UIF9_C917	Q9UIF9	Bromodomain adjacent to zinc finger domain protein 2A	BAZ2A	AALHDPGFPSYC*QSLK	1	6	12C(455.2743)	455.274	4
Q9C0C9_C1288	Q9C0C9	(E3-independent) E2 ubiquitin-conjugating enzyme	UBE2O	AALLEAGMPEC*TEDK	1	5	11C(455.2743)	455.274	4
P49327_C1141	P49327	Fatty acid synthase	FASN	AALQEELQLC*K	1	5	10C(455.2743)	455.274	4
Q14202_C835	Q14202	Zinc finger MYM-type protein 3	ZMYM3	AAMC*KPLMQNR	1	5	4C(455.2743)	455.274	4
Q9P281_C196	Q9P281	BAH and coiled-coil domain-containing protein 1	BAHCC1	AAPAHPMGSC*SR	1	3	10C(455.2743)	455.274	2
Q9UKV3_C1223	Q9UKV3	Apoptotic chromatin condensation inducer in the nucleus	ACIN1	AAPC*IYWLPLTDSQIVQK	1	4	4C(455.2743)	455.274	3
Q7Z6V5_C15	Q7Z6V5	tRNA-specific adenosine deaminase 2	ADAT2	AAPKPAASGAC*SVSAEETEK;AAPKPAASGAC*SVSAEETEKWMEEAMHMAK	2	9	11C(455.2743)	455.274	3
P06132_C59	P06132	Uroporphyrinogen decarboxylase	UROD	AAQDFFSTC*R	1	5	9C(455.2743)	455.274	4
O94906_C698	O94906	Pre-mRNA-processing factor 6	PRPF6	AAQDLC*EEALR	1	8	6C(455.2743)	455.274	4
O60232_C152	O60232	Sjoegren syndrome/scleroderma autoantigen 1	SSSCA1	AAQGPPAPAVPPNTDVMAC*TQTALLQK	1	16	19C(455.2743)	455.274	4
Q5JTH9_C261	Q5JTH9	RRP12-like protein	RRP12	AAQHGVC*SVLK	1	5	7C(455.2743)	455.274	4
Q03001_C5394	Q03001	Dystonin	DST	AAQLQEALLHC*GR	1	4	11C(455.2743)	455.274	3
Q07617_C380	Q07617	Sperm-associated antigen 1	SPAG1	AAQPC*VMGNIQKK;AAQPC*VMGNIQK	2	3	5C(455.2743)	455.274	2
Q96B54_C93	Q96B54	Zinc finger protein 428	ZNF428	AAQPPAQPC*QLCGR	1	5	9C(455.2743)	455.274	4
Q6FI81_C237	Q6FI81	Anamorsin	CIAPIN1	AASC*GEGK;AASC*GEGKK	2	20	4C(455.2743)	455.274	4
Q9ULI0_C53	Q9ULI0	ATPase family AAA domain-containing protein 2B	ATAD2B	AASC*PAAK	1	8	4C(455.2743)	455.274	4
P14550_C5	P14550	Alcohol dehydrogenase [NADP(+)]	AKR1A1	AASC*VLLHTGQK	1	4	4C(455.2743)	455.274	3
O60291_C528	O60291	E3 ubiquitin-protein ligase MGRN1	MGRN1	AASIENVLQDSSPEHC*GR	1	6	16C(455.2743)	455.274	2
Q8IYB1_C16	Q8IYB1	Protein MB21D2	MB21D2	AASLGC*NNKPAFPELDFR	1	9	6C(455.2743)	455.274	4
Q9UPN4_C218	Q9UPN4	Centrosomal protein of 131 kDa	CEP131	AATC*EGSESSGFGKLPK;AATC*EGSESSGFGK	2	9	4C(455.2743)	455.274	4
O95210_C168	O95210	Starch-binding domain-containing protein 1	STBD1	AATC*FAEKLPSSNLLK	1	7	4C(455.2743)	455.274	4
Q13263_C152_C153	Q13263	Transcription intermediary factor 1-beta	TRIM28	AATDAQDANQC*C*TSCEDNAPATSYCVECSEPLCETCVEAHQR	1	6	11C(455.2743);12C(455.2743)	455.274	3
Q9HCC0_C267	Q9HCC0	Methylcrotonoyl-CoA carboxylase beta chain; mitochondrial	MCCC2	AATGEEVSAEDLGGADLHC*R;AATGEEVSAEDLGGADLHC*RK	2	9	19C(455.2743)	455.274	4
Q96GG9_C115	Q96GG9	DCN1-like protein 1	DCUN1D1	AATQC*EFSK;AATQC*EFSKQEFMDGMTELGCDSIEK	2	10	5C(455.2743)	455.274	4
Q7L2K0_C331	Q7L2K0	Tubulin epsilon and delta complex protein 2	TEDC2	AAVAEQPPRPC*PVGRPPGASPSCGGR	1	4	11C(455.2743)	455.274	3
Q9P2L0_C892	Q9P2L0	WD repeat-containing protein 35	WDR35	AAVDTC*VHLNQWNK	1	4	6C(455.2743)	455.274	1
P10809_C442	P10809	60 kDa heat shock protein; mitochondrial	HSPD1	AAVEEGIVLGGGC*ALLR	1	108	13C(455.2743)	455.274	4
A1L0T0_C315	A1L0T0	Acetolactate synthase-like protein	ILVBL	AAVETLGVPC*FLGGMAR	1	2	10C(455.2743)	455.274	1
Q7L8L6_C670	Q7L8L6	FAST kinase domain-containing protein 5; mitochondrial	FASTKD5	AAVPLGGFLC*NVADK	1	7	10C(455.2743)	455.274	4
P51610_C1139	P51610	Host cell factor 1	HCFC1	AC*AAGTPAVIR	1	18	2C(455.2743)	455.274	4
P17980_C240	P17980	26S proteasome regulatory subunit 6A	PSMC3	AC*AAQTK	1	5	2C(455.2743)	455.274	3
Q8NEC7_C140	Q8NEC7	Glutathione S-transferase C-terminal domain-containing protein	GSTCD	AC*AEVSQWTR	1	8	2C(455.2743)	455.274	4
P36578_C3	P36578	60S ribosomal protein L4	RPL4	AC*ARPLISVYSEKGESSGK;AC*ARPLISVYSEK	2	16	2C(455.2743)	455.274	4
Q9UFC0_C249	Q9UFC0	Leucine-rich repeat and WD repeat-containing protein 1	LRWD1	AC*ASPSAQVEGSPVAGSDGSQPAVK	1	9	2C(455.2743)	455.274	4
Q8IZ69_C224_C225	Q8IZ69	tRNA (uracil-5-)-methyltransferase homolog A	TRMT2A	AC*C*PLEGVRPSPQQTEYR	1	7	2C(455.2743);3C(455.2743)	455.274	3
Q6Y7W6_C573	Q6Y7W6	GRB10-interacting GYF protein 2	GIGYF2	AC*DESFQPLGDIMK;RAC*DESFQPLGDIMK	2	9	2C(455.2743);3C(455.2743)	455.274	4
Q6GMV2_C73	Q6GMV2	SET and MYND domain-containing protein 5	SMYD5	ACDHC*LR	1	10	5C(455.2743)	455.274	4
O00273_C47	O00273	DNA fragmentation factor subunit alpha	DFFA	AC*DILAIDK	1	2	2C(455.2743)	455.274	1
A0FGR8_C181	A0FGR8	Extended synaptotagmin-2	ESYT2	AC*DLPAWVHFPDTER;AC*DLPAWVHFPDTERAEWLNK	2	9	2C(455.2743)	455.274	4
P26358_C1485	P26358	DNA (cytosine-5)-methyltransferase 1	DNMT1	AC*DPAAR	1	4	2C(455.2743)	455.274	3
Q86WX3_C104	Q86WX3	Active regulator of SIRT1	RPS19BP1	AC*DRPVAK	1	3	2C(455.2743)	455.274	2
P22415_C248	P22415	Upstream stimulatory factor 1	USF1	AC*DYIQELR	1	4	2C(455.2743)	455.274	3
O60563_C261	O60563	Cyclin-T1	CCNT1	AC*EAAKK	1	8	2C(455.2743)	455.274	4
Q92878_C221	Q92878	DNA repair protein RAD50	RAD50	AC*EIRDQITSK	1	7	2C(455.2743)	455.274	4
Q9NVN8_C230	Q9NVN8	Guanine nucleotide-binding protein-like 3-like protein	GNL3L	AC*FGAENLMR	1	10	2C(455.2743)	455.274	4
Q9NR09_C2892	Q9NR09	Baculoviral IAP repeat-containing protein 6	BIRC6	AC*FGGLFANLIRPGDAK	1	4	2C(455.2743)	455.274	3
Q9NRP4_C80	Q9NRP4	Succinate dehydrogenase assembly factor 3; mitochondrial	SDHAF3	AC*FGTFLPEEK	1	8	2C(455.2743)	455.274	4
Q9H9P8_C376	Q9H9P8	L-2-hydroxyglutarate dehydrogenase; mitochondrial	L2HGDH	AC*FLGATVK	1	7	2C(455.2743)	455.274	3
P35658_C728	P35658	Nuclear pore complex protein Nup214	NUP214	AC*FQVGTSEEMK	1	9	2C(455.2743)	455.274	4
P26640_C444	P26640	Valine--tRNA ligase	VARS	AC*FTMDPK	1	5	2C(455.2743)	455.274	4
Q99536_C86	Q99536	Synaptic vesicle membrane protein VAT-1 homolog	VAT1	AC*GLNFADLMAR	1	5	2C(455.2743)	455.274	4
P22234_C288	P22234	Multifunctional protein ADE2	PAICS	AC*GNFGIPCELR	1	3	2C(455.2743)	455.274	2
O14964_C185_C190	O14964	Hepatocyte growth factor-regulated tyrosine kinase substrate	HGS	AC*GQIFC*GK	1	15	2C(455.2743);7C(455.2743)	455.274	4
P15924_C1280	P15924	Desmoplakin	DSP	AC*GSEIMQK	1	8	2C(455.2743)	455.274	4
P55769_C102	P55769	NHP2-like protein 1	SNU13	ACGVSRPVIAC*SVTIK	1	3	11C(455.2743)	455.274	2
Q9C0C7_C571	Q9C0C7	Activating molecule in BECN1-regulated autophagy protein 1	AMBRA1	AC*HNLLTFNNDTLR	1	6	2C(455.2743)	455.274	4
Q14690_C333	Q14690	Protein RRP5 homolog	PDCD11	ACILC*VHPR	1	6	5C(455.2743)	455.274	2
Q8WVB6_C552	Q8WVB6	Chromosome transmission fidelity protein 18 homolog	CHTF18	AC*INTLQFLYSR	1	6	2C(455.2743)	455.274	3
Q6PD62_C171	Q6PD62	RNA polymerase-associated protein CTR9 homolog	CTR9	AC*ISFNKK	1	5	2C(455.2743)	455.274	4
Q13163_C109	Q13163	Dual specificity mitogen-activated protein kinase kinase 5	MAP2K5	AC*KPPGER	1	5	2C(455.2743)	455.274	4
Q9H0B6_C441	Q9H0B6	Kinesin light chain 2	KLC2	AC*KVDSPTVNTTLR	1	5	2C(455.2743)	455.274	4
Q07866_C456	Q07866	Kinesin light chain 1	KLC1	AC*KVDSPTVTTTLK	1	5	2C(455.2743)	455.274	4
Q6DN90_C906	Q6DN90	IQ motif and SEC7 domain-containing protein 1	IQSEC1	AC*LDDSYASGEGLKR	1	7	2C(455.2743)	455.274	4
Q86UA6_C175	Q86UA6	RPA-interacting protein	RPAIN	AC*LEGSINEHSAHCPHTPEFSVTGGTEEK	1	2	2C(455.2743)	455.274	1
P41225_C393	P41225	Transcription factor SOX-3	SOX3	AC*LGDLR	1	5	2C(455.2743)	455.274	4
Q9P275_C228	Q9P275	Ubiquitin carboxyl-terminal hydrolase 36	USP36	ACLNGC*AK	1	4	6C(455.2743)	455.274	3
O15091_C507	O15091	Mitochondrial ribonuclease P catalytic subunit	KIAA0391	AC*LPDAK	1	8	2C(455.2743)	455.274	3
Q9UK61_C149	Q9UK61	Protein TASOR	FAM208A	AC*LVHNELLEK	1	7	2C(455.2743)	455.274	4
Q99996_C2765	Q99996	A-kinase anchor protein 9	AKAP9	AC*MFEPLPIK;KAC*MFEPLPIK	2	9	2C(455.2743);3C(455.2743)	455.274	4
Q9BYW2_C714	Q9BYW2	Histone-lysine N-methyltransferase SETD2	SETD2	AC*MLSSNGFQNISR	1	3	2C(455.2743)	455.274	2
O95602_C880	O95602	DNA-directed RNA polymerase I subunit RPA1	POLR1A	AC*MPFGLHR	1	5	2C(455.2743)	455.274	4
Q7LBC6_C1357	Q7LBC6	Lysine-specific demethylase 3B	KDM3B	AC*NLTDTQK	1	6	2C(455.2743)	455.274	4
O94973_C330	O94973	AP-2 complex subunit alpha-2	AP2A2	AC*NQLGQFLQHR	1	3	2C(455.2743)	455.274	2
Q9UGR2_C923	Q9UGR2	Zinc finger CCCH domain-containing protein 7B	ZC3H7B	ACPDGDKC*R	1	2	8C(455.2743)	455.274	1
Q96RL7_C1608	Q96RL7	Vacuolar protein sorting-associated protein 13A	VPS13A	AC*PFLPVKR	1	3	2C(455.2743)	455.274	2
Q9UPW5_C571_C577	Q9UPW5	Cytosolic carboxypeptidase 1	AGTPBP1	AC*PHMATC*GNVLFEGR	1	7	2C(455.2743);8C(455.2743)	455.274	4
Q15004_C99	Q15004	PCNA-associated factor	PCLAF	AC*PLQPDHTNDEKE;KAC*PLQPDHTNDEKE	2	9	2C(455.2743);3C(455.2743)	455.274	3
Q14146_C1294	Q14146	Unhealthy ribosome biogenesis protein 2 homolog	URB2	AC*PQIVTALTLLNR	1	4	2C(455.2743)	455.274	3
Q9BYW2_C1125	Q9BYW2	Histone-lysine N-methyltransferase SETD2	SETD2	AC*PQTDK;AC*PQTDKFFLHK	2	8	2C(455.2743)	455.274	4
P15927_C219	P15927	Replication protein A 32 kDa subunit	RPA2	AC*PRPEGLNFQDLK	1	11	2C(455.2743)	455.274	4
Q5T447_C487	Q5T447	E3 ubiquitin-protein ligase HECTD3	HECTD3	AC*PSRDPACK	1	4	2C(455.2743)	455.274	3
O94822_C723	O94822	E3 ubiquitin-protein ligase listerin	LTN1	AC*PSSDK	1	10	2C(455.2743)	455.274	4
Q8N9F7_C124	Q8N9F7	Lysophospholipase D GDPD1	GDPD1	AC*QCEGK;AC*QCEGKDNRIPLLK;AC*QCEGKDNR	3	13	2C(455.2743)	455.274	4
Q68E01_C731	Q68E01	Integrator complex subunit 3	INTS3	AC*QEDDVR	1	9	2C(455.2743)	455.274	4
Q9UBF8_C52	Q9UBF8	Phosphatidylinositol 4-kinase beta	PI4KB	AC*QEVLEK	1	10	2C(455.2743)	455.274	4
P52272_C653	P52272	Heterogeneous nuclear ribonucleoprotein M	HNRNPM	AC*QIFVR;KAC*QIFVR	2	17	2C(455.2743);3C(455.2743)	455.274	4
P26358_C1339	P26358	DNA (cytosine-5)-methyltransferase 1	DNMT1	AC*QLSVVVDDKK	1	5	2C(455.2743)	455.274	3
Q8TEX9_C735	Q8TEX9	Importin-4	IPO4	ACQSC*PSEPNTAALQAALAR	1	5	5C(455.2743)	455.274	4
P61247_C201	P61247	40S ribosomal protein S3a	RPS3A	AC*QSIYPLHDVFVR	1	7	2C(455.2743)	455.274	4
Q12789_C544	Q12789	General transcription factor 3C polypeptide 1	GTF3C1	AC*QSLASR	1	11	2C(455.2743)	455.274	4
Q14919_C54	Q14919	Dr1-associated corepressor	DRAP1	AC*QVTQSR;KAC*QVTQSR	2	6	2C(455.2743);3C(455.2743)	455.274	3
O14662_C150	O14662	Syntaxin-16	STX16	AC*SEQEGR	1	5	2C(455.2743)	455.274	4
Q6PI48_C449	Q6PI48	Aspartate--tRNA ligase; mitochondrial	DARS2	AC*SLLGK	1	4	2C(455.2743)	455.274	3
Q8N5J2_C94	Q8N5J2	Ubiquitin carboxyl-terminal hydrolase MINDY-1	MINDY1	AC*SMPQELPQSPR	1	5	2C(455.2743)	455.274	4
Q96RL1_C601	Q96RL1	BRCA1-A complex subunit RAP80	UIMC1	AC*STVEGK	1	15	2C(455.2743)	455.274	4
Q9NVN8_C278	Q9NVN8	Guanine nucleotide-binding protein-like 3-like protein	GNL3L	AC*SVGAVPGITK	1	7	2C(455.2743)	455.274	4
Q2M1P5_C415	Q2M1P5	Kinesin-like protein KIF7	KIF7	AC*TDAAYSLLR	1	4	2C(455.2743)	455.274	3
P11498_C56	P11498	Pyruvate carboxylase; mitochondrial	PC	AC*TELGIR	1	5	2C(455.2743)	455.274	2
O94964_C726	O94964	Protein SOGA1	SOGA1	AC*TGDSWTQNTPNEYIK	1	2	2C(455.2743)	455.274	1
P49368_C372	P49368	T-complex protein 1 subunit gamma	CCT3	AC*TILLR	1	5	2C(455.2743)	455.274	4
O14976_C1142	O14976	Cyclin-G-associated kinase	GAK	AC*TQPRPNYASNFSVIGAR	1	14	2C(455.2743)	455.274	4
Q16514_C143	Q16514	Transcription initiation factor TFIID subunit 12	TAF12	AC*TTEAHK	1	5	2C(455.2743)	455.274	4
P49915_C489	P49915	GMP synthase [glutamine-hydrolyzing]	GMPS	AC*TTEEDQEK;VKAC*TTEEDQEK	2	14	2C(455.2743);4C(455.2743)	455.274	4
Q9Y4A5_C1879	Q9Y4A5	Transformation/transcription domain-associated protein	TRRAP	ACVDPAC*K	1	2	7C(455.2743)	455.274	1
Q9UKX7_C151	Q9UKX7	Nuclear pore complex protein Nup50	NUP50	AC*VGNAYHK	1	10	2C(455.2743)	455.274	4
O95544_C79	O95544	NAD kinase	NADK	AC*VLQNPQTIMHIQDPASQR	1	10	2C(455.2743)	455.274	4
P05023_C663	P05023	Sodium/potassium-transporting ATPase subunit alpha-1	ATP1A1	AC*VVHGSDLK	1	5	2C(455.2743)	455.274	4
Q6PIJ6_C803	Q6PIJ6	F-box only protein 38	FBXO38	AC*VVNGPDGTR	1	5	2C(455.2743)	455.274	4
P23396_C119	P23396	40S ribosomal protein S3	RPS3	AC*YGVLR	1	10	2C(455.2743)	455.274	4
P61163_C222	P61163	Alpha-centractin	ACTR1A	AC*YLSINPQKDETLETEK;AC*YLSINPQKDETLETEKAQYYLPDGSTIEIGPSR	2	18	2C(455.2743)	455.274	4
O94905_C262	O94905	Erlin-2	ERLIN2	ADAEC*YTAMK;AKADAEC*YTAMK	2	7	5C(455.2743);7C(455.2743)	455.274	4
Q9P0U4_C380	Q9P0U4	CXXC-type zinc finger protein 1	CXXC1	ADAKDPASLPQCLGPGC*VRPAQPSSK	1	2	17C(455.2743)	455.274	1
Q6WCQ1_C957	Q6WCQ1	Myosin phosphatase Rho-interacting protein	MPRIP	ADC*DISR;AKADC*DISR	2	7	3C(455.2743);5C(455.2743)	455.274	4
P29597_C936	P29597	Non-receptor tyrosine-protein kinase TYK2	TYK2	ADC*GPQHR	1	2	3C(455.2743)	455.274	1
Q14571_C379	Q14571	Inositol 1;4;5-trisphosphate receptor type 2	ITPR2	ADC*LVPR	1	5	3C(455.2743)	455.274	4
Q5W0V3_C99	Q5W0V3	Protein FAM160B1	FAM160B1	ADC*PPGMK	1	2	3C(455.2743)	455.274	1
P23381_C62	P23381	Tryptophan--tRNA ligase; cytoplasmic	WARS	ADC*PPGNPAPTSNHGPDATEAEEDFVDPWTVQTSSAK	1	2	3C(455.2743)	455.274	1
Q13123_C263	Q13123	Protein Red	IK	ADC*PTMEAQTTLTTNDIVISK;SKADC*PTMEAQTTLTTNDIVISK	2	10	3C(455.2743);5C(455.2743)	455.274	4
Q9Y3A3_C51	Q9Y3A3	MOB-like protein phocein	MOB4	ADC*SNIDK	1	4	3C(455.2743)	455.274	3
Q15370_C89	Q15370	Elongin-B	ELOB	ADDTFEALC*IEPFSSPPELPDVMKPQDSGSSANEQAVQ	1	9	9C(455.2743)	455.274	3
P49327_C2202	P49327	Fatty acid synthase	FASN	ADEASELAC*PTPK;ADEASELAC*PTPKEDGLAQQQTQLNLR;KLQELSSKADEASELAC*PTPK;LQELSSKADEASELAC*PTPK	4	35	9C(455.2743);17C(455.2743);16C(455.2743)	455.274	4
Q92791_C101	Q92791	Endoplasmic reticulum protein SC65	P3H4	ADEWAC*ELR	1	5	6C(455.2743)	455.274	4
P11498_C131	P11498	Pyruvate carboxylase; mitochondrial	PC	ADFAQAC*QDAGVR	1	5	7C(455.2743)	455.274	4
P35579_C569	P35579	Myosin-9	MYH9	ADFC*IIHYAGK;DKADFC*IIHYAGK	2	10	4C(455.2743);6C(455.2743)	455.274	4
P08865_C148	P08865	40S ribosomal protein SA	RPSA	ADHQPLTEASYVNLPTIALC*NTDSPLR	1	7	20C(455.2743)	455.274	3
Q7Z406_C324	Q7Z406	Myosin-14	MYH14	ADLLLEPC*SHYR	1	3	8C(455.2743)	455.274	2
Q5W0B1_C338	Q5W0B1	RING finger protein 219	RNF219	ADLNC*SK	1	8	5C(455.2743)	455.274	4
Q9NP73_C86	Q9NP73	Putative bifunctional UDP-N-acetylglucosamine transferase and deubiquitinase ALG13	ALG13	ADLVISHAGAGSC*LETLEK	1	14	13C(455.2743)	455.274	4
Q9NUQ3_C71	Q9NUQ3	Gamma-taxilin	TXLNG	ADMLCNSQSNDILQHQGSNC*GGTSNK	1	4	20C(455.2743)	455.274	1
Q92667_C64	Q92667	A-kinase anchor protein 1; mitochondrial	AKAP1	ADPAIKEPLPVEDVC*PK;EPLPVEDVC*PK	2	14	15C(455.2743);9C(455.2743)	455.274	4
Q9HCK8_C1655	Q9HCK8	Chromodomain-helicase-DNA-binding protein 8	CHD8	ADPALC*FLEK	1	6	6C(455.2743)	455.274	4
Q9P2D1_C1816	Q9P2D1	Chromodomain-helicase-DNA-binding protein 7	CHD7	ADPALC*FLER	1	5	6C(455.2743)	455.274	4
Q96PV6_C695	Q96PV6	Leukocyte receptor cluster member 8	LENG8	ADPC*VAHALALR	1	5	4C(455.2743)	455.274	4
Q9BW85_C275	Q9BW85	YJU2 splicing factor homolog	YJU2	ADPDC*SNGQPQAAPTPGAPQNR;ADPDC*SNGQPQAAPTPGAPQNRK;AKADPDC*SNGQPQAAPTPGAPQNR;AKADPDC*SNGQPQAAPTPGAPQNRK	4	28	5C(455.2743);7C(455.2743)	455.274	4
Q9NX24_C18	Q9NX24	H/ACA ribonucleoprotein complex subunit 2	NHP2	ADPDGPEAQAEAC*SGER;IKADPDGPEAQAEAC*SGER	2	23	13C(455.2743);15C(455.2743)	455.274	4
Q9Y4B6_C69	Q9Y4B6	DDB1- and CUL4-associated factor 1	DCAF1	ADPEC*MLGHLLR	1	4	5C(455.2743)	455.274	3
Q8WVB6_C542	Q8WVB6	Chromosome transmission fidelity protein 18 homolog	CHTF18	ADPGVLAALC*EK;ADPGVLAALC*EKTDNDIR	2	7	10C(455.2743)	455.274	4
Q92833_C522	Q92833	Protein Jumonji	JARID2	ADSASC*ENR	1	7	6C(455.2743)	455.274	4
Q9H7N4_C950	Q9H7N4	Splicing factor; arginine/serine-rich 19	SCAF1	ADSC*SQAAGTK;SKADSC*SQAAGTK	2	9	4C(455.2743);6C(455.2743)	455.274	4
Q92900_C209	Q92900	Regulator of nonsense transcripts 1	UPF1	ADSVVVLLC*R	1	7	9C(455.2743)	455.274	4
Q6DN90_C359	Q6DN90	IQ motif and SEC7 domain-containing protein 1	IQSEC1	ADTDTSC*R	1	5	7C(455.2743)	455.274	4
Q9UIS9_C525	Q9UIS9	Methyl-CpG-binding domain protein 1	MBD1	ADTQDEWTPGTAVLTSPVLVPGC*PSK	1	6	23C(455.2743)	455.274	4
O76080_C76	O76080	AN1-type zinc finger protein 5	ZFAND5	ADTSLNNC*EGAAGSTSEK	1	7	8C(455.2743)	455.274	4
P52948_C1027	P52948	Nuclear pore complex protein Nup98-Nup96	NUP98	ADTSQEIC*SPR	1	10	8C(455.2743)	455.274	4
P53814_C296	P53814	Smoothelin	SMTN	ADVAGPRPC*QR;RADVAGPRPC*QR	2	5	9C(455.2743);10C(455.2743)	455.274	3
Q08945_C200	Q08945	FACT complex subunit SSRP1	SSRP1	ADVIQATGDAIC*IFR	1	19	12C(455.2743)	455.274	4
Q712K3_C191	Q712K3	Ubiquitin-conjugating enzyme E2 R2	UBE2R2	AEAEKDGVKVPTTLAEYC*IK;DGVKVPTTLAEYC*IK;VPTTLAEYC*IK	3	14	18C(455.2743);13C(455.2743);9C(455.2743)	455.274	4
O95671_C274	O95671	N-acetylserotonin O-methyltransferase-like protein	ASMTL	AEAGEAGQATAEAEC*HR	1	6	15C(455.2743)	455.274	3
Q7Z2T5_C730	Q7Z2T5	TRMT1-like protein	TRMT1L	AEASGC*R;VEMSVNDKAEASGC*R	2	10	6C(455.2743);14C(455.2743)	455.274	4
Q9NQT8_C1234	Q9NQT8	Kinesin-like protein KIF13B	KIF13B	AEASWDSAVHGC*PQLSR	1	2	12C(455.2743)	455.274	1
Q14566_C242	Q14566	DNA replication licensing factor MCM6	MCM6	AEAVESAQAGDKC*DFTGTLIVVPDVSK	1	6	13C(455.2743)	455.274	3
O95602_C613	O95602	DNA-directed RNA polymerase I subunit RPA1	POLR1A	AEAYVLAC*TDQQYLVPK	1	6	8C(455.2743)	455.274	4
P13984_C116	P13984	General transcription factor IIF subunit 2	GTF2F2	AEC*RPAASENYMR	1	5	3C(455.2743)	455.274	4
O94776_C495	O94776	Metastasis-associated protein MTA2	MTA2	AEC*SIRLPK	1	5	3C(455.2743)	455.274	4
Q7Z406_C115	Q7Z406	Myosin-14	MYH14	AEDMAELTC*LNEASVLHNLR	1	3	9C(455.2743)	455.274	2
Q9BU76_C179	Q9BU76	Multiple myeloma tumor-associated protein 2	MMTAG2	AEDQTESSC*ESHR;AEDQTESSC*ESHRK	2	19	9C(455.2743)	455.274	4
Q7Z5K2_C906	Q7Z5K2	Wings apart-like protein homolog	WAPL	AEDSIC*LADSKPLPHQNVTNHVGK	1	8	6C(455.2743)	455.274	4
Q9UJU6_C127	Q9UJU6	Drebrin-like protein	DBNL	AEEDVEPEC*IMEK	1	5	9C(455.2743)	455.274	3
O14562_C185	O14562	Ubiquitin domain-containing protein UBFD1	UBFD1	AEENKKEPLC*R	1	8	10C(455.2743)	455.274	3
P49848_C460	P49848	Transcription initiation factor TFIID subunit 6	TAF6	AEFGSLGPLLC*SQVVK	1	4	11C(455.2743)	455.274	3
Q96GM5_C492	Q96GM5	SWI/SNF-related matrix-associated actin-dependent regulator of chromatin subfamily D member 1	SMARCD1	AEFYFQPWAQEAVC*R;RAEFYFQPWAQEAVC*R	2	7	14C(455.2743);15C(455.2743)	455.274	3
Q0PNE2_C218	Q0PNE2	Elongator complex protein 6	ELP6	AEGLATGFC*R	1	12	9C(455.2743)	455.274	4
P14618_C358	P14618	Pyruvate kinase PKM	PKM	AEGSDVANAVLDGADC*IMLSGETAK	1	20	16C(455.2743)	455.274	3
Q9BXP5_C441	Q9BXP5	Serrate RNA effector molecule homolog	SRRT	AEIISLC*K	1	5	7C(455.2743)	455.274	4
P33991_C509	P33991	DNA replication licensing factor MCM4	MCM4	AEINILLC*GDPGTSK	1	4	8C(455.2743)	455.274	3
Q96SB4_C455	Q96SB4	SRSF protein kinase 1	SRPK1	AEIPC*EDEQEQEHNGPLDNK;AEIPC*EDEQEQEHNGPLDNKGK	2	11	5C(455.2743)	455.274	4
P21333_C1920	P21333	Filamin-A	FLNA	AEISCTDNQDGTC*SVSYLPVLPGDYSILVK	1	4	13C(455.2743)	455.274	2
Q8N9N8_C89	Q8N9N8	Probable RNA-binding protein EIF1AD	EIF1AD	AEISFVLC*K	1	7	8C(455.2743)	455.274	3
Q13642_C10_C7	Q13642	Four and a half LIM domains protein 1	FHL1	AEKFDC*HYC*RDPLQGK;FDC*HYC*R;FDC*HYC*RDPLQGK	3	16	6C(455.2743);9C(455.2743);3C(455.2743)	455.274	4
Q9P0K7_C468	Q9P0K7	Ankycorbin	RAI14	AELVC*LNNTEISENSSDLSQK;RAELVC*LNNTEISENSSDLSQK	2	10	5C(455.2743);6C(455.2743)	455.274	4
A2RTX5_C62	A2RTX5	Probable threonine--tRNA ligase 2; cytoplasmic	TARSL2	AENC*DLR	1	4	4C(455.2743)	455.274	3
Q9UPT8_C439	Q9UPT8	Zinc finger CCCH domain-containing protein 4	ZC3H4	AENC*PYMHGDFPCK	1	2	4C(455.2743)	455.274	1
Q15418_C575	Q15418	Ribosomal protein S6 kinase alpha-1	RPS6KA1	AENGLLMTPC*YTANFVAPEVLK;AENGLLMTPC*YTANFVAPEVLKR	2	33	10C(455.2743)	455.274	4
P17676_C184	P17676	CCAAT/enhancer-binding protein beta	CEBPB	AEPGFEPADC*K	1	2	10C(455.2743)	455.274	1
P63244_C286	P63244	Receptor of activated protein C kinase 1	RACK1	AEPPQC*TSLAWSADGQTLFAGYTDNLVR	1	8	6C(455.2743)	455.274	3
Q6PCB5_C10	Q6PCB5	Round spermatid basic protein 1-like protein	RSBN1L	AEPPSPVHC*VAAAAPTATVSEKEPFGK	1	3	9C(455.2743)	455.274	2
O95197_C34	O95197	Reticulon-3	RTN3	AEPSAATQSHSISSSSFGAEPSAPGGGGSPGAC*PALGTK	1	21	33C(455.2743)	455.274	4
Q9BUJ2_C391	Q9BUJ2	Heterogeneous nuclear ribonucleoprotein U-like protein 1	HNRNPUL1	AEPYC*SVLPGFTFIQHLPLSER	1	7	5C(455.2743)	455.274	3
Q02218_C395	Q02218	2-oxoglutarate dehydrogenase; mitochondrial	OGDH	AEQFYC*GDTEGKK	1	6	6C(455.2743)	455.274	4
Q9Y5Q3_C46	Q9Y5Q3	Transcription factor MafB	MAFB	AERPGRPC*TR	1	4	8C(455.2743)	455.274	3
Q9H2U1_C284	Q9H2U1	ATP-dependent RNA helicase DHX36	DHX36	AESC*GSGNSTGYQIR	1	4	4C(455.2743)	455.274	3
Q92551_C349	Q92551	Inositol hexakisphosphate kinase 1	IP6K1	AESC*LDRR	1	4	4C(455.2743)	455.274	3
Q16831_C17	Q16831	Uridine phosphorylase 1	UPP1	AESHNDC*PVR	1	5	7C(455.2743)	455.274	4
Q14683_C1210	Q14683	Structural maintenance of chromosomes protein 1A	SMC1A	AESLIGVYPEQGDC*VISK	1	11	14C(455.2743)	455.274	4
P13797_C349	P13797	Plastin-3	PLS3	AESMLQQADKLGC*R	1	6	13C(455.2743)	455.274	4
Q7Z6Z7_C1401	Q7Z6Z7	E3 ubiquitin-protein ligase HUWE1	HUWE1	AESPEEVAC*R	1	14	9C(455.2743)	455.274	4
P12270_C1127	P12270	Nucleoprotein TPR	TPR	AESQLLEC*K	1	6	8C(455.2743)	455.274	4
P46063_C606	P46063	ATP-dependent DNA helicase Q1	RECQL	AESSQTC*HSEQGDK;AESSQTC*HSEQGDKK	2	29	7C(455.2743)	455.274	4
Q9Y6A5_C224_C236	Q9Y6A5	Transforming acidic coiled-coil-containing protein 3	TACC3	AETPHGAEEEC*KAETPHGAEEEC*R	1	9	11C(455.2743);23C(455.2743)	455.274	3
Q8TBC4_C139	Q8TBC4	NEDD8-activating enzyme E1 catalytic subunit	UBA3	AEVAAEFLNDRVPNC*NVVPHFNK	1	7	15C(455.2743)	455.274	3
P56192_C38	P56192	Methionine--tRNA ligase; cytoplasmic	MARS	AEVLISTVGPEDC*VVPFLTRPK;GRAEVLISTVGPEDC*VVPFLTRPK	2	23	13C(455.2743);15C(455.2743)	455.274	3
Q5R372_C554	Q5R372	Rab GTPase-activating protein 1-like	RABGAP1L	AEVWQLLAGC*HDNQAMLDR	1	3	10C(455.2743)	455.274	2
Q9C0C9_C910	Q9C0C9	(E3-independent) E2 ubiquitin-conjugating enzyme	UBE2O	AEWPSETPVLC*QQCGGKPGVTFTSAK	1	5	11C(455.2743)	455.274	2
P30520_C18	P30520	Adenylosuccinate synthetase isozyme 2	ADSS	AFAETYPAASSLPNGDC*GRPR	1	17	17C(455.2743)	455.274	4
P54577_C250	P54577	Tyrosine--tRNA ligase; cytoplasmic	YARS	AFC*EPGNVENNGVLSFIK;KAFC*EPGNVENNGVLSFIK	2	6	3C(455.2743);4C(455.2743)	455.274	3
Q15149_C4494	Q15149	Plectin	PLEC	AFC*GFEDPR	1	10	3C(455.2743)	455.274	4
Q6NW34_C316	Q6NW34	Nucleolus and neural progenitor protein	NEPRO	AFC*NQLK	1	5	3C(455.2743)	455.274	4
Q8TBZ8_C404	Q8TBZ8	Zinc finger protein 564	ZNF564	AFDC*PSSFQIHER	1	2	4C(455.2743)	455.274	1
O14727_C258	O14727	Apoptotic protease-activating factor 1	APAF1	AFDSQC*QILLTTR	1	2	6C(455.2743)	455.274	1
P49327_C223	P49327	Fatty acid synthase	FASN	AFDTAGNGYC*R	1	16	10C(455.2743)	455.274	4
Q9H4A4_C181	Q9H4A4	Aminopeptidase B	RNPEP	AFFPC*FDTPAVK	1	4	5C(455.2743)	455.274	3
Q9H479_C24	Q9H479	Fructosamine-3-kinase	FN3K	AFGGPGAGC*ISEGR	1	6	9C(455.2743)	455.274	4
Q9BQ24_C47	Q9BQ24	Zinc finger FYVE domain-containing protein 21	ZFYVE21	AFGSPFGLEEPQWVPDKEC*R	1	3	19C(455.2743)	455.274	2
Q96PV6_C790	Q96PV6	Leukocyte receptor cluster member 8	LENG8	AFLEPLGLAYTGPDNSSIDC*R	1	2	20C(455.2743)	455.274	1
P21266_C190	P21266	Glutathione S-transferase Mu 3	GSTM3	AFMC*RFEALEK	1	3	4C(455.2743)	455.274	2
O60318_C1268	O60318	Germinal-center associated nuclear protein	MCM3AP	AFPAAPC*CVDVSDR	1	2	7C(455.2743)	455.274	1
P35556_C1084	P35556	Fibrillin-2	FBN2	AFPGMC*TYGK	1	2	6C(455.2743)	455.274	1
Q92766_C329	Q92766	Ras-responsive element-binding protein 1	RREB1	AFPMLC*SLALHK	1	3	6C(455.2743)	455.274	2
O94992_C79_C84	O94992	Protein HEXIM1	HEXIM1	AFPQLGGRPGPEGEGSLESQPPPLQTQAC*PESSC*LR	1	4	29C(455.2743);34C(455.2743)	455.274	1
P38432_C126	P38432	Coilin	COIL	AFQLEEGEETEPDC*K;AFQLEEGEETEPDC*KYSK	2	6	14C(455.2743)	455.274	4
Q9H814_C51	Q9H814	Phosphorylated adapter RNA export protein	PHAX	AFQNTATAC*APVSHYR	1	14	9C(455.2743)	455.274	4
P30048_C229	P30048	Thioredoxin-dependent peroxide reductase; mitochondrial	PRDX3	AFQYVETHGEVC*PANWTPDSPTIKPSPAASK	1	44	12C(455.2743)	455.274	4
Q7L945_C234	Q7L945	Zinc finger protein 627	ZNF627	AFSC*SSYIR	1	7	4C(455.2743)	455.274	3
Q8N6M3_C251	Q8N6M3	Fat storage-inducing transmembrane protein 2	FITM2	AFSPGLPPQSC*SLNLK	1	4	11C(455.2743)	455.274	2
Q96KB5_C112	Q96KB5	Lymphokine-activated killer T-cell-originated protein kinase	PBK	AFTEANDGSLC*LAMEYGGEK	1	5	11C(455.2743)	455.274	3
Q9NR12_C388	Q9NR12	PDZ and LIM domain protein 7	PDLIM7	AFYMEEGVPYC*ER	1	5	11C(455.2743)	455.274	4
P05388_C119	P05388	60S acidic ribosomal protein P0	RPLP0	AGAIAPC*EVTVPAQNTGLGPEK	1	19	7C(455.2743)	455.274	4
Q9Y490_C1939	Q9Y490	Talin-1	TLN1	AGALQC*SPSDAYTKK	1	3	6C(455.2743)	455.274	2
Q86U90_C99	Q86U90	YrdC domain-containing protein; mitochondrial	YRDC	AGAVVAVPTDTLYGLACAASC*SAALR	1	8	21C(455.2743)	455.274	1
O60610_C1227	O60610	Protein diaphanous homolog 1	DIAPH1	AGC*AVTSLLASELTK;AGC*AVTSLLASELTKDDAMAAVPAK;KAGC*AVTSLLASELTK;KAGC*AVTSLLASELTKDDAMAAVPAK	4	20	3C(455.2743);4C(455.2743)	455.274	3
Q9C0D5_C1594	Q9C0D5	Protein TANC1	TANC1	AGC*GHFGDR	1	11	3C(455.2743)	455.274	4
Q9Y4B4_C820	Q9Y4B4	Helicase ARIP4	RAD54L2	AGC*LGVNLIGANR	1	5	3C(455.2743)	455.274	4
Q8N8D1_C159	Q8N8D1	Programmed cell death protein 7	PDCD7	AGC*PVPQR	1	7	3C(455.2743)	455.274	4
Q7Z401_C1137	Q7Z401	C-myc promoter-binding protein	DENND4A	AGC*VATQNPK	1	5	3C(455.2743)	455.274	4
Q86Y37_C362	Q86Y37	CDK2-associated and cullin domain-containing protein 1	CACUL1	AGDELAYNSSSAC*ASSR	1	10	13C(455.2743)	455.274	4
P14923_C457	P14923	Junction plakoglobin	JUP	AGDKDDITEPAVC*ALR	1	4	13C(455.2743)	455.274	3
Q9Y5Z9_C31	Q9Y5Z9	UbiA prenyltransferase domain-containing protein 1	UBIAD1	AGDRDPLGNDC*PEQDRLPQR	1	6	11C(455.2743)	455.274	4
P35222_C466	P35222	Catenin beta-1	CTNNB1	AGDREDITEPAIC*ALR	1	5	13C(455.2743)	455.274	3
P11766_C100_C97	P11766	Alcohol dehydrogenase class-3	ADH5	AGDTVIPLYIPQC*GEC*K;LKAGDTVIPLYIPQC*GEC*K	2	19	13C(455.2743);16C(455.2743);15C(455.2743);18C(455.2743)	455.274	4
P09884_C1180	P09884	DNA polymerase alpha catalytic subunit	POLA1	AGDTVSYVIC*QDGSNLTASQR	1	2	10C(455.2743)	455.274	1
Q01844_C524_C529	Q01844	RNA-binding protein EWS	EWSR1	AGDWQC*PNPGC*GNQNFAWR	1	9	11C(455.2743);6C(455.2743)	455.274	3
O00541_C272	O00541	Pescadillo homolog	PES1	AGEGTYALDSESC*MEK;AGEGTYALDSESC*MEKLAALSASLAR	2	15	13C(455.2743)	455.274	4
O60244_C635	O60244	Mediator of RNA polymerase II transcription subunit 14	MED14	AGEMC*AFNK;RAGEMC*AFNK	2	9	5C(455.2743);6C(455.2743)	455.274	4
Q08J23_C758	Q08J23	tRNA (cytosine(34)-C(5))-methyltransferase	NSUN2	AGEPNSPDAEEANSPDVTAGC*DPAGVHPPR	1	18	21C(455.2743)	455.274	4
P19174_C247	P19174	1-phosphatidylinositol 4;5-bisphosphate phosphodiesterase gamma-1	PLCG1	AGERPELC*R	1	6	8C(455.2743)	455.274	4
Q7Z624_C281	Q7Z624	Calmodulin-lysine N-methyltransferase	CAMKMT	AGFC*IQR	1	4	4C(455.2743)	455.274	3
Q9Y6R4_C326	Q9Y6R4	Mitogen-activated protein kinase kinase kinase 4	MAP3K4	AGFNGTSVEGQC*K	1	5	12C(455.2743)	455.274	4
P15056_C748	P15056	Serine/threonine-protein kinase B-raf	BRAF	AGFQTEDFSLYAC*ASPK	1	4	13C(455.2743)	455.274	3
Q96K76_C856	Q96K76	Ubiquitin carboxyl-terminal hydrolase 47	USP47	AGGDSGNVDDDC*ER	1	6	12C(455.2743)	455.274	4
Q5VTL8_C196	Q5VTL8	Pre-mRNA-splicing factor 38B	PRPF38B	AGGGC*VMTIGEMLR	1	4	5C(455.2743)	455.274	3
P53804_C1159	P53804	E3 ubiquitin-protein ligase TTC3	TTC3	AGGLKPFLLGC*PR	1	5	11C(455.2743)	455.274	4
Q9H3R5_C35	Q9H3R5	Centromere protein H	CENPH	AGGPPQVAGAQAAC*SEDR	1	6	14C(455.2743)	455.274	4
Q15257_C103	Q15257	Serine/threonine-protein phosphatase 2A activator	PTPA	AGHC*APSEAIEK	1	5	4C(455.2743)	455.274	4
P51610_C326	P51610	Host cell factor 1	HCFC1	AGHC*AVAINTR	1	7	4C(455.2743)	455.274	4
Q8IWZ3_C615	Q8IWZ3	Ankyrin repeat and KH domain-containing protein 1	ANKHD1	AGHLC*TVQFLISK	1	9	5C(455.2743)	455.274	4
O75179_C644	O75179	Ankyrin repeat domain-containing protein 17	ANKRD17	AGHVC*TVQFLISK	1	9	5C(455.2743)	455.274	4
P33991_C605	P33991	DNA replication licensing factor MCM4	MCM4	AGIIC*QLNAR	1	9	5C(455.2743)	455.274	4
Q9BY42_C262	Q9BY42	Protein RTF2 homolog	RTFDC1	AGKPPC*GATKR;AGKPPC*GATK	2	11	6C(455.2743)	455.274	4
P14618_C326	P14618	Pyruvate kinase PKM	PKM	AGKPVIC*ATQMLESMIK	1	20	7C(455.2743)	455.274	3
Q14692_C556	Q14692	Ribosome biogenesis protein BMS1 homolog	BMS1	AGLSPANC*QSDR;AGLSPANC*QSDRVNLEK	2	7	8C(455.2743)	455.274	4
Q9ULT8_C1995	Q9ULT8	E3 ubiquitin-protein ligase HECTD1	HECTD1	AGNGQNSC*GVEDVLQLLR	1	8	8C(455.2743)	455.274	3
O75410_C219	O75410	Transforming acidic coiled-coil-containing protein 1	TACC1	AGNSC*PELVPSRR;AGNSC*PELVPSR	2	6	5C(455.2743)	455.274	4
Q07912_C843	Q07912	Activated CDC42 kinase 1	TNK2	AGPC*ILPIVR	1	3	4C(455.2743)	455.274	2
Q14684_C583	Q14684	Ribosomal RNA processing protein 1 homolog B	RRP1B	AGPGSLELC*GLPSQK;KAGPGSLELC*GLPSQK	2	23	9C(455.2743);10C(455.2743)	455.274	4
Q9Y6J0_C1769	Q9Y6J0	Calcineurin-binding protein cabin-1	CABIN1	AGPTEPMDTSEATVC*HSDLER	1	4	15C(455.2743)	455.274	2
P57772_C406	P57772	Selenocysteine-specific elongation factor	EEFSEC	AGQATEGHC*PR	1	4	9C(455.2743)	455.274	3
Q99439_C164	Q99439	Calponin-2	CNN2	AGQC*VIGLQMGTNK	1	4	4C(455.2743)	455.274	3
Q96ED9_C317	Q96ED9	Protein Hook homolog 2	HOOK2	AGQLEATLTSC*R	1	5	11C(455.2743)	455.274	2
P49792_C348	P49792	E3 SUMO-protein ligase RanBP2	RANBP2	AGQNLLEMMAC*DR;GEAGQNLLEMMAC*DR;LIKGEAGQNLLEMMAC*DR	3	18	11C(455.2743);13C(455.2743);16C(455.2743)	455.274	4
P29372_C56	P29372	DNA-3-methyladenine glycosylase	MPG	AGQPHSSSDAAQAPAEQPHSSSDAAQAPC*PR	1	7	29C(455.2743)	455.274	3
Q9Y696_C35	Q9Y696	Chloride intracellular channel protein 4	CLIC4	AGSDGESIGNC*PFSQR;IGNC*PFSQR	2	20	11C(455.2743);4C(455.2743)	455.274	4
Q5TCQ9_C1279	Q5TCQ9	Membrane-associated guanylate kinase; WW and PDZ domain-containing protein 3	MAGI3	AGSGQDQC*R	1	4	8C(455.2743)	455.274	2
Q92616_C1527	Q92616	eIF-2-alpha kinase activator GCN1	GCN1	AGSVELLGAMAYC*APK	1	5	13C(455.2743)	455.274	4
P57737_C34	P57737	Coronin-7	CORO7	AGTAPSC*R	1	5	7C(455.2743)	455.274	4
Q9BQG0_C968	Q9BQG0	Myb-binding protein 1A	MYBBP1A	AGTDPSHMPTGPQAASC*LDLNLVTR	1	5	17C(455.2743)	455.274	3
Q9Y4C1_C467	Q9Y4C1	Lysine-specific demethylase 3A	KDM3A	AGVNSDSPNNC*SGK	1	6	11C(455.2743)	455.274	4
Q12789_C853	Q12789	General transcription factor 3C polypeptide 1	GTF3C1	AGVRPSSSGSAWEAC*SEAPSK	1	13	15C(455.2743)	455.274	4
Q96EK4_C48	Q96EK4	THAP domain-containing protein 11	THAP11	AGVSGC*FSTFQPTTGHR	1	5	6C(455.2743)	455.274	4
P51956_C504	P51956	Serine/threonine-protein kinase Nek3	NEK3	AGWQGLC*DR	1	6	7C(455.2743)	455.274	3
O94805_C32	O94805	Actin-like protein 6B	ACTL6B	AGYAGEDC*PK	1	6	8C(455.2743)	455.274	4
Q9BQA1_C172	Q9BQA1	Methylosome protein 50	WDR77	AHAAQVTC*VAASPHK	1	3	8C(455.2743)	455.274	2
Q05048_C310	Q05048	Cleavage stimulation factor subunit 1	CSTF1	AHDGAEVC*SAIFSK	1	2	8C(455.2743)	455.274	1
Q9HC35_C516	Q9HC35	Echinoderm microtubule-associated protein-like 4	EML4	AHDGSVFTLC*QMR	1	3	10C(455.2743)	455.274	2
Q9NVX2_C280	Q9NVX2	Notchless protein homolog 1	NLE1	AHDGVLC*R	1	9	7C(455.2743)	455.274	4
P50990_C148_C149	P50990	T-complex protein 1 subunit theta	CCT8	AHEILPNLVC*C*SAK;KAHEILPNLVC*C*SAK	2	50	10C(455.2743);11C(455.2743);12C(455.2743)	455.274	4
Q8N3R9_C366	Q8N3R9	MAGUK p55 subfamily member 5	MPP5	AHFDYDPSDDPYVPC*R	1	5	15C(455.2743)	455.274	4
Q9Y6W3_C197	Q9Y6W3	Calpain-7	CAPN7	AHFPLGANPFLERPQSFISPQSC*DAQGQR	1	5	23C(455.2743)	455.274	4
Q7Z5L9_C65	Q7Z5L9	Interferon regulatory factor 2-binding protein 2	IRF2BP2	AHGC*FPEGR	1	11	4C(455.2743)	455.274	4
Q9H1B7_C63	Q9H1B7	Interferon regulatory factor 2-binding protein-like	IRF2BPL	AHGC*FQDGR	1	12	4C(455.2743)	455.274	4
Q96CP6_C576	Q96CP6	GRAM domain-containing protein 1A	GRAMD1A	AHGDGPQHPDPDPC*AR	1	6	14C(455.2743)	455.274	4
Q15020_C527	Q15020	Squamous cell carcinoma antigen recognized by T-cells 3	SART3	AHGDTQHC*R	1	6	8C(455.2743)	455.274	4
Q00610_C617	Q00610	Clathrin heavy chain 1	CLTC	AHIAQLC*EK	1	7	7C(455.2743)	455.274	4
Q96ME7_C430	Q96ME7	Zinc finger protein 512	ZNF512	AHLGSC*TLGNFVAGK	1	6	6C(455.2743)	455.274	4
Q9UI10_C437	Q9UI10	Translation initiation factor eIF-2B subunit delta	EIF2B4	AHNVPVLVC*CETYK	1	6	9C(455.2743)	455.274	4
Q9BQ61_C165	Q9BQ61	Telomerase RNA component interacting RNase	TRIR	AHQC*GDDDK;AHQC*GDDDKTRPLVK	2	34	4C(455.2743)	455.274	4
Q9NZB2_C279	Q9NZB2	Constitutive coactivator of PPAR-gamma-like protein 1	FAM120A	AHQLVLPPC*DVVIK	1	18	9C(455.2743)	455.274	4
Q5VSL9_C798	Q5VSL9	Striatin-interacting protein 1	STRIP1	AHSNPDFLPVDNC*LQSVLGQR	1	11	13C(455.2743)	455.274	4
Q8WUY1_C104	Q8WUY1	Protein THEM6	THEM6	AHTVLAASC*AR	1	2	9C(455.2743)	455.274	1
O60216_C35	O60216	Double-strand-break repair protein rad21 homolog	RAD21	AHVFEC*NLESSVESIISPK	1	8	6C(455.2743)	455.274	3
P21333_C1157	P21333	Filamin-A	FLNA	AHVVPC*FDASK;AHVVPC*FDASKVK	2	29	6C(455.2743)	455.274	4
P49848_C141	P49848	Transcription initiation factor TFIID subunit 6	TAF6	AHWLSIEGC*QPAIPENPPPAPK	1	5	9C(455.2743)	455.274	4
P33992_C355	P33992	DNA replication licensing factor MCM5	MCM5	AIAC*LLFGGSR;AIAC*LLFGGSRK	2	13	4C(455.2743)	455.274	4
Q5T160_C11	Q5T160	Probable arginine--tRNA ligase; mitochondrial	RARS2	AIAC*QLSR	1	6	4C(455.2743)	455.274	4
Q8TAA5_C87	Q8TAA5	GrpE protein homolog 2; mitochondrial	GRPEL2	AIADC*ENIR	1	6	5C(455.2743)	455.274	2
Q96RL1_C121	Q96RL1	BRCA1-A complex subunit RAP80	UIMC1	AIAESLNSC*RPSDASATR	1	7	9C(455.2743)	455.274	4
P10588_C316	P10588	Nuclear receptor subfamily 2 group F member 6	NR2F6	AIALFTPDAC*GLSDPAHVESLQEK	1	5	10C(455.2743)	455.274	3
P40925_C251	P40925	Malate dehydrogenase; cytoplasmic	MDH1	AIC*DHVR	1	8	3C(455.2743)	455.274	4
Q02241_C447	Q02241	Kinesin-like protein KIF23	KIF23	AIC*GLTPGRR;AIC*GLTPGR	2	6	3C(455.2743)	455.274	3
O43765_C153	O43765	Small glutamine-rich tetratricopeptide repeat-containing protein alpha	SGTA	AIC*IDPAYSK	1	25	3C(455.2743)	455.274	4
Q6PI48_C371	Q6PI48	Aspartate--tRNA ligase; mitochondrial	DARS2	AIC*IPEGAK	1	5	3C(455.2743)	455.274	4
Q93008_C1061	Q93008	Probable ubiquitin carboxyl-terminal hydrolase FAF-X	USP9X	AIC*LDHAK	1	5	3C(455.2743)	455.274	4
P62191_C399	P62191	26S proteasome regulatory subunit 4	PSMC1	AIC*TEAGLMALR	1	5	3C(455.2743)	455.274	4
Q99615_C58	Q99615	DnaJ homolog subfamily C member 7	DNAJC7	AIDMC*PK	1	12	5C(455.2743)	455.274	4
Q8N6M0_C172	Q8N6M0	Deubiquitinase OTUD6B	OTUD6B	AIEDQLKEKDC*ALTVVALR;DC*ALTVVALR;EKDC*ALTVVALR	3	21	11C(455.2743);2C(455.2743);4C(455.2743)	455.274	4
Q9Y2L1_C194	Q9Y2L1	Exosome complex exonuclease RRP44	DIS3	AIEEGIPAFTC*EEYVK	1	10	11C(455.2743)	455.274	4
Q9NVK5_C198	Q9NVK5	FGFR1 oncogene partner 2	FGFR1OP2	AIEIDEQQGC*KEQER	1	2	10C(455.2743)	455.274	1
O43765_C129	O43765	Small glutamine-rich tetratricopeptide repeat-containing protein alpha	SGTA	AIELNPANAVYFC*NR	1	4	13C(455.2743)	455.274	3
Q71F23_C239	Q71F23	Centromere protein U	CENPU	AIGSDTSDIVHIWC*PEGMK	1	12	14C(455.2743)	455.274	4
Q12788_C129	Q12788	Transducin beta-like protein 3	TBL3	AIHTAPVATMAFDPTSTLLATGGC*DGAVR	1	18	24C(455.2743)	455.274	4
Q5VWN6_C1739	Q5VWN6	Protein FAM208B	FAM208B	AIHTLQDVSTC*ETK	1	2	11C(455.2743)	455.274	1
O14976_C87	O14976	Cyclin-G-associated kinase	GAK	AIIQEVC*FMK;AIIQEVC*FMKK	2	9	7C(455.2743)	455.274	4
P82675_C324	P82675	28S ribosomal protein S5; mitochondrial	MRPS5	AIITIC*R	1	5	6C(455.2743)	455.274	4
Q8NBF2_C716	Q8NBF2	NHL repeat-containing protein 2	NHLRC2	AILFSQPLQITDTQQGC*IAPVELR	1	19	17C(455.2743)	455.274	4
P60842_C66	P60842	Eukaryotic initiation factor 4A-I	EIF4A1	AILPC*IK	1	30	5C(455.2743)	455.274	4
P52789_C813	P52789	Hexokinase-2	HK2	AILQHLGLESTC*DDSIIVK	1	6	12C(455.2743)	455.274	3
P19367_C813	P19367	Hexokinase-1	HK1	AILQQLGLNSTC*DDSILVK	1	12	12C(455.2743)	455.274	3
P49327_C1448_C1459	P49327	Fatty acid synthase	FASN	AINC*ATSGVVGLVNC*LR	1	12	15C(455.2743);4C(455.2743)	455.274	2
P49327_C1448	P49327	Fatty acid synthase	FASN	AINC*ATSGVVGLVNCLRR;AINC*ATSGVVGLVNCLR	2	14	4C(455.2743)	455.274	3
Q5T6F2_C104	Q5T6F2	Ubiquitin-associated protein 2	UBAP2	AINILLEGNSDTTSWETVGC*K	1	7	20C(455.2743)	455.274	3
Q9C0H9_C950	Q9C0H9	SRC kinase signaling inhibitor 1	SRCIN1	AIPDLDC*ASK	1	2	7C(455.2743)	455.274	1
O60292_C18	O60292	Signal-induced proliferation-associated 1-like protein 3	SIPA1L3	AIPSDGVDLAASC*GAR	1	2	13C(455.2743)	455.274	1
O95628_C175	O95628	CCR4-NOT transcription complex subunit 4	CNOT4	AIQC*VNNVVVDGR	1	5	4C(455.2743)	455.274	4
Q9UID3_C226	Q9UID3	Vacuolar protein sorting-associated protein 51 homolog	VPS51	AIQDDC*QVITAR	1	5	6C(455.2743)	455.274	4
P25054_C2123	P25054	Adenomatous polyposis coli protein	APC	AIQEGANSIVSSLHQAAAAAC*LSR	1	4	21C(455.2743)	455.274	3
Q13111_C190	Q13111	Chromatin assembly factor 1 subunit A	CHAF1A	AIQNDKLAFPGETLSDIPCKTEEEGVGC*GGAGR;TEEEGVGC*GGAGR	2	6	28C(455.2743);8C(455.2743)	455.274	3
Q9H3U1_C426	Q9H3U1	Protein unc-45 homolog A	UNC45A	AIQTVSCLLQGPC*DAGNR	1	12	13C(455.2743)	455.274	4
Q7LBC6_C1212	Q7LBC6	Lysine-specific demethylase 3B	KDM3B	AIRPPC*PDTAPPSSALHWLADLATQK	1	6	6C(455.2743)	455.274	3
Q8N5D0_C431	Q8N5D0	WD and tetratricopeptide repeats protein 1	WDTC1	AISLNPC*HLK	1	4	7C(455.2743)	455.274	3
Q9UJX3_C259	Q9UJX3	Anaphase-promoting complex subunit 7	ANAPC7	AISTIC*SLEK;AISTIC*SLEKK	2	18	6C(455.2743)	455.274	4
Q9NZI8_C257	Q9NZI8	Insulin-like growth factor 2 mRNA-binding protein 1	IGF2BP1	AISVHSTPEGCSSAC*K	1	2	15C(455.2743)	455.274	1
Q15366_C158	Q15366	Poly(rC)-binding protein 2	PCBP2	AITIAGIPQSIIEC*VK	1	6	14C(455.2743)	455.274	3
Q15365_C158	Q15365	Poly(rC)-binding protein 1	PCBP1	AITIAGVPQSVTEC*VK	1	5	14C(455.2743)	455.274	4
Q16555_C248	Q16555	Dihydropyrimidinase-related protein 2	DPYSL2	AITIANQTNC*PLYITK	1	5	10C(455.2743)	455.274	4
Q14195_C248	Q14195	Dihydropyrimidinase-related protein 3	DPYSL3	AITIASQTNC*PLYVTK	1	10	10C(455.2743)	455.274	4
Q13642_C185_C191	Q13642	Four and a half LIM domains protein 1	FHL1	AITSGGITYQDQPWHADC*FVCVTC*SK	1	4	18C(455.2743);24C(455.2743)	455.274	1
Q15796_C70	Q15796	Mothers against decapentaplegic homolog 2	SMAD2	AITTQNC*NTK	1	9	7C(455.2743)	455.274	4
Q15181_C270	Q15181	Inorganic pyrophosphatase	PPA1	AIVDALPPPC*ESACTVPTDVDK;AIVDALPPPC*ESACTVPTDVDKWFHHQK;AIVDALPPPC*ESACTVPTDVDKWFHHQKN	3	12	10C(455.2743)	455.274	4
Q15181_C270_C274	Q15181	Inorganic pyrophosphatase	PPA1	AIVDALPPPC*ESAC*TVPTDVDKWFHHQK;AIVDALPPPC*ESAC*TVPTDVDKWFHHQKN	2	111	10C(455.2743);14C(455.2743)	455.274	3
Q13838_C75	Q13838	Spliceosome RNA helicase DDX39B	DDX39B	AIVDCGFEHPSEVQHEC*IPQAILGMDVLCQAK	1	5	17C(455.2743)	455.274	2
Q9BUJ2_C532	Q9BUJ2	Heterogeneous nuclear ribonucleoprotein U-like protein 1	HNRNPUL1	AIVIC*PTDEDLKDR	1	4	5C(455.2743)	455.274	3
P24468_C326	P24468	COUP transcription factor 2	NR2F2	AIVLFTSDAC*GLSDVAHVESLQEK	1	2	10C(455.2743)	455.274	1
O00232_C255	O00232	26S proteasome non-ATPase regulatory subunit 12	PSMD12	AIYDTPC*IQAESEKWQQALK;AIYDTPC*IQAESEK	2	12	7C(455.2743)	455.274	4
P38646_C317	P38646	Stress-70 protein; mitochondrial	HSPA9	AKC*ELSSSVQTDINLPYLTMDSSGPK;C*ELSSSVQTDINLPYLTMDSSGPK	2	25	3C(455.2743);1C(455.2743)	455.274	3
Q9C0E8_C149	Q9C0E8	Endoplasmic reticulum junction formation protein lunapark	LNPK	AKEC*EPPSAGAAVTARPGQEIR;EC*EPPSAGAAVTARPGQEIR;EC*EPPSAGAAVTAR	3	15	4C(455.2743);2C(455.2743)	455.274	4
Q86UP2_C1105	Q86UP2	Kinectin	KTN1	AKEC*MAGTSGSEEVK;EC*MAGTSGSEEVK	2	15	4C(455.2743);2C(455.2743)	455.274	4
Q12830_C1241	Q12830	Nucleosome-remodeling factor subunit BPTF	BPTF	AKEGC*QSDSMR;EGC*QSDSMR	2	11	5C(455.2743);3C(455.2743)	455.274	4
P49756_C83	P49756	RNA-binding protein 25	RBM25	AKENDENC*GPTTTVFVGNISEK;ENDENC*GPTTTVFVGNISEK	2	14	8C(455.2743);6C(455.2743)	455.274	4
P08238_C564	P08238	Heat shock protein HSP 90-beta	HSP90AB1	AKFENLC*K	1	6	7C(455.2743)	455.274	4
P49368_C475	P49368	T-complex protein 1 subunit gamma	CCT3	AKHTQENC*ETWGVNGETGTLVDMK;HTQENC*ETWGVNGETGTLVDMK	2	5	8C(455.2743);6C(455.2743)	455.274	3
P07814_C350	P07814	Bifunctional glutamate/proline--tRNA ligase	EPRS	AKIDMSSNNGC*MRDPTLYR;IDMSSNNGC*MRDPTLYR	2	11	11C(455.2743);9C(455.2743)	455.274	4
Q66K14_C289	Q66K14	TBC1 domain family member 9B	TBC1D9B	AKNEC*YR	1	11	5C(455.2743)	455.274	4
Q9UPP1_C684	Q9UPP1	Histone lysine demethylase PHF8	PHF8	AKPC*SDPNR	1	12	4C(455.2743)	455.274	4
Q7Z5J4_C556	Q7Z5J4	Retinoic acid-induced protein 1	RAI1	AKPESVSTC*SVTSPDDMSTK	1	5	9C(455.2743)	455.274	3
Q9GZT9_C127	Q9GZT9	Egl nine homolog 1	EGLN1	AKPPADPAAAASPC*R	1	10	14C(455.2743)	455.274	4
Q96EV8_C302	Q96EV8	Dysbindin	DTNBP1	AKPPSSSSTC*TDSATR	1	7	10C(455.2743)	455.274	4
Q8IUF8_C19	Q8IUF8	Ribosomal oxygenase 2	RIOX2	AKPTGSGKEEGPAPC*K;EEGPAPC*K	2	15	15C(455.2743);7C(455.2743)	455.274	4
O14776_C535	O14776	Transcription elongation regulator 1	TCERG1	AKPVATAPIPGTPWC*VVWTGDER	1	5	15C(455.2743)	455.274	3
P00367_C376	P00367	Glutamate dehydrogenase 1; mitochondrial	GLUD1	AKPYEGSILEADC*DILIPAASEK	1	10	13C(455.2743)	455.274	3
P27635_C49	P27635	60S ribosomal protein L10	RPL10	AKVDEFPLC*GHMVSDEYEQLSSEALEAAR;VDEFPLC*GHMVSDEYEQLSSEALEAAR	2	129	9C(455.2743);7C(455.2743)	455.274	3
Q13888_C299	Q13888	General transcription factor IIH subunit 2	GTF2H2	AKYC*ELPVECK	1	6	4C(455.2743)	455.274	4
Q92870_C560	Q92870	Amyloid-beta A4 precursor protein-binding family B member 2	APBB2	ALAC*SSLQER	1	4	4C(455.2743)	455.274	3
P22307_C71	P22307	Non-specific lipid-transfer protein	SCP2	ALADAQIPYSAVDQACVGYVFGDSTC*GQR	1	3	26C(455.2743)	455.274	2
Q96L73_C2273	Q96L73	Histone-lysine N-methyltransferase; H3 lysine-36 and H4 lysine-20 specific	NSD1	ALAGTC*QRPLLPERPLER	1	3	6C(455.2743)	455.274	2
Q6PL18_C484	Q6PL18	ATPase family AAA domain-containing protein 2	ATAD2	ALANEC*SQGDKR	1	4	6C(455.2743)	455.274	3
P04075_C339	P04075	Fructose-bisphosphate aldolase A	ALDOA	ALANSLAC*QGK;RALANSLAC*QGK	2	13	8C(455.2743);9C(455.2743)	455.274	4
P05386_C61	P05386	60S acidic ribosomal protein P1	RPLP1	ALANVNIGSLIC*NVGAGGPAPAAGAAPAGGPAPSTAAAPAEEK	1	9	12C(455.2743)	455.274	4
O95239_C1224	O95239	Chromosome-associated kinesin KIF4A	KIF4A	ALASNTSFFSGC*SPIEEEAH	1	8	12C(455.2743)	455.274	4
O14654_C332	O14654	Insulin receptor substrate 4	IRS4	ALC*ADEYR	1	12	3C(455.2743)	455.274	4
Q13813_C315	Q13813	Spectrin alpha chain; non-erythrocytic 1	SPTAN1	ALC*AEADRLQQSHPLSATQIQVK;ALC*AEADR	2	11	3C(455.2743)	455.274	4
Q9NR50_C64	Q9NR50	Translation initiation factor eIF-2B subunit gamma	EIF2B3	ALC*AEFK	1	15	3C(455.2743)	455.274	4
P49327_C313	P49327	Fatty acid synthase	FASN	ALC*ATRQEPLLIGSTK	1	2	3C(455.2743)	455.274	1
Q92616_C2015	Q92616	eIF-2-alpha kinase activator GCN1	GCN1	ALC*DPLEEVR;KALC*DPLEEVR	2	9	3C(455.2743);4C(455.2743)	455.274	4
P36776_C682	P36776	Lon protease homolog; mitochondrial	LONP1	ALC*GLDESK	1	10	3C(455.2743)	455.274	4
Q96P11_C343	Q96P11	Probable 28S rRNA (cytosine-C(5))-methyltransferase	NSUN5	ALC*HALTFPSLQR	1	3	3C(455.2743)	455.274	2
P49915_C4	P49915	GMP synthase [glutamine-hydrolyzing]	GMPS	ALC*NGDSK	1	5	3C(455.2743)	455.274	2
O15020_C1474	O15020	Spectrin beta chain; non-erythrocytic 2	SPTBN2	ALC*QPMR	1	4	3C(455.2743)	455.274	3
Q86WB0_C149	Q86WB0	Nuclear-interacting partner of ALK	ZC3HC1	ALC*TAHEK	1	5	3C(455.2743)	455.274	3
O94776_C209	O94776	Metastasis-associated protein MTA2	MTA2	ALDC*SSSIR	1	8	4C(455.2743)	455.274	4
Q13330_C229	Q13330	Metastasis-associated protein MTA1	MTA1	ALDC*SSSVR	1	10	4C(455.2743)	455.274	2
P53621_C673	P53621	Coatomer subunit alpha	COPA	ALDDKNC*WEK	1	6	7C(455.2743)	455.274	4
P31948_C461	P31948	Stress-induced-phosphoprotein 1	STIP1	ALDLDSSC*K;ALDLDSSC*KEAADGYQR	2	31	8C(455.2743)	455.274	4
Q13362_C513	Q13362	Serine/threonine-protein phosphatase 2A 56 kDa regulatory subunit gamma isoform	PPP2R5C	ALEAHC*R	1	11	6C(455.2743)	455.274	4
P56192_C333	P56192	Methionine--tRNA ligase; cytoplasmic	MARS	ALEEGLTPQEIC*DKYHIIHADIYR	1	5	12C(455.2743)	455.274	3
Q99615_C175	Q99615	DnaJ homolog subfamily C member 7	DNAJC7	ALEFAPAC*HR	1	6	8C(455.2743)	455.274	4
Q9NU22_C1394	Q9NU22	Midasin	MDN1	ALEFGEPVLLVGDTGC*GK	1	6	16C(455.2743)	455.274	4
Q9H0U9_C135	Q9H0U9	Testis-specific Y-encoded-like protein 1	TSPYL1	ALEIC*GAQR	1	15	5C(455.2743)	455.274	4
Q99614_C149	Q99614	Tetratricopeptide repeat protein 1	TTC1	ALEMCPSC*FQK	1	14	8C(455.2743)	455.274	4
P13797_C143	P13797	Plastin-3	PLS3	ALENDPDC*R	1	7	8C(455.2743)	455.274	4
Q9Y2Z0_C49	Q9Y2Z0	Protein SGT1 homolog	SUGT1	ALEQKPDDAQYYC*QR	1	9	13C(455.2743)	455.274	4
P43897_C71	P43897	Elongation factor Ts; mitochondrial	TSFM	ALETC*GGDLK	1	5	5C(455.2743)	455.274	4
Q6PGP7_C705	Q6PGP7	Tetratricopeptide repeat protein 37	TTC37	ALEYFTC*ALQHR	1	3	7C(455.2743)	455.274	2
Q86W92_C35	Q86W92	Liprin-beta-1	PPFIBP1	ALEYSNGIFDC*QSPTSPFMGSLR	1	4	11C(455.2743)	455.274	3
O15381_C626	O15381	Nuclear valosin-containing protein-like	NVL	ALGLVTPAGVLLAGPPGC*GK	1	8	18C(455.2743)	455.274	3
Q96GV9_C156	Q96GV9	UNC119-binding protein C5orf30	C5orf30	ALHGPLPLC*LLK	1	4	9C(455.2743)	455.274	3
Q12888_C1159	Q12888	TP53-binding protein 1	TP53BP1	ALIERPSQNNIGIQTMEC*SLR;ALIERPSQNNIGIQTMEC*SLRVPETVSAATQTIK	2	33	18C(455.2743)	455.274	4
Q6NYC8_C611	Q6NYC8	Phostensin	PPP1R18	ALIVDESC*RR	1	4	8C(455.2743)	455.274	3
Q6P1L8_C90	Q6P1L8	39S ribosomal protein L14; mitochondrial	MRPL14	ALIVGHC*MPGPR	1	11	7C(455.2743)	455.274	4
Q9BVL2_C252	Q9BVL2	Nucleoporin p58/p45	NUP58	ALKDENLPPVIC*QDVENLQK	1	14	12C(455.2743)	455.274	4
Q6P6B7_C32	Q6P6B7	Ankyrin repeat domain-containing protein 16	ANKRD16	ALKEELQAAGGC*PGPAGDTLLHCAAR	1	4	12C(455.2743)	455.274	3
Q9Y4U1_C70	Q9Y4U1	Methylmalonic aciduria and homocystinuria type C protein	MMACHC	ALKPFLQSC*HLR	1	5	9C(455.2743)	455.274	4
O76094_C323	O76094	Signal recognition particle subunit SRP72	SRP72	ALLAMYTNQAEQC*R	1	5	13C(455.2743)	455.274	4
Q5VZL5_C948	Q5VZL5	Zinc finger MYM-type protein 4	ZMYM4	ALLC*KPITQTK	1	11	4C(455.2743)	455.274	4
Q5VT52_C903	Q5VT52	Regulation of nuclear pre-mRNA domain-containing protein 2	RPRD2	ALLDSSENC*DR;ALLDSSENC*DRLSSSPGLFGAFSVR	2	8	9C(455.2743)	455.274	3
O15213_C515	O15213	WD repeat-containing protein 46	WDR46	ALLEKVPAELIC*LDPR;VPAELIC*LDPR	2	15	12C(455.2743);7C(455.2743)	455.274	4
Q8TB72_C982	Q8TB72	Pumilio homolog 2	PUM2	ALLIDEVC*CQNDGPHSALYTMMK	1	2	8C(455.2743)	455.274	1
Q5SRE5_C1152	Q5SRE5	Nucleoporin NUP188 homolog	NUP188	ALLLVPASVNC*LR	1	3	11C(455.2743)	455.274	2
Q1KMD3_C405	Q1KMD3	Heterogeneous nuclear ribonucleoprotein U-like protein 2	HNRNPUL2	ALLPHVLC*K	1	16	8C(455.2743)	455.274	4
Q01518_C93	Q01518	Adenylyl cyclase-associated protein 1	CAP1	ALLVTASQC*QQPAENK	1	7	9C(455.2743)	455.274	4
P40939_C349	P40939	Trifunctional enzyme subunit alpha; mitochondrial	HADHA	ALMGLYHGQVLC*K;ALMGLYHGQVLC*KK	2	7	12C(455.2743)	455.274	4
Q13601_C102	Q13601	KRR1 small subunit processome component homolog	KRR1	ALNEHHVNATLDLIEGSMTVC*TTKK	1	2	21C(455.2743)	455.274	1
Q6YN16_C71	Q6YN16	Hydroxysteroid dehydrogenase-like protein 2	HSDL2	ALPC*IVDVR	1	4	4C(455.2743)	455.274	3
Q99575_C530	Q99575	Ribonucleases P/MRP protein subunit POP1	POP1	ALPNPEKC*QDNEK	1	5	8C(455.2743)	455.274	4
Q9P1Y6_C585	Q9P1Y6	PHD and RING finger domain-containing protein 1	PHRF1	ALPSGSPAQGPSGNRPQSTGLSC*QGR	1	5	23C(455.2743)	455.274	4
Q8NBJ5_C369	Q8NBJ5	Procollagen galactosyltransferase 1	COLGALT1	ALQAQEIEC*R	1	2	9C(455.2743)	455.274	1
Q9NQS1_C193	Q9NQS1	Cell death regulator Aven	AVEN	ALQELPLC*LR	1	3	8C(455.2743)	455.274	2
Q9H9A5_C327	Q9H9A5	CCR4-NOT transcription complex subunit 10	CNOT10	ALQENDNVC*AQLSAGSTDPGKK;ALQENDNVC*AQLSAGSTDPGK	2	8	9C(455.2743)	455.274	4
Q7L5Y1_C330	Q7L5Y1	Mitochondrial enolase superfamily member 1	ENOSF1	ALQFLQIDSC*R	1	6	10C(455.2743)	455.274	3
Q12769_C480	Q12769	Nuclear pore complex protein Nup160	NUP160	ALQIFC*R	1	5	6C(455.2743)	455.274	4
Q5THJ4_C3795	Q5THJ4	Vacuolar protein sorting-associated protein 13D	VPS13D	ALQITDFC*HR	1	5	8C(455.2743)	455.274	4
A0AVT1_C721	A0AVT1	Ubiquitin-like modifier-activating enzyme 6	UBA6	ALQLLHC*FPLDIR	1	16	7C(455.2743)	455.274	3
Q9H974_C151	Q9H974	Queuine tRNA-ribosyltransferase accessory subunit 2	QTRT2	ALQPDWFQCLSDGEVSC*K	1	7	17C(455.2743)	455.274	3
O43175_C254	O43175	D-3-phosphoglycerate dehydrogenase	PHGDH	ALQSGQC*AGAALDVFTEEPPRDR	1	8	7C(455.2743)	455.274	4
Q13618_C636	Q13618	Cullin-3	CUL3	ALQSLAC*GKPTQR	1	6	7C(455.2743)	455.274	4
Q96ST2_C749	Q96ST2	Protein IWS1 homolog	IWS1	ALRPGDPGFC*AR	1	12	10C(455.2743)	455.274	4
O95714_C914	O95714	E3 ubiquitin-protein ligase HERC2	HERC2	ALSALLPC*AVSGNEVNISPGR;ALSALLPC*AVSGNEVNISPGRR	2	7	8C(455.2743)	455.274	4
Q96Q89_C1158	Q96Q89	Kinesin-like protein KIF20B	KIF20B	ALSELTQGVTC*YK	1	5	11C(455.2743)	455.274	3
Q9H6Z4_C203	Q9H6Z4	Ran-binding protein 3	RANBP3	ALSQTVPSSGTNGVSLPADC*TGAVPAASPDTAAWR	1	19	20C(455.2743)	455.274	4
P31948_C26	P31948	Stress-induced-phosphoprotein 1	STIP1	ALSVGNIDDALQC*YSEAIK	1	9	13C(455.2743)	455.274	3
Q96EF9_C216	Q96EF9	Zinc fingers and homeoboxes protein 1; isoform 2	ZHX1-C8orf76	ALTNIQNC*MAEKR	1	4	8C(455.2743)	455.274	1
Q9UBQ5_C85	Q9UBQ5	Eukaryotic translation initiation factor 3 subunit K	EIF3K	ALTNLPHTDFTLC*K	1	10	13C(455.2743)	455.274	4
Q03701_C374	Q03701	CCAAT/enhancer-binding protein zeta	CEBPZ	ALTVAHELLC*NKPEEEK	1	5	10C(455.2743)	455.274	3
Q13885_C303	Q13885	Tubulin beta-2A chain	TUBB2A	ALTVPELTQQMFDSKNMMAAC*DPR	1	2	21C(455.2743)	455.274	1
P07437_C303	P07437	Tubulin beta chain	TUBB	ALTVPELTQQVFDAKNMMAAC*DPR;NMMAAC*DPR;NMMAAC*DPRHGR;ALTVPELTQQVFDAKNMMAAC*DPRHGR	4	81	21C(455.2743);6C(455.2743)	455.274	4
P50914_C42	P50914	60S ribosomal protein L14	RPL14	ALVDGPC*TQVR;ALVDGPC*TQVRR	2	29	7C(455.2743)	455.274	4
O43175_C281	O43175	D-3-phosphoglycerate dehydrogenase	PHGDH	ALVDHENVISC*PHLGASTK	1	14	11C(455.2743)	455.274	4
P46100_C1718	P46100	Transcriptional regulator ATRX	ATRX	ALVDPGPDFVVC*DEGHILK	1	5	12C(455.2743)	455.274	3
Q9H3U1_C503	Q9H3U1	Protein unc-45 homolog A	UNC45A	ALVGLC*K	1	3	6C(455.2743)	455.274	2
Q7L5Y1_C307	Q7L5Y1	Mitochondrial enolase superfamily member 1	ENOSF1	ALVPLGIGIATGEQC*HNR	1	8	15C(455.2743)	455.274	4
Q9Y3F4_C152	Q9Y3F4	Serine-threonine kinase receptor-associated protein	STRAP	ALWC*SEDK	1	6	4C(455.2743)	455.274	4
Q6GQQ9_C708	Q6GQQ9	OTU domain-containing protein 7B	OTUD7B	AMAFSTGYPGDFTIPRPSGGGVHC*QEPR	1	3	24C(455.2743)	455.274	2
Q9P2E9_C1038	Q9P2E9	Ribosome-binding protein 1	RRBP1	AMEALATAEQAC*K;AMEALATAEQAC*KEK	2	5	12C(455.2743)	455.274	3
O60551_C104	O60551	Glycylpeptide N-tetradecanoyltransferase 2	NMT2	AMELLSAC*QGPAR	1	14	8C(455.2743)	455.274	4
Q92879_C177	Q92879	CUGBP Elav-like family member 1	CELF1	AMHQAQTMEGC*SSPMVVK	1	4	11C(455.2743)	455.274	3
Q8N3C0_C1906	Q8N3C0	Activating signal cointegrator 1 complex subunit 3	ASCC3	AMLPC*PDYDTDTK	1	2	5C(455.2743)	455.274	1
Q9BXW9_C1380	Q9BXW9	Fanconi anemia group D2 protein	FANCD2	AMLTLNNC*R	1	11	8C(455.2743)	455.274	4
Q14676_C1720	Q14676	Mediator of DNA damage checkpoint protein 1	MDC1	AMPVPTTPEFQSPVTTDQPISPEPITQPSC*IK;AMPVPTTPEFQSPVTTDQPISPEPITQPSC*IKR	2	10	30C(455.2743)	455.274	3
O94822_C91	O94822	E3 ubiquitin-protein ligase listerin	LTN1	AMQEFGTMC*TERDTETVK	1	3	9C(455.2743)	455.274	2
P08243_C158	P08243	Asparagine synthetase [glutamine-hydrolyzing]	ASNS	AMTEDGFLAVC*SEAK	1	9	11C(455.2743)	455.274	4
Q14966_C1947	Q14966	Zinc finger protein 638	ZNF638	AMTNHC*K	1	7	6C(455.2743)	455.274	4
P18583_C2070	P18583	Protein SON	SON	ANAAAMC*AK	1	20	7C(455.2743)	455.274	4
P16615_C471	P16615	Sarcoplasmic/endoplasmic reticulum calcium ATPase 2	ATP2A2	ANAC*NSVIK	1	4	4C(455.2743)	455.274	3
O75569_C106	O75569	Interferon-inducible double-stranded RNA-dependent protein kinase activator A	PRKRA	ANASIC*FAVPDPLMPDPSK;ANASIC*FAVPDPLMPDPSKQPK	2	16	6C(455.2743)	455.274	3
Q86UE8_C243	Q86UE8	Serine/threonine-protein kinase tousled-like 2	TLK2	ANC*DLRR	1	6	3C(455.2743)	455.274	4
Q00341_C636	Q00341	Vigilin	HDLBP	ANC*EAAR	1	5	3C(455.2743)	455.274	4
P22087_C268	P22087	rRNA 2'-O-methyltransferase fibrillarin	FBL	ANC*IDSTASAEAVFASEVK;ANC*IDSTASAEAVFASEVKK	2	8	3C(455.2743)	455.274	4
Q16891_C603	Q16891	MICOS complex subunit MIC60	IMMT	ANC*SDNEFTQALTAAIPPESLTR	1	8	3C(455.2743)	455.274	3
O43823_C85	O43823	A-kinase anchor protein 8	AKAP8	ANDGGLAAGAPAMHMASYGPEPC*TDNSDSLIAK	1	8	23C(455.2743)	455.274	4
P51114_C77	P51114	Fragile X mental retardation syndrome-related protein 1	FXR1	ANDQEPC*GWWLAK	1	7	7C(455.2743)	455.274	4
Q96DG6_C8	Q96DG6	Carboxymethylenebutenolidase homolog	CMBL	ANEAYPC*PCDIGHR	1	7	7C(455.2743)	455.274	4
Q03001_C2173	Q03001	Dystonin	DST	ANEC*SHSK	1	3	4C(455.2743)	455.274	2
Q9C0B1_C171	Q9C0B1	Alpha-ketoglutarate-dependent dioxygenase FTO	FTO	ANEDAVPLC*MSADFPR;EKANEDAVPLC*MSADFPR	2	17	9C(455.2743);11C(455.2743)	455.274	4
Q06787_C77	Q06787	Synaptic functional regulator FMR1	FMR1	ANEKEPC*CWWLAK	1	13	7C(455.2743)	455.274	4
P51116_C87	P51116	Fragile X mental retardation syndrome-related protein 2	FXR2	ANEQEPC*GWWLAR	1	7	7C(455.2743)	455.274	4
Q1KMD3_C602	Q1KMD3	Heterogeneous nuclear ribonucleoprotein U-like protein 2	HNRNPUL2	ANFSLPEKC*DYMDEVTYGELEKEEAQPIVTK;C*DYMDEVTYGELEKEEAQPIVTK	2	14	9C(455.2743);1C(455.2743)	455.274	3
O15270_C19	O15270	Serine palmitoyltransferase 2	SPTLC2	ANGC*VANGEVR	1	10	4C(455.2743)	455.274	4
P25445_C304	P25445	Tumor necrosis factor receptor superfamily member 6	FAS	ANLC*TLAEK;KANLC*TLAEK	2	8	4C(455.2743);5C(455.2743)	455.274	4
Q9C0E2_C723	Q9C0E2	Exportin-4	XPO4	ANLVIQC*ENWWNLAK	1	4	7C(455.2743)	455.274	3
O15550_C797	O15550	Lysine-specific demethylase 6A	KDM6A	ANNNVGTGTC*DK;ANNNVGTGTC*DKVNNIHPAVHTK	2	8	10C(455.2743)	455.274	4
P62995_C118	P62995	Transformer-2 protein homolog beta	TRA2B	ANPDPNC*CLGVFGLSLYTTER	1	8	7C(455.2743)	455.274	3
Q86WR0_C83	Q86WR0	Coiled-coil domain-containing protein 25	CCDC25	ANSIQGC*K	1	9	7C(455.2743)	455.274	4
O60502_C596	O60502	Protein O-GlcNAcase	MGEA5	ANSSVVSVNC*K	1	7	10C(455.2743)	455.274	4
Q14191_C1070	Q14191	Werner syndrome ATP-dependent helicase	WRN	ANTESQSLILQANEELC*PK	1	2	17C(455.2743)	455.274	1
Q86TI0_C604	Q86TI0	TBC1 domain family member 1	TBC1D1	ANTLSHFPIEC*QEPPQPAR	1	7	11C(455.2743)	455.274	3
P21580_C767	P21580	Tumor necrosis factor alpha-induced protein 3	TNFAIP3	APAC*DHFGNAK	1	2	4C(455.2743)	455.274	1
Q9Y4F5_C217	Q9Y4F5	Centrosomal protein of 170 kDa protein B	CEP170B	APAEPQGC*SFR	1	14	8C(455.2743)	455.274	4
Q9H7N4_C675	Q9H7N4	Splicing factor; arginine/serine-rich 19	SCAF1	APAPAPPPSGSTSC*GDR;APAPAPPPSGSTSC*GDRDSR;SGDGSEKAPAPAPPPSGSTSC*GDRDSR	3	10	14C(455.2743);21C(455.2743)	455.274	4
Q9Y3T6_C100	Q9Y3T6	R3H and coiled-coil domain-containing protein 1	R3HCC1	APASC*PSR	1	9	5C(455.2743)	455.274	4
P10071_C818	P10071	Transcriptional activator GLI3	GLI3	APAVSPLIGNGTQSNNTC*SLGGPMTLLPGR	1	2	18C(455.2743)	455.274	1
Q9BU76_C58	Q9BU76	Multiple myeloma tumor-associated protein 2	MMTAG2	APC*AGPSR;APC*AGPSREEELAAVR;GRAPC*AGPSREEELAAVR;GRAPC*AGPSR	4	20	3C(455.2743);5C(455.2743)	455.274	4
Q12933_C171	Q12933	TNF receptor-associated factor 2	TRAF2	APCC*GADVK	1	3	4C(455.2743)	455.274	2
O43683_C339	O43683	Mitotic checkpoint serine/threonine-protein kinase BUB1	BUB1	APC*LPVTYQQTPVNMEK;APC*LPVTYQQTPVNMEKNPR	2	8	3C(455.2743)	455.274	4
P48431_C265	P48431	Transcription factor SOX-2	SOX2	APC*QAGDLR	1	9	3C(455.2743)	455.274	4
Q9Y546_C373	Q9Y546	Leucine-rich repeat-containing protein 42	LRRC42	APDC*HGPVLK;EKAPDC*HGPVLK	2	5	4C(455.2743);6C(455.2743)	455.274	4
Q6PJ61_C288	Q6PJ61	F-box only protein 46	FBXO46	APDSGLPSGGGGRPGC*AYPGSPGPGAR	1	9	16C(455.2743)	455.274	4
O14964_C166	O14964	Hepatocyte growth factor-regulated tyrosine kinase substrate	HGS	APDWVDAEEC*HR	1	7	10C(455.2743)	455.274	4
Q96SB8_C346	Q96SB8	Structural maintenance of chromosomes protein 6	SMC6	APEC*MALK	1	5	4C(455.2743)	455.274	4
P24941_C177	P24941	Cyclin-dependent kinase 2	CDK2	APEILLGC*K	1	15	8C(455.2743)	455.274	4
P12755_C449	P12755	Ski oncogene	SKI	APEPLATC*TQPR	1	3	8C(455.2743)	455.274	2
P31277_C148	P31277	Homeobox protein Hox-D11	HOXD11	APEPVC*AAPGPPHGPAGAASNFYSAVGR	1	3	6C(455.2743)	455.274	2
Q96RK0_C336	Q96RK0	Protein capicua homolog	CIC	APGSSSC*GAER	1	11	7C(455.2743)	455.274	4
Q86XN7_C139	Q86XN7	Proline and serine-rich protein 1	PROSER1	APHAMISSC*GTIPGNPYPK	1	9	9C(455.2743)	455.274	4
O60841_C635	O60841	Eukaryotic translation initiation factor 5B	EIF5B	APIIC*VLGHVDTGK;LRAPIIC*VLGHVDTGK	2	29	5C(455.2743);7C(455.2743)	455.274	4
Q68CP9_C711	Q68CP9	AT-rich interactive domain-containing protein 2	ARID2	APIPC*EVVK	1	8	5C(455.2743)	455.274	4
Q9H9B1_C575	Q9H9B1	Histone-lysine N-methyltransferase EHMT1	EHMT1	APLLVLC*EDHR	1	6	7C(455.2743)	455.274	3
Q15003_C309	Q15003	Condensin complex subunit 2	NCAPH	APLQQC*AEDR	1	5	6C(455.2743)	455.274	4
Q9H840_C44	Q9H840	Gem-associated protein 7	GEMIN7	APLRPEVPEIQEC*PIAQESLESQEQR;RAPLRPEVPEIQEC*PIAQESLESQEQR	2	12	13C(455.2743);14C(455.2743)	455.274	3
O75330_C719	O75330	Hyaluronan mediated motility receptor	HMMR	APMEC*QESWK	1	9	5C(455.2743)	455.274	4
Q96CS4_C484	Q96CS4	Zinc finger protein 689	ZNF689	APNC*SPR	1	3	4C(455.2743)	455.274	2
P78527_C3837	P78527	DNA-dependent protein kinase catalytic subunit	PRKDC	APPC*EYK;APPC*EYKDWLTK	2	10	4C(455.2743)	455.274	4
Q75N03_C73	Q75N03	E3 ubiquitin-protein ligase Hakai	CBLL1	APPGDEEGFDYNEEERYDC*K	1	8	19C(455.2743)	455.274	4
Q5RKV6_C117	Q5RKV6	Exosome complex component MTR3	EXOSC6	APPGGC*EER;RAPPGGC*EER;RRAPPGGC*EER	3	38	6C(455.2743);7C(455.2743);8C(455.2743)	455.274	4
Q9NZZ3_C20	Q9NZZ3	Charged multivesicular body protein 5	CHMP5	APPPSLTDC*IGTVDSR	1	14	9C(455.2743)	455.274	4
O95685_C60	O95685	Protein phosphatase 1 regulatory subunit 3D	PPP1R3D	APPPTPAPSGC*DPR	1	5	11C(455.2743)	455.274	3
Q00839_C562	Q00839	Heterogeneous nuclear ribonucleoprotein U	HNRNPU	APQC*LGK	1	29	4C(455.2743)	455.274	4
Q9H9A5_C633	Q9H9A5	CCR4-NOT transcription complex subunit 10	CNOT10	APQC*YPSSVNSAR	1	4	4C(455.2743)	455.274	3
Q96AQ6_C588	Q96AQ6	Pre-B-cell leukemia transcription factor-interacting protein 1	PBXIP1	APQGC*SGVDECAR	1	2	5C(455.2743)	455.274	1
Q02952_C1139	Q02952	A-kinase anchor protein 12	AKAP12	APQVTESIESSELVTTC*QAETLAGVK	1	10	17C(455.2743)	455.274	4
Q86YR5_C497	Q86YR5	G-protein-signaling modulator 1	GPSM1	APSSDEEC*FFDLLTK	1	6	8C(455.2743)	455.274	3
O75369_C2115	O75369	Filamin-B	FLNB	APSVATVGSIC*DLNLK	1	2	11C(455.2743)	455.274	1
Q4ZIN3_C129	Q4ZIN3	Membralin	TMEM259	APVFLQFC*DSGGR	1	10	8C(455.2743)	455.274	4
Q14980_C160	Q14980	Nuclear mitotic apparatus protein 1	NUMA1	APVPSTC*SSTFPEELSPPSHQAK	1	21	7C(455.2743)	455.274	4
Q8NG27_C241	Q8NG27	E3 ubiquitin-protein ligase Praja-1	PJA1	APVSIC*GGGENTSK	1	5	6C(455.2743)	455.274	4
Q9H4K7_C206	Q9H4K7	Mitochondrial ribosome-associated GTPase 2	MTG2	APVTC*TPGQPGQQR	1	4	5C(455.2743)	455.274	3
Q5JSZ5_C819	Q5JSZ5	Protein PRRC2B	PRRC2B	AQADFDSC*ISSQR	1	5	8C(455.2743)	455.274	4
Q8WTW3_C513	Q8WTW3	Conserved oligomeric Golgi complex subunit 1	COG1	AQAISPC*VQNFCSALDSK	1	6	7C(455.2743)	455.274	4
Q8WV99_C171	Q8WV99	AN1-type zinc finger protein 2B	ZFAND2B	AQAVASTSTVPSPSQTMPSC*TSPSR	1	4	20C(455.2743)	455.274	3
P23508_C58	P23508	Colorectal mutant cancer protein	MCC	AQC*EQSHLMR	1	7	3C(455.2743)	455.274	4
Q7Z6Z7_C3658	Q7Z6Z7	E3 ubiquitin-protein ligase HUWE1	HUWE1	AQC*ETLSPDGLPEEQPQTTK;RAQC*ETLSPDGLPEEQPQTTK	2	11	3C(455.2743);4C(455.2743)	455.274	4
P46782_C66	P46782	40S ribosomal protein S5	RPS5	AQC*PIVER;KAQC*PIVER	2	30	3C(455.2743);4C(455.2743)	455.274	4
Q9NX74_C475	Q9NX74	tRNA-dihydrouridine(20) synthase [NAD(P)+]-like	DUS2	AQELAQPGDLC*K	1	5	11C(455.2743)	455.274	4
Q7Z2K6_C43	Q7Z2K6	Endoplasmic reticulum metallopeptidase 1	ERMP1	AQEPLVDGC*SGGGR	1	5	9C(455.2743)	455.274	4
Q96L91_C2007	Q96L91	E1A-binding protein p400	EP400	AQEWC*DR	1	4	5C(455.2743)	455.274	3
O14936_C633	O14936	Peripheral plasma membrane protein CASK	CASK	AQFEYDPAKDDLIPC*K;AQFEYDPAKDDLIPC*KEAGIR	2	16	15C(455.2743)	455.274	4
Q53H54_C101	Q53H54	tRNA wybutosine-synthesizing protein 2 homolog	TRMT12	AQGC*SPAQK	1	3	4C(455.2743)	455.274	2
Q8IVF7_C623	Q8IVF7	Formin-like protein 3	FMNL3	AQGPALDLIC*SK	1	2	10C(455.2743)	455.274	1
Q52LR7_C626	Q52LR7	Enhancer of polycomb homolog 2	EPC2	AQGSSTSDC*MSK	1	4	9C(455.2743)	455.274	3
Q15643_C212	Q15643	Thyroid receptor-interacting protein 11	TRIP11	AQGTDNSDQSEIC*K	1	5	13C(455.2743)	455.274	4
Q7Z7K6_C216	Q7Z7K6	Centromere protein V	CENPV	AQHTFC*K	1	3	6C(455.2743)	455.274	2
Q92621_C1216	Q92621	Nuclear pore complex protein Nup205	NUP205	AQIEQVIANC*EHK	1	5	10C(455.2743)	455.274	3
Q9NS87_C576	Q9NS87	Kinesin-like protein KIF15	KIF15	AQKEPC*LFANTEK;EPC*LFANTEK	2	10	6C(455.2743);3C(455.2743)	455.274	4
Q9H6K4_C164	Q9H6K4	Optic atrophy 3 protein	OPA3	AQLC*NPGR	1	12	4C(455.2743)	455.274	4
Q12788_C41_C43	Q12788	Transducin beta-like protein 3	TBL3	AQLDQTGQHLFC*VC*GTR	1	11	12C(455.2743);14C(455.2743)	455.274	4
P62917_C114	P62917	60S ribosomal protein L8	RPL8	AQLNIGNVLPVGTMPEGTIVC*CLEEKPGDR;KAQLNIGNVLPVGTMPEGTIVC*CLEEKPGDR;AQLNIGNVLPVGTMPEGTIVC*CLEEKPGDRGK	3	51	21C(455.2743);22C(455.2743)	455.274	3
O75446_C184	O75446	Histone deacetylase complex subunit SAP30	SAP30	AQLVEIVGC*HFR	1	8	9C(455.2743)	455.274	4
O14802_C1037	O14802	DNA-directed RNA polymerase III subunit RPC1	POLR3A	AQMEPGSAVGALC*AQSIGEPGTQMTLK	1	6	13C(455.2743)	455.274	3
Q2TBE0_C299	Q2TBE0	CWF19-like protein 2	CWF19L2	AQNC*QESR	1	7	4C(455.2743)	455.274	4
P02545_C522	P02545	Prelamin-A/C	LMNA	AQNTWGC*GNSLR	1	9	7C(455.2743)	455.274	3
Q6ZV89_C160	Q6ZV89	SH2 domain-containing protein 5	SH2D5	AQPEPC*PGPTGEVPLKPLSSSGGLVR	1	2	6C(455.2743)	455.274	1
Q9UNE7_C199	Q9UNE7	E3 ubiquitin-protein ligase CHIP	STUB1	AQQAC*IEAK	1	15	5C(455.2743)	455.274	4
Q9Y2D5_C296	Q9Y2D5	A-kinase anchor protein 2	AKAP2	AQQEQLLLQKQLQQQQQQPPSQLC*TAPASSHER	1	5	24C(455.2743)	455.274	3
Q96AY2_C248	Q96AY2	Crossover junction endonuclease EME1	EME1	AQRPEEC*LK	1	2	7C(455.2743)	455.274	1
Q12772_C747	Q12772	Sterol regulatory element-binding protein 2	SREBF2	AQSLC*GPEHSAVPDSLR	1	2	5C(455.2743)	455.274	1
Q5JTZ9_C609	Q5JTZ9	Alanine--tRNA ligase; mitochondrial	AARS2	AQVCGGFILHEAVAPEC*LR	1	6	17C(455.2743)	455.274	3
Q8NG31_C1301	Q8NG31	Kinetochore scaffold 1	KNL1	AQVESC*QLNNR	1	6	6C(455.2743)	455.274	4
Q9UK97_C68	Q9UK97	F-box only protein 9	FBXO9	AQWMFELAPGVSSSNLENRPC*R	1	5	21C(455.2743)	455.274	4
Q92543_C277	Q92543	Sorting nexin-19	SNX19	ARDPAPC*PASAPEQPSVPTSLPLIAEVEQLPEGR	1	5	7C(455.2743)	455.274	3
P0DMV8_C306	P0DMV8	Heat shock 70 kDa protein 1A	HSPA1A	ARFEELC*SDLFR;FEELC*SDLFR	2	20	7C(455.2743);5C(455.2743)	455.274	4
P20290_C22	P20290	Transcription factor BTF3	BTF3	ARGGC*PGGEATLSQPPPR;GGC*PGGEATLSQPPPR	2	31	5C(455.2743);3C(455.2743)	455.274	4
P12268_C140	P12268	Inosine-5'-monophosphate dehydrogenase 2	IMPDH2	ARHGFC*GIPITDTGR;HGFC*GIPITDTGR	2	24	6C(455.2743);4C(455.2743)	455.274	4
Q9P0V9_C293	Q9P0V9	Septin-10	2024-09-10	ARQYPWGVVQVENENHC*DFVK;QYPWGVVQVENENHC*DFVK	2	10	17C(455.2743);15C(455.2743)	455.274	2
O14818_C91	O14818	Proteasome subunit alpha type-7	PSMA7	ARVEC*QSHR;VEC*QSHR	2	6	5C(455.2743);3C(455.2743)	455.274	4
Q9C0B0_C696	Q9C0B0	RING finger protein unkempt homolog	UNK	ASAAGAEC*ELAR	1	5	8C(455.2743)	455.274	4
Q9Y490_C956	Q9Y490	Talin-1	TLN1	ASAGPQPLLVQSC*K	1	3	13C(455.2743)	455.274	2
P63151_C262	P63151	Serine/threonine-protein phosphatase 2A 55 kDa regulatory subunit B alpha isoform	PPP2R2A	ASALC*DR	1	10	5C(455.2743)	455.274	4
Q9NXV6_C178	Q9NXV6	CDKN2A-interacting protein	CDKN2AIP	ASAQQENSSTC*IGSAIK	1	5	11C(455.2743)	455.274	4
Q14008_C604	Q14008	Cytoskeleton-associated protein 5	CKAP5	ASAVLPPTC*IQLLDSSNWK	1	7	9C(455.2743)	455.274	3
Q6P2E9_C4	Q6P2E9	Enhancer of mRNA-decapping protein 4	EDC4	ASC*ASIDIEDATQHLR	1	10	3C(455.2743)	455.274	4
Q8IY18_C881	Q8IY18	Structural maintenance of chromosomes protein 5	SMC5	ASC*FTGLNPTIVQEYTK;ASC*FTGLNPTIVQEYTKR	2	8	3C(455.2743)	455.274	3
O14617_C574	O14617	AP-3 complex subunit delta-1	AP3D1	ASC*ILQLVK	1	6	3C(455.2743)	455.274	4
P09211_C48	P09211	Glutathione S-transferase P	GSTP1	ASC*LYGQLPK	1	34	3C(455.2743)	455.274	4
Q96CD2_C7	Q96CD2	Phosphopantothenoylcysteine decarboxylase	PPCDC	ASC*PAAAPLMER	1	6	3C(455.2743)	455.274	4
Q9BYP7_C735	Q9BYP7	Serine/threonine-protein kinase WNK3	WNK3	ASC*PRPEK	1	3	3C(455.2743)	455.274	2
Q9Y6K9_C347	Q9Y6K9	NF-kappa-B essential modulator	IKBKG	ASC*QESAR	1	6	3C(455.2743)	455.274	4
Q9H1P3_C122	Q9H1P3	Oxysterol-binding protein-related protein 2	OSBPL2	ASC*QPQPLER	1	6	3C(455.2743)	455.274	4
P13807_C699	P13807	Glycogen [starch] synthase; muscle	GYS1	ASC*TSSTSGSK;ASC*TSSTSGSKR;RASC*TSSTSGSK;RASC*TSSTSGSKR	4	23	3C(455.2743);4C(455.2743)	455.274	4
Q9HC36_C309	Q9HC36	rRNA methyltransferase 3; mitochondrial	MRM3	ASDHGWVC*DQR	1	10	8C(455.2743)	455.274	4
Q92610_C463	Q92610	Zinc finger protein 592	ZNF592	ASDSSSPSC*SSGPR	1	11	9C(455.2743)	455.274	4
O94782_C71	O94782	Ubiquitin carboxyl-terminal hydrolase 1	USP1	ASEIDQVVPAAQSSPINC*EKR	1	4	18C(455.2743)	455.274	3
Q92750_C719	Q92750	Transcription initiation factor TFIID subunit 4B	TAF4B	ASENYILC*SDTR	1	2	8C(455.2743)	455.274	1
Q14203_C888	Q14203	Dynactin subunit 1	DCTN1	ASEQIYGTPSSSPYEC*LR	1	3	16C(455.2743)	455.274	2
P56537_C11_C15	P56537	Eukaryotic translation initiation factor 6	EIF6	ASFENNC*EIGC*FAK	1	15	11C(455.2743);7C(455.2743)	455.274	4
Q9H019_C52	Q9H019	Mitochondrial fission regulator 1-like	MTFR1L	ASFETLPNISDLC*LR	1	4	13C(455.2743)	455.274	3
Q8TAF3_C342	Q8TAF3	WD repeat-containing protein 48	WDR48	ASGDYDNDC*TNPITPLCTQPDQVIK	1	11	9C(455.2743)	455.274	4
P04183_C206	P04183	Thymidine kinase; cytosolic	TK1	ASGQPAGPDNKENC*PVPGKPGEAVAAR;ENC*PVPGKPGEAVAAR	2	15	14C(455.2743);3C(455.2743)	455.274	4
Q9BZI7_C319	Q9BZI7	Regulator of nonsense transcripts 3B	UPF3B	ASGQSC*TLPK	1	7	6C(455.2743)	455.274	4
Q96JK2_C812	Q96JK2	DDB1- and CUL4-associated factor 5	DCAF5	ASGSTLNSGSGNC*PR	1	5	13C(455.2743)	455.274	3
Q03701_C411	Q03701	CCAAT/enhancer-binding protein zeta	CEBPZ	ASHLLETLLC*K	1	11	10C(455.2743)	455.274	3
P82912_C112	P82912	28S ribosomal protein S11; mitochondrial	MRPS11	ASHNNTQIQVVSASNEPLAFASC*GTEGFR	1	6	23C(455.2743)	455.274	4
Q9UPY3_C686	Q9UPY3	Endoribonuclease Dicer	DICER1	ASIVGPPMSC*VR	1	8	10C(455.2743)	455.274	4
Q14204_C3389	Q14204	Cytoplasmic dynein 1 heavy chain 1	DYNC1H1	ASLAC*GPMVK	1	4	5C(455.2743)	455.274	3
P09874_C429	P09874	Poly [ADP-ribose] polymerase 1	PARP1	ASLC*ISTK;ASLC*ISTKK	2	12	4C(455.2743)	455.274	4
P14866_C260_C261	P14866	Heterogeneous nuclear ribonucleoprotein L	HNRNPL	ASLNGADIYSGC*C*TLK	1	4	12C(455.2743);13C(455.2743)	455.274	1
P46821_C190	P46821	Microtubule-associated protein 1B	MAP1B	ASLTLFC*PEEGDWK	1	4	7C(455.2743)	455.274	3
Q5VT25_C912	Q5VT25	Serine/threonine-protein kinase MRCK alpha	CDC42BPA	ASNIITEC*K	1	5	8C(455.2743)	455.274	4
Q8N5C6_C165	Q8N5C6	S1 RNA-binding domain-containing protein 1	SRBD1	ASNLEGESNSSETPSTSTVWGGTC*K	1	8	24C(455.2743)	455.274	4
Q5THK1_C1079	Q5THK1	Protein PRR14L	PRR14L	ASNLLDC*GAR	1	4	7C(455.2743)	455.274	1
A4D1S0_C219	A4D1S0	Killer cell lectin-like receptor subfamily G member 2	KLRG2	ASPAEGSAGSPGSPTCC*R	1	2	17C(455.2743)	455.274	1
Q8NDZ2_C216	Q8NDZ2	SUMO-interacting motif-containing protein 1	SIMC1	ASPC*PPR	1	4	4C(455.2743)	455.274	3
Q9P2F8_C1092	Q9P2F8	Signal-induced proliferation-associated 1-like protein 2	SIPA1L2	ASPIPGTPDRLPC*QQLLQQAQAAIPR	1	3	13C(455.2743)	455.274	2
Q8N5I9_C13	Q8N5I9	Uncharacterized protein C12orf45	C12orf45	ASPSC*SSPTR	1	11	5C(455.2743)	455.274	4
P49356_C11	P49356	Protein farnesyltransferase subunit beta	FNTB	ASPSSFTYYC*PPSSSPVWSEPLYSLRPEHAR	1	8	10C(455.2743)	455.274	3
O15014_C1290	O15014	Zinc finger protein 609	ZNF609	ASPSVTC*K	1	8	7C(455.2743)	455.274	4
Q9NPG3_C837	Q9NPG3	Ubinuclein-1	UBN1	ASPTQC*HR	1	4	6C(455.2743)	455.274	3
Q96DZ1_C261	Q96DZ1	Endoplasmic reticulum lectin 1	ERLEC1	ASPVNDIFC*QSLPGSPFKPLTLR	1	2	9C(455.2743)	455.274	1
Q9H2G2_C358	Q9H2G2	STE20-like serine/threonine-protein kinase	SLK	ASSDLSIASSEEDKLSQNAC*ILESVSEK;ASSDLSIASSEEDKLSQNAC*ILESVSEKTER	2	10	20C(455.2743)	455.274	3
O60333_C1661	O60333	Kinesin-like protein KIF1B	KIF1B	ASSPC*PEFEQFQIVPAVETPYLAR	1	4	5C(455.2743)	455.274	3
P45954_C261	P45954	Short/branched chain specific acyl-CoA dehydrogenase; mitochondrial	ACADSB	ASSTC*PLTFENVKVPEANILGQIGHGYK	1	3	5C(455.2743)	455.274	2
Q71RC2_C599	Q71RC2	La-related protein 4	LARP4	ASTASPC*NNNINAATAVALQEPR	1	6	7C(455.2743)	455.274	4
Q63HN8_C1748	Q63HN8	E3 ubiquitin-protein ligase RNF213	RNF213	ASVGC*GSEAAR	1	13	5C(455.2743)	455.274	4
O60701_C276	O60701	UDP-glucose 6-dehydrogenase	UGDH	ASVGFGGSC*FQK	1	17	9C(455.2743)	455.274	4
Q7Z3E5_C792	Q7Z3E5	LisH domain-containing protein ARMC9	ARMC9	ASVLAPLFSSC*GPQQASRPGSTASSTR	1	3	11C(455.2743)	455.274	2
Q9Y490_C1023	Q9Y490	Talin-1	TLN1	ASVPTIQDQASAMQLSQC*AK	1	2	18C(455.2743)	455.274	1
Q93008_C842	Q93008	Probable ubiquitin carboxyl-terminal hydrolase FAF-X	USP9X	ASYDTLCVLDGDKDSVNC*AR	1	4	18C(455.2743)	455.274	1
Q96GE4_C351	Q96GE4	Centrosomal protein of 95 kDa	CEP95	ATASSC*NSPFPQRPR	1	2	6C(455.2743)	455.274	1
Q9H9Q2_C240	Q9H9Q2	COP9 signalosome complex subunit 7b	COPS7B	ATASSSAQEMEQQLAEREC*PPHAEQR;EC*PPHAEQR	2	13	19C(455.2743);2C(455.2743)	455.274	4
Q8IY26_C55	Q8IY26	Phospholipid phosphatase 6	PLPP6	ATAVDPTC*AR	1	10	8C(455.2743)	455.274	4
Q9BTX1_C9	Q9BTX1	Nucleoporin NDC1	NDC1	ATAVSRPC*AGR	1	11	8C(455.2743)	455.274	4
P21333_C2543	P21333	Filamin-A	FLNA	ATC*APQHGAPGPGPADASK	1	35	3C(455.2743)	455.274	4
P38432_C170	P38432	Coilin	COIL	ATC*GTVGDDNEEAK;ATC*GTVGDDNEEAKR	2	15	3C(455.2743)	455.274	4
Q9HC98_C64	Q9HC98	Serine/threonine-protein kinase Nek6	NEK6	ATC*LLDR;ATC*LLDRK	2	7	3C(455.2743)	455.274	4
Q8IZD4_C240	Q8IZD4	mRNA-decapping enzyme 1B	DCP1B	ATC*QETVEPPQTLHQQQQQQQQQQEKLPIR	1	2	3C(455.2743)	455.274	1
Q7Z434_C46	Q7Z434	Mitochondrial antiviral-signaling protein	MAVS	ATC*TLSGNR	1	3	3C(455.2743)	455.274	2
P19367_C628	P19367	Hexokinase-1	HK1	ATDC*VGHDVVTLLR	1	3	4C(455.2743)	455.274	2
Q8WTW3_C87	Q8WTW3	Conserved oligomeric Golgi complex subunit 1	COG1	ATDQYC*AR	1	10	6C(455.2743)	455.274	4
Q9BUK6_C46	Q9BUK6	Protein misato homolog 1	MSTO1	ATDSKEPPGELC*PDVLYR;EPPGELC*PDVLYR	2	19	12C(455.2743);7C(455.2743)	455.274	4
O75157_C63	O75157	TSC22 domain family protein 2	TSC22D2	ATDYGPEEVC*ER	1	5	10C(455.2743)	455.274	4
Q5M775_C578	Q5M775	Cytospin-B	SPECC1	ATEASAVEQTAESC*EVQEMLK	1	9	14C(455.2743)	455.274	4
Q9NYK5_C335	Q9NYK5	39S ribosomal protein L39; mitochondrial	MRPL39	ATEEC*TST	1	6	5C(455.2743)	455.274	4
Q96ST3_C551	Q96ST3	Paired amphipathic helix protein Sin3a	SIN3A	ATEGIAMEIDYASC*KR;EIDYASC*KR;EIDYASC*K	3	7	14C(455.2743);7C(455.2743)	455.274	4
Q99436_C74	Q99436	Proteasome subunit beta type-7	PSMB7	ATEGMVVADKNC*SK	1	6	12C(455.2743)	455.274	4
Q9NRG0_C55	Q9NRG0	Chromatin accessibility complex protein 1	CHRAC1	ATELFVQC*LATYSYR	1	5	8C(455.2743)	455.274	3
Q14966_C879	Q14966	Zinc finger protein 638	ZNF638	ATENC*AK	1	9	5C(455.2743)	455.274	4
Q8WY36_C870	Q8WY36	HMG box transcription factor BBX	BBX	ATETDC*NDKCSHNTEVGETR;ATETDC*NDK	2	5	6C(455.2743)	455.274	4
O95478_C193	O95478	Ribosome biogenesis protein NSA2 homolog	NSA2	ATFC*LPILGVK	1	10	4C(455.2743)	455.274	3
Q9HA64_C24	Q9HA64	Ketosamine-3-kinase	FN3KRP	ATGHSGGGC*ISQGR	1	16	9C(455.2743)	455.274	4
Q8TF76_C300	Q8TF76	Serine/threonine-protein kinase haspin	HASPIN	ATGQDSC*QER;RATGQDSC*QER	2	6	7C(455.2743);8C(455.2743)	455.274	3
O00566_C27	O00566	U3 small nucleolar ribonucleoprotein protein MPP10	MPHOSPH10	ATGRPEC*FLTIQEGLASK	1	6	7C(455.2743)	455.274	4
P45880_C8	P45880	Voltage-dependent anion-selective channel protein 2	VDAC2	ATHGQTC*AR	1	7	7C(455.2743)	455.274	4
P45880_C13_C8	P45880	Voltage-dependent anion-selective channel protein 2	VDAC2	ATHGQTC*ARPMC*IPPSYADLGK	1	81	12C(455.2743);7C(455.2743)	455.274	4
Q96AG4_C48	Q96AG4	Leucine-rich repeat-containing protein 59	LRRC59	ATILDLSC*NK	1	16	8C(455.2743)	455.274	4
Q99661_C245	Q99661	Kinesin-like protein KIF2C	KIF2C	ATLEC*HPLTMTDPIEEHR	1	18	5C(455.2743)	455.274	4
Q92797_C969	Q92797	Symplekin	SYMPK	ATNLC*FAER	1	11	5C(455.2743)	455.274	4
O60264_C165	O60264	SWI/SNF-related matrix-associated actin-dependent regulator of chromatin subfamily A member 5	SMARCA5	ATNVC*TR	1	7	5C(455.2743)	455.274	4
Q14686_C1748	Q14686	Nuclear receptor coactivator 6	NCOA6	ATPVQLPSPPC*TSSPVVPSHPPVQQVK	1	4	11C(455.2743)	455.274	3
O43379_C1119	O43379	WD repeat-containing protein 62	WDR62	ATQC*LVK	1	4	4C(455.2743)	455.274	3
Q9HAV7_C124	Q9HAV7	GrpE protein homolog 1; mitochondrial	GRPEL1	ATQC*VPK;ATQC*VPKEEIKDDNPHLK	2	19	4C(455.2743)	455.274	4
P0C7P0_C109	P0C7P0	CDGSH iron-sulfur domain-containing protein 3; mitochondrial	CISD3	ATQRPPYC*DGTHR	1	2	8C(455.2743)	455.274	1
Q9BXB5_C33	Q9BXB5	Oxysterol-binding protein-related protein 10	OSBPL10	ATSAGSSPSC*SLAGR	1	2	10C(455.2743)	455.274	1
Q14980_C2009	Q14980	Nuclear mitotic apparatus protein 1	NUMA1	ATSC*FPRPMTPR;KATSC*FPRPMTPR	2	13	4C(455.2743);5C(455.2743)	455.274	4
Q14118_C713	Q14118	Dystroglycan	DAG1	ATSITVTGSGSC*R	1	4	12C(455.2743)	455.274	3
Q96G74_C519	Q96G74	OTU domain-containing protein 5	OTUD5	ATSPLVSLYPALEC*R	1	4	14C(455.2743)	455.274	3
Q9BWD1_C65	Q9BWD1	Acetyl-CoA acetyltransferase; cytosolic	ACAT2	ATVAPEDVSEVIFGHVLAAGC*GQNPVR;RATVAPEDVSEVIFGHVLAAGC*GQNPVR	2	48	21C(455.2743);22C(455.2743)	455.274	4
O75534_C680	O75534	Cold shock domain-containing protein E1	CSDE1	ATVEC*VK;ATVEC*VKDQFGFINYEVGDSK;RATVEC*VK;RATVEC*VKDQFGFINYEVGDSK	4	24	5C(455.2743);6C(455.2743)	455.274	4
Q53H12_C72	Q53H12	Acylglycerol kinase; mitochondrial	AGK	ATVFLNPAAC*K	1	6	10C(455.2743)	455.274	4
Q9UBW7_C863	Q9UBW7	Zinc finger MYM-type protein 2	ZMYM2	ATYC*KPHMQTK	1	5	4C(455.2743)	455.274	3
P62851_C59	P62851	40S ribosomal protein S25	RPS25	ATYDKLC*K;LNNLVLFDKATYDKLC*K	2	15	7C(455.2743);16C(455.2743)	455.274	4
Q9Y490_C2196	Q9Y490	Talin-1	TLN1	AVAAGNSC*R	1	5	8C(455.2743)	455.274	4
Q92797_C578	Q92797	Symplekin	SYMPK	AVAC*SGAAQVR	1	7	4C(455.2743)	455.274	4
O94906_C604	O94906	Pre-mRNA-processing factor 6	PRPF6	AVAHC*PK	1	15	5C(455.2743)	455.274	4
P11387_C630	P11387	DNA topoisomerase 1	TOP1	AVAILC*NHQR	1	11	6C(455.2743)	455.274	4
Q6P1R4_C213	Q6P1R4	tRNA-dihydrouridine(16/17) synthase [NAD(P)(+)]-like	DUS1L	AVAIPVFANGNIQC*LQDVER;KAVAIPVFANGNIQC*LQDVER	2	15	14C(455.2743);15C(455.2743)	455.274	4
Q13409_C460	Q13409	Cytoplasmic dynein 1 intermediate chain 2	DYNC1I2	AVAVTSMSFPVGDVNNFVVGSEEGSVYTAC*R	1	9	30C(455.2743)	455.274	4
Q12834_C364	Q12834	Cell division cycle protein 20 homolog	CDC20	AVAWC*PWQSNVLATGGGTSDR	1	5	5C(455.2743)	455.274	4
O14545_C267	O14545	TRAF-type zinc finger domain-containing protein 1	TRAFD1	AVC*EADQSHGGPR	1	10	3C(455.2743)	455.274	4
Q9NR09_C2910	Q9NR09	Baculoviral IAP repeat-containing protein 6	BIRC6	AVC*GEMTR	1	2	3C(455.2743)	455.274	1
P68366_C376	P68366	Tubulin alpha-4A chain	TUBA4A	AVC*MLSNTTAIAEAWAR	1	53	3C(455.2743)	455.274	4
Q9BQE3_C376	Q9BQE3	Tubulin alpha-1C chain	TUBA1C	AVC*MLSNTTAVAEAWAR	1	23	3C(455.2743)	455.274	4
Q5VWN6_C1139	Q5VWN6	Protein FAM208B	FAM208B	AVC*SLQK	1	5	3C(455.2743)	455.274	4
O76021_C47	O76021	Ribosomal L1 domain-containing protein 1	RSL1D1	AVDALLTHC*K	1	13	9C(455.2743)	455.274	4
O14757_C48	O14757	Serine/threonine-protein kinase Chk1	CHEK1	AVDC*PENIKK;RAVDC*PENIKK	2	14	4C(455.2743);5C(455.2743)	455.274	4
O43823_C631	O43823	A-kinase anchor protein 8	AKAP8	AVDGEGAPAPESSGEPAEDEGPTDTAEAGSDPQAEQLLEEQVPC*GTAHEK	1	5	44C(455.2743)	455.274	3
Q99590_C1417	Q99590	Protein SCAF11	SCAF11	AVDKVC*HSK	1	3	6C(455.2743)	455.274	2
O15541_C15	O15541	RING finger protein 113A	RNF113A	AVDQVC*TFLFK	1	17	6C(455.2743)	455.274	4
O43149_C2546	O43149	Zinc finger ZZ-type and EF-hand domain-containing protein 1	ZZEF1	AVDTDMIILPC*LSRPAR	1	5	11C(455.2743)	455.274	4
Q9Y5J5_C63	Q9Y5J5	Pleckstrin homology-like domain family A member 3	PHLDA3	AVEC*VESTGR	1	3	4C(455.2743)	455.274	2
Q9UPY3_C1535	Q9UPY3	Endoribonuclease Dicer	DICER1	AVEEDDFVVGFWNPSEENC*GVDTGK	1	6	19C(455.2743)	455.274	3
P04150_C457	P04150	Glucocorticoid receptor	NR3C1	AVEGQHNYLC*AGR	1	2	10C(455.2743)	455.274	1
Q96RG2_C991	Q96RG2	PAS domain-containing serine/threonine-protein kinase	PASK	AVELEGLAAC*EGEYSQK	1	4	10C(455.2743)	455.274	3
Q14008_C637	Q14008	Cytoskeleton-associated protein 5	CKAP5	AVELMDRTEMPC*QALVR;TEMPC*QALVR	2	6	12C(455.2743);5C(455.2743)	455.274	4
Q9Y6K1_C137	Q9Y6K1	DNA (cytosine-5)-methyltransferase 3A	DNMT3A	AVENGCC*TPK	1	4	7C(455.2743)	455.274	3
P45985_C379	P45985	Dual specificity mitogen-activated protein kinase kinase 4	MAP2K4	AVEVAC*YVCK	1	10	6C(455.2743)	455.274	4
O75962_C2136	O75962	Triple functional domain protein	TRIO	AVEVMC*IVPR	1	5	6C(455.2743)	455.274	3
Q9NZJ0_C157	Q9NZJ0	Denticleless protein homolog	DTL	AVFC*TGGR	1	5	4C(455.2743)	455.274	4
Q8IU60_C73	Q8IU60	m7GpppN-mRNA hydrolase	DCP2	AVFSHC*PFLLPQGEDVEK	1	3	6C(455.2743)	455.274	2
Q53EL6_C275	Q53EL6	Programmed cell death protein 4	PDCD4	AVGDGILC*NTYIDSYK	1	21	8C(455.2743)	455.274	4
Q53EL6_C275_C288	Q53EL6	Programmed cell death protein 4	PDCD4	AVGDGILC*NTYIDSYKGTVDC*VQAR	1	6	21C(455.2743);8C(455.2743)	455.274	3
P13797_C167	P13797	Plastin-3	PLS3	AVGDGIVLC*K	1	5	9C(455.2743)	455.274	4
P61513_C57_C60	P61513	60S ribosomal protein L37a	RPL37A	AVGIWHC*GSC*MK	1	13	10C(455.2743);7C(455.2743)	455.274	3
P06400_C438	P06400	Retinoblastoma-associated protein	RB1	AVGQGC*VEIGSQR	1	7	6C(455.2743)	455.274	4
Q7Z3B4_C180	Q7Z3B4	Nucleoporin p54	NUP54	AVGYSC*MPSNKDEDGLVVLVFNKK	1	10	6C(455.2743)	455.274	3
Q9Y5Y2_C72	Q9Y5Y2	Cytosolic Fe-S cluster assembly factor NUBP2	NUBP2	AVHQC*DR	1	35	5C(455.2743)	455.274	4
Q9HC35_C82	Q9HC35	Echinoderm microtubule-associated protein-like 4	EML4	AVIPMSC*ITNGSGANR	1	12	7C(455.2743)	455.274	4
Q99996_C2877	Q99996	A-kinase anchor protein 9	AKAP9	AVIQC*LR	1	6	5C(455.2743)	455.274	3
Q5QJE6_C618	Q5QJE6	Deoxynucleotidyltransferase terminal-interacting protein 2	DNTTIP2	AVITPDFEKNHC*VPPYSESK	1	4	12C(455.2743)	455.274	3
Q8N584_C517	Q8N584	Tetratricopeptide repeat protein 39C	TTC39C	AVKDELC*R	1	7	7C(455.2743)	455.274	4
P42694_C101	P42694	Probable helicase with zinc finger domain	HELZ	AVLCC*MQLK	1	5	5C(455.2743)	455.274	2
Q9UBW7_C852	Q9UBW7	Zinc finger MYM-type protein 2	ZMYM2	AVLC*KPLTMTK	1	11	4C(455.2743)	455.274	3
P63000_C178	P63000	Ras-related C3 botulinum toxin substrate 1	RAC1	AVLC*PPPVK;AVLC*PPPVKK	2	30	4C(455.2743)	455.274	4
P34896_C68	P34896	Serine hydroxymethyltransferase; cytosolic	SHMT1	AVLEALGSC*LNNK	1	6	9C(455.2743)	455.274	4
P23528_C39	P23528	Cofilin-1	CFL1	AVLFC*LSEDKK;KAVLFC*LSEDKK	2	17	5C(455.2743);6C(455.2743)	455.274	4
Q8IXI2_C175	Q8IXI2	Mitochondrial Rho GTPase 1	RHOT1	AVLHPTGPLYC*PEEK	1	7	11C(455.2743)	455.274	4
Q14671_C1102	Q14671	Pumilio homolog 1	PUM1	AVLIDEVC*TMNDGPHSALYTMMK	1	7	8C(455.2743)	455.274	2
Q27J81_C332	Q27J81	Inverted formin-2	INF2	AVLLASDAQEC*TLEEVVER	1	5	11C(455.2743)	455.274	3
Q9Y5M8_C73	Q9Y5M8	Signal recognition particle receptor subunit beta	SRPRB	AVLLVGLC*DSGK	1	4	8C(455.2743)	455.274	3
Q92878_C157	Q92878	DNA repair protein RAD50	RAD50	AVLNNVIFC*HQEDSNWPLSEGK	1	6	9C(455.2743)	455.274	3
Q7Z333_C1915	Q7Z333	Probable helicase senataxin	SETX	AVLNPNPMDFC*TK	1	2	11C(455.2743)	455.274	1
Q96N67_C2125	Q96N67	Dedicator of cytokinesis protein 7	DOCK7	AVLPVTC*HR	1	11	7C(455.2743)	455.274	4
Q9BPX3_C202	Q9BPX3	Condensin complex subunit 3	NCAPG	AVLSC*IAPSAK	1	2	5C(455.2743)	455.274	1
Q9HAV4_C1131	Q9HAV4	Exportin-5	XPO5	AVMEQIPEIQKDSLDQFDC*K;DSLDQFDC*K	2	39	19C(455.2743);8C(455.2743)	455.274	4
Q5T4S7_C2554	Q5T4S7	E3 ubiquitin-protein ligase UBR4	UBR4	AVQC*LNTSSK	1	7	4C(455.2743)	455.274	4
Q15020_C537	Q15020	Squamous cell carcinoma antigen recognized by T-cells 3	SART3	AVQC*TSDYPEHVCEVLLTMER	1	6	4C(455.2743)	455.274	3
Q9P258_C428	Q9P258	Protein RCC2	RCC2	AVQDLC*GWR	1	23	6C(455.2743)	455.274	4
Q9H8H2_C464	Q9H8H2	Probable ATP-dependent RNA helicase DDX31	DDX31	AVQEVC*PPPAGDKLDSFAIPESLK	1	7	6C(455.2743)	455.274	4
P21359_C454	P21359	Neurofibromin	NF1	AVQGC*GAHPAIR	1	10	5C(455.2743)	455.274	4
Q9Y3S1_C2051	Q9Y3S1	Serine/threonine-protein kinase WNK2	WNK2	AVQTQQPC*SVR	1	5	8C(455.2743)	455.274	3
Q0VDD7_C79	Q0VDD7	Uncharacterized protein C19orf57	C19orf57	AVSSSPDEETGSPC*R	1	5	14C(455.2743)	455.274	4
Q96QK1_C673	Q96QK1	Vacuolar protein sorting-associated protein 35	VPS35	AVSTC*AHLFWSGR	1	9	5C(455.2743)	455.274	4
Q6PJG2_C442	Q6PJG2	ELM2 and SANT domain-containing protein 1	ELMSAN1	AVSTGDC*GQVLR	1	5	7C(455.2743)	455.274	4
Q9P2D0_C522	Q9P2D0	Inhibitor of Bruton tyrosine kinase	IBTK	AVSVSTDPSGC*NFAILQSDPK	1	3	11C(455.2743)	455.274	2
Q12802_C934	Q12802	A-kinase anchor protein 13	AKAP13	AVTC*SSIKENALSSGTLQEEQR;AVTC*SSIK	2	9	4C(455.2743)	455.274	4
Q9Y490_C1353	Q9Y490	Talin-1	TLN1	AVTDSINQLITMC*TQQAPGQK	1	8	13C(455.2743)	455.274	3
P28331_C727	P28331	NADH-ubiquinone oxidoreductase 75 kDa subunit; mitochondrial	NDUFS1	AVTEGAQAVEEPSIC*	1	8	15C(455.2743)	455.274	4
Q9UHK0_C317	Q9UHK0	Nuclear fragile X mental retardation-interacting protein 1	NUFIP1	AVTGSGSHLC*DLK	1	2	10C(455.2743)	455.274	1
Q15047_C92	Q15047	Histone-lysine N-methyltransferase SETDB1	SETDB1	AVTNC*ESLVK	1	6	5C(455.2743)	455.274	4
Q7Z4W1_C150	Q7Z4W1	L-xylulose reductase	DCXR	AVTNHSVYC*STK	1	4	9C(455.2743)	455.274	3
Q9Y6J0_C717	Q9Y6J0	Calcineurin-binding protein cabin-1	CABIN1	AVVHLLRPTLC*TSGFDR	1	5	11C(455.2743)	455.274	3
Q00839_C607	Q00839	Heterogeneous nuclear ribonucleoprotein U	HNRNPU	AVVVC*PK;AVVVC*PKDEDYK;AVVVC*PKDEDYKQR;KAVVVC*PK;KAVVVC*PKDEDYK	5	57	5C(455.2743);6C(455.2743)	455.274	4
P49588_C671	P49588	Alanine--tRNA ligase; cytoplasmic	AARS	AVYTQDC*PLAAAK	1	11	7C(455.2743)	455.274	4
P48059_C272	P48059	LIM and senescent cell antigen-like-containing domain protein 1	LIMS1	AWC*VNCFACSTCNTK	1	7	3C(455.2743)	455.274	4
P53621_C245	P53621	Coatomer subunit alpha	COPA	AWEVDTC*R	1	11	7C(455.2743)	455.274	4
Q8IX01_C540	Q8IX01	SURP and G-patch domain-containing protein 2	SUGP2	AWLVSSGC*PLQVK	1	5	8C(455.2743)	455.274	4
P51610_C352_C353	P51610	Host cell factor 1	HCFC1	AWNNQVC*C*K	1	4	7C(455.2743);8C(455.2743)	455.274	1
Q5VVJ2_C200	Q5VVJ2	Histone H2A deubiquitinase MYSM1	MYSM1	AWTPSC*LR	1	4	6C(455.2743)	455.274	2
P43487_C132	P43487	Ran-specific GTPase-activating protein	RANBP1	AWVWNTHADFADEC*PKPELLAIR	1	69	14C(455.2743)	455.274	4
Q15654_C328_C331	Q15654	Thyroid receptor-interacting protein 6	TRIP6	AYC*EGC*YVATLEK	1	4	3C(455.2743);6C(455.2743)	455.274	1
Q93052_C465	Q93052	Lipoma-preferred partner	LPP	AYC*EPCYINTLEQCNVCSKPIMER	1	3	3C(455.2743)	455.274	2
Q9Y2Z0_C62	Q9Y2Z0	Protein SGT1 homolog	SUGT1	AYCHILLGNYC*VAVADAK;AYCHILLGNYC*VAVADAKK	2	6	11C(455.2743)	455.274	3
Q96AY4_C678	Q96AY4	Tetratricopeptide repeat protein 28	TTC28	AYC*NLGLAFK	1	5	3C(455.2743)	455.274	4
P31948_C62	P31948	Stress-induced-phosphoprotein 1	STIP1	AYEDGC*K	1	10	6C(455.2743)	455.274	4
P53701_C66	P53701	Cytochrome c-type heme lyase	HCCS	AYEYVEC*PIR	1	9	7C(455.2743)	455.274	4
P49207_C83	P49207	60S ribosomal protein L34	RPL34	AYGGSMC*AK	1	60	7C(455.2743)	455.274	4
A5YKK6_C1706	A5YKK6	CCR4-NOT transcription complex subunit 1	CNOT1	AYGSPWC*NK	1	6	7C(455.2743)	455.274	3
P68366_C295	P68366	Tubulin alpha-4A chain	TUBA4A	AYHEQLSVAEITNAC*FEPANQMVK	1	400	15C(455.2743)	455.274	4
Q9BQE3_C295	Q9BQE3	Tubulin alpha-1C chain	TUBA1C	AYHEQLTVAEITNAC*FEPANQMVK	1	99	15C(455.2743)	455.274	4
Q9H845_C613	Q9H845	Acyl-CoA dehydrogenase family member 9; mitochondrial	ACAD9	AYIC*AHPLDR	1	8	4C(455.2743)	455.274	4
P10321_C188	P10321	HLA class I histocompatibility antigen; Cw-7 alpha chain	HLA-C	AYLEGTC*VEWLR;AYLEGTC*VEWLRR	2	3	7C(455.2743)	455.274	1
P53992_C433	P53992	Protein transport protein Sec24C	SEC24C	AYMC*PFMQFIEGGRR	1	3	4C(455.2743)	455.274	2
Q9BTC0_C1079	Q9BTC0	Death-inducer obliterator 1	DIDO1	AYPVSGC*FDYLSEDLPDTIHIGGR	1	4	7C(455.2743)	455.274	3
O75717_C60	O75717	WD repeat and HMG-box DNA-binding protein 1	WDHD1	AYSC*ALK	1	10	4C(455.2743)	455.274	4
O43414_C285	O43414	ERI1 exoribonuclease 3	ERI3	AYSFAMGC*WPK;KAYSFAMGC*WPK	2	11	8C(455.2743);9C(455.2743)	455.274	4
Q8N2K0_C52	Q8N2K0	Monoacylglycerol lipase ABHD12	ABHD12	C*AADAGMK	1	5	1C(455.2743)	455.274	3
P49773_C84	P49773	Histidine triad nucleotide-binding protein 1	HINT1	C*AADLGLNK;KC*AADLGLNK	2	4	1C(455.2743);2C(455.2743)	455.274	3
Q5H9R7_C844	Q5H9R7	Serine/threonine-protein phosphatase 6 regulatory subunit 3	PPP6R3	C*AAPRPPSSSPEQR	1	6	1C(455.2743)	455.274	4
O75152_C636	O75152	Zinc finger CCCH domain-containing protein 11A	ZC3H11A	C*AAQTLEK;C*AAQTLEKR	2	9	1C(455.2743)	455.274	4
Q15020_C670	Q15020	Squamous cell carcinoma antigen recognized by T-cells 3	SART3	C*AAVDVEPPSK	1	7	1C(455.2743)	455.274	4
Q16643_C96	Q16643	Drebrin	DBN1	C*ACASHVAK;KC*ACASHVAK	2	12	1C(455.2743);2C(455.2743)	455.274	4
Q04446_C81	Q04446	1;4-alpha-glucan-branching enzyme	GBE1	C*ADGGLYCK	1	5	1C(455.2743)	455.274	4
Q92878_C133	Q92878	DNA repair protein RAD50	RAD50	C*AEIDREMISSLGVSK	1	3	1C(455.2743)	455.274	2
P12004_C81	P12004	Proliferating cell nuclear antigen	PCNA	C*AGNEDIITLR	1	12	1C(455.2743)	455.274	4
Q15050_C52	Q15050	Ribosome biogenesis regulatory protein homolog	RRS1	C*AGPTPEAELQALAR	1	8	1C(455.2743)	455.274	4
P51970_C66	P51970	NADH dehydrogenase [ubiquinone] 1 alpha subcomplex subunit 8	NDUFA8	C*ALDFFR	1	10	1C(455.2743)	455.274	4
Q13200_C251	Q13200	26S proteasome non-ATPase regulatory subunit 2	PSMD2	C*ALGVFR	1	2	1C(455.2743)	455.274	1
Q14247_C246	Q14247	Src substrate cortactin	CTTN	C*ALGWDHQEK	1	12	1C(455.2743)	455.274	4
Q5TAX3_C204	Q5TAX3	Terminal uridylyltransferase 4	TUT4	C*ALQNSPR	1	3	1C(455.2743)	455.274	2
Q8NFH5_C255	Q8NFH5	Nucleoporin NUP35	NUP35	C*ALSSPSLAFTPPIK	1	5	1C(455.2743)	455.274	4
Q99832_C158	Q99832	T-complex protein 1 subunit eta	CCT7	C*AMTALSSK	1	5	1C(455.2743)	455.274	4
Q5VZ89_C126	Q5VZ89	DENN domain-containing protein 4C	DENND4C	C*ANVNNSSTTSQR	1	5	1C(455.2743)	455.274	4
Q7L2J0_C54	Q7L2J0	7SK snRNA methylphosphate capping enzyme	MEPCE	C*APSAGSPAAAVGR	1	6	1C(455.2743)	455.274	4
Q15417_C173	Q15417	Calponin-3	CNN3	C*ASQAGMTAYGTR;C*ASQAGMTAYGTRR	2	23	1C(455.2743)	455.274	4
Q99439_C175	Q99439	Calponin-2	CNN2	C*ASQSGMTAYGTR	1	5	1C(455.2743)	455.274	4
Q99439_C215	Q99439	Calponin-2	CNN2	C*ASQVGMTAPGTR;C*ASQVGMTAPGTRR	2	6	1C(455.2743)	455.274	4
Q9ULW0_C145	Q9ULW0	Targeting protein for Xklp2	TPX2	C*ATPVIIDEILPSKK;RC*ATPVIIDEILPSKK	2	8	1C(455.2743);2C(455.2743)	455.274	4
O95071_C2267	O95071	E3 ubiquitin-protein ligase UBR5	UBR5	C*ATTPMAVHR	1	6	1C(455.2743)	455.274	4
Q9H0U9_C160	Q9H0U9	Testis-specific Y-encoded-like protein 1	TSPYL1	C*ATVSAAVAER	1	6	1C(455.2743)	455.274	4
P31040_C191	P31040	Succinate dehydrogenase [ubiquinone] flavoprotein subunit; mitochondrial	SDHA	CCC*VADR	1	4	3C(455.2743)	455.274	3
Q16527_C33	Q16527	Cysteine and glycine-rich protein 2	CSRP2	C*CFLCMVCR;C*CFLCMVCRK	2	6	1C(455.2743)	455.274	4
P62979_C144_C145_C149	P62979	Ubiquitin-40S ribosomal protein S27a	RPS27A	C*C*LTYC*FNKPEDK	1	26	1C(455.2743);2C(455.2743);6C(455.2743)	455.274	3
Q14839_C1018	Q14839	Chromodomain-helicase-DNA-binding protein 4	CHD4	C*CNHPYLFPVAAMEAPK	1	7	1C(455.2743)	455.274	4
P14618_C423	P14618	Pyruvate kinase PKM	PKM	C*CSGAIIVLTK	1	4	1C(455.2743)	455.274	1
Q9H3U1_C384	Q9H3U1	Protein unc-45 homolog A	UNC45A	C*DAERENFHR;LFDDLKC*DAER;LFDDLKC*DAERENFHR	3	11	1C(455.2743);7C(455.2743)	455.274	3
Q9NXG2_C31	Q9NXG2	THUMP domain-containing protein 1	THUMPD1	C*DAGGPR;RC*DAGGPR	2	6	1C(455.2743);2C(455.2743)	455.274	4
Q9UPT9_C494	Q9UPT9	Ubiquitin carboxyl-terminal hydrolase 22	USP22	C*DDAIITK	1	5	1C(455.2743)	455.274	4
Q04760_C61	Q04760	Lactoylglutathione lyase	GLO1	C*DFPIMK;VLGMTLIQKC*DFPIMK	2	15	1C(455.2743);10C(455.2743)	455.274	4
Q14493_C15	Q14493	Histone RNA hairpin-binding protein	SLBP	C*DGDASPPSPAR	1	5	1C(455.2743)	455.274	4
Q9ULV4_C420	Q9ULV4	Coronin-1C	CORO1C	C*DLISIPK;KC*DLISIPK;KC*DLISIPKK;C*DLISIPKK	4	26	1C(455.2743);2C(455.2743)	455.274	4
Q99700_C301	Q99700	Ataxin-2	ATXN2	C*DLVLDAAHEK	1	8	1C(455.2743)	455.274	4
O60343_C906	O60343	TBC1 domain family member 4	TBC1D4	C*DMEDIHTLLK;IRC*DMEDIHTLLK	2	9	1C(455.2743);3C(455.2743)	455.274	4
Q15181_C254	Q15181	Inorganic pyrophosphatase	PPA1	C*DPDAAR;GISCMNTTLSESPFKC*DPDAAR	2	5	1C(455.2743);16C(455.2743)	455.274	3
Q9UPN9_C447	Q9UPN9	E3 ubiquitin-protein ligase TRIM33	TRIM33	C*DPVPAANGAIR	1	5	1C(455.2743)	455.274	4
Q9NYF8_C688	Q9NYF8	Bcl-2-associated transcription factor 1	BCLAF1	C*DSADLR;LRC*DSADLR	2	12	1C(455.2743);3C(455.2743)	455.274	4
Q8N999_C294	Q8N999	Uncharacterized protein C12orf29	C12orf29	C*DSAFDIK	1	4	1C(455.2743)	455.274	3
P02765_C132	P02765	Alpha-2-HS-glycoprotein	AHSG	C*DSSPDSAEDVR;C*DSSPDSAEDVRK	2	9	1C(455.2743)	455.274	4
P27694_C503	P27694	Replication protein A 70 kDa DNA-binding subunit	RPA1	C*DTEFPNFK;CEKC*DTEFPNFK	2	9	1C(455.2743);4C(455.2743)	455.274	4
P60709_C285	P60709	Actin; cytoplasmic 1	ACTB	C*DVDIRK	1	6	1C(455.2743)	455.274	4
Q9Y6A5_C662	Q9Y6A5	Transforming acidic coiled-coil-containing protein 3	TACC3	C*EELHGK;SRC*EELHGK	2	12	1C(455.2743);3C(455.2743)	455.274	4
Q92621_C698	Q92621	Nuclear pore complex protein Nup205	NUP205	C*EEYPLTR	1	5	1C(455.2743)	455.274	4
O43542_C221	O43542	DNA repair protein XRCC3	XRCC3	C*EFDSQASAPR	1	4	1C(455.2743)	455.274	3
P10809_C237	P10809	60 kDa heat shock protein; mitochondrial	HSPD1	C*EFQDAYVLLSEK;C*EFQDAYVLLSEKK;GQKC*EFQDAYVLLSEK;GQKC*EFQDAYVLLSEKK	4	43	1C(455.2743);4C(455.2743)	455.274	4
P40429_C38	P40429	60S ribosomal protein L13a	RPL13A	C*EGINISGNFYR	1	4	1C(455.2743)	455.274	3
O15371_C375	O15371	Eukaryotic translation initiation factor 3 subunit D	EIF3D	C*EHDGVMTGANGEVSFINIK	1	2	1C(455.2743)	455.274	1
O94906_C837	O94906	Pre-mRNA-processing factor 6	PRPF6	C*EHDPHVLLAVAK;KC*EHDPHVLLAVAK	2	9	1C(455.2743);2C(455.2743)	455.274	4
Q15003_C239	Q15003	Condensin complex subunit 2	NCAPH	C*EIDPMFQK;KC*EIDPMFQK	2	10	1C(455.2743);2C(455.2743)	455.274	4
Q9NYL2_C285	Q9NYL2	Mitogen-activated protein kinase kinase kinase 20	MAP3K20	C*EIEATLER	1	3	1C(455.2743)	455.274	2
Q14145_C288	Q14145	Kelch-like ECH-associated protein 1	KEAP1	C*EILQSDSR	1	4	1C(455.2743)	455.274	3
Q06203_C100_C105	Q06203	Amidophosphoribosyltransferase	PPAT	C*ELENC*QPFVVETLHGK	1	10	1C(455.2743);6C(455.2743)	455.274	2
Q9Y296_C195	Q9Y296	Trafficking protein particle complex subunit 4	TRAPPC4	C*ELFDQNLK	1	2	1C(455.2743)	455.274	1
P13639_C369	P13639	Elongation factor 2	EEF2	C*ELLYEGPPDDEAAMGIK;YRC*ELLYEGPPDDEAAMGIK	2	6	1C(455.2743);3C(455.2743)	455.274	4
Q6IQ49_C406	Q6IQ49	Replication stress response regulator SDE2	SDE2	C*ELMALGLK;LKC*ELMALGLK	2	11	1C(455.2743);3C(455.2743)	455.274	4
P33176_C858	P33176	Kinesin-1 heavy chain	KIF5B	C*ELPKLEK	1	2	1C(455.2743)	455.274	1
Q96KP1_C541	Q96KP1	Exocyst complex component 2	EXOC2	C*ELSGQWLAHAIQTVR	1	4	1C(455.2743)	455.274	2
Q92696_C354	Q92696	Geranylgeranyl transferase type-2 subunit alpha	RABGGTA	C*ELSVEK	1	7	1C(455.2743)	455.274	4
Q14008_C1500	Q14008	Cytoskeleton-associated protein 5	CKAP5	C*EMPELVQHK	1	6	1C(455.2743)	455.274	4
Q32MZ4_C750	Q32MZ4	Leucine-rich repeat flightless-interacting protein 1	LRRFIP1	C*EMSEHPSQTVR	1	5	1C(455.2743)	455.274	4
P52732_C740	P52732	Kinesin-like protein KIF11	KIF11	C*ENIQKPLSSVQENIQQK	1	6	1C(455.2743)	455.274	3
P83731_C36	P83731	60S ribosomal protein L24	RPL24	C*ESAFLSK;C*ESAFLSKR	2	22	1C(455.2743)	455.274	4
P52732_C819	P52732	Kinesin-like protein KIF11	KIF11	C*ESLNTR	1	6	1C(455.2743)	455.274	4
P54886_C606_C612	P54886	Delta-1-pyrroline-5-carboxylate synthase	ALDH18A1	C*EYPAAC*NALETLLIHR	1	26	1C(455.2743);7C(455.2743)	455.274	3
Q13642_C31_C36	Q13642	Four and a half LIM domains protein 1	FHL1	C*FDKFC*ANTCVECR	1	16	1C(455.2743);6C(455.2743)	455.274	3
Q13151_C49	Q13151	Heterogeneous nuclear ribonucleoprotein A0	HNRNPA0	C*FGFVTYSNVEEADAAMAASPHAVDGNTVELKR;C*FGFVTYSNVEEADAAMAASPHAVDGNTVELK	2	3	1C(455.2743)	455.274	2
P23919_C163	P23919	Thymidylate kinase	DTYMK	C*FHQLMK	1	10	1C(455.2743)	455.274	4
P05388_C27	P05388	60S acidic ribosomal protein P0	RPLP0	C*FIVGADNVGSK	1	5	1C(455.2743)	455.274	3
Q96QK1_C640	Q96QK1	Vacuolar protein sorting-associated protein 35	VPS35	C*FSEENHEPLR	1	5	1C(455.2743)	455.274	4
P13010_C339	P13010	X-ray repair cross-complementing protein 5	XRCC5	C*FSVLGFCK	1	4	1C(455.2743)	455.274	3
P78527_C25	P78527	DNA-dependent protein kinase catalytic subunit	PRKDC	C*GAALAGHQLIR;LQETLSAADRC*GAALAGHQLIR	2	4	1C(455.2743);11C(455.2743)	455.274	2
Q9HCU5_C128	Q9HCU5	Prolactin regulatory element-binding protein	PREB	C*GAETQHEGLELR;KC*GAETQHEGLELR	2	12	1C(455.2743);2C(455.2743)	455.274	4
Q9BTC0_C455	Q9BTC0	Death-inducer obliterator 1	DIDO1	C*GAQAGIK	1	4	1C(455.2743)	455.274	2
O95163_C456	O95163	Elongator complex protein 1	ELP1	CGDC*PSADPTVK	1	5	4C(455.2743)	455.274	4
P51858_C12	P51858	Hepatoma-derived growth factor	HDGF	C*GDLVFAK	1	11	1C(455.2743)	455.274	4
P20810_C328	P20810	Calpastatin	CAST	C*GEDDETIPSEYR;LEKC*GEDDETIPSEYR	2	6	1C(455.2743);4C(455.2743)	455.274	4
P48556_C112	P48556	26S proteasome non-ATPase regulatory subunit 8	PSMD8	C*GEELGR	1	4	1C(455.2743)	455.274	3
P62633_C57	P62633	Cellular nucleic acid-binding protein	CNBP	C*GESGHLAK	1	8	1C(455.2743)	455.274	3
P62633_C161	P62633	Cellular nucleic acid-binding protein	CNBP	C*GESGHLAR	1	14	1C(455.2743)	455.274	4
P22234_C81	P22234	Multifunctional protein ADE2	PAICS	C*GETAFIAPQCEMIPIEWVCR;KC*GETAFIAPQCEMIPIEWVCR;KC*GETAFIAPQCEMIPIEWVCRR;C*GETAFIAPQCEMIPIEWVCRR	4	18	1C(455.2743);2C(455.2743)	455.274	3
Q9UL46_C91	Q9UL46	Proteasome activator complex subunit 2	PSME2	C*GFLPGNEK	1	10	1C(455.2743)	455.274	4
P68104_C31	P68104	Elongation factor 1-alpha 1	EEF1A1	C*GGIDKR	1	5	1C(455.2743)	455.274	4
Q12874_C274	Q12874	Splicing factor 3A subunit 3	SF3A3	C*GGTLEER	1	8	1C(455.2743)	455.274	3
Q6IQ49_C415	Q6IQ49	Replication stress response regulator SDE2	SDE2	C*GGTLQER	1	5	1C(455.2743)	455.274	4
P62987_C115	P62987	Ubiquitin-60S ribosomal protein L40	UBA52	C*GHTNNLRPK;KC*GHTNNLRPK	2	58	1C(455.2743);2C(455.2743)	455.274	4
Q92616_C1235	Q92616	eIF-2-alpha kinase activator GCN1	GCN1	C*GLALALNK	1	5	1C(455.2743)	455.274	4
Q9Y3X0_C233	Q9Y3X0	Coiled-coil domain-containing protein 9	CCDC9	C*GLEHER	1	13	1C(455.2743)	455.274	4
O43896_C711	O43896	Kinesin-like protein KIF1C	KIF1C	C*GLPSSGK	1	2	1C(455.2743)	455.274	1
Q92945_C436	Q92945	Far upstream element-binding protein 2	KHSRP	C*GLVIGR	1	5	1C(455.2743)	455.274	4
P06748_C104	P06748	Nucleophosmin	NPM1	C*GSGPVHISGQHLVAVEEDAESEDEEEEDVK	1	22	1C(455.2743)	455.274	4
P27816_C1008	P27816	Microtubule-associated protein 4	MAP4	C*GSKDNIK	1	9	1C(455.2743)	455.274	4
O00151_C263	O00151	PDZ and LIM domain protein 1	PDLIM1	C*GTGIVGVFVK	1	4	1C(455.2743)	455.274	3
P62244_C72	P62244	40S ribosomal protein S15a	RPS15A	C*GVISPR	1	7	1C(455.2743)	455.274	4
Q9H0C8_C301	Q9H0C8	Integrin-linked kinase-associated serine/threonine phosphatase 2C	ILKAP	C*GVTSVPDIR;C*GVTSVPDIRR	2	5	1C(455.2743)	455.274	2
P61160_C20	P61160	Actin-related protein 2	ACTR2	C*GYAGSNFPEHIFPALVGRPIIR	1	2	1C(455.2743)	455.274	1
O95757_C540	O95757	Heat shock 70 kDa protein 4L	HSPA4L	C*HAEHTPEEEIDHTGAK	1	8	1C(455.2743)	455.274	4
P17858_C630	P17858	ATP-dependent 6-phosphofructokinase; liver type	PFKL	C*HDYYTTEFLYNLYSSEGK	1	9	1C(455.2743)	455.274	3
Q13144_C196	Q13144	Translation initiation factor eIF-2B subunit epsilon	EIF2B5	C*HEDNVVVAVDSTTNR	1	2	1C(455.2743)	455.274	1
Q99615_C116	Q99615	DnaJ homolog subfamily C member 7	DNAJC7	CHLSLGNAMAAC*R	1	2	12C(455.2743)	455.274	1
P21912_C243_C249	P21912	Succinate dehydrogenase [ubiquinone] iron-sulfur subunit; mitochondrial	SDHB	C*HTIMNC*TR	1	5	1C(455.2743);7C(455.2743)	455.274	4
Q02543_C22	Q02543	60S ribosomal protein L18a	RPL18A	C*HTPPLYR	1	21	1C(455.2743)	455.274	4
P01106_C300	P01106	Myc proto-oncogene protein	MYC	C*HVSTHQHNYAAPPSTR	1	2	1C(455.2743)	455.274	1
Q5F1R6_C3	Q5F1R6	DnaJ homolog subfamily C member 21	DNAJC21	C*HYEALGVR	1	6	1C(455.2743)	455.274	4
O95347_C585	O95347	Structural maintenance of chromosomes protein 2	SMC2	C*IAPETLR	1	9	1C(455.2743)	455.274	4
Q9UNS2_C383	Q9UNS2	COP9 signalosome complex subunit 3	COPS3	C*IELDER	1	9	1C(455.2743)	455.274	4
Q8IZ69_C392	Q8IZ69	tRNA (uracil-5-)-methyltransferase homolog A	TRMT2A	C*IHEDLLGLTFR	1	5	1C(455.2743)	455.274	3
Q04206_C109	Q04206	Transcription factor p65	RELA	C*IHSFQNLGIQCVK	1	8	1C(455.2743)	455.274	4
P35579_C671	P35579	Myosin-9	MYH9	C*IIPNHEKK;C*IIPNHEK	2	5	1C(455.2743)	455.274	3
Q9H0G5_C232	Q9H0G5	Nuclear speckle splicing regulatory protein 1	NSRP1	C*ILQTDVK	1	5	1C(455.2743)	455.274	4
O43172_C399	O43172	U4/U6 small nuclear ribonucleoprotein Prp4	PRPF4	C*IMFLEGHLK	1	6	1C(455.2743)	455.274	4
P10809_C447	P10809	60 kDa heat shock protein; mitochondrial	HSPD1	C*IPALDSLTPANEDQK	1	18	1C(455.2743)	455.274	4
O75794_C212	O75794	Cell division cycle protein 123 homolog	CDC123	C*IQDFFKK;C*IQDFFK	2	12	1C(455.2743)	455.274	4
Q09472_C1738	Q09472	Histone acetyltransferase p300	EP300	C*IQSLVHACQCR	1	3	1C(455.2743)	455.274	2
Q9NX58_C51	Q9NX58	Cell growth-regulating nucleolar protein	LYAR	C*ISEDQK	1	5	1C(455.2743)	455.274	4
Q8NFC6_C2570	Q8NFC6	Biorientation of chromosomes in cell division protein 1-like 1	BOD1L1	C*ITGQESK	1	3	1C(455.2743)	455.274	2
Q5VWZ2_C12	Q5VWZ2	Lysophospholipase-like protein 1	LYPLAL1	C*IVSPAGR	1	7	1C(455.2743)	455.274	4
Q13569_C233	Q13569	G/T mismatch-specific thymine DNA glycosylase	TDG	C*IYEIFSK	1	8	1C(455.2743)	455.274	4
P20700_C110	P20700	Lamin-B1	LMNB1	C*KAEHDQLLLNYAK	1	3	1C(455.2743)	455.274	2
P52888_C253	P52888	Thimet oligopeptidase	THOP1	CKEENC*AILK	1	3	6C(455.2743)	455.274	2
P62263_C85	P62263	40S ribosomal protein S14	RPS14	C*KELGITALHIK	1	8	1C(455.2743)	455.274	4
P49792_C1296	P49792	E3 SUMO-protein ligase RanBP2	RANBP2	C*KFEEAQSILK	1	5	1C(455.2743)	455.274	4
Q969Q0_C88	Q969Q0	60S ribosomal protein L36a-like	RPL36AL	C*KHFELGGDK;C*KHFELGGDKK	2	30	1C(455.2743)	455.274	4
P78527_C123	P78527	DNA-dependent protein kinase catalytic subunit	PRKDC	C*KIPALDLLIK	1	6	1C(455.2743)	455.274	3
Q8NHV4_C66	Q8NHV4	Protein NEDD1	NEDD1	C*KPVPLLELAEGQK	1	10	1C(455.2743)	455.274	4
P49773_C38	P49773	Histidine triad nucleotide-binding protein 1	HINT1	C*LAFHDISPQAPTHFLVIPK	1	5	1C(455.2743)	455.274	3
P49327_C1759	P49327	Fatty acid synthase	FASN	C*LATHGR	1	11	1C(455.2743)	455.274	4
Q96KR1_C899	Q96KR1	Zinc finger RNA-binding protein	ZFR	C*LDALAALR	1	5	1C(455.2743)	455.274	2
Q7Z2Z2_C670	Q7Z2Z2	Elongation factor-like GTPase 1	EFL1	C*LDDLKER	1	2	1C(455.2743)	455.274	1
Q9UBF8_C89	Q9UBF8	Phosphatidylinositol 4-kinase beta	PI4KB	C*LDDPPAQIR	1	5	1C(455.2743)	455.274	4
Q9BY77_C338	Q9BY77	Polymerase delta-interacting protein 3	POLDIP3	C*LDGQPMK	1	12	1C(455.2743)	455.274	4
Q14137_C373	Q14137	Ribosome biogenesis protein BOP1	BOP1	CLDLYLC*PR	1	5	7C(455.2743)	455.274	4
Q4VCS5_C741	Q4VCS5	Angiomotin	AMOT	C*LDMEGR	1	4	1C(455.2743)	455.274	3
Q14980_C375	Q14980	Nuclear mitotic apparatus protein 1	NUMA1	C*LEEKNEILQGK	1	6	1C(455.2743)	455.274	4
Q9Y6K9_C54	Q9Y6K9	NF-kappa-B essential modulator	IKBKG	C*LEENQELR	1	5	1C(455.2743)	455.274	3
P17812_C491	P17812	CTP synthase 1	CTPS1	C*LEEQGLK;KC*LEEQGLK	2	14	1C(455.2743);2C(455.2743)	455.274	4
Q8TCG1_C337	Q8TCG1	Protein CIP2A	CIP2A	C*LEPTVALLR	1	9	1C(455.2743)	455.274	4
Q9NU22_C2158	Q9NU22	Midasin	MDN1	C*LGEGGK	1	6	1C(455.2743)	455.274	4
P27708_C868	P27708	CAD protein	CAD	C*LGFSDK	1	5	1C(455.2743)	455.274	4
P29372_C61	P29372	DNA-3-methyladenine glycosylase	MPG	C*LGPPTTPGPYR	1	5	1C(455.2743)	455.274	4
Q8N726_C123	Q8N726	Tumor suppressor ARF	CDKN2A	C*LGPSAR	1	4	1C(455.2743)	455.274	3
O43257_C140	O43257	Zinc finger HIT domain-containing protein 1	ZNHIT1	C*LGTHQETR	1	7	1C(455.2743)	455.274	4
Q96B36_C61	Q96B36	Proline-rich AKT1 substrate 1	AKT1S1	C*LHDIALAHR	1	8	1C(455.2743)	455.274	4
Q9NR46_C252	Q9NR46	Endophilin-B2	SH3GLB2	C*LHEFVK	1	5	1C(455.2743)	455.274	4
Q9UMY4_C141	Q9UMY4	Sorting nexin-12	SNX12	C*LHMFLQEEAIDR	1	3	1C(455.2743)	455.274	2
Q13642_C71	Q13642	Four and a half LIM domains protein 1	FHL1	C*LHPLANETFVAK;C*LHPLANETFVAKDNK	2	18	1C(455.2743)	455.274	4
Q92797_C859	Q92797	Symplekin	SYMPK	C*LHSLTDKVPPSPELVK	1	7	1C(455.2743)	455.274	4
P08133_C114	P08133	Annexin A6	ANXA6	C*LIEILASR	1	2	1C(455.2743)	455.274	1
Q16763_C118	Q16763	Ubiquitin-conjugating enzyme E2 S	UBE2S	C*LLIHPNPESALNEEAGR	1	18	1C(455.2743)	455.274	4
Q99661_C287	Q99661	Kinesin-like protein KIF2C	KIF2C	C*LLLVHEPK	1	6	1C(455.2743)	455.274	4
P78527_C4106	P78527	DNA-dependent protein kinase catalytic subunit	PRKDC	C*LMDQATDPNILGR	1	5	1C(455.2743)	455.274	4
O95071_C2084	O95071	E3 ubiquitin-protein ligase UBR5	UBR5	C*LMEVTVDR	1	5	1C(455.2743)	455.274	3
Q14692_C327	Q14692	Ribosome biogenesis protein BMS1 homolog	BMS1	C*LNEKEK	1	5	1C(455.2743)	455.274	3
O15269_C438	O15269	Serine palmitoyltransferase 1	SPTLC1	C*LPPPSIR	1	13	1C(455.2743)	455.274	4
Q96EA4_C416	Q96EA4	Protein Spindly	SPDL1	C*LQLSESENMK	1	3	1C(455.2743)	455.274	2
Q92616_C2558	Q92616	eIF-2-alpha kinase activator GCN1	GCN1	C*LQNPSSDIR	1	6	1C(455.2743)	455.274	4
Q92616_C1595	Q92616	eIF-2-alpha kinase activator GCN1	GCN1	C*LQTLLDTK	1	5	1C(455.2743)	455.274	4
O95602_C1332	O95602	DNA-directed RNA polymerase I subunit RPA1	POLR1A	C*LRPEDILR	1	6	1C(455.2743)	455.274	4
Q8NFF5_C561	Q8NFF5	FAD synthase	FLAD1	C*LSPGGHPTYRPAYLLENEEEER	1	4	1C(455.2743)	455.274	3
P49588_C773	P49588	Alanine--tRNA ligase; cytoplasmic	AARS	C*LSVMEAK;KC*LSVMEAK	2	23	1C(455.2743);2C(455.2743)	455.274	4
Q6Y2X3_C52	Q6Y2X3	DnaJ homolog subfamily C member 14	DNAJC14	C*LTEHSGPK	1	3	1C(455.2743)	455.274	2
Q8TCG1_C583	Q8TCG1	Protein CIP2A	CIP2A	C*LTPHLK	1	7	1C(455.2743)	455.274	4
O75153_C1196	O75153	Clustered mitochondria protein homolog	CLUH	C*LTQQAVALQR	1	5	1C(455.2743)	455.274	4
Q96GX5_C285	Q96GX5	Serine/threonine-protein kinase greatwall	MASTL	C*LTSNLLQSR	1	5	1C(455.2743)	455.274	4
Q8WYP5_C521	Q8WYP5	Protein ELYS	AHCTF1	C*LVAGLLSPR	1	3	1C(455.2743)	455.274	2
O00213_C511	O00213	Amyloid-beta A4 precursor protein-binding family B member 1	APBB1	C*LVNGLSLDHSK	1	2	1C(455.2743)	455.274	1
Q96F86_C47	Q96F86	Enhancer of mRNA-decapping protein 3	EDC3	C*LVPEVTFR	1	7	1C(455.2743)	455.274	3
P13639_C728	P13639	Elongation factor 2	EEF2	C*LYASVLTAQPR	1	7	1C(455.2743)	455.274	4
Q9UBQ5_C87	Q9UBQ5	Eukaryotic translation initiation factor 3 subunit K	EIF3K	C*MIDQAHQEERPIR	1	3	1C(455.2743)	455.274	2
Q92616_C1275	Q92616	eIF-2-alpha kinase activator GCN1	GCN1	C*MLDAALATLNTHGK;KC*MLDAALATLNTHGK	2	12	1C(455.2743);2C(455.2743)	455.274	3
P10599_C73	P10599	Thioredoxin	TXN	C*MPTFQFFK;C*MPTFQFFKK	2	51	1C(455.2743)	455.274	4
P50914_C54	P50914	60S ribosomal protein L14	RPL14	C*MQLTDFILK	1	16	1C(455.2743)	455.274	4
P32322_C120	P32322	Pyrroline-5-carboxylate reductase 1; mitochondrial	PYCR1	C*MTNTPVVVR	1	8	1C(455.2743)	455.274	4
Q9P2N7_C601	Q9P2N7	Kelch-like protein 13	KLHL13	C*MVEIVQK	1	3	1C(455.2743)	455.274	2
P19174_C646	P19174	1-phosphatidylinositol 4;5-bisphosphate phosphodiesterase gamma-1	PLCG1	C*NEFEMR	1	4	1C(455.2743)	455.274	1
Q7L576_C98	Q7L576	Cytoplasmic FMR1-interacting protein 1	CYFIP1	C*NEQPNR;C*NEQPNRVEIYEK	2	5	1C(455.2743)	455.274	2
Q13643_C10	Q13643	Four and a half LIM domains protein 3	FHL3	C*NESLYGR	1	5	1C(455.2743)	455.274	2
Q7Z6K5_C183	Q7Z6K5	Arpin	ARPIN	C*NFTGDGK	1	12	1C(455.2743)	455.274	4
P35579_C694	P35579	Myosin-9	MYH9	C*NGVLEGIR	1	10	1C(455.2743)	455.274	4
Q53EZ4_C443	Q53EZ4	Centrosomal protein of 55 kDa	CEP55	C*NIQYPATEHR	1	3	1C(455.2743)	455.274	2
P46379_C349	P46379	Large proline-rich protein BAG6	BAG6	CNLAC*TPPR	1	5	5C(455.2743)	455.274	4
P02765_C219	P02765	Alpha-2-HS-glycoprotein	AHSG	C*NLLAEK	1	5	1C(455.2743)	455.274	4
O15344_C580	O15344	E3 ubiquitin-protein ligase Midline-1	MID1	C*NNNWVVR	1	5	1C(455.2743)	455.274	4
Q06124_C318	Q06124	Tyrosine-protein phosphatase non-receptor type 11	PTPN11	C*NNSKPK	1	5	1C(455.2743)	455.274	4
P62306_C66	P62306	Small nuclear ribonucleoprotein F	SNRPF	C*NNVLYIR	1	5	1C(455.2743)	455.274	4
Q5MNZ6_C63	Q5MNZ6	WD repeat domain phosphoinositide-interacting protein 3	WDR45B	C*NYLALVGGGK	1	6	1C(455.2743)	455.274	3
Q7Z2W4_C96	Q7Z2W4	Zinc finger CCCH-type antiviral protein 1	ZC3HAV1	C*NYSQSER	1	2	1C(455.2743)	455.274	1
O14524_C434	O14524	Nuclear envelope integral membrane protein 1	NEMP1	C*PAITQNNFLT	1	3	1C(455.2743)	455.274	2
Q9C0C2_C1443	Q9C0C2	182 kDa tankyrase-1-binding protein	TNKS1BP1	C*PARPPPSGSQGLLEEMLAASSSK	1	6	1C(455.2743)	455.274	3
Q27J81_C1029	Q27J81	Inverted formin-2	INF2	C*PASEPGLDATTASESR	1	3	1C(455.2743)	455.274	2
Q9H9F9_C265	Q9H9F9	Actin-related protein 5	ACTR5	C*PDYYENNVHK	1	5	1C(455.2743)	455.274	4
P60709_C257_C272	P60709	Actin; cytoplasmic 1	ACTB	C*PEALFQPSFLGMESC*GIHETTFNSIMK	1	72	16C(455.2743);1C(455.2743)	455.274	3
O00159_C802	O00159	Unconventional myosin-Ic	MYO1C	C*PENAFFLDHVR	1	7	1C(455.2743)	455.274	4
O60841_C749	O60841	Eukaryotic translation initiation factor 5B	EIF5B	C*PFIVALNK;C*PFIVALNKIDR;KC*PFIVALNK;KC*PFIVALNKIDR	4	16	1C(455.2743);2C(455.2743)	455.274	4
Q9ULT8_C2071	Q9ULT8	E3 ubiquitin-protein ligase HECTD1	HECTD1	C*PFLIPFETR	1	5	1C(455.2743)	455.274	4
P62280_C60	P62280	40S ribosomal protein S11	RPS11	C*PFTGNVSIR;EAIEGTYIDKKC*PFTGNVSIR;KC*PFTGNVSIR	3	47	1C(455.2743);12C(455.2743);2C(455.2743)	455.274	4
Q9BUH6_C180	Q9BUH6	Protein PAXX	PAXX	C*PGESLINPGFK;RC*PGESLINPGFK;RRC*PGESLINPGFK	3	8	1C(455.2743);2C(455.2743);3C(455.2743)	455.274	4
Q8N726_C100	Q8N726	Tumor suppressor ARF	CDKN2A	C*PGGLPGHAGGAAPGR;RC*PGGLPGHAGGAAPGR	2	8	1C(455.2743);2C(455.2743)	455.274	4
Q9HAV4_C44	Q9HAV4	Exportin-5	XPO5	C*PICVPCGLR;EKC*PICVPCGLR	2	11	1C(455.2743);3C(455.2743)	455.274	4
P54646_C382	P54646	5'-AMP-activated protein kinase catalytic subunit alpha-2	PRKAA2	C*PLDALNTTKPK	1	10	1C(455.2743)	455.274	4
P33992_C207_C219	P33992	DNA replication licensing factor MCM5	MCM5	C*PLDPYFIMPDKC*K	1	18	13C(455.2743);1C(455.2743)	455.274	4
Q9H4B0_C390	Q9H4B0	Probable tRNA N6-adenosine threonylcarbamoyltransferase; mitochondrial	OSGEPL1	C*PLGVDISK	1	2	1C(455.2743)	455.274	1
Q8IWV7_C180	Q8IWV7	E3 ubiquitin-protein ligase UBR1	UBR1	C*PLNEEVIVQAR	1	5	1C(455.2743)	455.274	4
O60508_C29	O60508	Pre-mRNA-processing factor 17	CDC40	C*PLPAADSLMHLTK	1	5	1C(455.2743)	455.274	2
Q9H582_C554	Q9H582	Zinc finger protein 644	ZNF644	C*PMVTSDIAQR	1	2	1C(455.2743)	455.274	1
Q86YR5_C616	Q86YR5	G-protein-signaling modulator 1	GPSM1	C*PPPDVLPR	1	9	1C(455.2743)	455.274	4
Q9H9J2_C53	Q9H9J2	39S ribosomal protein L44; mitochondrial	MRPL44	C*PPPPVR;C*PPPPVRR	2	18	1C(455.2743)	455.274	4
Q9Y4B4_C657	Q9Y4B4	Helicase ARIP4	RAD54L2	C*PPQGTK	1	4	1C(455.2743)	455.274	3
Q15021_C286	Q15021	Condensin complex subunit 1	NCAPD2	C*PQELSR;EIGQKC*PQELSR	2	7	1C(455.2743);6C(455.2743)	455.274	3
Q9BVP2_C158	Q9BVP2	Guanine nucleotide-binding protein-like 3	GNL3	C*PQVEEAIVQSGQKK;C*PQVEEAIVQSGQK	2	8	1C(455.2743)	455.274	4
Q6XZF7_C1434	Q6XZF7	Dynamin-binding protein	DNMBP	C*PSDPDSTSQPR	1	4	1C(455.2743)	455.274	3
Q6PKG0_C1054	Q6PKG0	La-related protein 1	LARP1	C*PSQSSSR;C*PSQSSSRPAAMISQPPTPPTGQPVR;C*PSQSSSRPAAMISQPPTPPTGQPVREDAK;KRC*PSQSSSR	4	14	1C(455.2743);3C(455.2743)	455.274	4
O95453_C169	O95453	Poly(A)-specific ribonuclease PARN	PARN	C*PVTIPEDQKK	1	5	1C(455.2743)	455.274	4
O75821_C169	O75821	Eukaryotic translation initiation factor 3 subunit G	EIF3G	C*PYKDTLGPMQK	1	2	1C(455.2743)	455.274	1
Q7Z4H7_C323	Q7Z4H7	HAUS augmin-like complex subunit 6	HAUS6	C*QADQAR	1	5	1C(455.2743)	455.274	4
P56277_C28	P56277	Cx9C motif-containing protein 4	CMC4	C*QAVIQELR	1	2	1C(455.2743)	455.274	1
Q92625_C849_C866	Q92625	Ankyrin repeat and SAM domain-containing protein 1A	ANKS1A	C*QDLLSQTSSPLSQNDSC*TGR	1	4	18C(455.2743);1C(455.2743)	455.274	3
P28340_C1061_C1071	P28340	DNA polymerase delta catalytic subunit	POLD1	C*QGSLHEDVIC*TSR	1	10	11C(455.2743);1C(455.2743)	455.274	3
Q96FZ2_C131	Q96FZ2	Embryonic stem cell-specific 5-hydroxymethylcytosine-binding protein	HMCES	C*QGTNQR	1	8	1C(455.2743)	455.274	4
Q96AE4_C332	Q96AE4	Far upstream element-binding protein 1	FUBP1	C*QHAAEIITDLLR	1	4	1C(455.2743)	455.274	3
Q15645_C341	Q15645	Pachytene checkpoint protein 2 homolog	TRIP13	C*QIIYPR	1	5	1C(455.2743)	455.274	3
O75643_C428	O75643	U5 small nuclear ribonucleoprotein 200 kDa helicase	SNRNP200	C*QLPDGSFR	1	4	1C(455.2743)	455.274	3
Q06210_C620	Q06210	Glutamine--fructose-6-phosphate aminotransferase [isomerizing] 1	GFPT1	C*QNALQQVVAR	1	2	1C(455.2743)	455.274	1
O60763_C678	O60763	General vesicular transport factor p115	USO1	C*QNEQLQTAVTQQVSQIQQHK;C*QNEQLQTAVTQQVSQIQQHKDQYNLLK	2	4	1C(455.2743)	455.274	2
Q9H6F5_C116	Q9H6F5	Coiled-coil domain-containing protein 86	CCDC86	C*QPKPSEEAPK	1	7	1C(455.2743)	455.274	4
P49790_C1129	P49790	Nuclear pore complex protein Nup153	NUP153	C*QPVFSFGNSEQTKDENSSK	1	13	1C(455.2743)	455.274	4
Q9Y6K9_C131	Q9Y6K9	NF-kappa-B essential modulator	IKBKG	C*QQQMAEDK	1	6	1C(455.2743)	455.274	4
Q7L2E3_C786	Q7L2E3	Putative ATP-dependent RNA helicase DHX30	DHX30	C*QSGFAYHLFPR	1	6	1C(455.2743)	455.274	4
Q6PJG6_C228	Q6PJG6	BRCA1-associated ATM activator 1	BRAT1	C*QSPWTEALWVR	1	2	1C(455.2743)	455.274	1
P04075_C202	P04075	Fructose-bisphosphate aldolase A	ALDOA	C*QYVTEK	1	8	1C(455.2743)	455.274	4
P43243_C230	P43243	Matrin-3	MATR3	C*RDDSFFGETSHNYHK;C*RDDSFFGETSHNYHKFDSEYER	2	28	1C(455.2743)	455.274	4
Q15149_C3336	Q15149	Plectin	PLEC	C*RPDQLTGLSLLPLSEK	1	8	1C(455.2743)	455.274	4
P49792_C2696	P49792	E3 SUMO-protein ligase RanBP2	RANBP2	C*RPLEENTADNEK;C*RPLEENTADNEKECIIVWEK	2	5	1C(455.2743)	455.274	4
Q02543_C137	Q02543	60S ribosomal protein L18a	RPL18A	C*RRPAVK	1	3	1C(455.2743)	455.274	2
Q9UQ35_C2130	Q9UQ35	Serine/arginine repetitive matrix protein 2	SRRM2	C*RSPGMLEPLGSSR	1	4	1C(455.2743)	455.274	3
Q9H773_C110	Q9H773	dCTP pyrophosphatase 1	DCTPP1	C*RVDLPLAVLSK	1	4	1C(455.2743)	455.274	3
Q8WZA9_C373	Q8WZA9	Immunity-related GTPase family Q protein	IRGQ	C*SAGSQK;EKC*SAGSQK	2	11	1C(455.2743);3C(455.2743)	455.274	4
Q96EV2_C726	Q96EV2	RNA-binding protein 33	RBM33	C*SATPSAQVKPIVSASPPSR	1	7	1C(455.2743)	455.274	4
Q15365_C201	Q15365	Poly(rC)-binding protein 1	PCBP1	C*SDAAGYPHATHDLEGPPLDAYSIQGQHTISPLDLAK	1	44	1C(455.2743)	455.274	4
P04637_C182	P04637	Cellular tumor antigen p53	TP53	C*SDSDGLAPPQHLIR	1	11	1C(455.2743)	455.274	4
Q15233_C208	Q15233	Non-POU domain-containing octamer-binding protein	NONO	C*SEGSFLLTTFPR;C*SEGSFLLTTFPRPVTVEPMDQLDDEEGLPEK	2	4	1C(455.2743)	455.274	3
O14654_C1065	O14654	Insulin receptor substrate 4	IRS4	C*SEPPPVAR	1	14	1C(455.2743)	455.274	4
Q14527_C360	Q14527	Helicase-like transcription factor	HLTF	C*SEQPSISDIK;C*SEQPSISDIKEK	2	9	1C(455.2743)	455.274	4
Q9Y678_C169	Q9Y678	Coatomer subunit gamma-1	COPG1	C*SFDVVK;C*SFDVVKR	2	7	1C(455.2743)	455.274	4
Q9H9L3_C168	Q9H9L3	Interferon-stimulated 20 kDa exonuclease-like 2	ISG20L2	C*SGASQK	1	6	1C(455.2743)	455.274	4
O15355_C13	O15355	Protein phosphatase 1G	PPM1G	C*SGDGVGAPR	1	10	1C(455.2743)	455.274	4
P21333_C1453	P21333	Filamin-A	FLNA	C*SGPGLSPGMVR	1	3	1C(455.2743)	455.274	2
Q8WY36_C403	Q8WY36	HMG box transcription factor BBX	BBX	C*SHFPDFSYSASSK	1	4	1C(455.2743)	455.274	3
Q13526_C57	Q13526	Peptidyl-prolyl cis-trans isomerase NIMA-interacting 1	PIN1	C*SHLLVK	1	6	1C(455.2743)	455.274	4
P48506_C553	P48506	Glutamate--cysteine ligase catalytic subunit	GCLC	C*SILNYLK	1	4	1C(455.2743)	455.274	3
Q86W50_C253	Q86W50	U6 small nuclear RNA (adenine-(43)-N(6))-methyltransferase	METTL16	C*SLAPLKEELR;KC*SLAPLKEELR	2	6	1C(455.2743);2C(455.2743)	455.274	4
Q8IX01_C371	Q8IX01	SURP and G-patch domain-containing protein 2	SUGP2	C*SLKPEHR	1	2	1C(455.2743)	455.274	1
Q86Y56_C173	Q86Y56	Dynein assembly factor 5; axonemal	DNAAF5	C*SLLDPFAAVR	1	9	1C(455.2743)	455.274	4
P27816_C635	P27816	Microtubule-associated protein 4	MAP4	C*SLPAEEDSVLEK;KC*SLPAEEDSVLEK	2	10	1C(455.2743);2C(455.2743)	455.274	4
Q9UHB9_C525	Q9UHB9	Signal recognition particle subunit SRP68	SRP68	C*SLQAAAILDANDAHQTETSSSQVK	1	4	1C(455.2743)	455.274	3
Q9UHR5_C127	Q9UHR5	SAP30-binding protein	SAP30BP	C*SNHLQDK	1	5	1C(455.2743)	455.274	3
P17812_C218	P17812	CTP synthase 1	CTPS1	C*SNPLDTSVK	1	4	1C(455.2743)	455.274	3
P33992_C397	P33992	DNA replication licensing factor MCM5	MCM5	C*SPIGVYTSGK	1	5	1C(455.2743)	455.274	4
Q9UJC3_C432	Q9UJC3	Protein Hook homolog 1	HOOK1	C*SQVQQDHLNQTDASATK	1	7	1C(455.2743)	455.274	4
Q9GZY6_C28	Q9GZY6	Linker for activation of T-cells family member 2	LAT2	C*SRPGAK	1	2	1C(455.2743)	455.274	1
O60343_C316	O60343	TBC1 domain family member 4	TBC1D4	C*SSVTGVQR	1	10	1C(455.2743)	455.274	4
Q7Z5K2_C94	Q7Z5K2	Wings apart-like protein homolog	WAPL	C*SSYSESSEAAQLEEVTSVLEANSK	1	6	1C(455.2743)	455.274	3
Q5SW79_C967	Q5SW79	Centrosomal protein of 170 kDa	CEP170	C*STGSPSK	1	5	1C(455.2743)	455.274	4
P49790_C404	P49790	Nuclear pore complex protein Nup153	NUP153	C*STGYEK	1	8	1C(455.2743)	455.274	4
P60981_C23	P60981	Destrin	DSTN	C*STPEEIK;KC*STPEEIK;KC*STPEEIKK	3	31	1C(455.2743);2C(455.2743)	455.274	4
Q9HCK8_C1980	Q9HCK8	Chromodomain-helicase-DNA-binding protein 8	CHD8	C*STPLLHQQYTSR	1	2	1C(455.2743)	455.274	1
P20042_C309	P20042	Eukaryotic translation initiation factor 2 subunit 2	EIF2S2	C*SVASIK	1	5	1C(455.2743)	455.274	4
P33992_C482	P33992	DNA replication licensing factor MCM5	MCM5	C*SVLAAANSVFGR;C*SVLAAANSVFGRWDETK	2	6	1C(455.2743)	455.274	4
Q3KQU3_C251	Q3KQU3	MAP7 domain-containing protein 1	MAP7D1	C*SVSAVNLPK	1	5	1C(455.2743)	455.274	4
P47712_C726	P47712	Cytosolic phospholipase A2	PLA2G4A	C*SVSLSNVEAR	1	4	1C(455.2743)	455.274	3
Q92878_C1302	Q92878	DNA repair protein RAD50	RAD50	C*SVSSLGFNVH	1	5	1C(455.2743)	455.274	3
P43490_C401	P43490	Nicotinamide phosphoribosyltransferase	NAMPT	C*SYVVTNGLGINVFKDPVADPNKR	1	9	1C(455.2743)	455.274	4
Q14738_C17	Q14738	Serine/threonine-protein phosphatase 2A 56 kDa regulatory subunit delta isoform	PPP2R5D	C*TAKPSSSGK	1	10	1C(455.2743)	455.274	4
Q14839_C495	Q14839	Chromodomain-helicase-DNA-binding protein 4	CHD4	CTC*PALK	1	4	3C(455.2743)	455.274	3
P48230_C2	P48230	Transmembrane 4 L6 family member 4	TM4SF4	C*TGGCAR	1	2	1C(455.2743)	455.274	1
Q96RL1_C220_C230	Q96RL1	BRCA1-A complex subunit RAP80	UIMC1	C*TGHSAEHTQC*GKPQESTGR	1	2	11C(455.2743);1C(455.2743)	455.274	1
P17706_C330	P17706	Tyrosine-protein phosphatase non-receptor type 2	PTPN2	C*TGLSSK	1	5	1C(455.2743)	455.274	4
Q9Y5X1_C427	Q9Y5X1	Sorting nexin-9	SNX9	C*TGPLPK	1	2	1C(455.2743)	455.274	1
Q96FV9_C49	Q96FV9	THO complex subunit 1	THOC1	C*TLDQAFR;KC*TLDQAFR	2	15	1C(455.2743);2C(455.2743)	455.274	4
Q32MZ4_C726	Q32MZ4	Leucine-rich repeat flightless-interacting protein 1	LRRFIP1	C*TLPEHESPSQDISDACEAESTER	1	4	1C(455.2743)	455.274	3
O75643_C238	O75643	U5 small nuclear ribonucleoprotein 200 kDa helicase	SNRNP200	C*TLSANLVASGELMSSK	1	4	1C(455.2743)	455.274	3
Q6PGQ7_C130	Q6PGQ7	Protein aurora borealis	BORA	C*TNINSDSPVGK	1	2	1C(455.2743)	455.274	1
P34932_C34	P34932	Heat shock 70 kDa protein 4	HSPA4	C*TPACISFGPK	1	8	1C(455.2743)	455.274	4
Q92598_C34	Q92598	Heat shock protein 105 kDa	HSPH1	C*TPSVISFGSK	1	6	1C(455.2743)	455.274	4
Q12789_C1681	Q12789	General transcription factor 3C polypeptide 1	GTF3C1	C*TPVPAR	1	5	1C(455.2743)	455.274	4
Q8IWC1_C264	Q8IWC1	MAP7 domain-containing protein 3	MAP7D3	C*TSDELR;KC*TSDELR	2	7	1C(455.2743);2C(455.2743)	455.274	4
Q96GX9_C147	Q96GX9	Methylthioribulose-1-phosphate dehydratase	APIP	C*TSGGYYR;KC*TSGGYYR;KC*TSGGYYRYDDMLVVPIIENTPEEK	3	7	1C(455.2743);2C(455.2743)	455.274	3
P26358_C1071	P26358	DNA (cytosine-5)-methyltransferase 1	DNMT1	CTVEYGEDLPEC*VQVYSMGGPNR	1	4	12C(455.2743)	455.274	3
P49327_C1828	P49327	Fatty acid synthase	FASN	C*TVFHGAQVEDAFR	1	8	1C(455.2743)	455.274	4
Q68D10_C535	Q68D10	Protein SPT2 homolog	SPTY2D1	C*TVVSETISSK	1	5	1C(455.2743)	455.274	3
Q96CX2_C50	Q96CX2	BTB/POZ domain-containing protein KCTD12	KCTD12	C*TVVSVPDSLLWR;RC*TVVSVPDSLLWR	2	14	1C(455.2743);2C(455.2743)	455.274	4
Q92841_C319	Q92841	Probable ATP-dependent RNA helicase DDX17	DDX17	C*TYLVLDEADR	1	7	1C(455.2743)	455.274	3
P49790_C753	P49790	Nuclear pore complex protein Nup153	NUP153	CVACETPKPGTC*VK;CVACETPKPGTC*VKR	2	14	12C(455.2743)	455.274	4
O00231_C289	O00231	26S proteasome non-ATPase regulatory subunit 11	PSMD11	C*VAQASK	1	4	1C(455.2743)	455.274	3
P33992_C221	P33992	DNA replication licensing factor MCM5	MCM5	C*VDFQTLK	1	7	1C(455.2743)	455.274	4
Q9C0J8_C249	Q9C0J8	pre-mRNA 3' end processing protein WDR33	WDR33	C*VDWHPTK	1	5	1C(455.2743)	455.274	4
O00139_C406	O00139	Kinesin-like protein KIF2A	KIF2A	C*VEDVLK	1	5	1C(455.2743)	455.274	4
Q9Y6A5_C749	Q9Y6A5	Transforming acidic coiled-coil-containing protein 3	TACC3	C*VEDYLAR	1	5	1C(455.2743)	455.274	4
Q7RTV0_C33_C40	Q7RTV0	PHD finger-like domain-containing protein 5A	PHF5A	CVIC*DSYVRPC*TLVR	1	10	11C(455.2743);4C(455.2743)	455.274	4
Q9Y697_C158	Q9Y697	Cysteine desulfurase; mitochondrial	NFS1	C*VLDSCR	1	5	1C(455.2743)	455.274	3
Q9Y3F4_C305	Q9Y3F4	Serine-threonine kinase receptor-associated protein	STRAP	C*VLPEEDSGELAKPK	1	12	1C(455.2743)	455.274	4
P42695_C541	P42695	Condensin-2 complex subunit D3	NCAPD3	C*VMAMLR	1	5	1C(455.2743)	455.274	4
Q9BTE3_C636	Q9BTE3	Mini-chromosome maintenance complex-binding protein	MCMBP	C*VNGNEL	1	5	1C(455.2743)	455.274	4
Q8IY17_C409	Q8IY17	Neuropathy target esterase	PNPLA6	C*VSMPGDISGLQGGPR	1	2	1C(455.2743)	455.274	1
P18583_C92	P18583	Protein SON	SON	C*VSVQTDPTDEIPTKK	1	8	1C(455.2743)	455.274	4
Q9HCS7_C86	Q9HCS7	Pre-mRNA-splicing factor SYF1	XAB2	C*VTDPAYEDVNNCHER	1	5	1C(455.2743)	455.274	2
Q9P2D1_C1101	Q9P2D1	Chromodomain-helicase-DNA-binding protein 7	CHD7	C*VVIDEAHR	1	5	1C(455.2743)	455.274	4
O15355_C351	O15355	Protein phosphatase 1G	PPM1G	C*VVSEAGK	1	3	1C(455.2743)	455.274	2
Q5UIP0_C2169	Q5UIP0	Telomere-associated protein RIF1	RIF1	C*VWSPLASPSTSILKR	1	4	1C(455.2743)	455.274	3
O43172_C441	O43172	U4/U6 small nuclear ribonucleoprotein Prp4	PRPF4	C*VYTIPAHQNLVTGVK	1	5	1C(455.2743)	455.274	4
Q86XN7_C518	Q86XN7	Proline and serine-rich protein 1	PROSER1	C*YAPSAIPTPQR	1	5	1C(455.2743)	455.274	4
Q13042_C544	Q13042	Cell division cycle protein 16 homolog	CDC16	C*YDFDVHTMK	1	3	1C(455.2743)	455.274	2
Q9BZE9_C174	Q9BZE9	Tether containing UBX domain for GLUT4	ASPSCR1	C*YDPVGK	1	3	1C(455.2743)	455.274	2
Q16629_C109	Q16629	Serine/arginine-rich splicing factor 7	SRSF7	CYEC*GEK	1	3	4C(455.2743)	455.274	2
P07737_C128	P07737	Profilin-1	PFN1	C*YEMASHLR;C*YEMASHLRR	2	11	1C(455.2743)	455.274	4
Q9BT40_C213	Q9BT40	Inositol polyphosphate 5-phosphatase K	INPP5K	C*YGGLWEKDQLSIAK	1	4	1C(455.2743)	455.274	3
A5YKK6_C1932	A5YKK6	CCR4-NOT transcription complex subunit 1	CNOT1	C*YHNLDAFVR	1	3	1C(455.2743)	455.274	2
O43815_C765	O43815	Striatin	STRN	C*YIASAGADALAK	1	2	1C(455.2743)	455.274	1
P51610_C149	P51610	Host cell factor 1	HCFC1	C*YLFGGLANDSEDPKNNIPR	1	2	1C(455.2743)	455.274	1
Q14204_C1888	Q14204	Cytoplasmic dynein 1 heavy chain 1	DYNC1H1	C*YLTMTQALEAR;LVQTPLTDRC*YLTMTQALEAR	2	7	1C(455.2743);10C(455.2743)	455.274	4
Q5VZE5_C409	Q5VZE5	N-alpha-acetyltransferase 35; NatC auxiliary subunit	NAA35	C*YLYNNHQAK	1	7	1C(455.2743)	455.274	2
Q53EZ4_C236	Q53EZ4	Centrosomal protein of 55 kDa	CEP55	C*YNDLLASAK	1	3	1C(455.2743)	455.274	2
P13716_C223	P13716	Delta-aminolevulinic acid dehydratase	ALAD	C*YQLPPGAR	1	5	1C(455.2743)	455.274	4
P62633_C119_C122	P62633	Cellular nucleic acid-binding protein	CNBP	C*YSC*GEFGHIQK	1	4	1C(455.2743);4C(455.2743)	455.274	3
O15228_C54	O15228	Dihydroxyacetone phosphate acyltransferase	GNPAT	C*YTPLVYK	1	2	1C(455.2743)	455.274	1
P40616_C80	P40616	ADP-ribosylation factor-like protein 1	ARL1	C*YYSNTDAVIYVVDSCDRDR	1	4	1C(455.2743)	455.274	3
O75153_C753	O75153	Clustered mitochondria protein homolog	CLUH	DAAAFLLSC*QIPGLVK	1	3	9C(455.2743)	455.274	2
Q9BXP5_C412	Q9BXP5	Serrate RNA effector molecule homolog	SRRT	DAAGLEC*KPR;DAAGLEC*KPRPLHK	2	28	7C(455.2743)	455.274	4
Q92538_C1414	Q92538	Golgi-specific brefeldin A-resistance guanine nucleotide exchange factor 1	GBF1	DAAHITPDNFELC*VK	1	5	13C(455.2743)	455.274	4
Q96R06_C382	Q96R06	Sperm-associated antigen 5	SPAG5	DAAIGTTPFSTC*SVGTWFTPSAPQEK	1	16	12C(455.2743)	455.274	3
Q8NBU5_C310	Q8NBU5	ATPase family AAA domain-containing protein 1	ATAD1	DAALLC*VR	1	7	6C(455.2743)	455.274	4
Q7Z2E3_C161	Q7Z2E3	Aprataxin	APTX	DAAQEAEAGTGLEPGSNSGQC*SVPLKK	1	5	21C(455.2743)	455.274	4
P16615_C669	P16615	Sarcoplasmic/endoplasmic reticulum calcium ATPase 2	ATP2A2	DAC*LNAR	1	2	3C(455.2743)	455.274	1
Q96EA4_C467	Q96EA4	Protein Spindly	SPDL1	DAC*VNNSALGGEVYR	1	5	3C(455.2743)	455.274	4
Q5TCZ1_C749	Q5TCZ1	SH3 and PX domain-containing protein 2A	SH3PXD2A	DADANAGLTSC*PR	1	6	11C(455.2743)	455.274	4
P45985_C266	P45985	Dual specificity mitogen-activated protein kinase kinase 4	MAP2K4	DAGC*RPYMAPER	1	6	4C(455.2743)	455.274	4
O43683_C407	O43683	Mitotic checkpoint serine/threonine-protein kinase BUB1	BUB1	DAGC*VNK	1	7	4C(455.2743)	455.274	4
Q9Y2Z2_C520	Q9Y2Z2	Protein MTO1 homolog; mitochondrial	MTO1	DAGC*VSQQR	1	4	4C(455.2743)	455.274	3
Q96QD5_C452	Q96QD5	DEP domain-containing protein 7	DEPDC7	DAGYIYC*QR	1	4	7C(455.2743)	455.274	3
Q01082_C183	Q01082	Spectrin beta chain; non-erythrocytic 1	SPTBN1	DALLLWC*QMK	1	2	7C(455.2743)	455.274	1
Q92785_C24	Q92785	Zinc finger protein ubi-d4	DPF2	DAMEQC*HNYNAR	1	6	6C(455.2743)	455.274	4
P15924_C1052	P15924	Desmoplakin	DSP	DANSENC*NK	1	10	7C(455.2743)	455.274	4
P56545_C318	P56545	C-terminal-binding protein 2	CTBP2	DAPNLIC*TPHTAWYSEQASLEMR	1	2	7C(455.2743)	455.274	1
Q7L2J0_C324	Q7L2J0	7SK snRNA methylphosphate capping enzyme	MEPCE	DAPQPYELNTAINC*R	1	10	14C(455.2743)	455.274	4
Q9BTE3_C287	Q9BTE3	Mini-chromosome maintenance complex-binding protein	MCMBP	DASALLDPMEC*TDTAEEQR	1	12	11C(455.2743)	455.274	4
Q5R3I4_C367	Q5R3I4	Tetratricopeptide repeat protein 38	TTC38	DASESPGENC*QHLLAR	1	3	10C(455.2743)	455.274	2
Q13480_C405	Q13480	GRB2-associated-binding protein 1	GAB1	DASSQDC*YDIPR	1	5	7C(455.2743)	455.274	3
O00411_C119	O00411	DNA-directed RNA polymerase; mitochondrial	POLRMT	DATPVPC*GR	1	10	7C(455.2743)	455.274	4
P49792_C188	P49792	E3 SUMO-protein ligase RanBP2	RANBP2	DAVAHC*HEAER;LKDAVAHC*HEAER	2	15	6C(455.2743);8C(455.2743)	455.274	4
P04049_C27	P04049	RAF proto-oncogene serine/threonine-protein kinase	RAF1	DAVFDGSSC*ISPTIVQQFGYQR	1	3	9C(455.2743)	455.274	2
Q9NR33_C84	Q9NR33	DNA polymerase epsilon subunit 4	POLE4	DAYC*CAQQGK	1	5	4C(455.2743)	455.274	4
P46821_C1228	P46821	Microtubule-associated protein 1B	MAP1B	DAYC*SEVK	1	5	4C(455.2743)	455.274	4
Q96HE7_C104_C99	Q96HE7	ERO1-like protein alpha	ERO1A	DC*AVKPC*QSDEVPDGIK	1	16	2C(455.2743);7C(455.2743)	455.274	4
Q92686_C3	Q92686	Neurogranin	NRGN	DC*CTENACSKPDDDILDIPLDDPGANAAAAK	1	2	2C(455.2743)	455.274	1
P62633_C111	P62633	Cellular nucleic acid-binding protein	CNBP	DC*DHADEQK	1	7	2C(455.2743)	455.274	4
P23025_C153	P23025	DNA repair protein complementing XP-A cells	XPA	DC*DLEKR	1	6	2C(455.2743)	455.274	4
P62633_C67	P62633	Cellular nucleic acid-binding protein	CNBP	DC*DLQEDACYNCGR	1	4	2C(455.2743)	455.274	3
Q9NYK5_C133	Q9NYK5	39S ribosomal protein L39; mitochondrial	MRPL39	DC*DPGEVNK;FLTFKDC*DPGEVNK	2	20	2C(455.2743);7C(455.2743)	455.274	4
Q00341_C940	Q00341	Vigilin	HDLBP	DC*DPGSPR	1	11	2C(455.2743)	455.274	4
P30153_C294	P30153	Serine/threonine-protein phosphatase 2A 65 kDa regulatory subunit A alpha isoform	PPP2R1A	DC*EAEVR;TDLVPAFQNLMKDC*EAEVR;AVGPEITKTDLVPAFQNLMKDC*EAEVR	3	22	2C(455.2743);14C(455.2743);22C(455.2743)	455.274	4
Q10567_C95	Q10567	AP-1 complex subunit beta-1	AP1B1	DC*EDPNPLIR	1	7	2C(455.2743)	455.274	4
Q6NXE6_C471	Q6NXE6	Armadillo repeat-containing protein 6	ARMC6	DC*EDVAK	1	6	2C(455.2743)	455.274	3
P55199_C411	P55199	RNA polymerase II elongation factor ELL	ELL	DC*EHGEAAAPAPTVR	1	2	2C(455.2743)	455.274	1
Q969T9_C80	Q969T9	WW domain-binding protein 2	WBP2	DC*EIKQPVFGANYIK	1	9	2C(455.2743)	455.274	4
Q00839_C497	Q00839	Heterogeneous nuclear ribonucleoprotein U	HNRNPU	DC*EVVMMIGLPGAGK;GPEEKKDC*EVVMMIGLPGAGK;KDC*EVVMMIGLPGAGK	3	45	2C(455.2743);8C(455.2743);3C(455.2743)	455.274	4
Q13642_C126_C129_C132	Q13642	Four and a half LIM domains protein 1	FHL1	DC*FTC*SNC*K	1	15	2C(455.2743);5C(455.2743);8C(455.2743)	455.274	3
P60174_C124	P60174	Triosephosphate isomerase	TPI1	DC*GATWVVLGHSER	1	5	2C(455.2743)	455.274	4
O43148_C95	O43148	mRNA cap guanine-N7 methyltransferase	RNMT	DC*GDAEGNSK;KLDPEIVPEEKDC*GDAEGNSK	2	11	2C(455.2743);13C(455.2743)	455.274	4
Q9NS73_C243	Q9NS73	MAP3K12-binding inhibitory protein 1	MBIP	DC*GNQAVEER	1	2	2C(455.2743)	455.274	1
Q9BY89_C1398	Q9BY89	Uncharacterized protein KIAA1671	KIAA1671	DC*GRVPLDIKR	1	3	2C(455.2743)	455.274	2
Q5T5X7_C179	Q5T5X7	BEN domain-containing protein 3	BEND3	DC*GSTGAGTDNDPNIYFLIQK	1	3	2C(455.2743)	455.274	2
Q01804_C903	Q01804	OTU domain-containing protein 4	OTUD4	DC*GSVSTVDEFPEAR	1	3	2C(455.2743)	455.274	2
Q96HA1_C217	Q96HA1	Nuclear envelope pore membrane protein POM 121	POM121	DC*GTLPNR	1	8	2C(455.2743)	455.274	4
P09884_C592	P09884	DNA polymerase alpha catalytic subunit	POLA1	DC*IFPYAFK	1	5	2C(455.2743)	455.274	4
Q8NFC6_C74	Q8NFC6	Biorientation of chromosomes in cell division protein 1-like 1	BOD1L1	DC*LADVDTKPAYQNLR	1	10	2C(455.2743)	455.274	4
P17987_C147	P17987	T-complex protein 1 subunit alpha	TCP1	DC*LINAAK;YINENLIVNTDELGRDC*LINAAK	2	24	2C(455.2743);17C(455.2743)	455.274	4
P52429_C415	P52429	Diacylglycerol kinase epsilon	DGKE	DC*LVQECK	1	3	2C(455.2743)	455.274	2
Q9NZT2_C87	Q9NZT2	Opioid growth factor receptor	OGFR	DC*NGDTPNLSFYR	1	7	2C(455.2743)	455.274	4
Q9Y2S7_C143	Q9Y2S7	Polymerase delta-interacting protein 2	POLDIP2	DC*PHISQR	1	12	2C(455.2743)	455.274	4
P28340_C1076	P28340	DNA polymerase delta catalytic subunit	POLD1	DC*PIFYMR	1	5	2C(455.2743)	455.274	4
Q10567_C866	Q10567	AP-1 complex subunit beta-1	AP1B1	DC*PLNAEAASSK	1	5	2C(455.2743)	455.274	4
Q6ZNB6_C212	Q6ZNB6	NF-X1-type zinc finger protein NFXL1	NFXL1	DC*PWPCPK	1	4	2C(455.2743)	455.274	3
P12270_C1068	P12270	Nucleoprotein TPR	TPR	DC*QEQAK;RDC*QEQAK	2	17	2C(455.2743);3C(455.2743)	455.274	4
P30876_C1093	P30876	DNA-directed RNA polymerase II subunit RPB2	POLR2B	DC*QIAHGAAQFLR	1	18	2C(455.2743)	455.274	4
Q9UPN9_C299	Q9UPN9	E3 ubiquitin-protein ligase TRIM33	TRIM33	DC*QLLEHK	1	6	2C(455.2743)	455.274	4
Q13263_C232	Q13263	Transcription intermediary factor 1-beta	TRIM28	DC*QLNAHK;DC*QLNAHKDHQYQFLEDAVR	2	30	2C(455.2743)	455.274	4
Q9UPW5_C567	Q9UPW5	Cytosolic carboxypeptidase 1	AGTPBP1	DCSLPLTVLTC*AK	1	3	11C(455.2743)	455.274	2
P30876_C892	P30876	DNA-directed RNA polymerase II subunit RPB2	POLR2B	DC*STFLR	1	5	2C(455.2743)	455.274	4
Q4VCS5_C862	Q4VCS5	Angiomotin	AMOT	DC*STQTER	1	16	2C(455.2743)	455.274	4
Q9NXF1_C454	Q9NXF1	Testis-expressed protein 10	TEX10	DC*SWIEMIR	1	9	2C(455.2743)	455.274	4
P56545_C44	P56545	C-terminal-binding protein 2	CTBP2	DC*TVEMPILK	1	6	2C(455.2743)	455.274	4
Q00341_C855	Q00341	Vigilin	HDLBP	DC*VEAAK;GAKDC*VEAAK	2	10	2C(455.2743);5C(455.2743)	455.274	4
P00558_C99	P00558	Phosphoglycerate kinase 1	PGK1	DC*VGPEVEK;DVLFLKDC*VGPEVEK	2	8	2C(455.2743);8C(455.2743)	455.274	4
Q96H79_C121_C125	Q96H79	Zinc finger CCCH-type antiviral protein 1-like	ZC3HAV1L	DC*WSTC*TLSHDIHTPVNMQVLK	1	10	2C(455.2743);6C(455.2743)	455.274	3
Q14974_C543	Q14974	Importin subunit beta-1	KPNB1	DC*YPAVQK	1	5	2C(455.2743)	455.274	4
Q9NXE4_C776	Q9NXE4	Sphingomyelin phosphodiesterase 4	SMPD4	DDFLGSFC*R	1	5	8C(455.2743)	455.274	3
Q9ULG1_C13	Q9ULG1	Chromatin-remodeling ATPase INO80	INO80	DDGGC*TELAKPLYLQYLER	1	3	5C(455.2743)	455.274	2
Q12888_C604	Q12888	TP53-binding protein 1	TP53BP1	DDISILATGC*K;GDDTDTRDDISILATGC*K	2	10	10C(455.2743);17C(455.2743)	455.274	4
Q92973_C862	Q92973	Transportin-1	TNPO1	DDLRDMFC*K	1	11	8C(455.2743)	455.274	4
O75607_C79	O75607	Nucleoplasmin-3	NPM3	DEC*NVVEVVAR	1	3	3C(455.2743)	455.274	2
P30153_C377	P30153	Serine/threonine-protein phosphatase 2A 65 kDa regulatory subunit A alpha isoform	PPP2R1A	DEC*PEVR	1	8	3C(455.2743)	455.274	4
Q9BSA9_C32	Q9BSA9	Endosomal/lysosomal potassium channel TMEM175	TMEM175	DEDAGEGIQC*SQR	1	4	10C(455.2743)	455.274	3
O60934_C478	O60934	Nibrin	NBN	DEENQEMSSC*K;ERDEENQEMSSC*K	2	10	10C(455.2743);12C(455.2743)	455.274	4
Q5JSL3_C1204	Q5JSL3	Dedicator of cytokinesis protein 11	DOCK11	DEFPC*GFTSPANR	1	5	5C(455.2743)	455.274	4
Q96T88_C170	Q96T88	E3 ubiquitin-protein ligase UHRF1	UHRF1	DEPC*SSTSRPALEEDVIYHVK	1	6	4C(455.2743)	455.274	4
Q01804_C489	Q01804	OTU domain-containing protein 4	OTUD4	DEQAFPALSSSSVNQSASQSSNPC*VQR	1	8	24C(455.2743)	455.274	4
O14497_C1968	O14497	AT-rich interactive domain-containing protein 1A	ARID1A	DETPLC*TLLDWQDSLAKR;ILEDEPHSKDETPLC*TLLDWQDSLAKR;ILEDEPHSKDETPLC*TLLDWQDSLAK	3	6	6C(455.2743);15C(455.2743)	455.274	3
P47756_C206	P47756	F-actin-capping protein subunit beta	CAPZB	DETVSDC*SPHIANIGR;QMEKDETVSDC*SPHIANIGR	2	53	7C(455.2743);11C(455.2743)	455.274	4
O75663_C14	O75663	TIP41-like protein	TIPRL	DFC*FGPWK	1	10	3C(455.2743)	455.274	4
Q9C0C2_C1114	Q9C0C2	182 kDa tankyrase-1-binding protein	TNKS1BP1	DFC*IEASER	1	7	3C(455.2743)	455.274	4
Q9NWX6_C47	Q9NWX6	Probable tRNA(His) guanylyltransferase	THG1L	DFEADDTC*LAHCWVVVR	1	4	8C(455.2743)	455.274	3
O15228_C544	O15228	Dihydroxyacetone phosphate acyltransferase	GNPAT	DFEEGCYLLC*K	1	2	10C(455.2743)	455.274	1
O95714_C1410	O95714	E3 ubiquitin-protein ligase HERC2	HERC2	DFLC*QIER	1	6	4C(455.2743)	455.274	4
Q13418_C239	Q13418	Integrin-linked protein kinase	ILK	DFNEEC*PR	1	10	6C(455.2743)	455.274	4
O43237_C191	O43237	Cytoplasmic dynein 1 light intermediate chain 2	DYNC1LI2	DFQDYMEPEEGC*QGSPQR;DFQDYMEPEEGC*QGSPQRR	2	10	12C(455.2743)	455.274	4
Q9BSH5_C109	Q9BSH5	Haloacid dehalogenase-like hydrolase domain-containing protein 3	HDHD3	DFSHPC*TWQVLDGAEDTLR	1	5	6C(455.2743)	455.274	4
P30041_C47	P30041	Peroxiredoxin-6	PRDX6	DFTPVC*TTELGR	1	11	6C(455.2743)	455.274	4
Q7LBC6_C1470	Q7LBC6	Lysine-specific demethylase 3B	KDM3B	DFWDGFEIIC*KR;VRDFWDGFEIIC*KR	2	4	10C(455.2743);12C(455.2743)	455.274	3
Q12888_C489	Q12888	TP53-binding protein 1	TP53BP1	DGDMHSSSLTVEC*SK	1	6	13C(455.2743)	455.274	4
P53602_C108	P53602	Diphosphomevalonate decarboxylase	MVD	DGDPLPSSLSC*K	1	7	11C(455.2743)	455.274	4
Q86XN7_C171	Q86XN7	Proline and serine-rich protein 1	PROSER1	DGEEC*TNEGK	1	6	5C(455.2743)	455.274	4
Q04206_C105	Q04206	Transcription factor p65	RELA	DGFYEAELC*PDR	1	11	9C(455.2743)	455.274	4
Q8NCE2_C429	Q8NCE2	Myotubularin-related protein 14	MTMR14	DGGFTLEDIC*MLR	1	2	10C(455.2743)	455.274	1
Q13642_C27_C28	Q13642	Four and a half LIM domains protein 1	FHL1	DGHHC*C*LK	1	17	5C(455.2743);6C(455.2743)	455.274	4
P13693_C172	P13693	Translationally-controlled tumor protein	TPT1	DGLEMEKC*	1	5	8C(455.2743)	455.274	4
P12814_C180	P12814	Alpha-actinin-1	ACTN1	DGLGFC*ALIHR	1	3	6C(455.2743)	455.274	2
Q6NXT1_C185	Q6NXT1	Ankyrin repeat domain-containing protein 54	ANKRD54	DGLGNTPLHLAAC*TNHVPVITTLLR	1	6	13C(455.2743)	455.274	3
P49327_C1992	P49327	Fatty acid synthase	FASN	DGLLENQTPEFFQDVC*KPK	1	8	16C(455.2743)	455.274	4
P68104_C234	P68104	Elongation factor 1-alpha 1	EEF1A1	DGNASGTTLLEALDC*ILPPTRPTDKPLR	1	16	15C(455.2743)	455.274	3
Q93008_C673	Q93008	Probable ubiquitin carboxyl-terminal hydrolase FAF-X	USP9X	DGQLWLC*APQAK	1	9	7C(455.2743)	455.274	4
Q9P2J5_C248	Q9P2J5	Leucine--tRNA ligase; cytoplasmic	LARS	DGQPC*MDHDR;DGQPC*MDHDRQTGEGVGPQEYTLLK	2	12	5C(455.2743)	455.274	4
Q15061_C307	Q15061	WD repeat-containing protein 43	WDR43	DGQVHLFEHILNGYC*K	1	12	15C(455.2743)	455.274	3
Q01804_C45	Q01804	OTU domain-containing protein 4	OTUD4	DGSC*LFR	1	5	4C(455.2743)	455.274	4
Q14697_C502	Q14697	Neutral alpha-glucosidase AB	GANAB	DGSDYEGWC*WPGSAGYPDFTNPTMR	1	5	9C(455.2743)	455.274	3
P56589_C251	P56589	Peroxisomal biogenesis factor 3	PEX3	DGSKPLLCHYMMPDEETPLAVQAC*GLSPR	1	4	24C(455.2743)	455.274	2
Q8IVH8_C509	Q8IVH8	Mitogen-activated protein kinase kinase kinase kinase 3	MAP4K3	DGSLC*QQQNEHR	1	5	5C(455.2743)	455.274	4
Q5T1M5_C1031	Q5T1M5	FK506-binding protein 15	FKBP15	DGSLPPELSC*IPSHR	1	10	10C(455.2743)	455.274	4
Q08J23_C502	Q08J23	tRNA (cytosine(34)-C(5))-methyltransferase	NSUN2	DGVC*GPPPSKK;DGVC*GPPPSK;KDGVC*GPPPSKK	3	11	4C(455.2743);5C(455.2743)	455.274	4
Q5SRE5_C1283	Q5SRE5	Nucleoporin NUP188 homolog	NUP188	DGVC*VLGLHLAK	1	6	4C(455.2743)	455.274	4
P49427_C191	P49427	Ubiquitin-conjugating enzyme E2 R1	CDC34	DGVKVPTTLAEYC*VK;VPTTLAEYC*VK	2	10	13C(455.2743);9C(455.2743)	455.274	4
Q92841_C447	Q92841	Probable ATP-dependent RNA helicase DDX17	DDX17	DGWPAMC*IHGDK;RDGWPAMC*IHGDK	2	9	7C(455.2743);8C(455.2743)	455.274	4
P07919_C81	P07919	Cytochrome b-c1 complex subunit 6; mitochondrial	UQCRH	DHC*VAHK	1	6	3C(455.2743)	455.274	4
Q13501_C113	Q13501	Sequestosome-1	SQSTM1	DHRPPC*AQEAPR;RDHRPPC*AQEAPR	2	17	6C(455.2743);7C(455.2743)	455.274	4
Q53H82_C90	Q53H82	Endoribonuclease LACTB2	LACTB2	DHSGGIGDIC*K	1	5	10C(455.2743)	455.274	4
Q9UIG0_C953	Q9UIG0	Tyrosine-protein kinase BAZ1B	BAZ1B	DHTVSGDEDYC*PR	1	6	11C(455.2743)	455.274	3
Q9H910_C118	Q9H910	Jupiter microtubule associated homolog 2	JPT2	DHVFLC*EGEEPK;DHVFLC*EGEEPKSDLK	2	21	6C(455.2743)	455.274	4
Q96EY7_C139	Q96EY7	Pentatricopeptide repeat domain-containing protein 3; mitochondrial	PTCD3	DIAEPHIPC*LMPEYFEPQIK	1	18	9C(455.2743)	455.274	3
P16383_C247	P16383	GC-rich sequence DNA-binding factor 2	GCFC2	DIDLSC*GNGSSK	1	5	6C(455.2743)	455.274	4
Q8IYU8_C144	Q8IYU8	Calcium uptake protein 2; mitochondrial	MICU2	DIEDTLSGIQTAGC*GSTFFR	1	4	14C(455.2743)	455.274	3
Q9Y5U2_C99	Q9Y5U2	Protein TSSC4	TSSC4	DIFDC*LEGAAR;SRDIFDC*LEGAAR	2	6	5C(455.2743);7C(455.2743)	455.274	4
Q9UQR0_C230	Q9UQR0	Sex comb on midleg-like protein 2	SCML2	DIFPAGWC*R	1	2	8C(455.2743)	455.274	1
P15170_C261	P15170	Eukaryotic peptide chain release factor GTP-binding subunit ERF3A	GSPT1	DIHFMPC*SGLTGANLK;KDIHFMPC*SGLTGANLK	2	14	7C(455.2743);8C(455.2743)	455.274	4
P46777_C62	P46777	60S ribosomal protein L5	RPL5	DIIC*QIAYAR	1	2	4C(455.2743)	455.274	1
P37198_C475	P37198	Nuclear pore glycoprotein p62	NUP62	DIIEHLNTSGAPADTSDPLQQIC*K	1	12	23C(455.2743)	455.274	4
P38606_C138	P38606	V-type proton ATPase catalytic subunit A	ATP6V1A	DIKWDFTPC*K;DIKWDFTPC*KNLR;WDFTPC*K	3	25	9C(455.2743);6C(455.2743)	455.274	4
Q9UDY2_C601	Q9UDY2	Tight junction protein ZO-2	TJP2	DILAC*GR	1	5	5C(455.2743)	455.274	4
P42704_C1043	P42704	Leucine-rich PPR motif-containing protein; mitochondrial	LRPPRC	DILIAC*R	1	5	6C(455.2743)	455.274	4
P42167_C363	P42167	Lamina-associated polypeptide 2; isoforms beta/gamma	TMPO	DILKEMFPYEASTPTGISASC*R;EMFPYEASTPTGISASC*R	2	20	21C(455.2743);17C(455.2743)	455.274	4
P78527_C795	P78527	DNA-dependent protein kinase catalytic subunit	PRKDC	DILPC*LDGYLK	1	6	5C(455.2743)	455.274	3
P30041_C91	P30041	Peroxiredoxin-6	PRDX6	DINAYNC*EEPTEK;DINAYNC*EEPTEKLPFPIIDDR;DINAYNC*EEPTEKLPFPIIDDRNR	3	35	7C(455.2743)	455.274	4
Q9Y5S2_C1174	Q9Y5S2	Serine/threonine-protein kinase MRCK beta	CDC42BPB	DIPC*IFR	1	6	4C(455.2743)	455.274	3
Q9UNE7_C232	Q9UNE7	E3 ubiquitin-protein ligase CHIP	STUB1	DIPDYLC*GK	1	5	7C(455.2743)	455.274	4
P08651_C88	P08651	Nuclear factor 1 C-type	NFIC	DIRPEC*R;KDIRPEC*R	2	9	6C(455.2743);7C(455.2743)	455.274	4
Q15061_C380	Q15061	WD repeat-containing protein 43	WDR43	DISNC*WAPK	1	10	5C(455.2743)	455.274	4
O60343_C388	O60343	TBC1 domain family member 4	TBC1D4	DISSC*SQGIK	1	5	5C(455.2743)	455.274	4
Q7L2J0_C244	Q7L2J0	7SK snRNA methylphosphate capping enzyme	MEPCE	DITDPLSLNTC*TDEGHVVLASPLK	1	26	11C(455.2743)	455.274	4
P42166_C330	P42166	Lamina-associated polypeptide 2; isoform alpha	TMPO	DIVENIC*GR;ETTTGYYKDIVENIC*GR	2	16	7C(455.2743);15C(455.2743)	455.274	4
Q86Y56_C555	Q86Y56	Dynein assembly factor 5; axonemal	DNAAF5	DKAQETMDSLAMVEGVSSC*QDLYRK;AQETMDSLAMVEGVSSC*QDLYRK	2	5	19C(455.2743);17C(455.2743)	455.274	3
Q8IWS0_C28	Q8IWS0	PHD finger protein 6	PHF6	DKEC*GQLLISENQK	1	4	4C(455.2743)	455.274	3
Q9NRR5_C29	Q9NRR5	Ubiquilin-4	UBQLN4	DKEEIVIC*DR	1	12	8C(455.2743)	455.274	4
Q9UL03_C783	Q9UL03	Integrator complex subunit 6	INTS6	DKEQC*AEENIPASSLNK	1	5	5C(455.2743)	455.274	4
P52272_C676	P52272	Heterogeneous nuclear ribonucleoprotein M	HNRNPM	DKFNEC*GHVLYADIK;MLKDKFNEC*GHVLYADIK;FNEC*GHVLYADIK	3	13	6C(455.2743);9C(455.2743);4C(455.2743)	455.274	4
Q9Y295_C195	Q9Y295	Developmentally-regulated GTP-binding protein 1	DRG1	DKGGINLTATC*PQSELDAETVK;GGINLTATC*PQSELDAETVK	2	11	11C(455.2743);9C(455.2743)	455.274	4
Q9Y5Q9_C607	Q9Y5Q9	General transcription factor 3C polypeptide 3	GTF3C3	DKISDSNDQESANC*DAK	1	4	14C(455.2743)	455.274	3
Q92598_C650	Q92598	Heat shock protein 105 kDa	HSPH1	DKLC*GPYEK;LC*GPYEK	2	9	4C(455.2743);2C(455.2743)	455.274	4
O00469_C494	O00469	Procollagen-lysine;2-oxoglutarate 5-dioxygenase 2	PLOD2	DKLDPDMALC*R	1	6	10C(455.2743)	455.274	4
P61247_C111	P61247	40S ribosomal protein S3a	RPS3A	DKMC*SMVK;DKMC*SMVKK;MC*SMVKK	3	40	4C(455.2743);2C(455.2743)	455.274	4
Q3V6T2_C1729	Q3V6T2	Girdin	CCDC88A	DKPVSC*GLAR	1	5	6C(455.2743)	455.274	4
Q2TBE0_C347	Q2TBE0	CWF19-like protein 2	CWF19L2	DKRPGSLETC*R	1	2	10C(455.2743)	455.274	1
Q8N3X1_C673	Q8N3X1	Formin-binding protein 4	FNBP4	DKTGTDSNSTESSETSTGSLC*K	1	10	21C(455.2743)	455.274	4
P42224_C155	P42224	Signal transducer and activator of transcription 1-alpha/beta	STAT1	DKVMC*IEHEIK	1	8	5C(455.2743)	455.274	4
P0DN76_C18	P0DN76	Splicing factor U2AF 35 kDa subunit-like protein	U2AF1L5	DKVNC*SFYFK	1	5	5C(455.2743)	455.274	4
Q14C86_C1396	Q14C86	GTPase-activating protein and VPS9 domain-containing protein 1	GAPVD1	DKVQC*ILR	1	4	5C(455.2743)	455.274	3
Q03001_C6799	Q03001	Dystonin	DST	DKWDTIC*GK	1	5	7C(455.2743)	455.274	4
O75874_C379	O75874	Isocitrate dehydrogenase [NADP] cytoplasmic	IDH1	DLAAC*IK	1	9	5C(455.2743)	455.274	4
O75165_C12	O75165	DnaJ homolog subfamily C member 13	DNAJC13	DLAC*FYTTK	1	5	4C(455.2743)	455.274	4
P48735_C418	P48735	Isocitrate dehydrogenase [NADP]; mitochondrial	IDH2	DLAGC*IHGLSNVK	1	12	5C(455.2743)	455.274	4
Q9NUQ3_C480	Q9NUQ3	Gamma-taxilin	TXLNG	DLATPVMQPC*TALDSHK;DLATPVMQPC*TALDSHKELNTSSKR	2	18	10C(455.2743)	455.274	4
P56545_C60	P56545	C-terminal-binding protein 2	CTBP2	DLATVAFC*DAQSTQEIHEK	1	2	8C(455.2743)	455.274	1
Q9BX40_C310	Q9BX40	Protein LSM14 homolog B	LSM14B	DLAVVTQSAEAPAEEDLLGPNC*YYDK;DLAVVTQSAEAPAEEDLLGPNC*YYDKSK	2	7	22C(455.2743)	455.274	3
Q15834_C82	Q15834	Coiled-coil domain-containing protein 85B	CCDC85B	DLCC*FLDSER	1	4	4C(455.2743)	455.274	3
A6NHR9_C1235	A6NHR9	Structural maintenance of chromosomes flexible hinge domain-containing protein 1	SMCHD1	DLC*FTWR	1	5	3C(455.2743)	455.274	4
P13489_C220	P13489	Ribonuclease inhibitor	RNH1	DLC*GIVASK	1	5	3C(455.2743)	455.274	4
Q6P4I2_C259	Q6P4I2	WD repeat-containing protein 73	WDR73	DLC*HPVSSVQCPVSVPSPDPELLR	1	12	3C(455.2743)	455.274	4
P78527_C1364	P78527	DNA-dependent protein kinase catalytic subunit	PRKDC	DLC*NTHLMR	1	5	3C(455.2743)	455.274	4
Q12802_C2685	Q12802	A-kinase anchor protein 13	AKAP13	DLC*QVSHPHTK	1	4	3C(455.2743)	455.274	3
Q92990_C537	Q92990	Glomulin	GLMN	DLC*SITVSGEEIPNMPPEMQLK;SKDLC*SITVSGEEIPNMPPEMQLK	2	14	3C(455.2743);5C(455.2743)	455.274	3
Q8TDD1_C586	Q8TDD1	ATP-dependent RNA helicase DDX54	DDX54	DLC*SQVMR	1	10	3C(455.2743)	455.274	4
Q15075_C346	Q15075	Early endosome antigen 1	EEA1	DLDC*QQLQSR	1	5	4C(455.2743)	455.274	4
P35556_C2536	P35556	Fibrillin-2	FBN2	DLDEC*QTK	1	4	5C(455.2743)	455.274	2
Q9UL54_C677	Q9UL54	Serine/threonine-protein kinase TAO2	TAOK2	DLEC*ALLLR	1	4	4C(455.2743)	455.274	3
P13639_C567	P13639	Elongation factor 2	EEF2	DLEEDHAC*IPIK;DLEEDHAC*IPIKK	2	25	8C(455.2743)	455.274	4
Q14168_C334	Q14168	MAGUK p55 subfamily member 2	MPP2	DLELTPNSGTLC*GSLSGK	1	5	12C(455.2743)	455.274	4
Q14203_C791	Q14203	Dynactin subunit 1	DCTN1	DLETSC*SDIR	1	8	6C(455.2743)	455.274	4
P32780_C246	P32780	General transcription factor IIH subunit 1	GTF2H1	DLFAEC*AK	1	6	6C(455.2743)	455.274	4
Q15170_C88	Q15170	Transcription elongation factor A protein-like 1	TCEAL1	DLFEGRPPMEQPPC*GVGK;KDLFEGRPPMEQPPC*GVGK	2	14	14C(455.2743);15C(455.2743)	455.274	4
Q6NXE6_C484	Q6NXE6	Armadillo repeat-containing protein 6	ARMC6	DLGC*HVELR	1	5	4C(455.2743)	455.274	4
Q99798_C448_C451	Q99798	Aconitate hydratase; mitochondrial	ACO2	DLGGIVLANAC*GPC*IGQWDRK	1	9	11C(455.2743);14C(455.2743)	455.274	3
Q9BXP2_C911	Q9BXP2	Solute carrier family 12 member 9	SLC12A9	DLGPTLLVHGVTPVTC*TDL	1	6	16C(455.2743)	455.274	3
Q13523_C962	Q13523	Serine/threonine-protein kinase PRP4 homolog	PRPF4B	DLLADLIGC*QR;DLLADLIGC*QRLPEDQR;DLLADLIGC*QRLPEDQRK	3	19	9C(455.2743)	455.274	4
Q02224_C714	Q02224	Centromere-associated protein E	CENPE	DLLC*NLELEGK	1	5	4C(455.2743)	455.274	3
Q6NXT6_C562	Q6NXT6	Transmembrane anterior posterior transformation protein 1 homolog	TAPT1	DLLEIDRFTIC*GNRID	1	3	11C(455.2743)	455.274	2
O14980_C528	O14980	Exportin-1	XPO1	DLLGLC*EQK;DLLGLC*EQKR	2	16	6C(455.2743)	455.274	4
Q7Z5J4_C1030	Q7Z5J4	Retinoic acid-induced protein 1	RAI1	DLLLPESC*TGPPQGQMEGAGAPGR	1	4	8C(455.2743)	455.274	1
P43490_C397	P43490	Nicotinamide phosphoribosyltransferase	NAMPT	DLLNC*SFK	1	7	5C(455.2743)	455.274	4
Q93009_C721	Q93009	Ubiquitin carboxyl-terminal hydrolase 7	USP7	DLLPVMC*DR;IRDLLPVMC*DR	2	7	7C(455.2743);9C(455.2743)	455.274	4
Q9NVU7_C87	Q9NVU7	Protein SDA1 homolog	SDAD1	DLLSC*NHTVLDPDLR	1	2	5C(455.2743)	455.274	1
Q5U5X0_C97	Q5U5X0	Complex III assembly factor LYRM7	LYRM7	DLLVENVPYC*DAPTQKQ;KDLLVENVPYC*DAPTQK;KDLLVENVPYC*DAPTQKQ	3	23	10C(455.2743);11C(455.2743)	455.274	4
Q53EZ4_C462	Q53EZ4	Centrosomal protein of 55 kDa	CEP55	DLLVHVEYC*SK	1	2	9C(455.2743)	455.274	1
Q1KMD3_C518	Q1KMD3	Heterogeneous nuclear ribonucleoprotein U-like protein 2	HNRNPUL2	DLLVQQASQC*LSK;SRDLLVQQASQC*LSK	2	9	10C(455.2743);12C(455.2743)	455.274	4
O00571_C223	O00571	ATP-dependent RNA helicase DDX3X	DDX3X	DLMAC*AQTGSGK	1	8	5C(455.2743)	455.274	4
O60343_C1286	O60343	TBC1 domain family member 4	TBC1D4	DLNC*NPNNK	1	6	4C(455.2743)	455.274	4
O14744_C22	O14744	Protein arginine N-methyltransferase 5	PRMT5	DLNC*VPEIADTLGAVAK	1	13	4C(455.2743)	455.274	4
P31943_C267	P31943	Heterogeneous nuclear ribonucleoprotein H	HNRNPH1	DLNYC*FSGMSDHR	1	35	5C(455.2743)	455.274	4
Q99933_C272	Q99933	BAG family molecular chaperone regulator 1	BAG1	DLQAEALC*K	1	4	8C(455.2743)	455.274	2
Q9NPI1_C107	Q9NPI1	Bromodomain-containing protein 7	BRD7	DLQC*HAPVRLDLPPEKPLTSSLAK	1	3	4C(455.2743)	455.274	2
O75116_C607	O75116	Rho-associated protein kinase 2	ROCK2	DLQDKNC*LLETAK	1	5	7C(455.2743)	455.274	4
Q14137_C404	Q14137	Ribosome biogenesis protein BOP1	BOP1	DLQPFPTC*QALVYR	1	11	8C(455.2743)	455.274	4
Q7L266_C97	Q7L266	Isoaspartyl peptidase/L-asparaginase	ASRGL1	DLSAGAVSAVQC*IANPIK	1	3	12C(455.2743)	455.274	2
P12004_C162	P12004	Proliferating cell nuclear antigen	PCNA	DLSHIGDAVVISC*AK	1	10	13C(455.2743)	455.274	4
Q9NZQ3_C376	Q9NZQ3	NCK-interacting protein with SH3 domain	NCKIPSD	DLSMALPSGQVC*HDQQR	1	9	12C(455.2743)	455.274	4
P52597_C267	P52597	Heterogeneous nuclear ribonucleoprotein F	HNRNPF	DLSYC*LSGMYDHR	1	21	5C(455.2743)	455.274	4
Q9NW68_C49	Q9NW68	BSD domain-containing protein 1	BSDC1	DLTEFTQVVQHDTAC*TIAATASVVK	1	2	15C(455.2743)	455.274	1
Q02543_C109	Q02543	60S ribosomal protein L18a	RPL18A	DLTTAGAVTQC*YR	1	8	11C(455.2743)	455.274	4
Q96QK1_C137	Q96QK1	Vacuolar protein sorting-associated protein 35	VPS35	DLVEMC*R	1	2	6C(455.2743)	455.274	1
Q86YV9_C408	Q86YV9	Hermansky-Pudlak syndrome 6 protein	HPS6	DLVFEEAC*GYYQR	1	2	8C(455.2743)	455.274	1
P33981_C322	P33981	Dual specificity protein kinase TTK	TTK	DLVVPGSKPSGNDSC*ELR	1	18	15C(455.2743)	455.274	4
O15226_C453	O15226	NF-kappa-B-repressing factor	NKRF	DLVVYENSSNPVC*TLNDTAQFNR	1	10	13C(455.2743)	455.274	4
Q9NQT5_C184	Q9NQT5	Exosome complex component RRP40	EXOSC3	DMEPEMVCIDSC*GR	1	9	12C(455.2743)	455.274	4
P35606_C351	P35606	Coatomer subunit beta'	COPB2	DMGSC*EIYPQTIQHNPNGR	1	5	5C(455.2743)	455.274	4
P15170_C327	P15170	Eukaryotic peptide chain release factor GTP-binding subunit ERF3A	GSPT1	DMGTVVLGKLESGSIC*K;LESGSIC*K	2	11	16C(455.2743);7C(455.2743)	455.274	4
Q9UGR2_C956	Q9UGR2	Zinc finger CCCH domain-containing protein 7B	ZC3H7B	DMLLC*PR;KDMLLC*PR	2	14	5C(455.2743);6C(455.2743)	455.274	4
Q13464_C1300	Q13464	Rho-associated protein kinase 1	ROCK1	DMLLLAC*SQDEQKK	1	6	7C(455.2743)	455.274	4
P28340_C837	P28340	DNA polymerase delta catalytic subunit	POLD1	DNC*PLVANLVTASLRR;RDNC*PLVANLVTASLR	2	6	3C(455.2743);4C(455.2743)	455.274	3
P21333_C733	P21333	Filamin-A	FLNA	DNGNGTYSC*SYVPR	1	5	9C(455.2743)	455.274	4
Q00013_C179	Q00013	55 kDa erythrocyte membrane protein	MPP1	DNLIPC*K;KDNLIPC*K;KDNLIPC*KEAGLK	3	13	6C(455.2743);7C(455.2743)	455.274	4
Q9ULK4_C1043	Q9ULK4	Mediator of RNA polymerase II transcription subunit 23	MED23	DNRPQGWC*LSDTYLK	1	4	8C(455.2743)	455.274	3
Q8NG31_C1233	Q8NG31	Kinetochore scaffold 1	KNL1	DNSC*VQEIAEK	1	4	4C(455.2743)	455.274	3
Q9NVS2_C186	Q9NVS2	39S ribosomal protein S18a; mitochondrial	MRPS18A	DNVC*YSR	1	6	4C(455.2743)	455.274	4
P15924_C899	P15924	Desmoplakin	DSP	DNYQAFC*K	1	8	7C(455.2743)	455.274	4
Q96FZ2_C39	Q96FZ2	Embryonic stem cell-specific 5-hydroxymethylcytosine-binding protein	HMCES	DPDKYC*PSYNK;LPEWRDPDKYC*PSYNK	2	9	6C(455.2743);11C(455.2743)	455.274	4
P49327_C135	P49327	Fatty acid synthase	FASN	DPETLVGYSMVGC*QR	1	20	13C(455.2743)	455.274	4
Q00610_C918	Q00610	Clathrin heavy chain 1	CLTC	DPHLAC*VAYER;RDPHLAC*VAYER	2	14	6C(455.2743);7C(455.2743)	455.274	4
Q8N5L8_C131_C150	Q8N5L8	Ribonuclease P protein subunit p25-like protein	RPP25L	DPLDPNEC*GYQPPGAPPGLGSMPSSSC*GPR	1	8	27C(455.2743);8C(455.2743)	455.274	3
Q96GM5_C460	Q96GM5	SWI/SNF-related matrix-associated actin-dependent regulator of chromatin subfamily D member 1	SMARCD1	DPQGFINDWLQSQC*R	1	8	14C(455.2743)	455.274	3
Q9UKV3_C691	Q9UKV3	Apoptotic chromatin condensation inducer in the nucleus	ACIN1	DPSSGQEVATPPVPQLQVC*EPK;DSSTSYTETKDPSSGQEVATPPVPQLQVC*EPK	2	9	19C(455.2743);29C(455.2743)	455.274	4
O15020_C1140	O15020	Spectrin beta chain; non-erythrocytic 2	SPTBN2	DQADPQC*LFLR	1	3	7C(455.2743)	455.274	2
Q9Y383_C348	Q9Y383	Putative RNA-binding protein Luc7-like 2	LUC7L2	DQDLASC*DR;DQDLASC*DRDR;FRDQDLASC*DR;FRDQDLASC*DRDR	4	32	7C(455.2743);9C(455.2743)	455.274	4
Q8TCG1_C615	Q8TCG1	Protein CIP2A	CIP2A	DQIC*DVR	1	8	4C(455.2743)	455.274	4
Q63HN8_C3554	Q63HN8	E3 ubiquitin-protein ligase RNF213	RNF213	DQNESC*TR	1	5	6C(455.2743)	455.274	4
Q7Z6Z7_C2721	Q7Z6Z7	E3 ubiquitin-protein ligase HUWE1	HUWE1	DQSAQC*TASK	1	8	6C(455.2743)	455.274	4
P23528_C147	P23528	Cofilin-1	CFL1	DRC*TLAEK	1	5	3C(455.2743)	455.274	4
Q7RTV0_C85	Q7RTV0	PHD finger-like domain-containing protein 5A	PHF5A	DRDGC*PK	1	8	5C(455.2743)	455.274	4
O15014_C1329_C1338	O15014	Zinc finger protein 609	ZNF609	DRGGC*GVVGGGGSC*SSVGGASGGER	1	2	14C(455.2743);5C(455.2743)	455.274	1
Q8TDN6_C52	Q8TDN6	Ribosome biogenesis protein BRX1 homolog	BRIX1	DRIPGPVC*K;HATAEEVEEEERDRIPGPVC*K;IPGPVC*K	3	18	8C(455.2743);20C(455.2743);6C(455.2743)	455.274	4
Q9UNM6_C357	Q9UNM6	26S proteasome non-ATPase regulatory subunit 13	PSMD13	DRLEFWC*TDVK;LEFWC*TDVK;GMKDRLEFWC*TDVK	3	11	7C(455.2743);5C(455.2743);10C(455.2743)	455.274	4
P54105_C73	P54105	Methylosome subunit pICln	CLNS1A	DRSDC*LGEHLYVMVNAK;SDC*LGEHLYVMVNAK	2	40	5C(455.2743);3C(455.2743)	455.274	4
Q13190_C68	Q13190	Syntaxin-5	STX5	DRTQEFLSAC*K	1	6	10C(455.2743)	455.274	4
Q96RS6_C376	Q96RS6	NudC domain-containing protein 1	NUDCD1	DSAQC*AAIAER	1	20	5C(455.2743)	455.274	4
P84103_C10_C6	P84103	Serine/arginine-rich splicing factor 3	SRSF3	DSC*PLDC*K	1	14	3C(455.2743);7C(455.2743)	455.274	4
Q6IEG0_C132	Q6IEG0	U11/U12 small nuclear ribonucleoprotein 48 kDa protein	SNRNP48	DSDC*YNQR	1	5	4C(455.2743)	455.274	2
Q29RF7_C327	Q29RF7	Sister chromatid cohesion protein PDS5 homolog A	PDS5A	DSDLATQNRPLWQC*FLGR	1	7	14C(455.2743)	455.274	3
Q9NR30_C378	Q9NR30	Nucleolar RNA helicase 2	DDX21	DSEDNPQTLLFSATC*PHWVFNVAK;KDSEDNPQTLLFSATC*PHWVFNVAK;DSEDNPQTLLFSATC*PHWVFNVAKK	3	22	15C(455.2743);16C(455.2743)	455.274	3
Q7Z478_C784	Q7Z478	ATP-dependent RNA helicase DHX29	DHX29	DSEYC*QK	1	4	5C(455.2743)	455.274	3
Q5UIP0_C1692	Q5UIP0	Telomere-associated protein RIF1	RIF1	DSFDNC*SLGESSK	1	5	6C(455.2743)	455.274	4
O15381_C192	O15381	Nuclear valosin-containing protein-like	NVL	DSFFLDLSC*EK;KDSFFLDLSC*EK	2	10	9C(455.2743);10C(455.2743)	455.274	3
Q9BU23_C696	Q9BU23	Lipase maturation factor 2	LMF2	DSGAASEQATAAPNPC*SSSSR	1	5	16C(455.2743)	455.274	4
Q8WWI1_C228	Q8WWI1	LIM domain only protein 7	LMO7	DSGYGDIWC*PER	1	3	9C(455.2743)	455.274	2
Q15047_C968	Q15047	Histone-lysine N-methyltransferase SETDB1	SETDB1	DSHPPDLGPPHIPVPPSIPVGGC*NPPSSEETPK	1	4	23C(455.2743)	455.274	3
P10644_C39	P10644	cAMP-dependent protein kinase type I-alpha regulatory subunit	PRKAR1A	DSIVQLC*TARPERPMAFLR	1	4	7C(455.2743)	455.274	3
P54886_C612	P54886	Delta-1-pyrroline-5-carboxylate synthase	ALDH18A1	DSKCEYPAAC*NALETLLIHR;CEYPAAC*NALETLLIHR	2	7	10C(455.2743);7C(455.2743)	455.274	2
Q92667_C464	Q92667	A-kinase anchor protein 1; mitochondrial	AKAP1	DSKPNISAHHISLASC*LALTTPSEELPDR	1	2	16C(455.2743)	455.274	1
Q08999_C274	Q08999	Retinoblastoma-like protein 2	RBL2	DSKPSSDPPC*IIEK	1	5	10C(455.2743)	455.274	4
P26358_C41	P26358	DNA (cytosine-5)-methyltransferase 1	DNMT1	DSLTEKEC*VK	1	4	8C(455.2743)	455.274	3
Q9UQ35_C1029_C1036	Q9UQ35	Serine/arginine repetitive matrix protein 2	SRRM2	DSLVQSC*PGSLSLC*AGVK;SKDSLVQSC*PGSLSLC*AGVK	2	22	14C(455.2743);7C(455.2743);16C(455.2743);9C(455.2743)	455.274	3
P35080_C84	P35080	Profilin-2	PFN2	DSLYVDGDC*TMDIR	1	2	9C(455.2743)	455.274	1
Q14202_C1059	Q14202	Zinc finger MYM-type protein 3	ZMYM3	DSMSSQPSC*TGLNYSYGVNAWK	1	4	9C(455.2743)	455.274	3
P50851_C982	P50851	Lipopolysaccharide-responsive and beige-like anchor protein	LRBA	DSPVC*PHFTTNGNENSSIEK	1	5	5C(455.2743)	455.274	4
Q5SYE7_C268	Q5SYE7	NHS-like protein 1	NHSL1	DSSC*QTEDVK	1	2	4C(455.2743)	455.274	1
Q8NCN2_C168	Q8NCN2	Zinc finger and BTB domain-containing protein 34	ZBTB34	DSSFFANPVEISPPYC*SQGR	1	5	16C(455.2743)	455.274	4
Q9BQA1_C186	Q9BQA1	Methylosome protein 50	WDR77	DSVFLSC*SEDNR	1	6	7C(455.2743)	455.274	4
Q96KC8_C380	Q96KC8	DnaJ homolog subfamily C member 1	DNAJC1	DSVTC*SPGMVR;QLKDSVTC*SPGMVR	2	10	5C(455.2743);8C(455.2743)	455.274	4
P78337_C278	P78337	Pituitary homeobox 1	PITX1	DTC*NSSLASLR	1	4	3C(455.2743)	455.274	3
Q9Y5K6_C540	Q9Y5K6	CD2-associated protein	CD2AP	DTC*YSPKPSVYLSTPSSASK;DTC*YSPK	2	12	3C(455.2743)	455.274	4
Q8NFC6_C1947	Q8NFC6	Biorientation of chromosomes in cell division protein 1-like 1	BOD1L1	DTDIC*SSAK	1	2	5C(455.2743)	455.274	1
Q96SB4_C356	Q96SB4	SRSF protein kinase 1	SRPK1	DTEGGAAEINC*NGVIEVINYTQNSNNETLR	1	6	11C(455.2743)	455.274	3
Q6IBW4_C230	Q6IBW4	Condensin-2 complex subunit H2	NCAPH2	DTGRTEEQPMEVSVC*R;TEEQPMEVSVC*R	2	6	15C(455.2743);11C(455.2743)	455.274	3
Q2NL82_C126	Q2NL82	Pre-rRNA-processing protein TSR1 homolog	TSR1	DTGTVHLNELGNTQNFMLLC*PR	1	26	20C(455.2743)	455.274	4
Q8NG31_C1881	Q8NG31	Kinetochore scaffold 1	KNL1	DTIC*EESLR	1	7	4C(455.2743)	455.274	4
Q9ULV4_C456	Q9ULV4	Coronin-1C	CORO1C	DTIC*NQDER;SIKDTIC*NQDER	2	18	4C(455.2743);7C(455.2743)	455.274	4
Q7L2E3_C461	Q7L2E3	Putative ATP-dependent RNA helicase DHX30	DHX30	DTILNAIEQHPVVVISGDTGC*GK	1	13	21C(455.2743)	455.274	3
O60291_C293	O60291	E3 ubiquitin-protein ligase MGRN1	MGRN1	DTLILPC*R	1	2	7C(455.2743)	455.274	1
P42695_C1484	P42695	Condensin-2 complex subunit D3	NCAPD3	DTPAC*SR;NKDTPAC*SR	2	9	5C(455.2743);7C(455.2743)	455.274	4
Q9C0C2_C716	Q9C0C2	182 kDa tankyrase-1-binding protein	TNKS1BP1	DTQSPSTC*SEGLLGWSQK	1	5	8C(455.2743)	455.274	4
Q9Y5M8_C100	Q9Y5M8	Signal recognition particle receptor subunit beta	SRPRB	DTQTSITDSC*AVYR	1	5	10C(455.2743)	455.274	4
P30307_C42	P30307	M-phase inducer phosphatase 3	CDC25C	DTSFTVC*PDVPR	1	5	7C(455.2743)	455.274	4
Q12955_C1409	Q12955	Ankyrin-3	ANK3	DTSQEPC*GR;IRDTSQEPC*GR	2	8	7C(455.2743);9C(455.2743)	455.274	4
Q8N0X7_C405	Q8N0X7	Spartin	SPART	DTSSEEVNLSHIVPC*EPVPEEKPK	1	4	15C(455.2743)	455.274	3
P51530_C621	P51530	DNA replication ATP-dependent helicase/nuclease DNA2	DNA2	DTVAC*ILK	1	5	5C(455.2743)	455.274	4
Q8IWZ3_C873	Q8IWZ3	Ankyrin repeat and KH domain-containing protein 1	ANKHD1	DTVSLHQQC*SHR	1	7	9C(455.2743)	455.274	4
Q6UWE0_C397	Q6UWE0	E3 ubiquitin-protein ligase LRSAM1	LRSAM1	DVASAMQQMLTESC*K	1	4	14C(455.2743)	455.274	3
Q9UQR0_C350	Q9UQR0	Sex comb on midleg-like protein 2	SCML2	DVASGPC*K	1	11	7C(455.2743)	455.274	4
Q13363_C54	Q13363	C-terminal-binding protein 1	CTBP1	DVATVAFC*DAQSTQEIHEK	1	5	8C(455.2743)	455.274	4
O43776_C537	O43776	Asparagine--tRNA ligase; cytoplasmic	NARS	DVC*LYPR	1	5	3C(455.2743)	455.274	4
P16152_C122	P16152	Carbonyl reductase [NADPH] 1	CBR1	DVC*TELLPLIKPQGR	1	7	3C(455.2743)	455.274	4
Q1ED39_C184	Q1ED39	Lysine-rich nucleolar protein 1	KNOP1	DVGDTC*SVGK;DVGDTC*SVGKK;DVGDTC*SVGKKDEEQAALGQK	3	14	6C(455.2743)	455.274	4
Q6P1X5_C767	Q6P1X5	Transcription initiation factor TFIID subunit 2	TAF2	DVHNLC*PK	1	3	6C(455.2743)	455.274	2
O43149_C2229	O43149	Zinc finger ZZ-type and EF-hand domain-containing protein 1	ZZEF1	DVIATFTDHC*IK	1	4	10C(455.2743)	455.274	3
P30101_C406	P30101	Protein disulfide-isomerase A3	PDIA3	DVLIEFYAPWC*GHCK;KDVLIEFYAPWC*GHCK	2	14	11C(455.2743);12C(455.2743)	455.274	3
Q9UNH7_C347_C348	Q9UNH7	Sorting nexin-6	SNX6	DVLQAETSQQLC*C*QKFEK	1	14	12C(455.2743);13C(455.2743)	455.274	4
Q9H6S0_C460	Q9H6S0	3'-5' RNA helicase YTHDC2	YTHDC2	DVNC*LEPWLIK	1	3	4C(455.2743)	455.274	2
Q9Y224_C69	Q9Y224	RNA transcription; translation and transport factor protein	RTRAF	DVNC*PFK	1	10	4C(455.2743)	455.274	4
O43172_C299	O43172	U4/U6 small nuclear ribonucleoprotein Prp4	PRPF4	DVNLASC*AADGSVK	1	5	7C(455.2743)	455.274	4
Q9H4A3_C547	Q9H4A3	Serine/threonine-protein kinase WNK1	WNK1	DVPEDVAQEMVESGYVC*EGDHK	1	6	17C(455.2743)	455.274	3
P62280_C131	P62280	40S ribosomal protein S11	RPS11	DVQIGDIVTVGEC*RPLSK	1	12	13C(455.2743)	455.274	4
Q15022_C201	Q15022	Polycomb protein SUZ12	SUZ12	DVSC*PIR	1	4	4C(455.2743)	455.274	3
Q99719_C300	Q99719	Septin-5	2024-09-05	DVTC*DVHYENYR	1	3	4C(455.2743)	455.274	2
Q8NEN9_C667	Q8NEN9	PDZ domain-containing protein 8	PDZD8	DVTSETSC*PTK	1	4	8C(455.2743)	455.274	3
Q99497_C53	Q99497	Protein/nucleic acid deglycase DJ-1	PARK7	DVVIC*PDASLEDAKK	1	12	5C(455.2743)	455.274	4
Q9NZW5_C298	Q9NZW5	MAGUK p55 subfamily member 6	MPP6	DWDNSGPFC*GTISSK;RDWDNSGPFC*GTISSK	2	6	9C(455.2743);10C(455.2743)	455.274	3
Q9UGI0_C67	Q9UGI0	Ubiquitin thioesterase ZRANB1	ZRANB1	DWDPSSTEGGSSPLIC*PDSSARPR	1	4	16C(455.2743)	455.274	3
Q7Z2K8_C46	Q7Z2K8	G protein-regulated inducer of neurite outgrowth 1	GPRIN1	DYC*PSQQK	1	5	3C(455.2743)	455.274	4
Q13098_C192	Q13098	COP9 signalosome complex subunit 1	GPS1	DYC*TSAK	1	3	3C(455.2743)	455.274	2
P61158_C408	P61158	Actin-related protein 3	ACTR3	DYEEIGPSIC*R;KDYEEIGPSIC*R	2	7	10C(455.2743);11C(455.2743)	455.274	4
Q9UK61_C830	Q9UK61	Protein TASOR	FAM208A	DYEQPTC*AK	1	5	7C(455.2743)	455.274	3
Q14344_C318	Q14344	Guanine nucleotide-binding protein subunit alpha-13	GNA13	DYFLEFEGDPHC*LR	1	2	12C(455.2743)	455.274	1
P47756_C62	P47756	F-actin-capping protein subunit beta	CAPZB	DYLLC*DYNR	1	4	5C(455.2743)	455.274	3
P50748_C683	P50748	Kinetochore-associated protein 1	KNTC1	DYQNTEEVC*QLR	1	5	9C(455.2743)	455.274	4
O14795_C329	O14795	Protein unc-13 homolog B	UNC13B	EAAC*EPK	1	2	4C(455.2743)	455.274	1
Q92616_C1482	Q92616	eIF-2-alpha kinase activator GCN1	GCN1	EAADDC*AK	1	12	6C(455.2743)	455.274	4
Q99797_C142	Q99797	Mitochondrial intermediate peptidase	MIPEP	EAAEEAC*R	1	4	7C(455.2743)	455.274	3
P51114_C141	P51114	Fragile X mental retardation syndrome-related protein 1	FXR1	EAC*ANENAHK	1	4	3C(455.2743)	455.274	3
Q9BWG4_C81	Q9BWG4	Single-stranded DNA-binding protein 4	SSBP4	EAC*EHSGEAK	1	5	3C(455.2743)	455.274	4
Q9NZM4_C1083	Q9NZM4	BRD4-interacting chromatin-remodeling complex-associated protein	BICRA	EAC*FLEHLHK	1	2	3C(455.2743)	455.274	1
Q14781_C222	Q14781	Chromobox protein homolog 2	CBX2	EAC*GGPSAMATPENLASLMK	1	3	3C(455.2743)	455.274	2
Q9Y265_C49	Q9Y265	RuvB-like 1	RUVBL1	EAC*GVIVELIK	1	4	3C(455.2743)	455.274	3
Q9NSV4_C1158	Q9NSV4	Protein diaphanous homolog 3	DIAPH3	EAC*NVESNR	1	9	3C(455.2743)	455.274	4
P49327_C2024	P49327	Fatty acid synthase	FASN	EACPELDYFVVFSSVSC*GR	1	6	17C(455.2743)	455.274	3
Q6NXE6_C243	Q6NXE6	Armadillo repeat-containing protein 6	ARMC6	EAC*WALR	1	3	3C(455.2743)	455.274	2
Q9BW27_C230	Q9BW27	Nuclear pore complex protein Nup85	NUP85	EADASPASAGIC*R	1	5	12C(455.2743)	455.274	4
Q9NQG5_C100	Q9NQG5	Regulation of nuclear pre-mRNA domain-containing protein 1B	RPRD1B	EADEGC*K;EADEGC*KKPLER	2	15	6C(455.2743)	455.274	4
Q9P253_C433	Q9P253	Vacuolar protein sorting-associated protein 18 homolog	VPS18	EADFC*FR	1	4	5C(455.2743)	455.274	3
Q96R06_C1035	Q96R06	Sperm-associated antigen 5	SPAG5	EADIEKLNQALC*LR;LNQALC*LR	2	7	12C(455.2743);6C(455.2743)	455.274	4
Q9NQ88_C161	Q9NQ88	Fructose-2;6-bisphosphatase TIGAR	TIGAR	EADQKEQFSQGSPSNC*LETSLAEIFPLGK;EQFSQGSPSNC*LETSLAEIFPLGK	2	13	16C(455.2743);11C(455.2743)	455.274	3
Q7Z2T5_C239	Q7Z2T5	TRMT1-like protein	TRMT1L	EADTDVQVC*PNYSIPQK;EADTDVQVC*PNYSIPQKTDSYFNPK	2	13	9C(455.2743)	455.274	4
O43719_C471	O43719	HIV Tat-specific factor 1	HTATSF1	EAEEGCPEKESEEGC*PK;ESEEGC*PK;ESSPEKEAEEGCPEKESEEGC*PK;ESEEGC*PKR	4	11	15C(455.2743);6C(455.2743);21C(455.2743)	455.274	4
Q9BXJ9_C465	Q9BXJ9	N-alpha-acetyltransferase 15; NatA auxiliary subunit	NAA15	EAEEMC*SK	1	7	6C(455.2743)	455.274	4
Q9NUJ1_C239	Q9NUJ1	Mycophenolic acid acyl-glucuronide esterase; mitochondrial	ABHD10	EAEHHCLLHSPIPVNC*PIR	1	4	16C(455.2743)	455.274	3
Q07866_C320	Q07866	Kinesin light chain 1	KLC1	EAEPLC*KR	1	4	6C(455.2743)	455.274	3
Q14980_C1673	Q14980	Nuclear mitotic apparatus protein 1	NUMA1	EAEQTC*R	1	6	6C(455.2743)	455.274	4
P07437_C127_C129	P07437	Tubulin beta chain	TUBB	EAESC*DC*LQGFQLTHSLGGGTGSGMGTLLISK;KEAESC*DC*LQGFQLTHSLGGGTGSGMGTLLISK;EAESC*DC*LQGFQLTHSLGGGTGSGMGTLLISKIR	3	222	5C(455.2743);7C(455.2743);6C(455.2743);8C(455.2743)	455.274	4
P07437_C127	P07437	Tubulin beta chain	TUBB	EAESC*DCLQGFQLTHSLGGGTGSGMGTLLISKIR;KEAESC*DCLQGFQLTHSLGGGTGSGMGTLLISKIR	2	11	5C(455.2743);6C(455.2743)	455.274	3
Q7Z7L1_C150	Q7Z7L1	Schlafen family member 11	SLFN11	EAFC*FLK	1	16	4C(455.2743)	455.274	4
Q13242_C138	Q13242	Serine/arginine-rich splicing factor 9	SRSF9	EAGDVC*YADVQK	1	5	6C(455.2743)	455.274	4
Q07955_C148	Q07955	Serine/arginine-rich splicing factor 1	SRSF1	EAGDVC*YADVYR	1	6	6C(455.2743)	455.274	4
Q8TER5_C1233	Q8TER5	Rho guanine nucleotide exchange factor 40	ARHGEF40	EAGPELSSEC*R	1	4	10C(455.2743)	455.274	3
Q9HCE1_C16	Q9HCE1	Putative helicase MOV-10	MOV10	EAGQC*FESFLVVR	1	4	5C(455.2743)	455.274	3
Q96C86_C37	Q96C86	m7GpppX diphosphatase	DCPS	EAGVGNGTC*APVR;EAGVGNGTC*APVRLPFSGFR;ELDVEEAHAASTEEKEAGVGNGTC*APVRLPFSGFR	3	26	9C(455.2743);24C(455.2743)	455.274	4
Q9P253_C806	Q9P253	Vacuolar protein sorting-associated protein 18 homolog	VPS18	EAIC*SSLK	1	5	4C(455.2743)	455.274	4
Q9BXJ9_C214	Q9BXJ9	N-alpha-acetyltransferase 15; NatA auxiliary subunit	NAA15	EALEHLC*TYEK	1	7	7C(455.2743)	455.274	4
P19338_C543	P19338	Nucleolin	NCL	EALNSC*NK;EALNSC*NKR	2	18	6C(455.2743)	455.274	4
Q13309_C390	Q13309	S-phase kinase-associated protein 2	SKP2	EALPHLQINC*SHFTTIARPTIGNKK	1	6	10C(455.2743)	455.274	2
Q8IUH4_C51	Q8IUH4	Palmitoyltransferase ZDHHC13	ZDHHC13	EALPLIEDSSNC*DIVK	1	4	12C(455.2743)	455.274	3
Q9UHI6_C577	Q9UHI6	Probable ATP-dependent RNA helicase DDX20	DDX20	EALPVSLPQIPC*LSSFK	1	16	12C(455.2743)	455.274	3
O15037_C427	O15037	Protein KHNYN	KHNYN	EALQDPFTLC*LANVPGQPDLR	1	2	10C(455.2743)	455.274	1
Q9BRK4_C376	Q9BRK4	Leucine zipper putative tumor suppressor 2	LZTS2	EALREDC*AAQAQR	1	5	7C(455.2743)	455.274	4
Q08AD1_C675	Q08AD1	Calmodulin-regulated spectrin-associated protein 2	CAMSAP2	EALSPC*PSTVSTK	1	5	6C(455.2743)	455.274	4
P54198_C673	P54198	Protein HIRA	HIRA	EAMC*LSAPALALKLPIPSPQR	1	6	4C(455.2743)	455.274	2
P14923_C90	P14923	Junction plakoglobin	JUP	EAMC*PGVSGEDSSLLLATQVEGQATNLQR	1	7	4C(455.2743)	455.274	4
Q68E01_C80	Q68E01	Integrator complex subunit 3	INTS3	EANDALNAYVC*K	1	5	11C(455.2743)	455.274	4
Q9NR50_C281_C285	Q9NR50	Translation initiation factor eIF-2B subunit gamma	EIF2B3	EANTLNLAPYDAC*WNAC*R;EANTLNLAPYDAC*WNAC*RGDRWEDLSR	2	9	13C(455.2743);17C(455.2743)	455.274	3
P07814_C697	P07814	Bifunctional glutamate/proline--tRNA ligase	EPRS	EAPC*VLIYIPDGHTK	1	9	4C(455.2743)	455.274	4
Q9UBB6_C98	Q9UBB6	Neurochondrin	NCDN	EAPDGC*PDHVLR	1	10	6C(455.2743)	455.274	4
Q9NXW9_C204	Q9NXW9	Alpha-ketoglutarate-dependent dioxygenase alkB homolog 4	ALKBH4	EAPGSLLLC*SAPSAAPEALVDSVIAPSR	1	8	9C(455.2743)	455.274	3
O00257_C185	O00257	E3 SUMO-protein ligase CBX4	CBX4	EAPSPTC*PDLGAK	1	4	7C(455.2743)	455.274	3
Q10567_C241	Q10567	AP-1 complex subunit beta-1	AP1B1	EAQSIC*ER	1	4	6C(455.2743)	455.274	1
Q8TDB4_C139	Q8TDB4	Protein MGARP	MGARP	EASAC*PGHVEAAPETTAVSAETGPEVTDAAAR	1	12	5C(455.2743)	455.274	4
Q9H4I3_C184	Q9H4I3	TraB domain-containing protein	TRABD	EASKVPFC*K	1	5	8C(455.2743)	455.274	4
Q9UEW8_C450	Q9UEW8	STE20/SPS1-related proline-alanine-rich protein kinase	STK39	EASSC*AVNLVLR	1	4	5C(455.2743)	455.274	2
Q96SZ5_C239	Q96SZ5	2-aminoethanethiol dioxygenase	ADO	EASSSAC*DLPR	1	11	7C(455.2743)	455.274	4
P47755_C111	P47755	F-actin-capping protein subunit alpha-2	CAPZA2	EATDPRPC*EVENAVESWR	1	12	8C(455.2743)	455.274	4
O15235_C93	O15235	28S ribosomal protein S12; mitochondrial	MRPS12	EAVC*FIPGEGHTLQEHQIVLVEGGR	1	11	4C(455.2743)	455.274	4
Q8TDY2_C925	Q8TDY2	RB1-inducible coiled-coil protein 1	RB1CC1	EAVIC*LQNEKDQK	1	5	5C(455.2743)	455.274	4
Q7L5N1_C266	Q7L5N1	COP9 signalosome complex subunit 6	COPS6	EAYALCHC*LPVLSTDKFK	1	3	8C(455.2743)	455.274	2
Q7Z4Q2_C57	Q7Z4Q2	HEAT repeat-containing protein 3	HEATR3	EC*ACAGLAR	1	11	2C(455.2743)	455.274	4
P62829_C125	P62829	60S ribosomal protein L23	RPL23	EC*ADLWPR;GSAITGPVAKEC*ADLWPR	2	31	2C(455.2743);12C(455.2743)	455.274	4
Q13616_C149	Q13616	Cullin-1	CUL1	EC*DEGRK	1	5	2C(455.2743)	455.274	4
Q14676_C928	Q14676	Mediator of DNA damage checkpoint protein 1	MDC1	EC*DPAELEEKVPK	1	4	2C(455.2743)	455.274	3
P82932_C105	P82932	28S ribosomal protein S6; mitochondrial	MRPS6	EC*EGIVPVPLAEK;HPLTQELKEC*EGIVPVPLAEK	2	7	2C(455.2743);10C(455.2743)	455.274	4
Q9Y597_C541	Q9Y597	BTB/POZ domain-containing protein KCTD3	KCTD3	EC*EGSSR	1	2	2C(455.2743)	455.274	1
Q9Y520_C587	Q9Y520	Protein PRRC2C	PRRC2C	EC*ELEKER	1	4	2C(455.2743)	455.274	3
Q9BXP5_C490	Q9BXP5	Serrate RNA effector molecule homolog	SRRT	EC*ELSPGVNR;LREC*ELSPGVNR	2	11	2C(455.2743);4C(455.2743)	455.274	4
P10644_C18	P10644	cAMP-dependent protein kinase type I-alpha regulatory subunit	PRKAR1A	EC*ELYVQK;SLREC*ELYVQK	2	13	2C(455.2743);5C(455.2743)	455.274	4
Q13509_C124	Q13509	Tubulin beta-3 chain	TUBB3	EC*ENCDCLQGFQLTHSLGGGTGSGMGTLLISK;KEC*ENCDCLQGFQLTHSLGGGTGSGMGTLLISK	2	3	2C(455.2743);3C(455.2743)	455.274	2
O95613_C1252	O95613	Pericentrin	PCNT	EC*EQPIRR	1	3	2C(455.2743)	455.274	2
Q8TBE9_C60_C67	Q8TBE9	N-acylneuraminate-9-phosphatase	NANP	EC*FHPYNTC*ITDLR	1	5	2C(455.2743);9C(455.2743)	455.274	2
Q9BQ75_C55	Q9BQ75	Protein CMSS1	CMSS1	EC*FLIQPK	1	11	2C(455.2743)	455.274	4
Q9NVH6_C393	Q9NVH6	Trimethyllysine dioxygenase; mitochondrial	TMLHE	EC*FTGYR	1	5	2C(455.2743)	455.274	4
O96007_C182	O96007	Molybdopterin synthase catalytic subunit	MOCS2	EC*FWASNS	1	6	2C(455.2743)	455.274	3
Q5H9L2_C149	Q5H9L2	Transcription elongation factor A protein-like 5	TCEAL5	EC*GDVSR	1	9	2C(455.2743)	455.274	4
Q9BSJ2_C469	Q9BSJ2	Gamma-tubulin complex component 2	TUBGCP2	ECGHDVTC*PVAK	1	5	8C(455.2743)	455.274	3
Q8NI27_C1064	Q8NI27	THO complex subunit 2	THOC2	EC*GNYPGFLTILR	1	4	2C(455.2743)	455.274	3
O94888_C160	O94888	UBX domain-containing protein 7	UBXN7	EC*GQMQNK	1	5	2C(455.2743)	455.274	4
O75417_C1371	O75417	DNA polymerase theta	POLQ	EC*HIPFPAEQHPLGATK	1	2	2C(455.2743)	455.274	1
P82663_C139_C149	P82663	28S ribosomal protein S25; mitochondrial	MRPS25	EC*ICEVEGQVPC*PSLVPLPK	1	9	12C(455.2743);2C(455.2743)	455.274	2
P49792_C2710	P49792	E3 SUMO-protein ligase RanBP2	RANBP2	EC*IIVWEK	1	4	2C(455.2743)	455.274	3
Q7Z569_C110	Q7Z569	BRCA1-associated protein	BRAP	EC*INAAPDSPSK	1	5	2C(455.2743)	455.274	4
P46939_C2185	P46939	Utrophin	UTRN	EC*IQEPSSVSQTR;EVPTTLKEC*IQEPSSVSQTR	2	10	2C(455.2743);9C(455.2743)	455.274	4
O14519_C105	O14519	Cyclin-dependent kinase 2-associated protein 1	CDK2AP1	EC*LAETER	1	3	2C(455.2743)	455.274	2
Q86XI2_C776	Q86XI2	Condensin-2 complex subunit G2	NCAPG2	EC*LLSAPR	1	5	2C(455.2743)	455.274	4
P62701_C41	P62701	40S ribosomal protein S4; X isoform	RPS4X	EC*LPLIIFLR;LREC*LPLIIFLR	2	44	2C(455.2743);4C(455.2743)	455.274	4
Q13427_C310	Q13427	Peptidyl-prolyl cis-trans isomerase G	PPIG	EC*NPPNSQPASYQR;EREC*NPPNSQPASYQR	2	17	2C(455.2743);4C(455.2743)	455.274	4
Q96RS0_C357	Q96RS0	Trimethylguanosine synthase	TGS1	EC*PASGQSEPR	1	7	2C(455.2743)	455.274	4
Q15596_C22	Q15596	Nuclear receptor coactivator 2	NCOA2	EC*PDQLGPSPK	1	5	2C(455.2743)	455.274	4
Q8NFC6_C2438	Q8NFC6	Biorientation of chromosomes in cell division protein 1-like 1	BOD1L1	EC*PEIGPFAGR;HGKEC*PEIGPFAGR	2	4	2C(455.2743);5C(455.2743)	455.274	2
O95639_C110	O95639	Cleavage and polyadenylation specificity factor subunit 4	CPSF4	EC*PFLHIDPESK	1	6	2C(455.2743)	455.274	4
Q7Z6Z7_C471	Q7Z6Z7	E3 ubiquitin-protein ligase HUWE1	HUWE1	EC*PFVIKPK	1	6	2C(455.2743)	455.274	4
P46939_C3076	P46939	Utrophin	UTRN	EC*PIVGFR	1	9	2C(455.2743)	455.274	4
P62979_C121_C126	P62979	Ubiquitin-40S ribosomal protein S27a	RPS27A	EC*PSDEC*GAGVFMASHFDR;REC*PSDEC*GAGVFMASHFDR	2	94	2C(455.2743);7C(455.2743);3C(455.2743);8C(455.2743)	455.274	4
Q9Y617_C224	Q9Y617	Phosphoserine aminotransferase	PSAT1	EC*PSVLEYK	1	4	2C(455.2743)	455.274	1
P78527_C3683	P78527	DNA-dependent protein kinase catalytic subunit	PRKDC	EC*SPWMSDFK;EC*SPWMSDFKVEFLR	2	6	2C(455.2743)	455.274	4
Q7RTV0_C75	Q7RTV0	PHD finger-like domain-containing protein 5A	PHF5A	EC*TIQEK	1	9	2C(455.2743)	455.274	4
Q9UPN4_C159	Q9UPN4	Centrosomal protein of 131 kDa	CEP131	EC*TVALAPNFTANNR	1	2	2C(455.2743)	455.274	1
P16615_C997	P16615	Sarcoplasmic/endoplasmic reticulum calcium ATPase 2	ATP2A2	EC*VQPATK;NYLEPGKEC*VQPATK	2	23	2C(455.2743);9C(455.2743)	455.274	4
Q8WUM4_C512	Q8WUM4	Programmed cell death 6-interacting protein	PDCD6IP	EC*YQSHR;AVQADGQVKEC*YQSHR	2	15	2C(455.2743);11C(455.2743)	455.274	4
P43243_C552	P43243	Matrin-3	MATR3	EDAMAMVDHC*LK;EDAMAMVDHC*LKK	2	11	10C(455.2743)	455.274	4
Q9P2J5_C1053	Q9P2J5	Leucine--tRNA ligase; cytoplasmic	LARS	EDCC*PGKPLNVFR;IREDCC*PGKPLNVFR	2	11	4C(455.2743);6C(455.2743)	455.274	4
Q8WY36_C682	Q8WY36	HMG box transcription factor BBX	BBX	EDC*LLGSAK;TKPKEDC*LLGSAK	2	3	3C(455.2743);7C(455.2743)	455.274	2
Q96PU4_C704	Q96PU4	E3 ubiquitin-protein ligase UHRF2	UHRF2	EDC*QNQK	1	4	3C(455.2743)	455.274	3
Q9NQW6_C1076	Q9NQW6	Anillin	ANLN	EDDRETLVSQC*R	1	5	11C(455.2743)	455.274	4
P51812_C436	P51812	Ribosomal protein S6 kinase alpha-3	RPS6KA3	EDIGVGSYSVC*K;EDIGVGSYSVC*KR	2	9	11C(455.2743)	455.274	4
Q5VYS8_C1413	Q5VYS8	Terminal uridylyltransferase 7	TUT7	EDKPIQC*TPQK	1	6	7C(455.2743)	455.274	4
P18858_C895	P18858	DNA ligase 1	LIG1	EDKQPEQATTSAQVAC*LYR;VREDKQPEQATTSAQVAC*LYR	2	11	16C(455.2743);18C(455.2743)	455.274	4
Q8TDY2_C820	Q8TDY2	RB1-inducible coiled-coil protein 1	RB1CC1	EDLC*HFR	1	2	4C(455.2743)	455.274	1
Q13464_C1281	Q13464	Rho-associated protein kinase 1	ROCK1	EDLIC*PCK;KEDLIC*PCK	2	7	5C(455.2743);6C(455.2743)	455.274	4
[truncated: 7,451 more rows]

## Sheet: sCIP-TMT 1to1
									Ratio Replicate 1		Ratio Replicate 2		Ratio Replicate 3
[truncated: 13,611 more rows]

## Sheet: sCIP-TMT 1to4
									Ratio Replicate 1		Ratio Replicate 2
[truncated: 12,440 more rows]

[truncated: 2 more sheets: TMT 1to1, TMT 1to4]
