# Supplementary material for: Functionalizing tandem mass tags for streamlining click-based quantitative chemoproteomics
Source: Commun Chem. 2024 Apr 10;7:80. doi: 10.1038/s42004-024-01162-x (PMC11006884; doi:10.1038/s42004-024-01162-x)
Supplement: Supplementary file 7 — Supplementary Data 4 [file 42004_2024_1162_MOESM7_ESM.xlsx]

## Sheet: Table of Contents
Related to Figure 5. sCIP-TMT is compatible with small-molecule electrophile screening.
Tab	Description
Compound Ratios	Log2 ratios for all compounds used in this study
Compiled Identifiers	All cysteines, peptides, and proteins identified in our sCIP-TMT compound screening
Raw Intensities	Output of FragPipe search with TMT-integrator showing the raw intensities of each TMT reporter for the three replicate small-molecule screening experiments.
Compiled compounds ratios	Ratios for MPP, MC, KB02, and EN300 calculated from the raw intensities
MS1 Comparison	Comparison of Log2 ratios for scout fragment KB02 using sCIP-TMT versus previously published MS1 analysis
Comparison to CysDB	Comparison of Log2 ratios for scout fragment KB02 using sCIP-TMT versus ratios published in the online cysteine database CysDB

## Sheet: Compound Ratios
				Average Log 2 Ratios
Uniprot ID_Cys Position	Gene	Peptide	MPP	MC	KB02	KB10
A0AV96_C349	RBM47	GGGAAEAAQQPSYVYScDPYTLAYYGYPYLIGPNRDYFVK	-0.0266305	-0.126122	0.600983	0.626473
A0AVT1_C347	UBA6	KPNVGcQQDSEELLK	2.27334	0.413953	2.49339	2.03951
A0AVT1_C546	UBA6	IDAHLNKVcPTTETIYNDEFYTKQDVIITALDNVEAR	0.402364	0.00296477	-0.0227229	-0.0155413
A0AVT1_C625	UBA6	GHTEVIVPHLTESYNSHRDPPEEEIPFcTLK	0.436998	0.210042	0.296518	0.669849
A0AVT1_C721	UBA6	ALQLLHcFPLDIR	0.0660898	-0.0148779	-0.0440915	-0.0567199
A0JNW5_C633	UHRF1BP1L	HSDLEALFQDFKDcDFFSKTYTSFPK;HSDLEALFQDFKDcDFFSK	-0.280331	-0.639833	-0.0859528	-0.243212
A0JNW5_C647	UHRF1BP1L	ScDNFNLLHPIFQR	0.147208	0.123476	0.369895	0.189186
A0MZ66_C442	SHTN1	GcESAVDELKGILGTLNK	0.216992	0.229355	0.383913	0.203932
A0MZ66_C565	SHTN1	VTFQPPSSIGcR	0.733952	0.287807	0.944965	0.47015
A1L0T0_C315	ILVBL	AAVETLGVPcFLGGMAR	0.224892	-0.0232012	0.470696	0.185617
A1L0T0_C568	ILVBL	EQVPSLGSNVAcGLAYTDYHK	0.586751	0.271518	0.965054	0.676259
A1X283_C783	SH3PXD2B	GPQcEGHESR	0.776957	0.23352	0.930807	0.682019
A2RUB1_C269	MEIOC	NcFTPQTGLSDIMK	0.363367	0.068547	0.600612	0.415479
A2RUB1_C342	MEIOC	cSNFSVQDSK	0.750133	0.162129	1.46367	1.15222
A2RUB1_C664	MEIOC	TQVScFSNNYMMGDLR	0.521844	0.30681	1.54042	0.720033
A4D1E9_C338	GTPBP10	TVEFQHIIPISAVTGEGIEELKNcIR	-0.201487	0.0146998	0.242091	0.0520895
A5PLL7_C21	TMEM189	AGAENWPGQQLELDEDEASccRWGAQHAGAR;AGAENWPGQQLELDEDEASccR	1.52001	0.285397	2.51003	1.97742
A5PLL7_C22	TMEM189	AGAENWPGQQLELDEDEASccRWGAQHAGAR;AGAENWPGQQLELDEDEASccR	1.52001	0.285397	2.51003	1.97742
A5YKK6_C1541	CNOT1	RYcDPVVLTYQAERMPEQIR;YcDPVVLTYQAERMPEQIR;RYcDPVVLTYQAER	0.498479	0.213453	1.01994	0.62926
A5YKK6_C219	CNOT1	cPVVLAPLLYPEKR	0.262502	0.2273	0.305043	0.172349
A5YKK6_C624	CNOT1	cPSILGGLAPEKDQPK	0.347162	0.209883	0.73045	0.287917
A6NDG6_C193	PGP	YLQQPGcLLVGTNMDNRLPLENGR	-0.0767644	-0.0772136	0.22815	-0.106135
A6NDG6_C243	PGP	FIFDcVSQEYGINPER	0.0497081	0.376583	0.0796697	0.192773
A6NDG6_C297	PGP	TILTLTGVSTLGDVKNNQESDcVSKK	1.17027	0.259305	1.19997	0.666697
A6NDU8_C179	C5orf51	cPIQLNEGVSFQDLDTAK	0.511901	0.289816	1.25807	0.295524
A6NFI3_C650	ZNF316	ERLPVDGRPLPAPLGGPLSLVEGTGLAcDPFGGGGAAGGGGGLR	0.386309	0.0508096	0.622921	0.246651
A6NHG4_C24	DDTL	LcAAAASILGKPADR	-0.0505312	0.325857	0.318638	-0.0722875
A6NHR9_C1124	SMCHD1	YcQVSFQDDHVSLESAFTVRPLPDEPK	0.169865	-0.0664925	0.414262	0.277159
A6NHR9_C1433	SMCHD1	LSTSGNRPPAETFScNK	0.391726	0.0523638	0.575889	0.230208
A6NHR9_C1656	SMCHD1	cQVEEAR	0.25638	0.301837	0.34443	0.0706736
A6NHR9_C1823	SMCHD1	DLLTFPDNVEHcETVFGMLLGDTIILDNLDAANHYRK	-0.0104267	-0.187805	0.350897	-0.114199
A6NHR9_C1856	SMCHD1	ITHcPTLLTR	0.733587	0.372932	1.16321	0.862735
A6NHR9_C1899	SMCHD1	QcLILGEQIDLLQQYR	0.338313	0.0129731	0.764246	0.299578
A6NHR9_C1917	SMCHD1	SAVcKLDSVNK	-0.0117967	0.179561	0.210158	0.0722059
A6NHR9_C492	SMCHD1	LIPYTSVEDFDWcTPPKKR;LIPYTSVEDFDWcTPPK	0.229866	0.143916	0.644314	0.545419
A6NHR9_C59	SMCHD1	AcVCQTLGISPEEK	0.182368	0.0634493	0.500818	0.256917
A6NHR9_C84	SMCHD1	EITcDNFDETVKDGVTLYLLQSVNQLLLTATKER;EITcDNFDETVKDGVTLYLLQSVNQLLLTATK	-0.0492114	-0.283362	0.426746	-0.0791324
A6NHR9_C897	SMCHD1	GPVNScQGKNYNLK	0.407678	0.368334	0.569658	0.434421
A6NJ78_C172	METTL15	AGVQPGTFDGVLMDLGcSSMQLDTPER	0.418996	0.145923	0.734784	0.444594
A7E2V4_C125	ZSWIM8	IAFWSFPENEEDIRLYScLANGSADEFQRGDQLFR	0.373801	0.187262	1.0178	0.470045
A8CG34_C438	POM121C	IREEELcHHSSSSTPLAADKESQGEK	1.03818	0.0455461	0.791936	0.40189
A8MVW0_C742	FAM171A2	TGLcSPEDNSLTPLLDEVAAPEGR	0.115987	0.0588464	0.09444	-0.156317
A8MW92_C472	PHF20L1	LGPcLPLDLSR	0.360955	0.332715	0.510416	0.405704
A9UHW6_C49	MIF4GD	VANVIVDHSLQDcVFSK	0.464504	0.10353	0.839197	0.268209
B3KU38_C358	IQCJ-SCHIP1	LALGSFFDDGPGIYTScSK	0.785398	0.312184	1.04114	0.652547
B5ME19_C79	EIF3CL	DVTKcLEEFELLGK	0.239794	0.359743	0.200881	-0.0921228
O00116_C214	AGPS	EGMFERIPDIVLWPTcHDDVVK	0.0827777	-0.117268	0.226362	0.0732125
O00116_C297	AGPS	ESGYcTGHEPDSLEFSTVGGWVSTR	-0.0188886	0.107706	-0.082927	0.0390111
O00139_C406	KIF2A	cVEDVLK	0.163555	0.0558198	0.232788	0.191322
O00139_C596	KIF2A	LLcEQNEEEVSPQLFTFHEAVSQMVEMEEQVVEDHR	-0.0645818	-0.148277	0.188361	-0.0897332
O00148_C164	DDX39A	KNcPHVVVGTPGR	0.0124507	0.188896	0.145654	0.255164
O00148_C197	DDX39A	HFVLDEcDKMLEQLDMRR	-0.0672789	-0.00100191	0.0575418	-0.0795465
O00148_C223	DDX39A	DVQEIFRLTPHEKQcMMFSATLSK	0.0985135	0.105357	0.273516	0.212799
O00148_C62	DDX39A	AIVDcGFEHPSEVQHECIPQAILGMDVLCQAK	0.590513	-0.414979	0.328465	-0.204312
O00148_C86	DDX39A	AIVDCGFEHPSEVQHECIPQAILGMDVLcQAK	0.11846	-0.404344	0.340414	-0.075266
O00151_C260	PDLIM1	VAASIGQKLPMcDK	-0.23418	0.105334	0.324747	0.0191384
O00151_C263	PDLIM1	cGTGIVGVFVK	-0.0189379	-0.019482	0.00646288	-0.165138
O00151_C283	PDLIM1	HRHPEcYVCTDCGTNLK;DRHRHPEcYVCTDCGTNLK	0.0356238	0.011299	0.0755551	-0.108482
O00151_C307	PDLIM1	GHFFVEDQIYcEK	-0.118414	0.0298764	-0.286902	-0.170914
O00151_C45	PDLIM1	AALANLcIGDVITAIDGENTSNMTHLEAQNR	0.0932053	-0.0306369	0.0569145	-0.0126312
O00151_C73	PDLIM1	IKGcTDNLTLTVAR	-0.0138379	0.196779	-0.126572	-0.226061
O00159_C161	MYO1C	LLQFYAETcPAPER	0.338819	-0.0130756	0.200111	-0.00463665
O00159_C802	MYO1C	cPEFFLDHVR	0.99279	0.124939	0.686787	0.403423
O00161_C112	SP23	TTWGDGGENSPcNVVSKQPGPVTNGQLQQPTTGAASGGYIKR	0.145955	0.445776	0.601874	0.490168
O00178_C241	GTPBP1	TSSVGNDILGFDSEGNVVNKPDSHGGSLEWTKIcEK	0.236673	-0.0114996	0.589174	0.273704
O00178_C46	GTPBP1	LHGGFDSDcSEDGEALNGEPELDLTSK	0.387919	0.195685	0.350276	0.0316796
O00178_C669	GTPBP1	SQGAcVTPASGc	1.12544	0.466966	1.12455	0.761689
O00192_C770	ARVCF	QAPPRPGAcLEEDTVVAVLNTIHEIVSDSLDR	0.145541	-0.0993035	0.205385	0.334746
O00203_C507	AP3B1	ASILWLIGENcERVPK	0.247832	0.120891	0.663612	0.358256
O00213_C672	APBB1	SQASTScLPAPPAESVAR	0.551802	0.204653	1.01228	0.667719
O00217_C117	NDUFS8	LcEAICPAQAITIEAEPR	0.0635733	-0.0403065	0.450914	0.18347
O00231_C289	PSMD11	cVAQASK	0.252675	0.409312	0.348714	0.194564
O00232_C255	PSMD12	AIYDTPcIQAESEKWQQALK	-0.0937118	-0.16665	-0.120942	-0.172251
O00232_C31	PSMD12	MEVDYSATVDQRLPEcAK	0.285303	-0.21934	0.645486	-0.00448181
O00233_C216	PSMD9	GLLGcNIIPLQR	-0.0404167	0.00302927	0.273479	0.000351033
O00233_C59	PSMD9	GIGMNEPLVDcEGYPRSDVDLYQVR	0.273485	0.151639	0.574418	0.261419
O00244_C12	ATOX1	PKHEFSVDMTcGGCAEAVSR	1.26988	0.457773	0.654263	0.40283
O00244_C41	ATOX1	VcIESEHSMDTLLATLKK;KVcIESEHSMDTLLATLK	0.0939144	0.213326	0.286945	-0.210747
O00264_C129	PGRMC1	GLATFcLDKEALKDEYDDLSDLTAAQQETLSDWESQFTFK	0.0626989	0.270396	0.0345212	-0.212566
O00267_C740	SUPT5H	VELHSTcQTISVDRQR;VELHSTcQTISVDR	0.00252018	0.0441043	0.0570379	-0.143614
O00268_C867	TAF4	ScKDETFLLQAPLQR	0.549323	0.197794	1.33119	0.807352
O00273_C165	DFFA	QScATVQR	0.146329	0.165286	1.91662	0.444523
O00273_C38	DFFA	NYSREQHGVAAScLEDLR;EQHGVAAScLEDLR	0.348528	0.126436	0.448321	-0.090407
O00299_C191	CLIC1	LHIVQVVcK	-0.0290276	0.105495	0.350428	0.0915457
O00299_C223	CLIC1	EEFASTcPDDEEIELAYEQVAK	-0.133298	-0.0438282	0.0170072	-0.250579
O00299_C24	CLIC1	IGNcPFSQRLFMVLWLKGVTFNVTTVDTK	-0.0211561	0.150893	1.63943	0.776406
O00299_C59	CLIC1	LcPGGQLPFLLYGTEVHTDTNKIEEFLEAVLCPPRYPK	0.138335	-0.0618207	0.189237	-0.046923
O00303_C256	EIF3F	TcFSPNRVIGLSSDLQQVGGASAR	0.365175	0.0641511	0.730246	0.629482
O00330_C307	PDHX	STVPHAYATADcDLGAVLK	0.253747	0.179427	0.392279	0.14109
O00401_C431	WASL	KVEQNSRPVScSGR	1.05816	0.626764	2.07995	0.531355
O00410_C110	IPO5	KVcDIAAELAR	0.470647	0.394262	0.920403	0.405621
O00410_C229	IPO5	ATAAFILANEHNVALFKHFADLLPGFLQAVNDScYQNDDSVLK;HFADLLPGFLQAVNDScYQNDDSVLK	0.0501629	-0.124699	0.397603	-0.272788
O00410_C420	IPO5	YAAcVGQMATDFAPGFQKK	0.23194	-0.0787515	0.48217	0.0477696
O00410_C733	IPO5	VAAAESMPLLLEcAR	0.025294	0.0276185	0.533782	0.198468
O00410_C750	IPO5	VRGPEYLTQMWHFMcDALIK	0.167854	0.101831	0.772433	0.07545
O00410_C915	IPO5	YAEYFLRPMLQYVcDNSPEVR	-0.00532901	-0.0906931	0.268309	-0.0587813
O00411_C119	POLRMT	DATPVPcGR	1.22264	0.269627	1.95301	0.868501
O00411_C413	POLRMT	VcVVSVEKPTLPSK	0.159706	0.593445	0.175373	0.596491
O00411_C535	POLRMT	YLcLLASDAEVPEPCLPR	0.0235205	-0.130586	0.208849	-0.308916
O00411_C591	POLRMT	EQPWPLPVQMELGKLLAEMLVQATQMPcSLDKPHR	-0.567336	-0.290138	-0.100843
O00411_C650	POLRMT	AAEPTLTFEAVDVPMLcPPLPWTSPHSGAFLLSPTK	0.196813	-0.0643856	0.453304	-0.083329
O00411_C726	POLRMT	GcPQLGVPAPPSEAPQPPEAHLPHSAAPAR	0.600156	0.3416	0.79687	0.75249
O00411_C765	POLRMT	RELAHcQK;ELAHcQK	0.546909	0.219026	0.755874	0.450698
O00411_C925	POLRMT	ASDPAAYVSHLPVHQDGScNGLQHYAALGR	-0.0566765	-0.130387	0.453229	0.11609
O00418_C482	EEF2K	VcVEKWNLLNSSR	0.858046	0.371741	0.949504	0.442056
O00425_C194	IGF2BP3	QKPcDLPLR	0.154313	0.537914	0.545851	0.422156
O00425_C546	IGF2BP3	ITGHFYAcQVAQR	0.283546	0.0957731	0.655544	0.286639
O00429_C361	DNM1L	YIETSELcGGAR	0.736475	0.0313671	0.526026	0.187288
O00429_C367	DNM1L	IcYIFHETFGR	0.985527	0.0776833	1.70975	0.885773
O00429_C431	DNM1L	cVELVHEEMQR	0.753496	0.32967	1.1266	0.673614
O00429_C446	DNM1L	IIQHcSNYSTQELLR	0.102433	0.119085	0.490036	0.303815
O00429_C505	DNM1L	LPVTNEMVHNLVAIELAYINTKHPDFADAcGLMNNNIEEQRR	0.218793	-0.14063	0.32925	0.259893
O00442_C100	RTCA	TAGSVcLLMQVSMPCVLFAASPSELHLK	0.0905444	0.23395	0.197394	0.0850278
O00442_C28	RTCA	VSTALScLLGLPLRVQK;VSTALScLLGLPLR	-0.174457	0.0664266	0.153053	-0.0203558
O00459_C396	PIK3R2	DGHYGFSEPLTFcSVVDLINHYRHESLAQYK	-0.081417	-0.0204394	0.0839894	0.0555658
O00469_C494	PLOD2	DKLDPDMALcR	0.723184	0.220693	1.31212	0.799072
O00471_C111	EXOC5	VcHLGDQLEGVNTPR	0.296858	0.164282	0.559898	0.188104
O00471_C194	EXOC5	YHDLEcQLIQEFTSAQR	0.167412	0.209746	0.489585	0.20404
O00471_C517	EXOC5	LSEcLQK	0.25599	0.29694	0.619553	0.67024
O00471_C675	EXOC5	QVcSGEQLANLDKNILHSFVQLR	0.192504	0.256828	0.546612	0.0576191
O00483_C44	NDUFA4	LALFNPDVcWDRNNPEPWNKLGPNDQYK	0.0834324	0.141548	0.396606	0.188877
O00487_C238	PSMD14	SWMEGLTLQDYSEHcKHNESVVKEMLELAK	0.531004	0.105306	1.15889	0.819846
O00487_C299	PSMD14	RHLEEHVDVLMTSNIVQcLAAMLDTVVFK	-0.258316	-0.529409	0.324837	0.117914
O00506_C357	STK25	SQcLSTLVRPVFGELK	0.394758	0.0714016	0.532434	0.041128
O00541_C272	PES1	AGEGTYALDSEScMEKLAALSASLAR	0.915449	0.277395	1.27811	0.947889
O00541_C361	PES1	SLcIGATYDVTDSR	0.220828	0.162603	0.3966	0.519295
O00541_C391	PES1	cYVQPQWVFDSVR	0.153274	0.131902	0.401613	0.244903
O00566_C27	MPHOSPH10	ATGRPEcFLTIQEGLASK	0.0995174	0.145366	0.341603	0.200537
O00567_C112	NOP56	IGAAIQEELGYNcQTGGVIAEILR	0.725725	0.0351176	1.02545	0.702903
O00567_C142	NOP56	GLTDLSAcK	0.497761	0.174242	1.19698	0.596996
O00567_C211	NOP56	IINDTYcR	1.1404	0.290105	1.67855	1.00197
O00567_C384	NOP56	IDcFSEVPTSVFGEKLREQVEER	-0.0839885	-0.276744	0.544086	0.136705
O00567_C472	NOP56	LAALALASSENSSSTPEEcEEMSEKPKK;LAALALASSENSSSTPEEcEEMSEKPK	0.364784	0.304666	0.399178	0.27358
O00567_C52	NOP56	LVAFcPFASSQVALEVSEGVVHEDLR	0.481767	-0.261682	0.815702	0.359739
O00571_C128	DDX3X	WcDKSDEDDWSKPLPPSER	0.406359	0.198371	0.678819	0.259777
O00571_C223	DDX3X	DLMAcAQTGSGKTAAFLLPILSQIYSDGPGEALR;DLMAcAQTGSGK	0.335725	0.147821	0.481219	0.301721
O00571_C298	DDX3X	VRPcVVYGGADIGQQIR	0.414466	0.253804	0.926809	0.509219
O00571_C317	DDX3X	GcHLLVATPGR	0.123853	-0.0622447	0.585089	0.254411
O00571_C341	DDX3X	IGLDFcK	0.0909703	0.200356	0.412519	0.0696987
O00571_C468	DDX3X	KGADSLEDFLYHEGYAcTSIHGDR	0.261235	0.0716027	0.634149	0.331419
O00592_C344	PODXL	cEDLETQTQSEK	0.21424	0.219659	0.532317	0.219655
O00628_C5	PEX7	SAVcGGAAR	0.452507	0.209515	0.826038	0.386129
O00629_C122	KP4	SGILPILVHcLER		0.253685		-0.0650348
O00743_C192	PPP6C	GAFcDLVWSDPEDVDTWAISPR;NQEIPHKGAFcDLVWSDPEDVDTWAISPR	0.346785	-0.0766744	0.593204	0.261758
O00762_C114	UBE2C	FLTPCYHPNVDTQGNIcLDILKEKWSALYDVR	0.320682	0.460767	0.55472	-0.0502578
O14497_C1827	ARID1A	IVQKNDPFVVDcSDKLGR	0.31079	0.329798	0.545977	0.28668
O14497_C1874	ARID1A	IGGGDTTEHIQTHFESKTELLPSRPHAPcPPAPR;TELLPSRPHAPcPPAPR	0.298316	0.18171	0.553427	0.284245
O14497_C1968	ARID1A	ILEDEPHSKDETPLcTLLDWQDSLAKR	0.500482	0.167175	0.854077	0.450008
O14497_C336	ARID1A	GYQGYPGGDYSGGPQDGGAGKGPADMASQcWGAAAAAAAAAAASGGAQQR	0.48054	0.408567	0.686467	0.241123
O14519_C105	CDK2AP1	EcLAETER	0.0674381	0.293673	0.430429	0.0395212
O14530_C94	TXNDC9	ESENVVcHFYR	-0.0860589	0.213543	0.159685	-0.0986523
O14545_C267	TRAFD1	AVcEADQSHGGPR	0.281714	0.254869	0.531496	0.268977
O14545_C476	TRAFD1	STSGPRPGcQPSSPcVPK	1.5501	0.660248	1.82141	1.45242
O14545_C482	TRAFD1	STSGPRPGcQPSSPcVPK	1.5501	0.660248	1.82141	1.45242
O14561_C140	NDUFAB1	LMcPQEIVDYIADKKDVYE	0.303692	0.279789	0.496225	-0.102343
O14578_C402	CIT	SDDDTSNFDEPEKNSWVSSSPcQLSPSGFSGEELPFVGFSYSK	0.954621	0.581448	1.34628	0.892458
O14617_C1133	AP3D1	cSDSTLLSNLLEEMK	-0.596864	0.249445		0.422433
O14617_C137	AP3D1	DLSSPSQYDTGVALTGLScFVTPDLAR	0.262237	0.0312135	0.728752	0.433881
O14617_C208	AP3D1	LEDPDPGVQSAAVNVIcELAR;LEDPDPGVQSAAVNVIcELARR	0.337976	-0.0510575	0.685615	0.208945
O14617_C348	AP3D1	DLILQcLDDKDESIR	0.171085	0.215331	0.681669	0.28128
O14618_C227	CCS	LAcGIIAR	0.37126	0.294471	0.492333	0.113862
O14618_C244	CCS	QIcSCDGLTIWEER	-0.0274134	0.106749	0.0935643	-0.0299235
O14628_C178	ZNF195	GYGNcGLDNLYLR	1.09075	0.160264	1.28645	1.25291
O14641_C354	DVL2	cWDPSPQAYFTLPR	0.288565	0.540694	0.763045	0.370747
O14641_C412	DVL2	NEPIQPIDPAAWVSHSAALTGTFPAYPGSSSMSTITSGSSLPDGcEGR	0.13437	0.153406	0.38948	0.0358933
O14641_C80	DVL2	SMDQDFGVVKEEISDDRLPcFNGR	0.141511	-0.0921774	0.0839709	0.200656
O14654_C1055	IRS4	IYVVDPFSECcMDISLSPSR	0.133811	0.108602	0.505417	0.250409
O14654_C1065	IRS4	cSEPPPVAR	0.792691	0.264121	1.38709	0.852607
O14654_C206	IRS4	cGTLGAQPDGEPAALAAAAAAEPPFYKDVWQVIVKPR	0.518062	0.140645	0.672405	0.385915
O14654_C257	IRS4	LcLTDEEVVFVR	-0.260196	-0.0073944	-0.135918	-0.397201
O14654_C314	IRS4	STVIGPGELWMQVDDcVVAQNMHELFLEK	0.142103	-0.096265	0.341634	0.284225
O14654_C332	IRS4	ALcADEYR	0.389681	0.0576163	0.921068	0.449299
O14654_C381	IRS4	SRFEQFcHLR	0.736569	0.125846	1.66195	1.02216
O14654_C522	IRS4	GSGGGQGSNGQGSSSHSSGGNQcSGEGQGSR	0.801588	0.23403	1.05985	0.715667
O14654_C545	IRS4	GGQGSNGQGSGGNQcSR	0.931935	0.341019	1.20338	0.768957
O14654_C658	IRS4	LYFcVDR	0.592328	0.321365	1.04645	0.677075
O14662_C150	STX16	AcSEQEGR	0.0256322	0.132974	0.159786	0.0302749
O14681_C24	EI24	GIKDSIWGIcTISKLDAR	0.163297	0.24917	0.503535	0.0825423
O14686_C2249	KMT2D	cPSLDNLAVPESPGVGGGK	0.651211	0.509693	0.988553	0.575137
O14686_C392	KMT2D	FSPPEPGDTPTDEPDALYVAcQGQPK	0.381675	0.0592196	0.846065	0.457722
O14686_C5314	KMT2D	IAESLPGVEScQNYLFR	0.501663	0.289471	1.20731	0.600802
O14686_C58	KMT2D	LQETPQDcSGGPVRR	0.263072	0.275656	0.467333	0.0939805
O14713_C60	ITGB1BP1	SSGQSNNNSDTcAEFR	0.356537	0.4555	0.532258	0.234241
O14715_C1431	RGPD8	VWVWTAcDFADGER	0.0806159	0.0959033	-0.178903	0.12789
O14727_C115	APAF1	TVLcEGGVPQRPVVFVTR	0.288147	0.192656	0.536701	0.171134
O14727_C258	APAF1	AFDSQcQILLTTR	0.00650153	-0.0213591	0.454524	0.357088
O14733_C131	MAP2K7	YQAEINDLENLGEMGSGTcGQVWK	0.601021	-0.150482	1.00065	0.482636
O14733_C360	MAP2K7	VLQEEPPLLPGHMGFSGDFQSFVKDcLTKDHR	-0.0389213	-0.0610363	0.469717	-0.00836215
O14734_C13	ACOT8	SSPQAPEDGQGcGDRGDPPGDLR	0.228127	0.343369	0.5192	0.237927
O14744_C22	PRMT5	DLNcVPEIADTLGAVAK	0.271076	0.306586	0.599722	0.503442
O14744_C42	PRMT5	QGFDFLcMPVFHPR	-0.126217	0.0153945	0.158864	0.0749516
O14745_C16	SLC9A3R1	LCcLEKGPNGYGFHLHGEK	-0.00969885	0.0570679	0.108661	-0.24314
O14757_C168	CHEK1	McGTLPYVAPELLK	0.157048	0.330582	0.406923	0.138036
O14763_C341	TNFRSF10B	QcFDDFADLVPFDSWEPLMR	-0.256328	-0.00341005	0.113367	0.186786
O14776_C1062	TCERG1	YLVLDcVPEERR;YLVLDcVPEER	0.116433	0.0361729	0.133989	0.0068772
O14777_C449	NDC80	GAENSKGYDFEIKFNPEAGANcLVK;GYDFEIKFNPEAGANcLVK	0.0971471	-0.115663	0.524408	0.245846
O14802_C883	POLR3A	SLEDLcSQYDLTVR	0.186759	0.221756	0.522275	0.392213
O14802_C960	POLR3A	SEFLcCQDSFLQEIK	0.492863	0.477868	0.750833	0.774519
O14818_C63	PSMA7	KIcALDDNVCMAFAGLTADAR	0.114203	0.0313694	0.258855	0.0663245
O14880_C131	MGST3	SRGALGSIALLGLVGTTVcSAFQHLGWVKSGLGSGPK	0.00345073	-0.167998	0.474436	-0.0802575
O14880_C56	MGST3	YKVEYPIMYSTDPENGHIFNcIQR	0.0846546	0.125906	0.483774	0.209426
O14893_C34	GEMIN2	LLPVEPcDLTEGFDPSVPPRTPQEYLRR;LLPVEPcDLTEGFDPSVPPRTPQEYLR	0.0130953	0.044611	0.324167	-0.0166453
O14893_C63	GEMIN2	RVQIEAAQcPDVVVAQIDPK	0.21112	-0.00802544	0.330798	-0.0974832
O14893_C89	GEMIN2	KQSVNISLSGcQPAPEGYSPTLQWQQQQVAQFSTVR	0.0396085	0.312928	0.152066	-0.134609
O14929_C120	HAT1	QIIPPGFcTNTNDFLSLLEK	0.320336	0.401984	0.86003	0.26743
O14929_C27	HAT1	cNTNTAIELK	0.20094	0.313253	0.566361	0.158665
O14929_C376	HAT1	cLRPEELTNQMNQIEISMQHEQLEESFQELVEDYRR	0.19824	0.0113397	0.199259	0.0997601
O14936_C633	CASK	AQFEYDPAKDDLIPcKEAGIR	0.95602	0.248446	0.957072	0.754598
O14950_C109	MYL12B	FAcFDEEATGTIQEDYLR	0.246119	0.289097	0.542208	0.189883
O14964_C166	HGS	ESDAMFAAERAPDWVDAEEcHR	0.319131	0.0556682	0.566006	0.160151
O14964_C190	HGS	AcGQIFcGK	0.0952935	0.00594551	0.17215	0.0717471
O14964_C212	HGS	VcEPCYEQLNR	0.0421802	0.148644	0.508206	0.158238
O14964_C215	HGS	VCEPcYEQLNR	-0.20718	0.0122561	0.164963	-0.0451144
O14965_C290	AURKA	TTLcGTLDYLPPEMIEGR	0.196883	0.25673		0.4582
O14965_C393	AURKA	EVLEHPWITANSSKPSNcQNKESASK	0.593612	0.174013	0.829227	0.485496
O14972_C243	DSCR3	DATEIQNIQIADGDVcR	0.293234	0.145908	0.394347	0.1942
O14976_C190	GAK	LcDFGSATTISHYPDYSWSAQR	0.636667	0.0640968	0.540728	0.578132
O14979_C177	HNRNPDL	DLTEYLSRFGEVVDcTIKTDPVTGR	0.0872591	0.191819	0.401104	-0.0183385
O14979_C277	HNRNPDL	RGFcFITYTDEEPVKK	-0.198157	-0.0750403	0.10302	-0.29757
O14979_C303	HNRNPDL	YHQIGSGKcEIK	0.086766	0.019781	0.210056	0.0113377
O14980_C1070	XPO1	QMSVPGIFNPHEIPEEMcD	0.0562125	0.205734	0.530331	0.146122
O14980_C119	XPO1	TSSDPTcVEK	0.410979	0.373153	0.253737	0.128962
O14980_C164	XPO1	TSESLcQNNMVILK	-0.00596321	-0.0399703	0.276246	0.371205
O14980_C327	XPO1	LAYSNGKDDEQNFIQNLSLFLcTFLKEHDQLIEK	-0.124708	-0.0497458	0.308889	-0.0330033
O14980_C34	XPO1	QLLDFSQKLDINLLDNVVNcLYHGEGAQQR	-0.0719737	0.0581105	0.668623	0.224266
O14980_C829	XPO1	LGGHITAEIPQIFDAVFEcTLNMINKDFEEYPEHR	0.0570212	0.064258	0.37632	-0.150403
O15014_C178	ZNF609	SEGVGTcSEKDPGVLQPVPLGGR	0.381708	0.0568746	0.484269	0.290907
O15020_C1140	SPTBN2	DQADPQcLFLR	0.212407	0.0945994	0.43831	0.21826
O15020_C2043	SPTBN2	SAELGcTVDEVESLIK	0.128166	0.063192	0.370143	0.11942
O15020_C2070	SPTBN2	FcALEKLTALEER	0.506151	0.331015	0.977306	0.615584
O15020_C607	SPTBN2	EYRPcDPQLVSER	0.478826	0.259196	0.641573	0.296875
O15042_C291	U2SURP	SSGVLDDYAPGSHDVGDPSTTNLYLGNINPQMNEEMLcQEFGR	1.00478	0.189993	1.1235	0.688716
O15042_C320	U2SURP	NcGFVAFMNRR;ERNcGFVAFMNRR	0.307445	0.115124	0.524642	0.38669
O15042_C563	U2SURP	KNDIGDAMVFcLNEAAEEIVDcITESLSILKTPLPK	-0.18216	-0.0667914	0.370598	0.0237537
O15042_C624	U2SURP	LcQIFSDLTYR	0.460661	0.259235	1.30316	0.508405
O15042_C65	U2SURP	ESLcDSPHQNLSRPLLENK	0.256913	0.110694	0.490687	0.355562
O15047_C243	SETD1A	SSSDTAAYPAGTTAVGTPGNGTPcSQDTSFSSSR	0.308448	0.181909	0.617267	0.259535
O15063_C512	KIAA0355	EIcDFGNQADLPSGNGNK	0.781725	0.338964	1.05248	0.612097
O15067_C108	PFAS	LNFSTPTSTNIVSVcR	0.071287	0.047332	0.334099	0.10525
O15067_C1285	PFAS	GLAPLHWADDDGNPTEQYPLNPNGSPGGVAGIcSCDGRHLAVMPHPER;GLAPLHWADDDGNPTEQYPLNPNGSPGGVAGIcSCDGR	1.35814	0.291924	1.06341	0.892498
O15067_C1338	PFAS	NWTLEGSc	0.117741	0.0402274	0.220236	-0.0627447
O15067_C270	PFAS	FcDNSSAIQGK	0.114955	0.25025	0.379136	1.94419
O15067_C318	PFAS	HVVFTAETHNFPTGVcPFSGATTGTGGR	0.0015036	-0.244766	-0.312574	-0.252317
O15067_C502	PFAS	AcVEAPK	0.1807	0.167683	0.579274	0.514489
O15067_C606	PFAS	IVLVDDREcPVR;RIVLVDDREcPVR	1.53061	0.277709	0.928208	0.523774
O15067_C66	PFAS	KLMWLFGcPLLLDDVAR	0.517715	-0.0481923	0.364822	-0.0119118
O15067_C697	PFAS	SVGGLVAQQQcVGPLQTPLADVAVVALSHEELIGAATALGEQPVK		0.648025	0.366623	0.686415
O15067_C871	PFAS	LGGTALAQcFSQLGEHPPDLDLPENLVR	0.198533	-0.220183	0.316256	-0.00792033
O15084_C701	ANKRD28	GAVTGHEEcVDALLQHGAK	0.336035	0.180045	0.629916	0.361093
O15085_C1166	ARHGEF11	HQVLLEDPEQEGSAEEEELGVLPcPSTSLDGENR	0.618446	0.18905	0.726414	0.238648
O15085_C1500	ARHGEF11	NSHELGPcPEDGSDAPLEDSTADAAASPGP	0.0286249	0.178094	0.258962	-0.283829
O15085_C402	ARHGEF11	GVLcEAQEAAMPEIQEQIHDYR	0.457807	0.196175	0.504971	0.187373
O15111_C406	CHUK	SLSDcVNYIVQDSK	0.267492	0.136962	1.23941	0.642074
O15144_C120	ARPC2	NcFASVFEKYFQFQEEGKEGENR	-0.0732006	0.0416999	0.239491	0.0374215
O15145_C162	ARPC3	VFDPQNDKPSKWWTcFVK	0.236543	0.0386203	0.666452	0.188881
O15164_C56	TRIM24	LNLLDTcAVcHQNIQSR	0.0453672	-0.106636	0.160542	0.0107853
O15164_C629	TRIM24	AFGSPMIDLSSPVGGSYNLPSLPDIDcSSTIMLDNIVRK	0.315878	0.342815	0.459256	0.397876
O15164_C81	TRIM24	cLPAPQR	0.066128	0.00813438	0.155052	0.0331652
O15173_C159	PGRMC2	GLATFcLDKDALRDEYDDLSDLVQMESVR	0.1592	0.325357	0.319902	-0.0362498
O15213_C172	WDR46	SELLLAEEPGFLEGEDGEDTAKIcQADIVEAVDIASAAK	0.382487	0.511338	0.836323	0.480385
O15213_C456	WDR46	LSGPVHGLQFcPFEDVLGVGHTGGITSMLVPGAGEPNFDGLESNPYR	0.493275	-0.197333	0.527594	0.353747
O15226_C246	NKRF	cQNIYLTTGYAGSK	0.516056	0.255412	1.0175	0.546669
O15226_C37	NKRF	HLSTcDGQNPPK;RHLSTcDGQNPPKK	1.02082	0.103415	1.02529	0.675936
O15226_C424	NKRF	SSQcHTGSSPR	0.422295	0.165205	0.764247	0.500825
O15226_C453	NKRF	DLVVYENSSNPVcTLNDTAQFNR	0.340472	0.200977	0.504354	0.360562
O15228_C650	GNPAT	INNNcIFNVNEPATTK	0.728466	0.420599	0.552181	0.0604481
O15228_C73	GNPAT	cSVLNSEEIHYVIK	0.613488	0.342494	1.04806	0.670257
O15235_C93	MRPS12	EAVcFIPGEGHTLQEHQIVLVEGGRTQDLPGVK	0.316587	0.10693	0.669594	0.296532
O15260_C32	SURF4	LcLISTFLEDGIR	0.010541	0.386729	0.28903	0.124353
O15269_C100	SPTLC1	EcINFASFNFLGLLDNPR	-0.144018	-0.0802521	0.310816	0.0208711
O15287_C417	FANCG	AQDALTLcEELLSR	0.359701	0.479386	0.481925	0.0655203
O15294_C323	OGT	LcPTHADSLNNLANIKR	0.0603749	-0.158877	0.178118	-0.0530687
O15294_C620	OGT	VMAEANHFIDLSQIPcNGK	1.34755	0.29153	1.32798	1.20527
O15294_C962	OGT	VAASQLTcLGCLELIAK	-0.0163801	-0.0988031	-0.0255314	-0.143734
O15304_C6	SIVA1	ScPFADVAPLQLK	1.87558	0.209199	1.97518	1.32316
O15304_C62	SIVA1	LLFLGAQAYLDHVWDEGcAVVHLPESPKPGPTGAPR	0.0238593	-0.0611089	0.366628	-0.184848
O15305_C103	PMM2	QNIQSHLGEALIQDLINYcLSYIAK	-0.0926492	0.157833	0.172219	-0.144608
O15320_C147	CTAGE5	SNSELEDEILcLEKELKEEK	-0.19705	-0.210735	0.124996	0.0019975
O15347_C23	HMGB3	MSAYAFFVQTcREEHKK;MSAYAFFVQTcR	-0.180211	-0.0531733	-0.0977515	-0.320448
O15355_C13	PPM1G	cSGDGVGAPRLPLPYGFSAMQGWR;cSGDGVGAPR	0.028566	0.246118	0.0524085	-0.0613924
O15355_C164	PPM1G	YGQNcHKGPPHSK	0.667911	0.358864	0.805605	0.448096
O15355_C241	PPM1G	AYTGFSSNSERGTEAGQVGEPGIPTGEAGPScSSASDKLPR	0.169711	0.22856	0.290844	0.13753
O15355_C351	PPM1G	cVVSEAGK	0.333914	0.595675	0.608506	0.196173
O15357_C1187	INPPL1	ESIQEDLAEEAPcLQGGR	0.564294	0.248996	0.848115	0.372489
O15357_C5	INPPL1	ASAcGAPGPGGALGSQAPSWYHR	0.415966	0.0888237	0.479182	0.322478
O15371_C19	EIF3D	FMTPVIQDNPSGWGPcAVPEQFRDMPYQPFSKGDR	0.173024	0.00387099	0.253276	0.213522
O15371_C195	EIF3D	YLEVSEPQDIEcCGALEYYDKAFDRITTR	0.141174	-0.0189908	0.328338	0.0117289
O15371_C196	EIF3D	YLEVSEPQDIEccGALEYYDKAFDRITTR	0.718695	0.0310849	1.41231	0.935325
O15371_C258	EIF3D	TQGNVFATDAILATLMScTR	0.079993	-0.112078	0.263541	-0.0131915
O15371_C327	EIF3D	NLAMEATYINHNFSQQcLR	-0.101635	-0.0740013	0.415571	0.0287761
O15371_C437	EIF3D	WTcCALLAGSEYLK	-0.115887	0.410628	0.136798	0.237529
O15381_C192	NVL	DSFFLDLScEKSNPK	0.305601	0.185989	0.26764	0.295943
O15381_C359	NVL	ELFEQAVSPcIIFIDEIDAITPK	-0.0430273	-0.197526	0.220377	-0.033373
O15381_C391	NVL	RIVAQLLTcMDDLNNVAATAR	0.0921864	-0.11643	0.284862	0.221122
O15381_C448	NVL	ILQTLcR	0.0737671	0.286659	0.596182	0.271183
O15381_C550	NVL	DQDPLSEEQMQGLcIELNDFIVALSSVQPSAKR	-0.301846	-0.748626		-0.610016
O15381_C626	NVL	ALGLVTPAGVLLAGPPGcGK	0.65072	0.0716916	0.530456	0.187635
O15381_C687	NVL	NSAPCVIFFDEVDALcPR	0.620432	-0.0613891	0.224313	0.214828
O15382_C342	BCAT2	EVFGSGTAcQVCPVHR	-0.0014477	-0.00336231	0.310732	1.03006
O15417_C2204	TNRC18	GNRPHIYcLEQLLQEAIIDVRPASTR	0.151354	0.207119	0.0497978	-0.00397744
O15417_C2288	TNRC18	IQcAEPSPALLVPSAK	0.370045	0.138049	0.332422	0.247198
O15446_C107	CD3EAP	YRVLSScPQAGEATLLAPSTEAGGGLTcASAPQGTLR	0.722745	0.220072	0.66317	0.315434
O15446_C150	CD3EAP	FcAFGGNPPVTGPR	0.433912	0.221347	0.498918	0.135203
O15446_C55	CD3EAP	FSLEALTGPDTELWLIQAPADFAPEcFNGR	0.551727	0.933119	1.01251	0.926536
O15446_C86	CD3EAP	VLSScPQAGEATLLAPSTEAGGGLTCASAPQGTLR	0.235517	-0.00341713	0.332468	0.0625991
O15550_C384	KDM6A	ScSNTSALAAR	0.256752	0.227571	0.669805	0.150511
O15550_C960	KDM6A	DAFFPPLHQFcTNPNNPVTVIR	0.0998725	-0.149179	0.437346	0.0610555
O43143_C174	DHX15	TTQIPQWcVEYMR	0.156521	-0.120394	0.378763	0.104908
O43143_C774	DHX15	IAPQYYDMSNFPQcEAK	0.418112	0.136907	0.630635	0.377123
O43148_C50	RNMT	ASVNSETESSFNINENTTASGTGLSEKTSVcR	0.483211	0.0342145	0.61544	0.377722
O43148_C73	RNMT	EFEDDLVKESSScGKDTPSK	0.606825	0.44554	0.75645	0.394506
O43148_C95	RNMT	KLDPEIVPEEKDcGDAEGNSK	0.291342	0.518362	0.337987	-0.0309435
O43149_C1259	ZZEF1	HQVcPELELEASWPTHPHR	0.746678	0.433371
O43149_C162	ZZEF1	QLQAcSLVPGFTDIFSESK	0.261003	0.225248	0.576703	0.279391
O43149_C2037	ZZEF1	GVSLSKDPScQTQISDSPADASPPTGLPDAEDSEVSSQKPIEEK	0.217338	0.120114	0.135677	0.0230111
O43149_C2466	ZZEF1	KLDPLEGLDEPTRIcFLMAHDALPLHILR	-0.13232	-0.21716	0.311252	0.321495
O43149_C69	ZZEF1	EAAAALLPTPPcESLVSR	0.129457	-0.0755728	0.351397	0.166246
O43159_C317	RRP8	QRPASLVVADFGcGDcR	0.138485	0.0311086	0.238712	0.219108
O43159_C320	RRP8	QRPASLVVADFGcGDcR	0.138485	0.0311086	0.238712	0.219108
O43159_C332	RRP8	LASSIRNPVHcFDLASLDPR	0.0124257	-0.030427	0.109359	0.0328553
O43159_C451	RRP8	AQLSGLQLQPcLYK	0.417176	0.190162	1.14954	0.749191
O43164_C224	PJA2	EAEAYTGLSPPVPSFNcEVRDEFEELDSVPLVK	0.219501	-0.122298	0.596543	0.115559
O43172_C237	PRPF4	SLNNFcSQIGDDRPISYcHFSPNSK	1.42344	0.252858	2.24575	1.95154
O43172_C299	PRPF4	DVNLAScAADGSVKLWSLDSDEPVADIEGHTVR	0.279576	0.135858	0.561479	0.630567
O43172_C441	PRPF4	cVYTIPAHQNLVTGVKFEPIHGNFLLTGAYDNTAK	0.530585	0.0829428	0.881527	0.684839
O43175_C111	PHGDH	KGILVMNTPNGNSLSAAELTcGMIMcLAR	0.00501576	-0.0363955	0.368236	0.125496
O43175_C116	PHGDH	KGILVMNTPNGNSLSAAELTcGMIMcLAR	0.00501576	-0.0363955	0.368236	0.125496
O43175_C18	PHGDH	KVLISDSLDPcCRK	0.0298825	0.145022	0.125039	-0.100926
O43175_C19	PHGDH	KVLISDSLDPCcR	-0.270211	-0.117514	-0.130336	-0.302441
O43175_C254	PHGDH	ALQSGQcAGAALDVFTEEPPRDR	0.207541	0.0287775	0.480192	0.0604357
O43175_C281	PHGDH	ALVDHENVIScPHLGASTK	0.429512	0.2118	0.41623	0.10512
O43175_C295	PHGDH	cGEEIAVQFVDMVK	0.0410645	-0.0321257	0.221401	0.202121
O43175_C369	PHGDH	GNcLSPAVIVGLLKEASKQADVNLVK;GNcLSPAVIVGLLKEASK	1.78408	0.500565	2.80314	1.8006
O43175_C48	PHGDH	QNLSKEELIAELQDcEGLIVR	-0.107626	0.115482	0.125837	-0.135015
O43182_C769	ARHGAP6	AGPcSLSQGNLSPNWPR	0.556898	0.274822	1.12118	0.673669
O43237_C104	DYNC1LI2	cNVWILDGDLYHK	-0.124116	0.249172	0.552569	0.0819132
O43237_C191	DYNC1LI2	DFQDYMEPEEGcQGSPQR	0.440902	0.329761	0.673451	0.714562
O43242_C483	PSMD3	ISFcLDIHNMSVK	0.233166	0.064776	0.493271	0.0868974
O43252_C165	PAPSS1	QIHEGASLPFFEVFVDAPLHVcEQR	0.0259051	0.00864659	0.0976847	-0.0821818
O43252_C207	PAPSS1	TDScDVNDCVQQVVELLQER	0.101761	0.252544	0.19255	-0.0515117
O43252_C212	PAPSS1	TDSCDVNDcVQQVVELLQER	-0.124587	-0.0114604	0.171956	-0.221644
O43252_C360	PAPSS1	QWGTTcK	0.982236	0.148452	1.2423	0.689568
O43264_C124	ZW10	QLQEFSTAIEEYNcALTEKK	0.21007	-0.222722	0.637631	0.342501
O43264_C568	ZW10	LAPILcDGTATFVDLVPGFRR	0.369649	0.227652	0.425101	0.334338
O43264_C588	ZW10	LGTEcFLAQMR	0.46695	-0.0611721	0.0469607	0.352645
O43264_C650	ZW10	LGIVWQDVLPVNIYcK	0.213805	0.0466339	0.438839	0.193696
O43290_C560	SART1	KGAIVFTSEFcR;GAIVFTSEFcR	0.329454	0.341417	0.280815	0.0538413
O43290_C645	SART1	GLAAALLLcQNK	0.02315	0.0313117	0.610462	0.321894
O43303_C535	CCP110	NcSLQTELNK	0.836537	0.164582	0.996926	0.808075
O43353_C414	RIPK2	TTPcSSAIINPLSTAGNSER	1.3533	0.369027	1.26688	1.07978
O43353_C7	RIPK2	MNGEAIcSALPTIPYHK	0.413321	0.181445	0.832157	0.44168
O43390_C240	HNRNPR	LCDSYEIRPGKHLGVcISVANNR	0.0332611	0.0339381	0.166172	-0.00821111
O43390_C292	HNRNPR	GFcFLEYEDHKSAAQAR	0.0673313	0.123499	0.305648	0.0586419
O43390_C99	HNRNPR	SAFLcGVMKTYR;SAFLcGVMK	0.315171	0.182113	0.34588	0.385516
O43395_C37	PRPF3	VLGFSEPTVVTAALNcVGKGMDK	0.316496	0.0708809	0.307551	0.137845
O43432_C1411	EIF4G3	EADLSWKDFLPEGEDVHNFLLEQKLDFIESDSPcSSEALSK	0.0789062	-0.131841	0.358752	-0.163814
O43432_C461	EIF4G3	TcLSEDAKEIQNKIEVEADGQTEEILDSQNLNSR	0.427793	0.214037	0.431296	0.135578
O43432_C638	EIF4G3	EFLLDFQFMPAcIQKPEGLPPISDVVLDKINQPK	0.00802515	-0.0960079	-0.0801434	-0.0946959
O43488_C214	AKR7A2	QVETELFPcLR	-0.122783	-0.128372	0.0936267	-0.12267
O43491_C232	EPB41L2	VTLLDGTEYScDLEK	0.584425	0.25978	0.968725	0.630765
O43491_C424	EPB41L2	LGVcANGLLIYK	0.169634	0.149259	0.883728	0.36994
O43513_C223	MED7	DQIIEKDAALcVLIDEMNERP	0.124128	0.0256871	0.375151	0.198122
O43516_C446	WIPF1	NGFQDSPcEDEWESR	0.707383	0.280864	1.26233	1.03212
O43521_C12	BCL2L11	AKQPSDVSSEcDREGR	0.379919	0.334059	0.160815	-0.0662516
O43524_C31	FOXO3	ScTWPLQRPELQASPAKPSGETAADSMIPEEEDDEDDEDGGGR	0.268022	0.0153761	0.77783	0.253769
O43542_C86	XRCC3	LSLGcPVLDALLR	0.448144	-0.322187	0.677977	0.336819
O43583_C13	DENR	AADISESSGADcKGDPR	0.234959	0.272209	0.507322	0.0435859
O43583_C132	DENR	VcGLATFEIDLKEAQR;VcGLATFEIDLK	-0.0840856	0.225751	-0.268522	0.0613124
O43592_C650	XPOT	QASLADcLNHAVGFASR	0.094873	0.127389	0.824365	0.211894
O43598_C26	DNPH1	GEPGRPALYFcGSIR	0.0379582	0.129691	0.341217	-0.0768637
O43639_C297	NCK2	HQAEcALNER	0.210914	0.132011	0.341697	0.219042
O43663_C132	PRC1	LLQEQDQELcEILCMPHYDIDSASVPSLEELNQFRQHVTTLR;LLQEQDQELcEILCMPHYDIDSASVPSLEELNQFR	-0.0971458	0.187771	-0.0773043	-0.38847
O43663_C322	PRC1	QAFAPFcAEDYTESLLQLHDAEIVR	0.255069	-0.178883	0.353432	0.207525
O43679_C207	LDB2	LcVILEPMQELMSR	0.391987	0.0988269	0.492709	0.356381
O43681_C205	AS1	NQISPFISQMcNMLGLGDMDQLASKLEETLPVIR	0.126321	-0.0494676	0.0264682	0.010675
O43681_C289	AS1	IDTHNIIVNQLVFPDPEKPcK		0.183269		0.0781719
O43683_C339	BUB1	APcLPVTYQQTPVNMEKNPR	0.244553	-0.116437	0.814317	0.00542547
O43684_C129	BUB3	TPcGTFSQPEKVYTLSVSGDRLIVGTAGR	0.176336	0.0956498	0.227145	-0.00919647
O43707_C351	ACTN4	cQLEINFNTLQTK	0.156728	0.284355	0.400493	0.0673111
O43707_C499	ACTN4	IcDQWDALGSLTHSRR	0.424113	-0.0622833	0.0741849	-0.256941
O43707_C60	ACTN4	KTFTAWcNSHLR;TFTAWcNSHLRK	0.0407244	0.069978	0.407013	0.194384
O43708_C205	GSTZ1	LLVLEAFQVSHPcR	-0.00836274	0.229064	0.146536	-0.159921
O43719_C295	HTATSF1	NMFHPMDFEDDPLVLNEIREDLRVEcSK	-0.0476064	-0.332054	0.108962	-0.0406754
O43719_C462	HTATSF1	ESSPEKEAEEGcPEKESEEGcPK	1.14289	0.44895	0.753956	0.206675
O43719_C471	HTATSF1	ESSPEKEAEEGcPEKESEEGcPK	1.14289	0.44895	0.753956	0.206675
O43719_C480	HTATSF1	RGFEGScSQKESEEGNPVR	0.879131	0.254359	0.434064	0.255694
O43747_C31	AP1G1	TQAEEREMIQKEcAAIR;EMIQKEcAAIR	0.072242	0.188827	0.572933	0.390536
O43747_C353	AP1G1	STIVDcLKDLDVSIK;HRSTIVDcLKDLDVSIK	0.319832	0.547026	0.877742	0.437758
O43765_C129	SGTA	AIELNPAVYFcNR	0.0695845	0.232186	0.156822	-0.045273
O43765_C153	SGTA	AIcIDPAYSK	-0.0875997	-0.0128134	0.162498	-0.0404317
O43776_C438	RS	LMTDTINEPILLcRFPVEIK	0.348461	0.0956516	0.565079	0.285202
O43776_C452	RS	cPEDSRLTESVDVLMPNVGEIVGGSMR	0.223176	-0.00239006	0.266197	0.0474741
O43776_C537	RS	DVcLYPR	0.105557	0.153113	0.0136136	-0.0630767
O43795_C310	MYO1B	EIcELTGIDQSVLER	0.359517	0.0220968	0.660788	0.253668
O43818_C296	RRP9	EcCVTAGGR	0.299753	0.109307	0.569103	0.266839
O43818_C399	RRP9	GEPGLEQPFWISSVAALLNTDLVATGSHSScVR	0.297468	-0.018199	0.54171	-0.0414325
O43823_C139	AKAP8	FQPFESYDSRPcLPEHNPYRPSYSYDYEFDLGSDR	0.6762	0.134536	1.28093	0.88238
O43823_C173	AKAP8	NGSFGGQYSEcRDPAR	0.65004	0.2611	1.13368	0.873723
O43823_C275	AKAP8	GLGGPSPSRPPPSLFSQSMAPDYGVMGMQGAGGYDSTMPYGcGR	1.05586	0.213422	1.52035	0.90083
O43823_C351	AKAP8	SGDEEFKGEDELcDSGR	0.201146	0.298506	0.262155	0.0230221
O43823_C631	AKAP8	AVDGEGAPAPESSGEPAEDEGPTDTAEAGSDPQAEQLLEEQVPcGTAHEK	0.0577533	0.0511968	0.111648	-0.493846
O43823_C85	AKAP8	ANDGGLAAGAPAMHMASYGPEPcTDNSDSLIAKINQR;ANDGGLAAGAPAMHMASYGPEPcTDNSDSLIAK	0.633145	0.281227	0.920133	0.547483
O43837_C185	IDH3B	GVIEcLK	0.838793	0.261628	0.944223	0.601144
O43837_C233	IDH3B	LGDGLFLQccEEVAELYPK	0.393997	0.27734	0.794654	0.444003
O43865_C106	AHCYL1	GSSNFcVK	0.504017	0.365787	0.780655	0.348626
O43896_C198	KIF1C	LAVTSYADIADLMDcGNK	0.1547	0.0910773	0.382232	0.133
O43913_C10	ORC5	PHLENVVLcR	0.907688	0.189444	1.64282	1.16226
O43929_C16	ORC4	SNSLIHTEcLSQVQR	0.153504	0.0570358	0.22332	0.154938
O43933_C1185	PEX1	TASQEGcQELTQEQRDQLRADISIIK;TASQEGcQELTQEQR	0.601452	0.109968	0.925233	0.573258
O60216_C392	RAD21	cLTPLVPEDLRK	-0.0469786	0.162666	0.268968	0.0791757
O60216_C585	RAD21	TGAESISLLELcR	0.081644	0.0722166	0.681622	0.0435377
O60232_C125	SSSCA1	EHQLASASELPLGSRPAPQPPVPRPEHcEGAAAGLK	0.456645	0.286431	0.567371	0.374546
O60232_C152	SSSCA1	AAQGPPAPAVPPNTDVMAcTQTALLQK	0.322287	0.393985	0.44415	0.0879539
O60232_C53	SSSCA1	MLGETcADCGTILLQDKQR;MLGETcADCGTILLQDK	0.205511	0.237785	0.243247	0.0439923
O60232_C56	SSSCA1	MLGETcADcGTILLQDKQR	0.125604	0.123283	0.314219	0.171453
O60232_C70	SSSCA1	KIYcVAcQELDSDVDKDNPALQAALSQAR	0.130617	0.304549	0.292821	-0.000385967
O60232_C73	SSSCA1	KIYcVAcQELDSDVDKDNPALQAALSQAR	0.130617	0.304549	0.292821	-0.000385967
O60256_C31	PRPSAP2	GGLVLFSANSNSScMELSKK	0.23862	-0.0329769	0.230378	0.0517989
O60264_C165	SMARCA5	ATNVcTRFEDSPSYVK	0.250985	0.332957	0.534675	0.388013
O60264_C259	SMARCA5	SVcLIGDKEQR	0.509385	0.158943	0.865076	0.381133
O60271_C443	SPAG9	VDELTcEKDVLQGELEAVK	0.256111	0.21627	0.63026	0.163318
O60281_C1564	ZNF292	TSSIEEcSSLPVFPTNDLLLK	0.493323	0.20161	0.596995	0.425048
O60282_C393	KIF5C	NLEPcDNTPIIDNIAPVVAGISTEEKEKYDEEISSLYR	0.178927	0.0955228	0.510378	0.335015
O60287_C1163	URB1	TLVQLLTcSPQDQLQSGELLWSSEYVR	0.114017	-0.241968	-0.0136523	0.481938
O60291_C428	MGRN1	AVSPAIPSAPLYEEITYSGISDGLSQAScPLAAIDHILDSSR	0.471954	-0.117547	0.311891	0.185243
O60293_C220	ZFC3H1	NENcVEETFEDLLLK	0.0402426	-0.292084	-0.0933603	-0.27173
O60306_C28	AQR	IVAPTVSQIEFVTQLAcK;KIVAPTVSQIEFVTQLAcK	0.104389	-0.00956934	0.260774	0.199772
O60306_C681	AQR	NLMNTDcVVPDWLHDIILGYGDPSSAHYSK	0.371835	0.143733	0.0265106	0.355297
O60307_C541	MAST3	QVcGTPEYIAPEVIFR	0.460187	0.423179	0.554292	0.36225
O60313_C375	OPA1	NVKEGcTVSPETISLNVKGPGLQR;EGcTVSPETISLNVKGPGLQR	0.235419	0.191233	0.518373	0.253294
O60313_C551	OPA1	NLSLAVSDcFWK	-0.0180343	-0.0680233	0.324747	-0.00422553
O60313_C786	OPA1	TQEQcVHNETKNELEK	0.281329	0.22567	0.989826	0.503594
O60313_C801	OPA1	cNEEHPAYLASDEITTVRK	0.153528	0.187393	0.452991	0.160818
O60318_C274	MCM3AP	QGcEEAVSQVEPLPSLMK	0.242666	0.0592467	0.461913	0.189364
O60333_C1661	KIF1B	ASSPcPEFEQFQIVPAVETPYLAR	0.652319	0.218256	1.16092	0.666675
O60333_C66	KIF1B	SFSFDYSYWSHTSPEDPcFASQNR	0.257211	0.144385	0.212069	0.167906
O60343_C1277	TBC1D4	KLLPADALVNcDLLLR	0.374036	0.22146	0.767156	0.339182
O60343_C1286	TBC1D4	DLNcNPNNK	0.472696	0.183843	0.726057	0.471109
O60343_C266	TBC1D4	GPDPGEDLADLEVVVPGSPGDcLPEEADGTDTHLGLPAGASQPALTSSR	0.671393	0.57934	0.574533	0.328155
O60343_C316	TBC1D4	cSSVTGVQR	0.877415	0.213314	1.27923	0.987819
O60343_C45	TBC1D4	LWYVGGScLDHR	0.215824	0.0285517	0.634256	0.291657
O60343_C6	TBC1D4	MEPPScIQDEPFPHPLEPEPGVSAQPGPGKPSDKR	0.372703	-0.00232082	0.410813	0.298108
O60343_C74	TBC1D4	SQKPEAGGcGAPAAR	0.8317	0.235855	1.09622	0.870842
O60343_C753	TBC1D4	TSSTcSNESLSVGGTSVTPR	0.980762	0.360387	1.48762	1.14634
O60353_C615	FZD6	LREQDcGEPASPAASISR	0.416476	0.322713	0.385363	0.18807
O60353_C702	FZD6	KEQGGGcHSDT	0.348246	0.22649	0.568142	0.195098
O60447_C451	EVI5	cSSNYNEDFVLQLEK	0.245135	0.148487	0.683175	0.392197
O60488_C420	ACSL4	KGYDAPLcNLLLFK;GYDAPLcNLLLFKK	0.452797	0.122354	0.129907	0.017786
O60493_C140	SNX3	cLHMFLQDEIIDK	0.115602	0.184305	0.299358	0.0550127
O60502_C896	MGEA5	LGcFEIAKMEGFPK;LGcFEIAK	0.404264	0.244831	0.517067	0.0772246
O60504_C521	SORBS3	LRLcDDGPQLPTSPR	0.123618	0.126485	0.303626	0.131407
O60506_C289	SYNCRIP	GFcFLEYEDHKTAAQAR	0.0306305	0.0303129	0.25762	0.0427541
O60518_C48	RANBP6	QAEEIYENIPGLcK	-0.0590003	0.348136	1.05312	0.84838
O60547_C237	GMDS	IYLGQLEcFSLGNLDAK	0.175713	0.109367	0.356557	0.115957
O60551_C104	NMT2	AMELLSAcQGPAR	0.452599	0.279292	1.01651	0.572151
O60568_C494	PLOD3	DVFSGSDTDPDMAFcK	0.193951	0.113812	0.583567	-0.15781
O60568_C691	PLOD3	GLDYEGGGcR	0.786494	0.208184	0.555595	0.118139
O60610_C1227	DIAPH1	AGcAVTSLLASELTKDDAMAAVPAKVSK	0.283572	-0.00240932	0.415236	0.101851
O60610_C314	DIAPH1	VGcLQLILITPAEELDFR	-0.563715	-0.581734	-0.342617	-0.0715382
O60610_C796	DIAPH1	LVAEDLSQDcFWTK	0.412674	-0.0149135	0.702851	0.358379
O60645_C465	EXOC3	VLVLcLQQMNSFLSR	0.271479	-0.169509	0.0534228	0.162818
O60664_C341	PLIN3	ALTMFRDIAQQLQATcTSLGSSIQGLPTNVKDQVQQAR;DIAQQLQATcTSLGSSIQGLPTNVK	0.383544	0.00943128	0.756574	0.435692
O60664_C39	PLIN3	VASMPLISSTcDMVSAAYASTK	0.044879	0.0101154	0.449543	0.1664
O60664_C60	PLIN3	TVcDAAEK	0.47887	0.305107	0.547026	0.275174
O60684_C208	KP6	DYVLNcSILNPLLTLLTK	0.478789	0.0568757	0.6758	0.196022
O60684_C467	KP6	SGSGVNPYcGLIEEAYGLDKIEFLQSHENQEIYQK	0.346006	0.141005	0.678299	0.216263
O60701_C196	UGDH	AVQALcAVYEHWVPR	-0.421025	-0.0399693	0.160429	-0.115582
O60701_C241	UGDH	ISSINSISALcEATGADVEEVATAIGMDQR	-0.062082	0.23962	0.222719	-0.166322
O60716_C618	CTNND1	YQEAAPNVANNTGPHAAScFGAKK;YQEAAPNVANNTGPHAAScFGAK	0.59456	0.282677	0.90189	0.549879
O60749_C413	SNX2	cWQKWEDAQITLLK	0.162455	0.568959	0.388968	-0.0193579
O60763_C27	USO1	LcDRVASSTLLDDRR	0.238636	0.254221	0.896929	0.216388
O60763_C303	USO1	VLVSPTNPPGATSScQK	0.712342	0.318553	1.24406	0.825864
O60763_C678	USO1	cQNEQLQTAVTQQVSQIQQHKDQYNLLK	0.232183	0.0328813	0.440559	0.23769
O60783_C91	MRPS14	cVMTSRPR	0.374781	0.020475	0.898523	0.502949
O60784_C37	TOM1	ATDGSLQSEDWALNMEIcDIINETEEGPKDALR	0.536941	0.190177	0.716874	0.365282
O60826_C369	CCDC22	TLGVSFVQAESEcR	0.817591	0.32609	1.11823	0.750299
O60828_C60	PQBP1	VFDPScGLPYYWDTDLVSWLSPHDPNSVVTK	-0.0484272	0.259611	0.150398	-0.0885007
O60832_C74	DKC1	TTHYTPLAcGSNPLKR	0.427041	0.0912558	0.61668	0.443833
O60841_C635	EIF5B	LRAPIIcVLGHVDTGKTK;APIIcVLGHVDTGKTK	0.157892	0.103761	0.408662	0.0237487
O60841_C720	EIF5B	NRGSSLcDIAILVVDIMHGLEPQTIESINLLK	0.266285	-0.116478	0.768969	0.0818586
O60841_C853	EIF5B	RLAHcEELR	1.00053	0.251775	0.895994	0.695329
O60870_C212	KIN	GAcSSSGATSSK	0.347838	0.348397	0.546065	0.343737
O60879_C484	DIAPH2	QRLDIDLTHLIDScVNK	0.417684	0.090117	0.985765	0.706145
O60888_C96	CUTA	LAAcVNLIPQITSIYEWK	-0.0413161	-0.0691825	0.192829	-0.02245
O60934_C478	NBN	ERDEENQEMSScK	0.830341	0.378233	1.03892	0.496312
O60934_C487	NBN	IETScSLLEQTQPATPSLWK	0.780146	0.34948	1.16935	0.598196
O60942_C419	RNGTT	NKPFFDIcTSR	0.532598	0.212915	1.37225	0.963806
O60942_C97	RNGTT	GHGEcPTTENTETFIR	0.0788348	-0.046803	0.151258	-0.211672
O75044_C820	SRGAP2	AGAScPSGGHVADIYLANINK	0.720692	0.211974	0.748588	0.384158
O75044_C893	SRGAP2	EGPDKcSISGHGSLNSISR	0.646551	0.218192	0.924795	0.571105
O75044_C98	SRGAP2	DQNVLSPVNcWNLLLNQVK	0.330663	0.141853	0.945013	0.577061
O75083_C170	WDR1	LATGSDDNcAAFFEGPPFK	0.730421	0.435528	0.938401	0.455254
O75116_C247	ROCK2	cDTAVGTPDYISPEVLK	-0.179362	-0.0531401	0.1664	0.0579803
O75116_C330	ROCK2	NLIcAFLTDREVR	0.0935273	0.252238	0.408543	0.0349831
O75116_C428	ROCK2	ENLLLSDSPScR	0.539121	0.16635	0.77357	0.488294
O75116_C607	ROCK2	DLQDKNcLLETAK	0.0495455	0.465349	0.434664	-0.048022
O75116_C649	ROCK2	IcGLEEDLKNGK	0.0353264	0.400317	0.100582	-0.273137
O75116_C804	ROCK2	cLTQNDLK	0.196871	0.2705	0.509988	0.236461
O75127_C183	PTCD1	LQPMESNYTVLIGGcGR	0.468865	0.104464	0.39931	0.279211
O75131_C5	CPNE3	AAQcVTK	0.130185	0.193248	0.47065	0.240945
O75131_C506	CPNE3	EALAQcVLAEIPQQVVGYFNTYK	-0.262282	-0.300675	0.0253343	-0.0137067
O75147_C581	OBSL1	AGAVEVPGDcVPSEGDYR	0.46112	0.386715	1.18316	0.753753
O75150_C69	RNF40	QAcEDELRER;QAcEDELR	0.0775994	0.234927	0.526422	0.330449
O75150_C890	RNF40	LREIQPcLAESR	0.371193	0.299111	1.99561	0.399483
O75150_C950	RNF40	LTCPcCNTR	0.128527	0.385094	0.683746	0.355747
O75152_C209	ZC3H11A	QGEcLNFGIK	0.568824	0.434817	0.962732	0.604846
O75152_C588	ZC3H11A	SVLTPLRGDVAScNTQVAEKPVLTAVPGITR	0.176524	0.0193492	0.684194	0.241067
O75152_C636	ZC3H11A	cAAQTLEKR	0.590894	0.471438	0.660523	0.461717
O75153_C1196	CLUH	cLTQQAVALQR	0.491604	0.355271	0.861707	0.3721
O75153_C153	CLUH	SLDPSDAFNGVDcNSLSFLSVFTDGDLGDSGKR	0.605284	0.108598	0.346493	0.260887
O75153_C184	CLUH	GLEMDPIDcTPPEYILPGSR	0.0458929	0.123244	0.0568672	-0.0836142
O75153_C333	CLUH	IATPFQVYSWTAPQAEHAMDcVR	0.49854	-0.226706	0.897112	0.440525
O75153_C732	CLUH	FNPDIFSPGVRFPEScQDEVRDQK	0.222489	0.245428	0.235789	0.262686
O75153_C88	CLUH	TcFSLHLDGNVLDHFSELR	0.201466	-0.0482805	0.370168	0.172723
O75157_C158	TSC22D2	SVSGALASTLAAAATSAPAPGAPGGPQLAGSSAGPVTAAPSQPPTTcSSR		0.140687	0.598538	0.213498
O75164_C533	KDM4A	DSISSDSETSEPLScR	0.679058	0.292914	0.902903	0.381483
O75165_C2181	DJC13	SLQYGEQVNEILcR	0.124439	0.0385367	0.40451	0.300107
O75170_C762	PPP6R2	FTDFQPFCcSESGPR	0.241005	-0.115244	0.536481	0.161254
O75179_C1622	ANKRD17	ISScSDESSNSNSSRK;ISScSDESSNSNSSR	0.195822	0.300359	0.370159	0.13263
O75179_C210	ANKRD17	RLTSSVScALDEAAAALTR	0.398191	0.125541	0.542493	0.249985
O75179_C58	ANKRD17	VcDLLLK	1.35257	0.615535	1.59447	1.02544
O75179_C906	ANKRD17	IQLQQQQQQScQHLGLLTPVGVGEQLSEGDYAR	0.821313	0.344304	1.19505	0.490014
O75190_C275	DJB6	HAPHcLSEEEGEQDRPR	0.372486	0.0513588	0.422508	0.212561
O75192_C203	PEX11A	NLcDILNPLDQLGIYK	0.0850594	0.411383		-0.188031
O75223_C6	GGCT	ANSGcKDVTGPDEESFLYFAYGSNLLTER	0.209086	0.127484	0.31607	0.132377
O75251_C183	NDUFS7	IVPVDIYIPGcPPTAEALLYGILQLQRK;IVPVDIYIPGcPPTAEALLYGILQLQR	0.367967	-0.198247	0.494791	0.186243
O75334_C143	PPFIA2	LLLEHLEcLVSR	-0.214225	-0.190973	-0.0704075	-0.373812
O75347_C67	TBCA	MMIPDcQR	0.0401863	0.248784	0.714232	0.183841
O75348_C104	ATP6V1G1	DEVLDNLLAFVcDIRPEIHENYRING;QNRDEVLDNLLAFVcDIRPEIHENYR	0.0299676	0.129327	0.0710704	-0.280351
O75348_C69	ATP6V1G1	GScSTEVEKETQEKMTILQTYFR;GScSTEVEKETQEK	0.554592	0.299318	0.862941	0.316748
O75351_C240	VPS4B	ENKPSIIFIDEIDSLcGSRSENESEAAR	0.187903	-0.00994594	0.248611	-0.0016857
O75367_C297	H2AFY	NcLALADDKKLK;NcLALADDK	0.40523	-0.0892943	0.727151	0.401209
O75369_C1280	FLNB	AHIANPSGASTEcFVTDDGTYQVEYTPFEK	-0.0904172	-0.203081	0.169761	-0.232235
O75369_C1617	FLNB	cLATGPGIASTVK	0.170092	0.152334	0.330028	0.0151802
O75369_C2115	FLNB	APSVATVGSIcDLNLKIPEINSSDMSAHVTSPSGR	0.509855	0.201165	0.409131	0.181564
O75369_C2248	FLNB	NGScGVSYIAQEPGNYEVSIK	-0.193337	-0.613094
O75369_C2501	FLNB	SSTETcYSAIPK	0.346418	0.348834	0.708636	0.367337
O75369_C2556	FLNB	AGSNMLLIGVHGPTTPcEEVSMK	0.0790223	-0.0431937	0.338166	0.189467
O75369_C455	FLNB	SPFVVQVGEAcNPcR	1.23678	0.432379	1.63113	1.28956
O75369_C660	FLNB	SGcIVNNLAEFTVDPK	0.475964	-0.000466765	-0.0995072	0.323497
O75369_C991	FLNB	VVPcLVTPVTGR;KVVPcLVTPVTGR	0.0508331	-0.00659379	0.273476	0.0101603
O75376_C1274	NCOR1	ESPVSAPLEGLIcR	0.328769	0.164428	0.672155	0.401832
O75376_C2056	NCOR1	LITLADHIcQIITQDFAR	0.385821	0.17667	0.63213	0.402458
O75376_C2322	NCOR1	REEGDPSPHSGGVcKPK	0.377915	0.4146	0.745936	0.302856
O75376_C474	NCOR1	SVPDcVLYYYLTK	0.759013	0.185154	0.742185	0.242747
O75380_C87	NDUFS6	VIAcDGGGGALGHPK	0.0430444	0.260892	0.499809	-0.0995293
O75385_C426	ULK1	cGASVPIPVPTQVQNYQR	0.909623	0.161125	1.36617	0.902822
O75390_C211	CS	TKYWELIYEDSMDLIAKLPcVAAK	0.124863	0.182333	0.444745	0.242728
O75400_C39	PRPF40A	LSGSSLcSGSWVSADGFLRR;RLSGSSLcSGSWVSADGFLR	1.01232	0.324149	1.63494	1.11327
O75410_C174	TACC1	AAHGcVTAVSGK	0.520702	0.24171	0.693979	0.485789
O75414_C163	NME6	cGPVcYSPEGGVHYVAGTGGLGPA	0.346982	0.152854	0.633608	0.491087
O75414_C167	NME6	cGPVcYSPEGGVHYVAGTGGLGPA	0.346982	0.152854	0.633608	0.491087
O75427_C105	LRCH4	cLNPALGNLTALTYLNLSR	0.42981	0.25573	0.906797	0.700504
O75427_C134	LRCH4	NQLSLLPPYIcQLPLR	0.32329	0.097761	0.511154	0.47902
O75427_C571	LRCH4	LQRPLPEDLAEALASGVILcQLANQLRPR	-0.249562	-0.308497	0.0915698	-0.304159
O75439_C265	PMPCB	IVLAAAGGVSHDELLDLAKFHFGDSLcTHKGEIPALPPCK	-0.317265	-0.265771	-0.0164911	0.00523046
O75439_C419	PMPCB	TNMLLQLDGSTPIcEDIGR	0.111854	0.162139	0.184403	0.204157
O75446_C184	SAP30	AQLVEIVGcHFR	0.512558	0.452506	0.911119	0.608039
O75448_C336	MED24	YSHGDKDFTEDVNcAFEFLLK	-0.0714809	0.129052	0.195923	0.10077
O75449_C314	KAT1	FYSPATIFIDEIDSIcSR	0.147148	-0.015518	0.390349	0.131457
O75449_C491	KAT1	SVSAADIERYEKWIFEFGSc	0.111842	-0.134468	0.0812534	-0.00531902
O75475_C204	PSIP1	MVKQPcPSESDIITEEDKSK	0.310111	0.239425	0.282983	-0.0659799
O75478_C20	TADA2A	GcSSYLMEPYIK	0.0235992	0.0233902	0.00244134	0.0129688
O75487_C408	GPC4	KFWSSLPSNVcNDER	0.489775	0.207721	0.876838	0.615506
O75521_C282	ECI2	ATFHTPFSHLGQSPEGcSSYTFPK	0.0564129	0.0485429	0.40994	0.26099
O75521_C312	ECI2	KLTAGEAcAQGLVTEVFPDSTFQKEVWTR	0.431383	0.240143	0.619287	0.349931
O75521_C380	ECI2	WLSDEcTVVNFLSR;WLSDEcTVVNFLSRK	0.234028	0.150206	0.690637	1.0725
O75528_C7	TADA3	SELKDcPLQFHDFK	1.04968	0.314879	0.738486	0.306637
O75533_C1035	SF3B1	NRHEKVQENcIDLVGR	0.374775	0.130076	1.00474	0.530597
O75533_C1059	SF3B1	IcFELLELLK	0.246688	-0.278438	-0.145964	-0.13428
O75533_C1250	SF3B1	MLQYcLQGLFHPAR	0.590474	-0.144396	0.0201421	-0.0933884
O75533_C677	SF3B1	HTGIKIVQQIAILMGcAILPHLR	0.315861	-0.124733	0.498648	-0.0112534
O75533_C933	SF3B1	VKPYLPQIcGTVLWR	0.276143	0.182755	0.62847	0.296438
O75534_C42	CSDE1	LLTSYGFIQcSER	-0.0192412	0.0414518	0.129548	-0.193807
O75534_C506	CSDE1	QRPGQQVATcVR	0.266209	0.370771	0.304494	0.0178288
O75534_C53	CSDE1	LFFHcSQYNGNLQDLK	0.329093	0.251568	0.272676	0.142774
O75534_C680	CSDE1	ATVEcVKDQFGFINYEVGDSK	0.119302	0.0443198	0.201526	-0.195549
O75569_C106	PRKRA	ASIcFAVPDPLMPDPSKQPK	1.07061	0.216456	0.532956	0.261199
O75582_C214	RPS6KA5	AYSFcGTIEYMAPDIVR	0.397525	0.589661		0.600039
O75582_C714	RPS6KA5	YNEWLQDGSQLSSNPLMTPDILGSSGAAVHTcVK	0.126663	-0.0411444	0.0583739	-0.0586102
O75607_C105	NPM3	LScQPMLSLDDFQLQPPVTFR	0.636059	0.0962619	0.811191	0.636717
O75607_C41	NPM3	VPAPVTMDSFFFGcELSGHTR	-0.117572	-0.185973	-0.147934	-0.222684
O75607_C70	NPM3	SFTFKVEEEDDAEHVLALTMLcLTEGAKDEcNVVEVVAR	0.580435	0.111509	0.720553	0.870039
O75608_C169	LYPLA1	DISILQcHGDCDPLVPLMFGSLTVEKLK;DISILQcHGDCDPLVPLMFGSLTVEK	0.12672	0.00126399	0.0537789	0.203403
O75616_C278	ERAL1	QAFHSHPGTHcPSPAVKDPNTQSVGNPQR	0.471298	-0.0121025	0.581915	0.409999
O75616_C348	ERAL1	QYLLTQAQPGPWEYHSAVLTSQTPEEIcANIIR	0.478009	0.161683	0.622212	0.716193
O75616_C425	ERAL1	GHVISQIAQEAGHDLMDIFLcDVDIR	0.325181	0.180661	0.343435	0.122775
O75643_C1278	SNRNP200	VVSDRWLScETQLPVSFR	0.11048	0.0377081	0.628721	0.356783
O75643_C133	SNRNP200	DILcGAADEVLAVLKNEK;DILcGAADEVLAVLK	0.098652	-0.0687876	0.392349	0.172329
O75643_C1580	SNRNP200	LTAIDILTTcAADIQR	0.0192965	0.0837092	0.362219	0.0516874
O75643_C2011	SNRNP200	FcNRYPNIELSYEVVDKDSIR	-0.136701	0.0165573	0.600591	0.521311
O75643_C428	SNRNP200	cQLPDGSFRR	0.243772	0.130673	0.386205	0.228024
O75643_C502	SNRNP200	AALETDENLLLcAPTGAGK	0.356088	0.0311688	0.647786	0.428283
O75643_C742	SNRNP200	DMcLEKDTLGLFLR	0.085232	0.0125293	0.631704	0.206731
O75663_C14	TIPRL	DFcFGPWKLTASK	0.120684	0.185292	0.149878	-0.0176188
O75663_C87	TIPRL	VAcAEEWQESRTEGEHSK;VAcAEEWQESR	1.3223	0.122697	0.916627	0.680517
O75665_C581	OFD1	SVNGLINGNVVPcNGEISGDFLNNPFKQENVLAR	0.478171	-0.0459703	1.03759	0.600459
O75683_C189	SURF6	AEEATEAQEVVEATPEGAcTEPREPPGLIFNKVEVSEDEPASK;KAEEATEAQEVVEATPEGAcTEPR	0.355775	0.390577	0.461854	0.0652657
O75683_C19	SURF6	KIcSHSAPEQQAR	0.570267	0.58284	0.614659	0.216161
O75691_C1757	UTP20	ESEcITKPVSFLPQNKEEIER	-0.208579	0.0427041	0.116826	0.0632158
O75691_C2058	UTP20	LPPQScLLLPPTPVR	0.539235	0.275473	0.707707	0.257423
O75694_C704	NUP155	EITAIESSVPcQLLESVLQELK	0.167523	0.225049	0.348225	-0.0157243
O75694_C917	NUP155	ISNQVDLSNVcAQYR	0.303912	0.228624	0.804468	0.188414
O75694_C974	NUP155	HGEPEEDIVGLQAFQERLNSYKcITDTLQELVNQSK;cITDTLQELVNQSK	0.209358	0.421728	0.79931	0.13639
O75717_C1008	WDHD1	NVLSETPAIcPPQNTENQRPK	-0.0387849	0.143181	0.396901	0.152934
O75717_C304	WDHD1	ISYTDAEGNLGLLENVcDPSGK	-0.131913	0.171964	0.121112	-0.244165
O75818_C49	RPP40	VSFLIPEcGILSEELK	0.0974494	-0.145698	0.228288	0.0539546
O75821_C139	EIF3G	KFGNSEFDPPGPNVATTTVSDDVSMTFITSKEDLNcQEEEDPMNK;FGNSEFDPPGPNVATTTVSDDVSMTFITSKEDLNcQEEEDPMNK	0.259267	0.336968	0.442642	0.194047
O75821_C25	EIF3G	PTGDFDSKPSWADQVEEEGEDDKcVTSELLK	0.101394	0.108125	0.120666	-0.249515
O75828_C143	CBR3	VVNISSLQcLR	0.0487842	-0.0682101	0.0820025	-0.172303
O75832_C107	PSMD10	GAQVVNQNGcTPLHYAASK	-0.0397089	0.22937	-0.0654977	-0.22459
O75832_C4	PSMD10	MEGcVSNLMVCNLAYSGKLEELKESILADK	0.240704	-0.141769	0.416553	0.234847
O75874_C379	IDH1	DLAAcIK	0.0509077	0.309938	0.43219	0.376634
O75879_C228	GATB	AGVGLLEVVLEPDMScGEEAATAVR	0.00948668	-0.210444	0.384675	0.0532115
O75914_C424	PAK3	LTDFGFcAQITPEQSKR	0.442452	0.281471	0.175235	0.176697
O75934_C106	BCAS2	YELPAPSSGQKNDITAWQEcVNNSMAQLEHQAVR;NDITAWQEcVNNSMAQLEHQAVR	0.26648	0.0549397	0.523418	0.378905
O75934_C132	BCAS2	IENLELMSQHGcWKVYNENLVHMIEHAQKELQK	0.476551	-0.103423	0.534956	0.341996
O75935_C140	DCTN3	LAQIHIQQQDQcVEITEESKALLEEYNKTTMLLSK	0.414612	0.0548236	0.631218	0.285629
O75935_C173	DCTN3	QFVQWDELLcQLEAATQVKPAEE	-0.0747935	0.15532	0.361417	0.00234045
O75940_C214	SMNDC1	VGVGTcGIADKPMTQYQDTSKYNVR	0.405663	0.326733	0.531603	0.438056
O75947_C101	ATP5H	ScAEWVSLSK	0.979959	0.151911	1.5191	0.974169
O75970_C1794	MPDZ	cSLGTVTLEVGR	0.136746	0.263423	0.268721	0.160834
O75976_C582	CPD	YIGNMHGNEVVGRELLLNLIEYLcKNFGTDPEVTDLVHNTR	0.145124	-0.0142266		-0.171002
O76003_C146	GLRX3	KLTHAAPcMLFMK	0.0418958	-0.143589	0.097961	-0.0511414
O76003_C229	GLRX3	AYSSWPTYPQLYVSGELIGGLDIIKELEASEELDTIcPKAPK;ELEASEELDTIcPK	0.435456	0.161757	0.372041	0.0497227
O76003_C46	GLRX3	SLLVVHFWAPWAPQcAQMNEVMAELAK	-0.0383499	-0.414908	-0.0869771	0.198515
O76021_C211	RSL1D1	SGScSAIR	0.0137616	0.114566	0.167112	0.149721
O76021_C96	RSL1D1	SDSEDIcLFTKDEPNSTPEKTEQFYR	0.845923	0.345788	1.29572	0.715468
O76031_C538	CLPX	VIPQYQALFSMDKcELNVTEDALKAIAR;VIPQYQALFSMDKcELNVTEDALK	0.377538	-0.122925	0.635355	0.259877
O76031_C586	CLPX	LLLEPMFEVPNSDIVcVEVDKEVVEGK	-0.0173636	-0.17729	0.205678	0.0134106
O76071_C234	CIAO1	QYLPGNEQGVAcSGSDPSWK	0.325275	0.147837	0.543731	0.256312
O76080_C76	ZFAND5	ADTSLNNcEGAAGSTSEK	0.279752	0.278958	0.378564	0.00695353
O76094_C349	SRP72	ISASLQSQSPEHLLPVLIQAAQLcR	-0.113163	-0.356427	0.257454	-0.048448
O94761_C208	RECQL4	AcRPDLGSEESQLLIPGESAVLGPGAGSQGPEASAFQEVSIR	0.996464	0.727487	1.0576	0.795585
O94761_C511	RECQL4	SLcYQLPALLYSR	0.0234057	0.228547	0.482948	0.847881
O94762_C457	RECQL5	TcIGPSQGNGFDPELYEGGR	0.79312	0.220547	1.09363	0.88343
O94762_C664	RECQL5	GScPFQTATELMETTR	1.46639	0.472168	1.36615	0.820366
O94763_C420	URI1	SRENSVcSDTSESSAAEFDDRR	0.329097	0.258054	0.536994	0.287328
O94763_C443	URI1	SIScEEATcSDTSESILEEEPQENQKK	0.658646	0.153976	0.84594	0.332651
O94763_C448	URI1	SIScEEATcSDTSESILEEEPQENQKK	0.658646	0.153976	0.84594	0.332651
O94776_C209	MTA2	ALDcSSSIRQPSLHMSAAAASR	0.190459	-0.0402447	0.37835	0.34814
O94776_C495	MTA2	AEcSIRLPK	-0.0133975	0.121514	0.0701653	-0.128065
O94804_C947	STK10	EQEMFFKLSEEAEcPNPSTPSK;LSEEAEcPNPSTPSK	0.48725	0.193848	0.651294	0.188196
O94806_C29	PRKD3	SVLPTAIPAVLPAASPcSSPK	0.120666	0.275207	0.520927	0.19338
O94813_C907	SLIT2	FTcQGPVDVNILAK	0.636953	0.189382	1.07458	0.832379
O94819_C257	KBTBD11	DAAYcFMSDHYLEVLREPAVFGR	-0.112444	-0.00345963	0.0973085	0.00111507
O94822_C186	LTN1	DAFEAAFPPSKQPEAIAFcKDEITSVLQDHLIK	-0.317386	0.0111002	0.0416996	-0.0689576
O94822_C237	LTN1	LLcLLPDNELDSLEEK	0.171594	0.258928	0.552422	0.335941
O94822_C498	LTN1	TAHNLENVLIHFWERLSEIcVAK	0.0859898	0.0224845	0.503239	0.0918806
O94826_C475	TOMM70	cAEGYALYAQALTDQQQFGKADEMYDK	0.220165	0.133261	0.218649	0.0837404
O94826_C544	TOMM70	AIEIDNKcDFAYETMGTIEVQR	0.198418	0.0724126	0.247239	0.0952866
O94830_C470	DDHD2	ESEFcSSSNTR	0.283005	0.174875	0.412898	0.18225
O94832_C143	MYO1D	SNcVLEAFGK	0.253506	0.46239	0.39116	0.0353851
O94855_C824	SEC24D	NcASPSAASQLILPDSMK	0.303795	0.181274	0.128724	-0.742693
O94885_C406	SASH1	TcSFGGFDLTNR	1.19076	0.283679	1.81177	1.17761
O94885_C799	SASH1	ScDPPGVTGLNK	0.202379	0.428863	0.381147	0.0607596
O94885_C822	SASH1	ScETLEGPQTVDTWPR	0.662168	0.300497	0.862198	0.376794
O94888_C478	UBXN7	LSHLDYDITLQEAGLcPQETVFVQERN	-0.171886	-0.0590799	-0.09831	-0.239675
O94901_C63	SUN1	LATTAcTLGDGEAVGADSGTSSAVSLK	0.378341	0.251699	0.143878	-0.0330953
O94906_C429	PRPF6	AVEcCPTSVELWLALAR	0.550575	0.44492	0.507988	0.0923175
O94906_C550	PRPF6	HTWMEDADScVAHLEcAR	0.0877844	0.130249	0.245294	-0.0737932
O94906_C558	PRPF6	HTWMEDADScVAHLEcAR	0.0877844	0.130249	0.245294	-0.0737932
O94906_C698	PRPF6	AAQDLcEEALR	0.0823721	0.0159003	0.241705	0.0749794
O94906_C739	PRPF6	cPHSTPLWLLLSRLEEK;KcPHSTPLWLLLSR	0.569637	0.147655	0.362416	0.44413
O94906_C807	PRPF6	ALQEcPNSGILWSEAIFLEARPQRR	0.187768	-0.0921423	0.491858	0.31354
O94906_C837	PRPF6	cEHDPHVLLAVAK;KcEHDPHVLLAVAK	-0.090992	-0.0345267	0.437439	0.303605
O94906_C901	PRPF6	cESAEPR;RcESAEPR;KRcESAEPR	0.0662003	0.0742024	0.173463	0.10586
O94913_C1534	PCF11	IDTPPAcTEESIATPSEIKTENDTVESV	0.258598	0.265642	0.198156	-0.262983
O94916_C217	NFAT5	DcEESNMDIFDADSAK	0.492535	0.294621	0.761071	0.485204
O94925_C203	GLS	KcVQSNIVLLTQAFR;cVQSNIVLLTQAFRR	0.390935	0.224013	-0.0161024	-0.133251
O94925_C266	GLS	FSPDLWGVSVcTVDGQR	-0.0522985	-0.0709362	-0.241041	-0.274809
O94925_C518	GLS	GIHFcHDLVSLcNFHNYDNLR	0.321389	-0.00960608	1.68386	0.889347
O94925_C525	GLS	GIHFCHDLVSLcNFHNYDNLR	0.324388	0.0640303	1.3537	0.717313
O94927_C12	HAUS5	ELGcWAVEEMGVPVAAR	0.26509	-0.21738	0.26613	0.0592007
O94927_C262	HAUS5	SLcSGDGLGDTEISRPQAPDQSDSSQTLPSMVHLIQEGWR	0.161998	-0.165115	0.359126	0.0503878
O94927_C35	HAUS5	LcLGQGADIWAYILQHVHSQR	-0.301237	-0.0362338	0.321876	-0.137812
O94953_C971	KDM4B	DcVQLGPPSEGELVELR	0.337444	0.256781	0.729905	0.262109
O94964_C267	SOGA1	LAFSALGGGEcGESLAELRR	-0.404847	0.0286379	0.745542	0.493251
O94966_C833	USP19	GLcRPENIGYPFLVSVPASR	0.0293589	0.0307475	0.115811	-0.00436985
O94979_C173	SEC31A	TQPPEDIScIAWNR	0.493745	0.195031	1.04835	0.689173
O94992_C122	HEXIM1	EGEKGQNGDDSSAGGDFPPPAEVEPTPEAELLAQPcHDSEASK	-0.0214768	-0.0421259	0.142599	-0.263117
O94992_C18	HEXIM1	AEPFLSEYQHQPQTSNcTGAAAVQEELNPERPPGAEERVPEEDSR	0.397685	0.101854	0.369926	0.0842907
O94992_C79	HEXIM1	AFPQLGGRPGPEGEGSLESQPPPLQTQAcPESScLR	1.2951	0.213041	1.63465	1.03159
O94992_C84	HEXIM1	AFPQLGGRPGPEGEGSLESQPPPLQTQAcPESScLR	1.2951	0.213041	1.63465	1.03159
O95071_C2267	UBR5	cATTPMAVHR	0.736327	-0.0653748	1.07036	0.693683
O95071_C2314	UBR5	SFYTAIAQAFLSNEKLPNLEcIQNKGTHTSLMQR;SFYTAIAQAFLSNEKLPNLEcIQNK	0.48239	0.108659	0.946032	0.281665
O95071_C739	UBR5	KLcIPEKTEILAVNVDSK	0.0374602	-0.218736	0.103204	-0.22235
O95104_C102	SCAF4	NITATFQYLYLcPSEDKSK	-0.0481406	-0.0212524	0.647049	0.125108
O95104_C506	SCAF4	GLPQVKPETASVcSTTLWVGQLDKR	0.287847	0.105201	0.76846	0.459487
O95140_C348	MFN2	RFEEcISQSAVK	-0.0549489	0.161097	0.0944104	0.0092088
O95140_C482	MFN2	NMSDRcSTAITNSLQTMQQDMIDGLKPLLPVSVR	0.471244	0.152962	0.282447	0.532076
O95155_C1129	UBE4B	LAAMLNFNLQQLcGPK	-0.00716098	0.0170919	0.395466	-0.106856
O95155_C448	UBE4B	McSQPAVSQLLSNIR	0.116268	0.0832042	0.276844	0.0556652
O95155_C494	UBE4B	SLQQPSFLVPYMLcR	0.160171	0.161808	0.616683	0.401082
O95159_C230	ZFPL1	DDDRTPGLHGDcDDDKYR	0.34707	0.26019	0.580854	0.369616
O95163_C23	ELP1	DIQGPGNPQcFSLR	0.0129633	0.258364	0.320397	0.159988
O95197_C34	RTN3	AEPSAATQSHSISSSSFGAEPSAPGGGGSPGAcPALGTK	1.43223	0.195383	1.2428	0.462507
O95218_C71	ZRANB2	GLFSANDWQcK	0.138753	0.0999663	0.186235	-0.0965446
O95218_C74	ZRANB2	TcSNVNWAR	0.266968	0.157688	0.162935	-0.0245103
O95218_C85	ZRANB2	SEcNMcNTPK	0.262823	0.153191	0.320681	0.12431
O95218_C88	ZRANB2	SEcNMcNTPK	0.262823	0.153191	0.320681	0.12431
O95229_C54	ZWINT	DKLLcSQLQVADFLQNILAQEDTAK	0.427025	0.204559	0.782514	0.446573
O95232_C40	LUC7L3	YYLcGFCPAELFTNTR	-0.0394996	0.238431	0.164116	-0.205316
O95232_C43	LUC7L3	YYLCGFcPAELFTNTR	0.186204	-0.32522	0.29775	-0.22812
O95232_C58	LUC7L3	SDLGPcEKIHDENLRK;SDLGPcEKIHDENLR	0.0546092	0.27418	0.335044	0.24914
O95235_C270	KIF20A	IGTSTSFDSGIAGLSSISQcTSSSQLDETSHR	0.563256	0.203161	0.48375	0.163803
O95235_C43	KIF20A	NLLSDcSVVSTSLEDKQQVPSEDSMEKVK;NLLSDcSVVSTSLEDK	0.124941	0.0334697	0.0902961	-0.269106
O95239_C1171	KIF4A	ILKEMcDVEQVLSK	0.491003	-0.110224	0.529969	0.243669
O95239_C1224	KIF4A	ALASNTSFFSGcSPIEEEAH	0.386654	0.19056	0.668999	0.280584
O95239_C269	KIF4A	GLLcLGNVISALGDDKK	0.0302715	0.158877	0.190256	0.0566388
O95239_C312	KIF4A	LLQDSLGGNSHTLMIAcVSPADSNLEETLNTLR	0.191011	-0.31275	0.02935	0.13141
O95243_C268	MBD4	ESVcNKADAESEPVAQK	1.12137	0.183231	1.41362	0.858364
O95248_C553	SBF1	cSGLHVNSAR	0.997276	0.151292	1.85073	1.14688
O95248_C896	SBF1	LLPGEEcVLDGLRVYLLPDGREEGAGGSAGGPALLPAEGAVFLTTYR;LLPGEEcVLDGLR	0.140794	0.10697	0.208119	-0.099102
O95295_C66	SPIN	EQIDNLATELcR;EQIDNLATELcRINEDQKVALDLDPYVK	0.113011	0.271221	0.840817	0.289573
O95319_C174	CELF2	GcAFVTFSTR	0.0242813	0.060858	0.0605126	0.0103288
O95336_C156	PGLS	QAFQGDSIPVFDLLILGVGPDGHTcSLFPDHPLLQER	0.73207	0.225614	0.90394	-0.150244
O95336_C237	PGLS	ILEDQEENPLPAALVQPHTGKLcWFLDEAAAR	0.156258	-0.0216851	0.105745	-0.112837
O95336_C32	PGLS	AAcCLAGAR	0.723712	0.274924	3.14294	3.04508
O95340_C155	PAPSS2	KIHESAGLPFFEIFVDAPLNIcESR	-0.0434777	-0.115192	0.24266	-0.0570743
O95347_C1174	SMC2	FTQcQNGK	0.554528	0.0208844	1.02326	0.64644
O95347_C132	SMC2	VQDLFcSVGLNVNNPHFLIMQGR	0.136747	-0.0561789	0.509505	0.270412
O95347_C326	SMC2	NLAcEESK;KKNLAcEESK	0.54717	0.367862	0.758268	0.311703
O95347_C585	SMC2	cIAPETLR	0.258459	0.403627	0.404619	0.204933
O95352_C524	ATG7	QQGAGDLcPNHPVASADLLGSSLFANIPGYK	0.318045	-0.154428	0.364722	-0.0564374
O95373_C415	IPO7	TMGFcYQILTEPDPR	-0.0165133	-0.0179714	0.323335	0.0324924
O95373_C757	IPO7	GIDQcIPLFVEAALER	0.0483591	0.0598932	0.23636	0.119026
O95373_C90	IPO7	NMITQYWPDRETAPGDISPYTIPEEDRHcIR	0.213096	-0.227499	0.0297705	-0.317184
O95382_C16	MAP3K6	AGScWQDPLAVALSR	0.406879	0.284096	0.632421	0.684358
O95391_C469	SLU7	EIVNSEEcIINEITGEESVK	0.504725	0.157701	0.394758	0.299368
O95394_C200	PGM3	QAScSGDEYR	0.179746	0.309554	0.391905	0.275631
O95394_C93	PGM3	LVDPLGEMLAPSWEEHATcLAEEQDMQR	0.15568	0.0621449	0.246418	0.177336
O95400_C234	CD2BP2	LKGLGcQTLGPHNPTPPPSLDMFAEELAEEELETPTPTQR	-0.0766896	-0.133739	0.209224	-0.0498049
O95425_C178	SVIL	TcAGESKDYALHVGDGSSDPEVLLNIENQR	0.364498	-0.0270702	0.798063	0.280395
O95425_C1989	SVIL	AYDcMLQDPGSFNFAPR	0.824596	0.358132	1.13921	0.852229
O95425_C26	SVIL	RLEGIENDTQPILLQScTGLVTHR	0.503428	0.237004	0.711146	0.427056
O95425_C671	SVIL	cTSHSETPTVDDEEKVDER	0.340665	0.478921	0.692448	0.70163
O95453_C169	PARN	SQANGAGALSYVSPNTSKcPVTIPEDQKK;cPVTIPEDQKK	0.900599	0.330234	0.931714	0.519036
O95456_C14	PSMG1	AATFFGEVVKAPcR	0.37277	0.248297	0.755701	0.409462
O95478_C154	NSA2	VcFVGDGFTR	0.296419	0.161954	0.521233	0.432925
O95487_C1267	SEC24B	AEFFQHLIEDRTEAAFSYYEFLLHVQQQIcK	-0.267347	0.0903389	0.0990107	0.0122609
O95487_C562	SEC24B	cTLTNIPQTQALLNK	0.735067	0.397688	1.17286	1.00927
O95544_C79	DK	AcVLQNPQTIMHIQDPASQR	0.128883	-0.133855	0.540406	0.37169
O95551_C273	TDP2	cGGLPNNIVDVWEFLGKPK	-0.192426	-0.413243	0.38881	-0.126268
O95551_C6	TDP2	MELGScLEGGREAAEEEGEPEVK	0.500581	0.168707	0.547768	0.350259
O95571_C34	ETHE1	QMFEPVScTFTYLLGDRESR	-0.0541334	0.118825	-0.100366	-0.180782
O95573_C429	ACSL3	NTPLcDSFVFR	0.0520462	0.118426	0.242853	0.106405
O95573_C450	ACSL3	LLLcGGAPLSATTQR	0.039727	0.0373408	0.383008	0.195293
O95573_C561	ACSL3	WLcTGDIGEFEPDGCLK	0.0915566	0.00661727	0.151501	0.241854
O95573_C652	ACSL3	GTWEELCNScEMENEVLKVLSEAAISASLEKFEIPVK;GTWEELCNScEMENEVLK	-0.111993	-0.050832	0.137236	0.0613376
O95573_C85	ACSL3	SVNSLDGLASVLYPGcDTLDKVFTYAK	-0.290457	-0.245077	-0.087564	-0.361409
O95602_C446	POLR1A	SVIcPDMYINTNEIGIPMVFATK	0.0220867	-0.14926	0.215968	0.169801
O95602_C582	POLR1A	LHYANcK	-0.00114508	-0.0284697	0.329156	0.0701534
O95602_C613	POLR1A	AEAYVLAcTDQQYLVPK	0.472086	0.216144	0.750399	0.727727
O95602_C822	POLR1A	IIEESTHcGPQAVR	-0.0123708	0.123999	0.138625	-0.0694587
O95602_C937	POLR1A	SLPcFEPYEFTPR	0.115938	-0.127084	0.420986	0.252619
O95613_C2150	PCNT	NQAIDAcDANTTPGGVTDVIKNWDSLIPDEMPDSPIQEK	0.0750373	0.334555
O95613_C2185	PCNT	SEcQDMSLSSPTSVLGGSR	0.362209	0.358897	0.596777	0.287297
O95613_C2628	PCNT	SLcEVQQEVLQLR	0.0343587	0.149204	0.621949	0.292206
O95613_C563	PCNT	LQGAREDALLDSVEVGLScVGLEEKPEK	0.196783	-0.114328	0.411297	-0.0219393
O95613_C974	PCNT	HLSSLDSLEScYLSEFQTIREEHR	-0.078835	-0.0561016	0.349673	0.0298171
O95619_C210	YEATS4	ETINcLK	0.230644	0.235928	0.830083	0.341253
O95628_C175	CNOT4	AIQcVNNVVVDGR	0.0313769	0.261277	0.310589	0.305153
O95630_C264	STAMBP	LcPQFLQLASANTAR	0.0695076	0.080911	0.152761	-0.014165
O95639_C110	CPSF4	EcPFLHIDPESK	-0.138381	-0.187573	0.067458	0.197354
O95639_C41	CPSF4	SGAAVcEFFLK	0.425681	0.110603	0.597218	0.380576
O95684_C244	FGFR1OP	AGLcPDEDDMEGDSFFDDPIPKPEK	0.0664629	-0.0288925	0.243987	-0.0972959
O95685_C26	PPP1R3D	SLScLSDLDGGVALEPR	0.305228	0.254436	0.530473	0.218659
O95685_C291	PPP1R3D	GEcEESWIHFI	0.488301	0.000282695	0.858658	0.559016
O95696_C937	BRD1	cSGYPSYPALIIDPK	0.101675	0.029664	0.279001	0.148548
O95714_C1005	HERC2	QcLPLVQLIQQLLR	0.239004	-0.271	0.760471	0.106588
O95714_C1201	HERC2	DDHEELAWPGIMESFFTGQNcR	0.185837	-0.0943162	0.681696	0.269669
O95714_C221	HERC2	SGEDADLcSELLQESLDALR	0.123071	-0.0657831	0.487611	0.208036
O95714_C2726	HERC2	NcDDFDFCETCFK	-0.00740961	0.0419951	0.13909	-0.126347
O95714_C2770	HERC2	cHSSQPGMLLDSWSR	0.612079	-0.0726684	0.931823	0.453357
O95757_C167	HSPA4L	SVMAAAQVAGLNcLR	-0.00118829	0.22037	0.225916	-0.023528
O95757_C290	HSPA4L	LMSASDLPLNIEcFMNDLDVSSK	-0.019162	-0.0863622	0.0865937	-0.111564
O95757_C421	HSPA4L	TSFEDGSGECEVFcK;WKTSFEDGSGECEVFcK	-0.056298	0.1217	0.157279	-0.247662
O95757_C540	HSPA4L	cHAEHTPEEEIDHTGAK	0.884718	0.353688	1.12765	0.662704
O95757_C589	HSPA4L	SIDLPIQSSLcR	0.0294868	0.137176	-0.143643	-0.179252
O95758_C68	PTBP3	IPcDVTEAEIISLGLPFGK;KIPcDVTEAEIISLGLPFGK	0.0841054	-0.0317554	0.0448558	0.0946016
O95782_C492	AP2A1	TVFEALQAPAcHENMVK	0.467029	0.0210935	0.767994	0.382714
O95782_C970	AP2A1	HLcELLAQQF	0.410743	0.157915	0.574772	0.276442
O95785_C1429	WIZ	QFGVTEWcVNGSPIETLSEWIK	0.217707	-0.0151381	0.926615	0.559152
O95801_C110	TTC4	cADPDLVLYTNR	0.0894539	0.191489	-0.000685141	-0.140291
O95801_C238	TTC4	LSEAAcEDEDSASEGLGELFLDGLSTENPHGAR	0.0780007	-0.0337369	0.155252	0.0681067
O95801_C63	TTC4	APSEIDPRENPDLAcLQSIIFDEERSPEEQAK;ENPDLAcLQSIIFDEERSPEEQAK	0.09	-0.0489976	0.327025	0.197238
O95816_C142	BAG2	IIDEVVNKFLDDLGKSHLMSLYSAcSSEVPHGPVDQK	0.207342	0.133601	0.159698	-0.0297638
O95817_C151	BAG3	GMPETTQPDKQcGQVAAAAAAQPPASHGPER	0.65528	0.150551	0.763126	0.356331
O95817_C179	BAG3	SQSPAASDcSSSSSSASLPSSGR	0.316231	0.437607	0.759446	0.280031
O95819_C202	MAP4K4	NTFIGTPYWMAPEVIAcDENPDATYDYR	0.62426	0.707952	0.499341	0.320415
O95819_C883	MAP4K4	LLQISPSSGTTVTSVVGFScDGMRPEAIRQDPTR	0.43774	-0.0119096	0.608362	0.31771
O95831_C256	AIFM1	cLIATGGTPR	-0.283426	0.0596731	-0.00522141	-0.0701469
O95831_C441	AIFM1	SNIWVAGDAAcFYDIK	0.0686893	-0.0235245	0.365073	0.223439
O95835_C885	LATS1	QDSMDFSNEWGDPSScR	0.422772	0.0997492	0.962151	0.759447
O95861_C206	BPNT1	SHSNKLVTDcVAAMNPDAVLR;LVTDcVAAMNPDAVLR	0.269513	0.285979	0.422951	0.239566
O95861_C42	BPNT1	TcATDLQTK	0.265725	0.319107	0.461054	0.136544
O95881_C66	TXNDC12	SWcGACK	0.593125	0.237693	2.71798	2.42989
O95905_C557	ECD	SYMAQMDQELAHTcISK	0.57319	0.192162	0.513169	0.486046
O95983_C172	MBD3	GLQGVGPGcTDETLLSAIASALHTSTMPITGQLSAAVEK	0.114089	-0.0467821	0.504474	-0.140505
O95983_C215	MBD3	NPGVWLNTTQPLcK	0.659249	0.518891	0.512041	0.50208
O95983_C266	MBD3	DGEAPLDKAcAEDDDEEDEEEEEEEPDPDPEMEHV	0.0163578	0.13909	-0.26495	-0.340641
O95999_C119	BCL10	cSScEPFPDGATNNLSR	0.992157	0.316644	1.26828	0.924179
O95999_C122	BCL10	cSScEPFPDGATNNLSR	0.992157	0.316644	1.26828	0.924179
O96006_C76	ZBED1	NHPEEFcEFVK	0.438123	0.263834	0.878811	0.493093
O96007_C10	MOCS2	SSLEISSScFSLETKLPLSPPLVEDSAFEPSRK	0.47231	0.00811879	0.247376	0.43528
O96008_C74	TOMM40	TPGAATASASGAAEDGAcGCLPNPGTFEECHRK	0.453988	0.183898	1.05641	0.357685
O96013_C276	PAK4	ARGAPSPGVLGPHASEPQLAPPAcTPAAPAVPGPPGPR	0.284018	0.134785	0.53423	0.447316
O96017_C385	CHEK2	TLcGTPTYLAPEVLVSVGTAGYNR	0.226727	-0.138505	0.473188	0.371868
O96017_C539	CHEK2	EGEAEGAETTKRPAVcAAVL	0.493873	0.328445	0.653478	0.38658
O96019_C152	ACTL6A	EKLTELMFEHYNIPAFFLcK	-0.0402071	-0.0329009	0.04123	-0.0961864
O96028_C1102	NSD2	KGEFVNEYVGELIDEEEcMAR	0.209991	0.151041	0.438842	0.270788
O96028_C1315	NSD2	EHQDGTAFScTPDGR	0.0805442	0.0383125	0.206406	-0.0356152
O96028_C1324	NSD2	SYCcEHDLGAASVR	0.368815	0.160093	0.719448	0.703075
P00338_C131	LDHA	NVNIFKFIIPNVVKYSPNcK	0.589322	-0.0390835	0.571403	0.444193
P00338_C163	LDHA	NRVIGSGcNLDSAR	0.164291	0.194359	0.306814	0.120198
P00338_C185	LDHA	LGVHPLScHGWVLGEHGDSSVPVWSGMNVAGVSLK	0.155866	-0.0338867	0.162616	0.211456
P00338_C293	LDHA	GLYGIKDDVFLSVPcILGQNGISDLVKVTLTSEEEAR;GLYGIKDDVFLSVPcILGQNGISDLVK	-0.148717	-0.185536	0.0149707	-0.196037
P00367_C327	GLUD1	cIAVGESDGSIWNPDGIDPK	0.247675	0.225552	1.0419	0.178785
P00367_C376	GLUD1	AKPYEGSILEADcDILIPAASEK	0.384707	0.106647	0.637598	0.594778
P00374_C7	DHFR	VGSLNcIVAVSQNMGIGK	0.112818	0.00136478	0.273203	0.046475
P00390_C102	GSR	AAVVESHKLGGTcVNVGcVPK	0.15439	0.0491059	0.721639	0.430799
P00390_C107	GSR	AAVVESHKLGGTcVNVGcVPK	0.15439	0.0491059	0.721639	0.430799
P00441_C112	SOD1	HVGDLGNVTADKDGVADVSIEDSVISLSGDHcIIGR	-0.0637469	-0.194047	-0.305066	-1.25189
P00441_C147	SOD1	LAcGVIGIAQ	-0.0775506	-0.298222	0.0982163	-0.272248
P00441_C58	SOD1	GLTEGLHGFHVHEFGDNTAGcTSAGPHFNPLSR	0.392916	-0.0125323	0.218295	0.0572001
P00491_C206	PNP	ELQEGTYVMVAGPSFETVAEcR	0.134251	-0.0572996	0.501216	0.0349195
P00491_C31	PNP	HRPQVAIIcGSGLGGLTDKLTQAQIFDYGEIPNFPR	0.100857	0.21053	0.147718	0.0496878
P00492_C106	HPRT1	LKSYcNDQSTGDIKVIGGDDLSTLTGK	0.278541	0.354374	0.427089	0.155877
P00492_C206	HPRT1	DLNHVcVISETGK	0.0837003	0.16141	0.216255	-0.150939
P00492_C23	HPRT1	SPGVVISDDEPGYDLDLFcIPNHYAEDLER	0.0449097	-0.00152759	0.0365269	0.00679906
P00505_C106	GOT2	NLDKEYLPIGGLAEFcKASAELALGENSEVLK;NLDKEYLPIGGLAEFcK	0.420769	0.398075	0.376901	0.278616
P00505_C382	GOT2	EGSTHNWQHITDQIGMFcFTGLKPEQVER	0.0137192	0.0219567	0.311239	0.116844
P00519_C1100	ABL1	ELQIcPATAGSGPAATQDFSK	0.8999	0.318224	0.951581	0.577691
P00558_C316	PGK1	TGQATVASGIPAGWMGLDcGPESSKK	0.0644105	0.000851518	0.292731	-0.0499819
P00558_C379	PGK1	GCITIIGGGDTATccAKWNTEDKVSHVSTGGGASLELLEGK	0.0988998	0.0184641	0.104133	0.0457621
P00558_C50	PGK1	AAVPSIKFcLDNGAK	0.0292953	0.276977	0.29458	0.195882
P00568_C187	AK1	KVEGSVDSVFSQVcTHLDALK	0.0768484	0.0975478	0.0953381	-0.0543766
P00918_C205	CA2	GLLPESLDYWTYPGSLTTPPLLEcVTWIVLKEPISVSSEQVLK	-0.109569	0.0400397	0.128066	-0.235742
P00966_C132	ASS1	GNDQVRFELScYSLAPQIK;FELScYSLAPQIK	0.124058	-0.0474944	0.396753	-0.0244846
P01106_C70	MYC	SGLcSPSYVAVTPFSLR	0.856818	0.340211	1.10923	0.8547
P02545_C522	LM	AGQVVTIWAAGAGATHSPPTDLVWKAQNTWGcGNSLR;AQNTWGcGNSLR	0.110666	0.252841	0.340075	0.0738512
P02545_C570	LM	SVTVVEDDEDEDGDDLLHHHHGSHcSSSGDPAEYNLR	0.553141	0.319511	0.648007	0.633447
P02765_C132	AHSG	cDSSPDSAEDVR	0.897385	0.366025	1.25876	0.531805
P04040_C377	CAT	LGPNYLHIPVNcPYR	0.0230051	0.03308	0.177069	-0.00203701
P04075_C178	ALDOA	YASIcQQNGIVPIVEPEILPDGDHDLKR	0.344654	0.206212	0.362558	0.174562
P04075_C202	ALDOA	cQYVTEKVLAAVYK	-0.0261254	0.170379	0.18064	0.017512
P04075_C290	ALDOA	TVPPAVTGITFLSGGQSEEEASINLINKcPLLKPWALTFSYGR	-0.0494651	0.0925594	-0.054323	-0.204041
P04075_C339	ALDOA	ALANSLAcQGK	-0.0261966	-0.00707696	0.226953	-0.0390585
P04075_C73	ALDOA	QLLLTADDRVNPcIGGVILFHETLYQK;VNPcIGGVILFHETLYQKADDGRPFPQVIK	0.11585	-0.00633261	0.405424	0.149469
P04080_C3	CSTB	MMcGAPSATQPATAETQHIADQVR	0.660626	0.272789	0.812257	0.507704
P04150_C367	NR3C1	cQGSGDDNLTSLGTLNFPGR	0.7369	0.34832	0.985614	0.742525
P04150_C481	NR3C1	cLQAGMNLEAR	0.313938	0.199487	0.501581	0.299304
P04179_C164	SOD2	GHLQIAAcPNQDPLQGTTGLIPLLGIDVWEHAYYLQYK	-0.0962267	-0.205478	0.383784	-0.0562284
P04181_C150	OAT	AFYNNVLGEYEEYITKLFNYHKVLPMNTGVEAGETAcK	0.261518	0.158204	0.297913	0.0790152
P04181_C253	OAT	ALQDPNVAAFMVEPIQGEAGVVVPDPGYLMGVRELcTR	0.078684	-0.339823	0.157251	-0.362846
P04181_C306	OAT	ALSGGLYPVSAVLcDDDIMLTIKPGEHGSTYGGNPLGCR	0.00203592	0.0317753	0.422226	0.103597
P04183_C206	TK1	ASGQPAGPDNKENcPVPGKPGEAVAAR	0.419585	0.174238	0.555907	0.364055
P04183_C230	TK1	KLFAPQQILQcSPAN	0.335491	-0.147806	0.47594	0.239326
P04264_C49	KRT1	FSScGGGGGSFGAGGGFGSR	-0.0854024	0.00374738	0.0788376	-0.140827
P04350_C12	TUBB4A	EIVHLQAGQcGNQIGAKFWEVISDEHGIDPTGTYHGDSDLQLER	0.495512	0.120354	0.502127	0.589455
P04406_C152	GAPDH	VIISAPSADAPMFVMGVNHEKYDNSLKIISScTTNCLAPLAK	0.176981	0.139066	1.57712	0.734191
P04406_C156	GAPDH	IISSCTTNcLAPLAK	-0.0924379	0.140222	0.596158	-0.0940428
P04406_C247	GAPDH	VIPELNGKLTGMAFRVPTANVSVVDLTcR	-0.517721	-0.00381754	-0.0160617	-0.168495
P04439_C227	HLA-A	cWALGFYPAEITLTWQR	0.254996	0.136563	0.59593	0.431707
P04439_C363	HLA-A	KGGSYTQAASSDSAQGSDVSLTAcKV	0.335953	0.224663	0.274249	-0.0237029
P04632_C190	CAPNS1	SGTIcSSELPGAFEAAGFHLNEHLYNMIIRR	0.0116063	-0.114789	0.368987	0.255564
P04637_C141	TP53	TcPVQLWVDSTPPPGTR	0.359007	0.115668	0.625065	0.362395
P04637_C176	TP53	RcPHHER	0.231334	-0.03105	0.307698	0.0338701
P04637_C182	TP53	cSDSDGLAPPQHLIRVEGNLR;cSDSDGLAPPQHLIR	0.151976	0.198606	0.298277	0.230586
P04637_C275	TP53	VcAcPGR	0.619236	0.17725	0.929359	0.556168
P04637_C277	TP53	VCAcPGR	0.268744	0.347718	0.664649	0.356576
P04818_C180	TYMS	IIMcAWNPR	-0.0702689	0.00107358	0.390788	0.368604
P04818_C195	TYMS	DLPLMALPPcHALCQFYVVNSELSCQLYQR	-0.103829	0.00364379	0.510854
P04843_C477	RPN1	MKVAcITEQVLTLVNKR;VAcITEQVLTLVNKR	0.518762	0.163847	0.50336	0.816794
P04899_C112	GI2	QLFALScTAEEQGVLPDDLSGVIRR	0.0542707	0.0231757	0.245087	0.255097
P05023_C211	ATP1A1	IISANGcKVDNSSLTGESEPQTR	0.147059	0.124593	0.330167	0.06155
P05023_C428	ATP1A1	IAGLcNR	0.234054	0.277437	0.387493	0.144248
P05091_C179	ALDH2	HEPVGVcGQIIPWNFPLLMQAWK	0.687912	0.202962	1.00601	0.612715
P05141_C129	SLC25A5	YFAGNLASGGAAGATSLcFVYPLDFAR	0.212059	-0.0103092	0.546207	0.215695
P05141_C160	SLC25A5	GLGDcLVK	0.176676	0.137899	0.468448	0.314967
P05141_C257	SLC25A5	GTDIMYTGTLDcWRK;KGTDIMYTGTLDcWRK	0.201356	0.0477119	0.522675	0.280714
P05165_C155	PCCA	cLAAEDVVFIGPDTHAIQAMGDKIESK		0.218746	-0.293743	0.127176
P05386_C61	RPLP1	ALANVNIGSLIcNVGAGGPAPAAGAAPAGGPAPSTAAAPAEEKKVEAK	0.226719	0.229236	0.445188	0.118873
P05386_C9	RPLP1	ASVSELAcIYSALILHDDEVTVTEDKILIK	0.290077	0.0997798	0.484481	0.15458
P05388_C119	RPLP0	AGAIAPcEVTVPAQNTGLGPEKTSFFQALGITTKISR;AGAIAPcEVTVPAQNTGLGPEKTSFFQALGITTK	0.470559	0.139464	0.711013	0.364501
P05388_C226	RPLP0	NVASVcLQIGYPTVASVPHSIINGYKR	0.238664	0.406612	0.38302	0.626645
P05388_C27	RPLP0	SNYFLKIIQLLDDYPKcFIVGADNVGSK;IIQLLDDYPKcFIVGADNVGSK	0.649316	0.328333	1.18126	0.563243
P05455_C18	SSB	IcHQIEYYFGDFNLPR;AENGDNEKMAALEAKIcHQIEYYFGDFNLPR	-0.138792	-0.00964491	-0.00289319	-0.335014
P05455_C245	SSB	FSGDLDDQTcREDLHILFSNHGEIKWIDFVR	0.0576493	0.0720936	-0.0258467	-0.0462698
P06132_C308	UROD	TVTLQGNLDPcALYASEEEIGQLVKQMLDDFGPHR;TVTLQGNLDPcALYASEEEIGQLVK	0.279989	0.123531	0.544142	0.379284
P06132_C35	UROD	AAWGEETDYTPVWcMR	0.238305	0.262743	0.325995	-0.139162
P06493_C119	CDK1	SYLYQILQGIVFcHSR	0.00330426	0.0639115	0.415514	0.00993079
P06730_C170	EIF4E	IAIWTTEcENR	0.211271	0.159607	0.569455	0.189668
P06733_C119	ENO1	FGAILGVSLAVcK	-0.133906	0.0538812	0.12803	-0.127758
P06733_C337	ENO1	ScNCLLLK	0.169711	0.448925	0.363102	0.192309
P06733_C339	ENO1	SCNcLLLK	-0.314951	-0.226652	-0.215542	-0.279505
P06733_C357	ENO1	VNQIGSVTESLQAcKLAQANGWGVMVSHR;VNQIGSVTESLQAcK	-0.0847617	0.0601224	0.125782	-0.0181871
P06733_C389	ENO1	SGETEDTFIADLVVGLcTGQIK	0.1247	-0.0553971	0.263786	-0.0125561
P06737_C581	PYGL	QLLNcLHVITMYNR	-0.0352149	0.119768	0.335505	-0.231638
P06744_C404	GPI	MIPcDFLIPVQTQHPIRK	0.296194	0.00314242	0.377153	0.137135
P06748_C104	NPM1	LKcGSGPVHISGQHLVAVEEDAESEDEEEEDVKLLSISGK	0.204069	0.0699736	0.596633	0.302181
P06748_C21	NPM1	MEDSMDMDMSPLRPQNYLFGcELK	0.177682	0.145257	0.342505	0.0753575
P06748_C275	NPM1	FINYVKNcFR	-0.0338061	0.188756	-0.00493676	-0.123385
P07099_C80	EPHX1	FTPPLEDScFHYGFNSNYLK	0.108789	-0.14146	0.244719	-0.0330631
P07195_C164	LDHB	HRVIGSGcNLDSAR	0.404772	0.400942	0.552268	0.559755
P07195_C294	LDHB	GMYGIENEVFLSLPcILR	-0.0730585	0.0847819	0.17469	-0.0602196
P07203_C115	GPX1	YVRPGGGFEPNFMLFEKcEVNGAGAHPLFAFLR	0.246052	-0.0232962	0.416697	-0.211571
P07203_C156	GPX1	LITWSPVcR	0.037843	0.201831	0.201298	-0.540159
P07203_C202	GPX1	RFQTIDIEPDIEALLSQGPScA	0.00172114	0.132331	0.205804	-0.198577
P07339_C117	CTSD	LLDIAcWIHHKYNSDK	0.747009	0.218434	1.4212	0.583782
P07355_C133	ANXA2	GLGTDEDSLIEIIcSR	0.123071	0.172335	0.293403	0.0513378
P07355_C9	ANXA2	STVHEILcKLSLEGDHSTPPSAYGSVK	0.242939	0.0520316	0.431752	0.135888
P07384_C115	CAPN1	TDICQGALGDcWLLAAIASLTLNDTLLHR	0.0570999	0.485697	-0.10023	-0.029423
P07437_C12	TUBB	EIVHIQAGQcGNQIGAKFWEVISDEHGIDPTGTYHGDSDLQLDR	0.569986	0.0310599	0.940684	0.730739
P07437_C127	TUBB	EAEScDCLQGFQLTHSLGGGTGSGMGTLLISK;KEAEScDCLQGFQLTHSLGGGTGSGMGTLLISK	0.228282	0.0678169	0.904819	0.406681
P07437_C129	TUBB	KEAESCDcLQGFQLTHSLGGGTGSGMGTLLISK	0.192474	0.125789	0.938239	0.633869
P07437_C201	TUBB	VSDTVVEPYTLSVHQLVENTDETYcIDNEALYDICFR	0.242745	0.193336	0.756932	0.407039
P07437_C211	TUBB	VSDTVVEPYTLSVHQLVENTDETYCIDNEALYDIcFRTLK	0.275746	0.194705	0.765781	0.550397
P07437_C303	TUBB	ALTVPELTQQVFDAKNMMAAcDPRHGR	0.421355	-0.0432832	0.732606	0.490562
P07686_C551	HEXB	GIAAQPLYAGYcNHENM	0.74907	0.258758	1.05479	0.870609
P07737_C128	PFN1	cYEMASHLRR	-0.0166163	0.20552	0.295746	-0.0731079
P07737_C17	PFN1	AGWYIDNLMADGTcQDAAIVGYKDSPSVWAAVPGK	-0.417318	-0.292643	0.143489	-0.219786
P07737_C71	PFN1	SSFYVNGLTLGGQKcSVIRDSLLQDGEFSMDLR;cSVIRDSLLQDGEFSMDLR	-0.0176656	0.0487737	0.13952	-0.121354
P07814_C105	EPRS	LSScDSFTSTINELNHcLSLR	0.298144	-0.0969881	0.60406	0.381307
P07814_C1076	EPRS	LGVENcYFPMFVSQSALEK;KLGVENcYFPMFVSQSALEK	0.108164	0.0303756	0.469488	0.220933
P07814_C1148	EPRS	LNQWcNVVRWEFKHPQPFLR;DLPIKLNQWcNVVR	0.156799	0.0438604	0.222037	-0.0598627
P07814_C1377	EPRS	ScQFVAVRR;ScQFVAVR	0.157375	0.11811	0.274592	0.0971147
P07814_C1448	EPRS	IVQIPFcGEIDcEDWIK;IVQIPFcGEIDcEDWIKK	0.151944	0.125325	0.605292	0.364361
P07814_C1453	EPRS	IVQIPFCGEIDcEDWIK	-0.00903198	-0.0128785	0.372572	-0.0250821
P07814_C1480	EPRS	SLcIPFKPLCELQPGAK	0.44858	-0.128324	0.867298	0.312953
P07814_C1487	EPRS	SLCIPFKPLcELQPGAK	0.0744849	0.00376493	0.125236	-0.0309079
P07814_C1497	EPRS	CVcGKNPAK	0.295128	0.244789	0.958967	0.426301
P07814_C350	EPRS	AKIDMSSNNGcMRDPTLYR	0.192902	0.0635956	0.271195	0.142558
P07814_C359	EPRS	cKIQPHPR	0.190464	0.0567176	0.234714	0.105599
P07814_C381	EPRS	TGNKYNVYPTYDFAcPIVDSIEGVTHALR	0.268488	0.120114	0.444295	0.45757
P07814_C623	EPRS	VTWLAETTHALPIPVIcVTYEHLITKPVLGKDEDFK	-0.0297657
P07814_C660	EPRS	HEELMLGDPcLKDLK	0.393868	-0.126097	0.432015	0.359927
P07814_C680	EPRS	GFFIcDQPYEPVSPYSCK	0.00776423	0.112992	-0.000711514	-0.131173
P07814_C692	EPRS	RGFFICDQPYEPVSPYScK	0.316229	0.237576	0.620297	0.469413
P07814_C697	EPRS	EAPcVLIYIPDGHTK	0.0971284	0.0346454	0.585982	0.259237
P07814_C744	EPRS	NETSAPFKERPTPSLNNNcTTSEDSLVLYNR	0.152924	0.257199	0.378171	0.0941223
P07814_C856	EPRS	AKINEAVEcLLSLK	0.0127276	0.154706	0.16989	-0.122608
P07814_C92	EPRS	LSScDSFTSTINELNHCLSLR	0.571436	0.336596	0.400738	0.552472
P07858_C319	CTSB	ILRGQDHcGIESEVVAGIPR	0.512279	0.16559	0.907449	0.780155
P07900_C374	HSP90AA1	RVFIMDNcEELIPEYLNFIRGVVDSEDLPLNISR;VFIMDNcEELIPEYLNFIRGVVDSEDLPLNISR;RVFIMDNcEELIPEYLNFIR	-0.0414831	-0.108489	0.0845632	-0.107971
P07900_C420	HSP90AA1	cLELFTELAEDKENYKK	-0.399884	-0.026335	-0.138253	-0.213145
P07900_C481	HSP90AA1	YYTSASGDEMVSLKDYcTR	0.0571356	0.228636	0.266803	-0.011473
P07900_C529	HSP90AA1	KHGLEVIYMIEPIDEYcVQQLKEFEGK	0.171831	-0.124812	0.369449	0.205102
P07900_C572	HSP90AA1	KTKFENLcK	0.165927	0.334466	0.383125	0.0918136
P07900_C597	HSP90AA1	LVTSPcCIVTSTYGWTANMER	-0.067649	0.00248715	0.139453	0.178156
P07900_C598	HSP90AA1	LVTSPCcIVTSTYGWTANMER	-0.0865866	-0.111622	0.0713391	-0.268959
P07919_C37	UQCRH	EQcEQLEK	0.897131	0.343515	0.962688	0.489182
P07942_C1785	LAMB1	VAVYSTcL	0.296734	0.273848	0.644004	0.161204
P07947_C42	YES1	YRPENTPEPVSTSVSHYGAEPTTVSPcPSSSAK	0.434145	0.426602	0.576652	0.272983
P07948_C468	LYN	VENcPDELYDIMK	-0.156563	-0.0479412	0.139491	-0.314466
P07954_C333	FH	VAALTGLPFVTAPNKFEALAAHDALVELSGAMNTTAcSLMK	0.337697	0.386612		0.819799
P07954_C434	FH	LLGDASVSFTENcVVGIQANTER;LLGDASVSFTENcVVGIQANTERINKLMNESLMLVTALNPHIGYDK	0.39515	0.193507	0.391982	0.0513848
P08047_C604	SP1	EAcTCPYCKDSEGR	-0.0453789	0.353217	-0.0348666	0.0116032
P08047_C68	SP1	SSSTGSSSSTGGGGQESQPSPLALLAATcSR	0.526325	0.43417	0.668702	0.388185
P08047_C755	SP1	KGGPGVALSVGTLPLDSGAGSEGSGTATPSALITTNMVAMEAIcPEGIAR	0.590421	0.00509325	0.495799	0.0479382
P08133_C248	ANXA6	GELSGDFEKLMLAVVKcIR	-0.142283	0.138661	0.0208166	-0.289445
P08134_C107	RHOC	HFcPNVPIILVGNK	-0.0351491	-0.128091	0.209149	-0.13569
P08237_C114	PFKM	GITNLcVIGGDGSLTGADTFR	-0.169428	0.497315		0.0951014
P08237_C351	PFKM	LPLMEcVQVTK	-0.0114598	-0.123026	0.102696	-0.0962378
P08237_C709	PFKM	IFANTPDSGcVLGMR	0.129955	-0.0661623	0.123372	-0.0604996
P08238_C366	HSP90AB1	RVFIMDScDELIPEYLNFIRGVVDSEDLPLNISR;RVFIMDScDELIPEYLNFIR	0.0861005	-0.032417	0.50918	0.0864888
P08238_C412	HSP90AB1	cLELFSELAEDKENYKK	0.121026	-0.0329924	0.133384	-0.0293792
P08238_C521	HSP90AB1	GFEVVYMTEPIDEYcVQQLKEFDGK;RGFEVVYMTEPIDEYcVQQLKEFDGK	0.29808	0.218165	0.526572	0.222483
P08238_C589	HSP90AB1	LVSSPcCIVTSTYGWTANMER	0.0899348	0.134003	0.490584	0.10473
P08238_C590	HSP90AB1	LVSSPCcIVTSTYGWTANMER	0.0669671	-0.0210555	0.188325	0.00435097
P08240_C253	SRPRA	VWELGGcANKEVLDYSTPTTNGTPEAALSEDINLIR	0.440812	0.101351	0.794059	0.283621
P08240_C363	SRPRA	NVAADIAVQLcESVANKLEGK	-0.0253802	-0.129615	0.144192	0.154467
P08240_C424	SRPRA	QRPYVVTFcGVNGVGK	0.273265	0.19619	0.503119	0.179089
P08243_C158	ASNS	AMTEDGFLAVcSEAK	-0.266015	-0.0740233	-0.0713756	-0.265553
P08243_C255	ASNS	IGcLLSGGLDSSLVAATLLK	-0.157922	-0.191139	0.282004
P08559_C261	PDHA1	RGDFIPGLRVDGMDILcVR	-0.174547	-0.0502813	0.348816	0.00605695
P08574_C219	CYC1	HGGEDYVFSLLTGYcEPPTGVSLR	0.0599364	-0.0228891	0.250281	-0.0478208
P08574_C271	CYC1	DVcTFLR	0.0519426	0.227731	0.351883	0.150617
P08621_C39	SNRNP70	LPHEKHHNQPYcGIAPYIR;DPIPYLPPLEKLPHEKHHNQPYcGIAPYIR	0.135962	0.358819	0.356257	0.284904
P08651_C88	NFIC	DIRPEcREDFVLSITGK	0.217424	0.199937	0.264723	0.0527459
P08670_C328	VIM	QVQSLTcEVDALKGTNESLERQMR	0.178698	0.0262995	0.12654	-0.19766
P08708_C35	RPS17	RVcEEIAIIPSKK	-0.00484587	0.0883199	0.0991414	-0.143316
P08865_C148	RPSA	LLVVTDPRADHQPLTEASYVNLPTIALcNTDSPLR;ADHQPLTEASYVNLPTIALcNTDSPLR	0.122002	0.0931126	0.585426	0.383336
P08865_C163	RPSA	YVDIAIPcNNKGAHSVGLMWWMLAR	-0.131889	-0.50602	0.106235	0.00145035
P09110_C123	ACAA1	QcSSGLQAVASIAGGIR	-0.00749616	0.140172	0.754349	-0.389405
P09110_C177	ACAA1	ARDcLIPMGITSENVAER;DcLIPMGITSENVAER	0.162454	0.198611	0.774358	0.324086
P09110_C218	ACAA1	GcFQAEIVPVTTTVHDDKGTKR	0.310722	0.0191045	0.422107	0.119189
P09110_C381	ACAA1	VNPLGGAVALGHPLGcTGAR	0.147613	0.0737615	0.433662	-0.0176203
P09110_C87	ACAA1	DVNLRPEQLGDIcVGNVLQPGAGAIMAR	0.141154	0.289085	0.327172	-0.286835
P09211_C102	GSTP1	TLGLYGKDQQEAALVDMVNDGVEDLRcK	-0.0684638	0.0822628	-0.0601818	-0.14389
P09211_C48	GSTP1	MLLADQGQSWKEEVVTVETWQEGSLKAScLYGQLPK;AScLYGQLPKFQDGDLTLYQSNTILR	-0.149778	0.0140049	0.28956	-0.303703
P09234_C25	SNRPC	KTHcSGRK	0.153483	0.225498	-0.116455	-0.0151247
P09234_C9	SNRPC	PKFYCDYcDTYLTHDSPSVR	0.00575428	0.101039	0.144846	0.000852526
P09382_C17	LGALS1	AcGLVASNLNLKPGEcLR	0.194794	0.291551	0.442669	0.172915
P09382_C43	LGALS1	SFVLNLGKDSNNLcLHFNPR	-0.257676	-0.195178	0.1697	-0.422171
P09429_C23	HMGB1	MSSYAFFVQTcREEHKK	0.00505029	0.0878921	0.0823461	-0.11044
P09497_C199	CLTB	ESKEETPGTEWEKVAQLcDFNPK	0.54939	0.619026	1.09798	0.46855
P09543_C111	CNP	GAFSEEYKRLDEDLAAYcR	0.0266791	-0.0499299	0.257626	0.0454769
P09543_C158	CNP	TAWRLDcAQLK	0.417222	0.155408	0.900355	0.445548
P09543_C49	CNP	DKPELQFPFLQDEDTVATLLEcKTLFILR;DKPELQFPFLQDEDTVATLLEcK	-0.0170194	-0.153897	0.259457	0.0438429
P09622_C477	DLD	STDRVLGAHILGPGAGEMVNEAALALEYGAScEDIAR	0.379162	-0.00307306	0.25745	0.173469
P09622_C484	DLD	VcHAHPTLSEAFREANLAASFGK	0.167173	0.0486381	0.295332	0.191455
P09622_C85	DLD	NETLGGTcLNVGcIPSK	0.872891	0.130994	1.39069	1.08951
P09651_C175	HNRNPA1	GFAFVTFDDHDSVDKIVIQKYHTVNGHNcEVR	-0.127983	0.0363001	0.0270378	-0.268447
P09651_C43	HNRNPA1	SHFEQWGTLTDcVVMRDPNTKR	-0.011232	0.113522	0.151458	-0.0799022
P09874_C128	PARP1	GcMEKIEK	0.228519	0.313534	-0.116852	0.27203
P09874_C162	PARP1	MVDPEKPQLGMIDRWYHPGcFVK	0.206194	0.134998	0.227748	0.376544
P09874_C24	PARP1	KcSESIPKDSLR;cSESIPKDSLR	0.226688	0.0337453	0.456319	0.438132
P09874_C256	PARP1	VcSTNDLK	0.248673	0.251868	0.466614	0.207064
P09874_C429	PARP1	ASLcISTKK;ASLcISTK	0.19205	0.237226	0.390411	-0.00339547
P09874_C845	PARP1	NTHATTHYDLEVIDIFKIEREGEcQR	0.133672	0.243217	0.3792	0.145867
P09874_C908	PARP1	SANYcHTSQGDPIGLILLGEVALGNMYELKHASHISKLPK;SANYcHTSQGDPIGLILLGEVALGNMYELK	-0.0809376	-0.2488	0.126573	-0.0197159
P09960_C200	LTA4H	VPIPcYLIALVVGALESR;FIQKVPIPcYLIALVVGALESR	-0.0639462	0.38164	0.182901	0.187228
P09960_C8	LTA4H	PEIVDTcSLASPASVCR	0.272593	0.181123	0.658401	0.63351
P0CG30_C105	GSTT2B	VHEYLGWHADcIR	-0.204181	0.156062	-0.125771	-0.396149
P0DMV8_C17	HSPA1A	AAAIGIDLGTTYScVGVFQHGKVEIIANDQGNR;AAAIGIDLGTTYScVGVFQHGK	0.403871	0.0863971	0.539976	0.29788
P0DMV8_C306	HSPA1A	ARFEELcSDLFRSTLEPVEK;ARFEELcSDLFR	-0.087333	0.179436	0.209249	-0.0960448
P0DMV8_C574	HSPA1A	VLDKcQEVISWLDANTLAEKDEFEHK	0.492175	0.153598	0.73799	0.304807
P0DMV8_C603	HSPA1A	RKELEQVcNPIISGLYQGAGGPGPGGFGAQGPK	0.0788079	0.0375925	0.295454	0.0945525
P0DN76_C102	U2AF1L5	YGEVEEMNVcDNLGDHLVGNVYVK	0.444965	-0.0976508	0.451549	0.174137
P0DN76_C154	U2AF1L5	WFNGQPIHAELSPVTDFREAcCR	-0.15952	-0.139671	0.117958	-0.170045
P0DN76_C163	U2AF1L5	QYEMGEcTR	0.181494	-0.0030779	0.0960556	0.0610436
P0DN76_C169	U2AF1L5	GGFcNFMHLKPISR	-0.00443735	-0.0653162	-0.0166211	-0.218084
P0DN76_C18	U2AF1L5	AEYLASIFGTEKDKVNcSFYFK	0.164742	-0.243616	0.141847	-0.2294
P0DN76_C67	U2AF1L5	cAVSDVEMQEHYDEFFEEVFTEMEEK	0.366213	0.00947875	0.191541	0.159813
P0DN79_C15	CBSL	PSETPQAEVGPTGcPHR	2.26971	0.247313	1.95854	0.883094
P0DN79_C244	CBSL	SNPLAHYDTTADEILQQcDGKLDMLVASVGTGGTITGIAR	-0.0338965	0.28105	0.398342	-0.221401
P10155_C38	TROVE2	FLcFGSEGGTYYIKEQK	0.677379	0.356665	0.116545	0.38177
P10155_C520	TROVE2	GMLDMcGFDTGALDVIR	0.111779	-0.0850564	0.375688	0.0346297
P10155_C71	TROVE2	LGLEEALIRLIEDGRGcEVIQEIK;LIEDGRGcEVIQEIK;GcEVIQEIK	0.136118	0.204743	0.14291	-0.159147
P10321_C125	HLA-C	MSGcDLGPDGR	0.505496	0.0281024	1.0627	0.761125
P10321_C188	HLA-C	AYLEGTcVEWLRR;AYLEGTcVEWLR	0.298336	0.0052399	0.737569	0.337562
P10398_C192	ARAF	TQHcDPEHFPFPAPAPLQR	0.205091	-0.101367	0.610452	0.120118
P10398_C597	ARAF	TQADELPAcLLSAAR	0.9044	0.214485	1.11919	0.646146
P10515_C586	DLAT	NFSAIINPPQAcILAIGASEDKLVPADNEK	0.306175	-0.0134706	0.441493	0.378845
P10599_C35	TXN	TAFQEALDAAGDKLVVVDFSATWcGPcK	1.1446	0.213678	1.36618	1.15796
P10599_C73	TXN	cMPTFQFFKKGQK	0.113587	0.236721	0.303039	0.0664573
P10636_C639	MAPT	cGSLGNIHHKPGGGQVEVK	0.478892	0.257018	0.840011	0.477543
P10644_C18	PRKAR1A	EcELYVQKHNIQALLK;SLREcELYVQK;EcELYVQK	0.652882	0.38896	1.43384	1.27517
P10644_C362	PRKAR1A	VLGPcSDILKR	0.0246461	0.151218	0.253574	0.0763981
P10644_C39	PRKAR1A	DSIVQLcTARPERPMAFLR	0.103664	0.17543	0.257425	-0.311706
P10768_C181	ESD	SVSAFAPICNPVLcPWGKK;SVSAFAPICNPVLcPWGK	0.0306537	-0.13449	0.198027	-0.251362
P10768_C243	ESD	SYPGSQLDILIDQGKDDQFLLDGQLLPDNFIAAcTEK	0.239155	0.0338402	0.546197	0.403342
P10768_C56	ESD	CPALYWLSGLTcTEQNFISK	-0.365375	-0.225132	-0.0262796	-0.180469
P10809_C237	HSPD1	GYISPYFINTSKGQKcEFQDAYVLLSEK	0.35774	0.246587	0.805749	0.537188
P10809_C442	HSPD1	AAVEEGIVLGGGcALLR	1.1964	0.227814	1.57279	0.931851
P10809_C447	HSPD1	cIPALDSLTPANEDQKIGIEIIKR	0.2025	0.396591	0.468479	0.0695338
P11047_C1600	LAMC1	TLPSGcFNTPSIEKP	0.279022	0.226843	0.5133	0.255527
P11047_C351	LAMC1	SQEcYFDPELYR	0.73612	0.110102	0.864191	0.781207
P11142_C17	HSPA8	SKGPAVGIDLGTTYScVGVFQHGKVEIIANDQGNR;SKGPAVGIDLGTTYScVGVFQHGK	-0.157994	-0.153891	0.0935122	0.0396486
P11142_C603	HSPA8	VcNPIITK	0.22133	0.283908	0.397803	0.218484
P11171_C224	EPB41	VSLLDDTVYEcVVEK	0.181165	-0.0805063	-0.0545271	0.114144
P11177_C306	PDHB	TNHLVTVEGGWPQFGVGAEIcAR	-0.121749	-0.0515649	-0.0650828	-0.164567
P11182_C333	DBT	AASLGLLQFPILSVDENcQNITYK	-0.0270485	0.0844135	0.530081	0.10865
P11216_C326	PYGB	TcFETFPDKVAIQLNDTHPALSIPELMR	0.331663	-0.181321	0.522991	0.329519
P11216_C496	PYGB	WLLLcNPGLADTIVEK	-0.118347	0.321544	-0.362295	-0.0206304
P11274_C395	BCR	HRHcPVVVSEATIVGVR	1.169	0.325523	1.37111	0.988416
P11310_C156	ACADM	MTEEPLMcAYcVTEPGAGSDVAGIK	0.666354	0.341819	0.27847	0.154884
P11310_C159	ACADM	MTEEPLMcAYcVTEPGAGSDVAGIK	0.666354	0.341819	0.27847	0.154884
P11387_C300	TOP1	NIITNLSKcDFTQMSQYFKAQTEAR;cDFTQMSQYFK	-0.0182608	0.250379	0.127676	-0.213502
P11388_C216	TOP2A	AGEMELKPFNGEDYTcITFQPDLSKFK	0.424827	0.123977	0.570439	0.411471
P11388_C405	TOP2A	AAIGcGIVESILNWVK	0.186266	0.072686	0.284018	-0.00250201
P11388_C455	TOP2A	NSTEcTLILTEGDSAK	0.414772	0.237189	0.821988	0.562143
P11413_C158	G6PD	NIHEScMSQIGWNR	-0.00253605	0.0395211	0.147133	-0.472106
P11413_C232	G6PD	IFGPIWNRDNIAcVILTFKEPFGTEGR	0.0394241	-0.0600176	0.128538	-0.228643
P11413_C294	G6PD	cISEVQANNVVLGQYVGNPDGEGEATK	0.28188	-0.0850233	0.410794	-0.112414
P11413_C385	G6PD	LQFHDVAGDIFHQQcKRNELVIR;LQFHDVAGDIFHQQcKR	0.326908	0.151539	0.49337	0.138245
P11413_C446	G6PD	NVKLPDAYERLILDVFcGSQMHFVR;LILDVFcGSQMHFVR	-0.0337571	0.0413521	0.0178389	-0.0720703
P11586_C143	MTHFD1	GDLNDcFIPCTPK	-0.0254413	-0.0107693	0.286847	0.00827023
P11586_C147	MTHFD1	GDLNDcFIPcTPK	-0.0993572	0.100312	-0.11624	-0.327461
P11586_C152	MTHFD1	GcLELIKETGVPIAGR	-0.0755898	-0.197909	-0.15293	-0.445354
P11586_C195	MTHFD1	SKIVGAPMHDLLLWNTVTTcHSK	-0.0967472	0.00161004	-0.108984	-0.39422
P11586_C408	MTHFD1	STTTIGLVQALGAHLYQNVFAcVRQPSQGPTFGIK	-0.0400116	-0.110599	-0.0717941	-0.34877
P11586_C691	MTHFD1	YSGLcPHVVVLVATVR	0.242006	0.0932847	0.446107	-0.00579176
P11586_C785	MTHFD1	cTHWAEGGKGALALAQAVQR	-0.0258886	-0.0660319	0.19284	-0.318384
P11586_C918	MTHFD1	ASVGAGFLYPLVGTMSTMPGLPTRPcFYDIDLDPETEQVNGLF	0.134421	-0.0804072	0.608392	0.411706
P11717_C1408	IGF2R	YSDNWEAITGTGDPEHYLINVcK	0.443938	0.317525	0.903601	0.598514
P11717_C2232	IGF2R	cGKDKTK	1.08162	0.420348	1.36047	0.83179
P11766_C97	ADH5	AGDTVIPLYIPQcGECK	0.0973718	0.360608	0.104951	0.0989802
P11802_C135	CDK4	GLDFLHANcIVHR	0.116782	0.0580852	0.264079	0.319971
P11802_C215	CDK4	KPLFcGNSEADQLGK	0.303623	0.157276	0.327161	0.1339
P11802_C78	CDK4	LMDVcATSR	0.148593	0.155163	0.680181	0.781145
P11940_C128	PABPC1	ALYDTFSAFGNILScK	-0.0388577	0.062634	0.160613	-0.0854136
P11940_C132	PABPC1	ALYDTFSAFGNILSCKVVcDENGSK	0.05054	0.115928	0.178029	0.224656
P11940_C339	PABPC1	SKGFGFVcFSSPEEATK	0.267098	0.166591	0.459439	0.261168
P12004_C135	PC	LMDLDVEQLGIPEQEYScVVKMPSGEFAR	0.0259368	0.0515469	0.139065	-0.120866
P12004_C162	PC	DLSHIGDAVVIScAK	0.160018	0.160414	0.282695	0.0779227
P12004_C62	PC	cDRNLAMGVNLTSMSK	0.0597972	0.145164	-0.0127443	-0.177346
P12004_C81	PC	cAGNEDIITLRAEDDTLALVFEAPNQEKVSDYEMK	0.0632	0.131294	0.1281	-0.0313044
P12081_C507	HARS	TGQPLcIC	0.276041	0.0803268	0.76047	0.466823
P12236_C257	SLC25A6	KGADIMYTGTVDcWR	0.260233	0.127533	0.410823	0.231742
P12268_C140	IMPDH2	HGFcGIPITDTGR	1.10923	0.168157	1.50839	0.703736
P12268_C173	IMPDH2	DIDFLKEEEHDcFLEEIMTKR	-0.326333	0.0573136	-0.150671	-0.107238
P12268_C331	IMPDH2	NLIDAGVDALRVGMGSGSIcITQEVLACGRPQATAVYK;VGMGSGSIcITQEVLACGRPQATAVYK	0.464575	0.0594175	1.08757	0.806826
P12268_C339	IMPDH2	VGMGSGSIcITQEVLAcGRPQATAVYK	0.563103	0.292376	1.39717	1.15368
P12268_C468	IMPDH2	FVPYLIAGIQHScQDIGAK	0.0778181	0.0595763	0.328776	-0.00271663
P12268_C95	IMPDH2	TPLVSSPMDTVTEAGMAIAMALTGGIGFIHHNcTPEFQANEVR	-0.292608	-0.236376	-0.0993504	-0.426506
P12270_C1068	TPR	DcQEQAK;RDcQEQAK	0.135932	0.0972173	0.481934	0.062318
P12270_C75	TPR	EcQSLRLELEKLNNQLK	0.197146	0.336127	0.61917	0.167172
P12277_C283	CKB	FCTGLTQIETLFKSKDYEFMWNPHLGYILTcPSNLGTGLR	0.216813	0.182291	1.86084	1.6487
P12532_C62	CKMT1A	HNNcMASHLTPAVYAR	0.125669	0.227565	0.865116	0.49626
P12532_C76	CKMT1A	LcDKTTPTGWTLDQcIQTGVDNPGHPFIK	-0.206412	0.270213	0.555593	0.0378198
P12814_C370	ACTN1	MVSDINWGcLEQVEKGYEEWLLNEIR	0.00377438	0.33313	-0.0213296	0.327609
P12814_C480	ACTN1	IcDQWDNLGALTQK	-0.696569	0.0671924	0.200112	-0.0206673
P12814_C774	ACTN1	AcLISLGYDIGNDPQGEAEFAR	0.0974072	0.227281	0.330453	0.0292309
P12955_C467	PEPD	IEEDVVVTDSGIELLTcVPR	0.341314	0.0403169	0.310286	0.272018
P12955_C482	PEPD	TVEEIEACMAGcDKAFTPFSGPK;TVEEIEACMAGcDK	0.545281	0.140437	0.601139	0.245278
P13010_C157	XRCC5	cDISLQFFLPFSLGK;cDISLQFFLPFSLGKEDGSGDRGDGPFR	0.161305	0.120714		0.28291
P13010_C296	XRCC5	ETVYcLNDDDETEVLKEDIIQGFRYGSDIVPFSK;ETVYcLNDDDETEVLKEDIIQGFR	0.00146425	-0.0620491	0.409268	-0.0704852
P13010_C339	XRCC5	cFSVLGFCK	0.156205	-0.02763	0.170301	-0.044408
P13056_C265	NR2C1	TESAVLMTSDKAEScQGDLSTLANVVTSLANLGK	0.201006	0.0451623	0.448571	-0.0287167
P13196_C249	ALAS1	QVSVWcSNDYLGMSR	0.343074	0.234879	1.32342	0.330389
P13489_C12	RNH1	SLDIQSLDIQcEELSDAR	0.146569	-0.0834849	0.192149	0.167302
P13489_C248	RNH1	ELALGSNKLGDVGMAELcPGLLHPSSR	0.149305	0.0978677	0.629084	0.214767
P13489_C30	RNH1	WAELLPLLQQcQVVR	0.0599719	0.0195699	0.101425	-0.0550131
P13489_C409	RNH1	ELDLSNNcLGDAGILQLVESVR	0.0147494	0.124638	0.0940776	-0.0542852
P13489_C45	RNH1	cKDISSALRVNPALAELNLR;cKDISSALR	0.382902	-0.0227806	-0.0855627	-0.025666
P13489_C75	RNH1	SNELGDVGVHcVLQGLQTPSCKIQK;SNELGDVGVHcVLQGLQTPSCK	0.144725	0.155344	0.226249	0.122094
P13489_C85	RNH1	SNELGDVGVHCVLQGLQTPScK	0.00219991		-0.167513	0.00868824
P13489_C96	RNH1	LSLQNCcLTGAGCGVLSSTLR	0.119207	0.331041	0.310696	0.000266513
P13639_C136	EEF2	VTDGALVVVDCVSGVcVQTETVLR	0.0351036	0.00514497	0.291983	-0.0156287
P13639_C290	EEF2	TFcQLILDPIFK	0.0607752	-0.128987	0.3318	-0.0321778
P13639_C369	EEF2	YRcELLYEGPPDDEAAMGIK	0.240453	0.10583	0.374187	0.131978
P13639_C388	EEF2	ScDPKGPLMMYISK	0.185011	0.115316	0.386157	0.05722
P13639_C41	EEF2	NMSVIAHVDHGKSTLTDSLVcKAGIIASAR	0.173368	0.211736	0.59562	0.280714
P13639_C466	EEF2	YVEPIEDVPcGNIVGLVGVDQFLVKTGTITTFEHAHNMR;YVEPIEDVPcGNIVGLVGVDQFLVK	0.151696	-0.0962882	0.637702	0.21727
P13639_C536	EEF2	SDPMVQcIIEESGEHIIAGAGELHLEICLKDLEEDHACIPIKK	-0.28367	-0.80381	-0.235293	0.0070483
P13639_C557	EEF2	SDPMVQCIIEESGEHIIAGAGELHLEIcLKDLEEDHACIPIKK	-0.297693	-0.347164	0.137381	-0.36313
P13639_C567	EEF2	SDPMVQCIIEESGEHIIAGAGELHLEICLKDLEEDHAcIPIKK	0.0357546	0.0751087	0.137917	-0.0775727
P13639_C591	EEF2	SDPVVSYRETVSEESNVLcLSK	0.128075	0.140812	0.424145	0.00293764
P13639_C651	EEF2	KIWcFGPDGTGPNILTDITK	0.0918788	0.169264	0.0678659	-0.0350987
P13639_C67	EEF2	cITIKSTAISLFYELSENDLNFIKQSK	-0.0191667	-0.203212	0.012879	-0.0850456
P13639_C693	EEF2	GVQYLNEIKDSVVAGFQWATKEGALcEENMR;EGALcEENMR	0.0212157	0.163749	0.312608	0.053901
P13639_C728	EEF2	RcLYASVLTAQPR	0.00623799	0.112143	0.276413	0.0781066
P13639_C751	EEF2	LMEPIYLVEIQcPEQVVGGIYGVLNRK	0.11596	0.0623592	0.305894	0.0136777
P13639_C812	EEF2	SNTGGQAFPQcVFDHWQILPGDPFDNSSRPSQVVAETRK	0.147837	-0.00639562	0.0253519	-0.0472383
P13667_C206	PDIA4	ENFDEVVNDADIILVEFYAPWcGHcK	0.770142	0.556777	0.988749	0.4462
P13667_C209	PDIA4	ENFDEVVNDADIILVEFYAPWcGHcK	0.770142	0.556777	0.988749	0.4462
P13667_C555	PDIA4	TFDSIVMDPKKDVLIEFYAPWcGHCK	0.315123	0.126852	1.14606	1.40776
P13693_C28	TPT1	EIADGLcLEVEGK	0.212169	-0.299977	0.376362	0.187197
P13716_C75	ALAD	cVLIFGVPSR;cVLIFGVPSRVPK	-0.369973	0.207527	0.0846243	-0.149319
P13797_C104	PLS3	EGIcALGGTSELSSEGTQHSYSEEEKYAFVNWINKALENDPDCR	0.669158	0.588413	0.769411	0.365694
P13797_C33	PLS3	DELDELKEAFAKVDLNSNGFIcDYELHELFK;VDLNSNGFIcDYELHELFKEANMPLPGYK	1.04451	0.190266	1.31699	0.328025
P13797_C463	PLS3	KLENcNYAVELGKHPAK	0.41959	0.727962	0.666041	0.627765
P13797_C566	PLS3	STSIQSFKDKTISSSLAVVDLIDAIQPGcINYDLVK	0.131998	-0.094627	0.416492	0.044479
P13797_C621	PLS3	MVMTVFAcLMGR	0.0187063	0.0225082	0.00955702	-0.108567
P13798_C30	APEH	QPALSAAcLGPEVTTQYGGQYR	-0.0188029	-0.028224	0.143667	-0.0965364
P13804_C109	ETFA	QFNYTHIcAGASAFGK	0.224476	0.182452	0.463575	0.323881
P13807_C564	GYS1	SLDDScSQLTSFLYSFcQQSR	0.41582	0.327203	0.956739	0.589498
P13807_C575	GYS1	SLDDScSQLTSFLYSFcQQSR	0.41582	0.327203	0.956739	0.589498
P13807_C699	GYS1	AScTSSTSGSKR;RAScTSSTSGSKR	0.525733	0.411381	0.755059	0.535655
P13861_C101	PRKAR2A	VSVcAETYNPDEEEEDTDPR	0.533116	0.313387	0.769501	0.389228
P13861_C128	PRKAR2A	cRLQEACKDILLFK	0.00919032	0.0880126	0.148878	-0.051816
P13984_C116	GTF2F2	AEcRPAASENYMR	0.143214	0.290069	0.244724	-0.0388454
P13995_C145	MTHFD2	IcVSPDKDVDGFHVINVGR	0.0570195	0.012937	0.418352	0.0546514
P13995_C166	MTHFD2	McLDQYSMLPATPWGVWEIIKR	0.250213	0.000124288	0.159081	-0.108347
P14174_C81	MIF	SYSKLLcGLLAER	-0.195522	0.0976405	0.0482818	-0.12855
P14314_C471	PRKCSH	LGGSPTSLGTWGSWIGPDHDKFSAMKYEQGTGcWQGPNR	0.0600701	-0.0368526	0.535482	0.239791
P14314_C500	PRKCSH	ETMVTSTTEPSRcEYLMELMTPAACPEPPPEAPTEDDHDEL	0.512674	0.579171	0.203471	-0.0955199
P14316_C83	IRF2	cAMNSLPDIEEVKDK	-0.0958249	-0.112671	-0.0799752	-0.112451
P14618_C31	PKM	SKPHSEAGTAFIQTQQLHAAMADTFLEHMcRLDIDSPPITAR	-0.0750775	-0.176289	0.184053	-0.0200321
P14618_C326	PKM	AGKPVIcATQMLESMIK	-0.0945539	-0.121222	0.0474507	-0.0121552
P14618_C358	PKM	AEGSDVAVLDGADcIMLSGETAKGDYPLEAVR	-0.0608909	-0.143558	0.173269	0.0225934
P14618_C423	PKM	LAPITSDPTEATAVGAVEASFKcCSGAIIVLTK;LAPITSDPTEATAVGAVEASFKcCSGAIIVLTKSGR	0.11193	0.0924473	0.417065	0.130062
P14618_C424	PKM	LAPITSDPTEATAVGAVEASFKCcSGAIIVLTKSGR	-0.245787	-0.378676	0.102209	-0.148552
P14618_C474	PKM	GIFPVLcKDPVQEAWAEDVDLR	0.222404	0.158995	0.429134	0.144326
P14618_C49	PKM	NTGIIcTIGPASR	-0.19263	0.0528138	0.0660913	-0.134293
P14625_C576	HSP90B1	GYEVIYLTEPVDEYcIQALPEFDGKR	0.0627669	-0.044406	0.452897	-0.000624873
P14625_C645	HSP90B1	LTESPcALVASQYGWSGNMER	-0.046551	0.0462443	0.653314	0.250348
P14678_C19	SNRPB	cILQDGR	0.237907	0.230804	0.340817	0.101921
P14678_C43	SNRPB	AFDKHMNLILcDCDEFRK;HMNLILcDCDEFR	0.0808252	0.0685647	-0.23863	-0.162926
P14735_C966	IDE	EMDScPVVGEFPcQNDINLSQAPALPQPEVIQNMTEFKR	0.81515	0.102742	1.66893	1.3074
P14735_C974	IDE	EMDScPVVGEFPcQNDINLSQAPALPQPEVIQNMTEFKR	0.81515	0.102742	1.66893	1.3074
P14854_C65	COX6B1	VYQSLcPTSWVTDWDEQR		-0.0670325
P14866_C151	HNRNPL	KRQALVEFEDVLGAcVNYAADNQIYIAGHPAFVNYSTSQK	0.0208227	0.0911253	0.0632603	-0.250279
P14866_C261	HNRNPL	ASLNGADIYSGCcTLKIEYAKPTR;ASLNGADIYSGCcTLK	-0.314	-0.316927	-0.149641	-0.422563
P14866_C396	HNRNPL	MNcDRVFNVFCLYGNVEK	-0.354444	0.165152	0.223096	0.0850116
P14866_C404	HNRNPL	MNCDRVFNVFcLYGNVEKVK;VFNVFcLYGNVEK	-0.0805614	-0.0729461	0.277617	-0.130659
P14866_C452	HNRNPL	AITHLNNNFMFGQKLNVcVSK	0.0698511	0.161112	0.242509	-0.0535339
P14866_C472	HNRNPL	LNVCVSKQPAIMPGQSYGLEDGScSYKDFSESR	-0.0841619	0.146399	0.517915	0.263571
P14866_C521	HNRNPL	IQHPSNVLHFFPLEVTEENFFEIcDELGVKRPSSVK	-0.205523	0.00340798	0.175252	0.102479
P14866_C581	HNRNPL	SDALETLGFLNHYQMKNPNGPYPYTLKLcFSTAQHAS	-0.0401952	0.0326162	0.147764	-0.0676543
P14868_C203	DARS	LQSGIcHLFR;LQSGIcHLFRETLINKGFVEIQTPK	0.146884	0.122152	0.281876	0.204894
P14868_C349	DARS	LEYcEALAMLR	-0.0272245	-0.0648793	-0.161541	-0.165431
P14923_C511	JUP	LLNQPNQWPLVKATIGLIRNLALcPANHAPLQEAAVIPR;NLALcPANHAPLQEAAVIPR	0.463033	0.0844288	0.511127	0.183585
P14923_C90	JUP	VREAMcPGVSGEDSSLLLATQVEGQATNLQR	0.304875	-0.0323876	0.598171	0.133958
P15104_C359	GLUL	TcLLNETGDEPFQYKN	0.401873	0.315162	0.770892	0.136808
P15121_C299	AKR1B1	VcALLSCTSHKDYPFHEEF	0.13508	-0.0349914	0.35404	0.924008
P15170_C261	GSPT1	DIHFMPcSGLTGANLKEQSDFCPWYIGLPFIPYLDNLPNFNR;KDIHFMPcSGLTGANLK;DIHFMPcSGLTGANLK	0.383645	0.146122	0.530063	0.369907
P15170_C276	GSPT1	DIHFMPCSGLTGANLKEQSDFcPWYIGLPFIPYLDNLPNFNR;EQSDFcPWYIGLPFIPYLDNLPNFNR	0.0354618	0.011781	-0.0275247	-0.192667
P15170_C327	GSPT1	DMGTVVLGKLESGSIcK	0.0988486	0.164501	0.149758	-0.0626273
P15311_C117	EZR	EGILSDEIYcPPETAVLLGSYAVQAK	0.178183	0.319818	0.526751	0.361828
P15311_C284	EZR	ILQLcMGNHELYMR	-0.0132792	0.027924	0.339507	-0.0175142
P15531_C109	NME1	VMLGETNPADSKPGTIRGDFcIQVGR	-0.00280568	0.183993	0.206465	-0.0895954
P15531_C145	NME1	NIIHGSDSVESAEKEIGLWFHPEELVDYTScAQNWIYE	-0.0227567	0.118594	0.426997	-0.00304469
P15880_C143	RPS2	cSKEVATAIRGAIILAK;cSKEVATAIR	0.0382417	0.106808	0.160853	-0.0534002
P15880_C182	RPS2	GYWGNKIGKPHTVPcK;IGKPHTVPcK	0.0331009	0.0672845	0.175178	-0.0519718
P15880_C188	RPS2	cGSVLVR	0.0870479	0.051135	0.177896	0.110019
P15880_C222	RPS2	KLLMMAGIDDcYTSAR	0.254996	0.0555385	0.445088	0.170037
P15880_C229	RPS2	GcTATLGNFAK	0.867917	0.144801	1.05053	0.786408
P15924_C1052	DSP	DANSENcNK	0.439202	0.0999437		0.310202
P15924_C1069	DSP	FLDQNLQKYQAEcSQFK	0.596213	0.412343	0.832161	0.433198
P15924_C110	DSP	SRELDEcFAQANDQMEILDSLIR	-0.0621122	-0.245016	-0.0104085	-0.212384
P15924_C174	DSP	GGGGYTcQSGSGWDEFTK	1.06185	0.462112	1.60203	1.1517
P15924_C1855	DSP	QRLEcEKQQIQNDLNQWK;LEcEKQQIQNDLNQWK	0.106828	0.458868	0.282494	0.0356444
P15924_C1957	DSP	ETQTEcEWTVDTSK	0.655048	0.257521	1.22387	0.884327
P15924_C3	DSP	ScNGGSHPR	1.13532	0.198331	1.42325	0.974239
P15924_C57	DSP	GVITDQNSDGYcQTGTMSR	0.730136	0.298191	1.10667	0.806473
P15924_C899	DSP	NYRDNYQAFcK	-0.0233087	0.287089	0.145583	-0.0870482
P15927_C219	RPA2	AcPRPEGLNFQDLKNQLK	0.0715284	0.310005	-0.0655682	-0.081816
P16152_C122	CBR1	DVcTELLPLIKPQGR	0.0980739	0.0471724	0.215712	-0.0732743
P16152_C150	CBR1	ScSPELQQK	0.0731952	0.158463	0.486589	0.256501
P16152_C226	CBR1	ILLcCPGWVR	0.0193223	0.468507	0.804999	-0.181366
P16152_C26	CBR1	GIGLAIVRDLcRLFSGDVVLTAR	-0.381619	-0.261106	-0.0785047	-0.392034
P16298_C477	PPP3CB	IcSFEEAK	0.84419	0.299881	1.01506	0.578063
P16615_C447	ATP2A2	VGEATETALTcLVEKMNVFDTELKGLSK;VGEATETALTcLVEK	0.162898	0.0445656	0.236252	0.292716
P16615_C560	ATP2A2	cLALATHDNPLRR	-0.00933659	0.000439932	0.00902252	-0.306799
P16615_C997	ATP2A2	NYLEPGKEcVQPATK	0.367855	0.244895	0.461129	0.206924
P16930_C105	FAH	KcAFISQASATMHLPATIGDYTDFYSSR;cAFISQASATMHLPATIGDYTDFYSSR	0.288889	0.201634	0.537103	0.0997862
P17174_C46	GOT1	TDDcHPWVLPVVK	-0.141135	0.0274866	-0.149645	-0.311478
P17252_C499	PRKCA	TFcGTPDYIAPEIIAYQPYGK	-0.037577	-0.189548	0.430021	0.449317
P17544_C61	ATF7	NcEEVGLFNELASSFEHEFK	0.483883	-0.30389	-0.00824632	-0.0840656
P17655_C301	CAPN2	WNDNcPSWNTIDPEER;WNDNcPSWNTIDPEERER	2.16566	0.20399	0.496024	0.0521324
P17655_C341	CAPN2	LEIcNLTPDTLTSDTYKK	0.0257395	-0.0456333	0.200802	-0.243602
P17655_C39	CAPN2	YLNQDYEALRNEcLEAGTLFQDPSFPAIPSALGFKELGPYSSK	-0.193589	0.114402	0.135307	-0.237269
P17655_C405	CAPN2	NYPNTFWMNPQYLIKLEEEDEDEEDGESGcTFLVGLIQK;LEEEDEDEEDGESGcTFLVGLIQK	-0.0821091	-0.200603		-0.109629
P17655_C640	CAPN2	ALEEAGFKMPcQLHQVIVAR	0.517225	0.164397	0.602088	-0.576673
P17655_C82	CAPN2	RPTEIcADPQFIIGGATR	0.0602449	0.193134	0.0475831	-0.140697
P17706_C330	PTPN2	cTGLSSK	0.608409	0.403319	0.942464	0.617756
P17812_C176	CTPS1	ENFcNIHVSLVPQPSSTGEQK	0.0299974	-0.240979	0.238652	0.0415885
P17812_C216	CTPS1	GLGLSPDLVVcR	-0.126999	-0.0431501	-0.22782	-0.355587
P17812_C218	CTPS1	cSNPLDTSVKEK	-0.192577	-0.00243076	0.0777225	-0.222902
P17812_C243	CTPS1	ISMFcHVEPEQVIcVHDVSSIYRVPLLLEEQGVVDYFLR	-0.23507	-0.112116	-0.199568	-0.260202
P17812_C491	CTPS1	cLEEQGLKFVGQDVEGER	0.133678	0.244871	0.501767	0.437443
P17844_C170	DDX5	TLSYLLPAIVHINHQPFLERGDGPIcLVLAPTR	0.272264	0.108824	0.425276	-0.021143
P17844_C191	DDX5	ELAQQVQQVAAEYcR	0.0899086	-0.0154562	0.492262	0.169951
P17844_C234	DDX5	GVEICIATPGRLIDFLEcGKTNLR	0.00684554	0.162545	0.258463	0.126876
P17844_C89	DDX5	GHNcPKPVLNFYEANFPANVMDVIAR	-0.0239081	-0.209748	0.267961	0.0297352
P17858_C170	PFKL	TYSHLNIAGLVGSIDNDFcGTDMTIGTDSALHR	0.342845	-0.00554497	0.803662	0.453222
P17858_C351	PFKL	LPLMEcVQMTK	0.381445	0.0941672	0.461694	0.242487
P17858_C630	PFKL	cHDYYTTEFLYNLYSSEGK;NEKcHDYYTTEFLYNLYSSEGK	0.268087	0.14089	0.404029	0.115897
P17858_C708	PFKL	VFAPDSAcVIGLK	0.221127	0.0530134	0.466539	0.161161
P17980_C240	PSMC3	AcAAQTK	0.0787829	0.332183	0.22732
P17980_C387	PSMC3	cTDDFNGAQCK	-0.0995353	0.027125	-0.00655155	-0.187771
P17987_C147	TCP1	YINENLIVNTDELGRDcLIAK	0.481573	0.315223	0.775043	0.435015
P17987_C218	TCP1	SQMESMLISGYALNcVVGSQGMPK	0.0267433	-0.342105	0.110841	-0.197659
P17987_C236	TCP1	IAcLDFSLQKTK;IAcLDFSLQK	0.128949	0.216171	0.38979	-0.00438258
P17987_C296	TCP1	ILATGANVILTTGGIDDMcLKYFVEAGAMAVRR;ILATGANVILTTGGIDDMcLK	0.00300517	-0.177287	0.34644	0.0190784
P17987_C357	TCP1	IcDDELILIKNTK	0.956802	0.398247	0.528698	0.100288
P17987_C385	TCP1	GANDFMcDEMER	0.135319	-0.0104216	0.237026	0.0704499
P17987_C397	TCP1	SLHDALcVVK;SLHDALcVVKR	0.159298	-0.0197088	0.494837	0.194089
P17987_C76	TCP1	VLcELADLQDKEVGDGTTSVVIIAAELLKDELVK	0.187679	0.0569142	0.204331	0.178446
P18031_C32	PTPN1	SGSWAAIYQDIRHEASDFPcR	0.0778008	0.0773261	0.36061	0.155851
P18085_C159	ARF4	TWYVQATcATQGTGLYEGLDWLSNELSKR	0.0638728	0.045801	0.268612	0.175551
P18085_C62	ARF4	NIcFTVWDVGGQDR	-0.0150203	-0.0181988	0.286239	0.319387
P18124_C186	RPL7	SLGKYGIIcMEDLIHEIYTVGKR	0.0839015	0.0435278	0.65485	0.134009
P18583_C1551	SON	EMEHNTVcAAGTSPVGEIGEEKILPTSETK	0.354713	0.290823	0.475178	0.296431
P18583_C2070	SON	LTDLDKAQLLEIAKAAAMcAK;AAAMcAK	0.321782	0.37988	0.46635	0.179693
P18583_C2380	SON	DLSGKHPVSALMEIcNK	0.383004	0.0647021	0.777572	0.495142
P18583_C92	SON	cVSVQTDPTDEIPTKK	0.775433	0.0118718	0.834886	0.462425
P18621_C144	RPL17	INPYMSSPcHIEMILTEKEQIVPKPEEEVAQK	0.130817	0.0747029	0.379158	0.08107
P18621_C15	RPL17	VRYSLDPENPTKScK	0.422931	0.160846	0.795158	0.48376
P18621_C57	RPL17	QcVPFRR	0.52997	0.359352	1.05508	0.74197
P18669_C153	PGAM1	YADLTEDQLPScESLKDTIAR	0.298772	0.101099	0.595847	0.220233
P18754_C198	RCC1	VASGNDHLVMLTADGDLYTLGcGEQGQLGRVPELFANRGGR;VASGNDHLVMLTADGDLYTLGcGEQGQLGRVPELFANR	0.217232	0.0455685	0.36046	0.136153
P18754_C93	RCC1	SGQVYSFGcNDEGALGRDTSVEGSEMVPGKVELQEK	0.140324	0.173711	0.204866	-0.19464
P18858_C508	LIG1	QTFcEVPDLDRIIPVLLEHGLERLPEHCK	0.147289	0.355328	0.336367	0.207229
P18858_C532	LIG1	QTFcEVPDLDRIIPVLLEHGLERLPEHcK	0.442381	0.258232		1.04329
P18887_C362	XRCC1	DSTHLIcAFANTPK	0.724813	0.0238761	0.606527	0.0857084
P19174_C247	PLCG1	AGERPELcR	0.103884	0.0679395	0.238961	0.263211
P19174_C976	PLCG1	AcYRDMSSFPETK	1.90087	0.433344	0.984087	1.05678
P19338_C543	NCL	GYAFIEFASFEDAKEALNScNKR	0.323385	0.156187	0.456794	0.153251
P19367_C813	HK1	AILQQLGLNSTcDDSILVK	0.174295	0.17105	0.23017	0.193827
P19404_C225	NDUFV2	FScEPAGGLTSLTEPPKGPGFGVQAGL	0.199723	0.00595168	0.303972	0.0375658
P19784_C336	CSNK2A2	EAMEHPYFYPVVKEQSQPcADVLSSGLTAAR	0.273194	0.294173	0.38169	0.250156
P19838_C61	NFKB1	YVcEGPSHGGLPGASSEK	0.822472	0.126712	1.22812	0.707617
P19838_C925	NFKB1	DSDSVcDSGVETSFR	0.192645	0.15181	0.231436	-0.0134745
P20042_C226	EIF2S2	TSFVNFTDIcK	0.0652806	0.0102703	0.123279	-0.10112
P20042_C302	EIF2S2	LYFLQcETCHSR	-0.0112038	0.140755	0.199264	-0.132595
P20073_C285	ANXA7	VLIEILcTR	0.0793591	0.311448	0.636291	0.256193
P20073_C327	ANXA7	LLVSMcQGNRDENQSINHQMAQEDAQR	0.191482	0.0817381	0.868717	0.30669
P20073_C363	ANXA7	LGTDEScFNMILATR	0.0124836	0.0357987	0.396859	0.0590093
P20290_C22	BTF3	GGcPGGEATLSQPPPRGGTR	0.972043	0.550737	1.07109	0.589944
P20585_C166	MSH3	cTDFDDISLLHAK	0.295517	0.545144	0.911239	0.301076
P20700_C110	LMNB1	cKAEHDQLLLNYAKK;cKAEHDQLLLNYAK	-0.0184834	0.192946	-0.0431914	-0.25578
P20700_C198	LMNB1	cQSLTEDLEFRK	0.10895	0.246016	0.293963	0.0669791
P20700_C317	LMNB1	AcLERIQELEDLLAKEK;AcLERIQELEDLLAK	0.175123	0.274298	0.0992759	-0.083411
P20719_C233	HOXA5	IEIAHALcLSER	0.161721	0.0490729	0.376546	0.144824
P20810_C241	CAST	EGITGPPADSSKPIGPDDAIDALSSDFTcGSPTAAGK;KEGITGPPADSSKPIGPDDAIDALSSDFTcGSPTAAGK	0.334457	0.273866	0.512717	0.291118
P20810_C328	CAST	LEKcGEDDETIPSEYR	0.0599504	0.299541	0.000799264	-0.265109
P20810_C381	CAST	SESELIDELSEDFDRSEcK	0.417796	0.449294	0.126769	0.126577
P20810_C408	CAST	AAAPAPVSEAVcR	1.01056	0.298733	1.27373	1.10519
P20810_C413	CAST	TSMcSIQSAPPEPATLKGTVPDDAVEALADSLGKK;TSMcSIQSAPPEPATLK	0.755928	0.359009	0.856325	0.548503
P20810_C661	CAST	KPADDQDPIDALSGDLDScPSTTETSQNTAK	0.384532	0.351745	0.661374	-0.114606
P20839_C215	IMPDH1	KGKLPIVNDcDELVAIIAR	0.0690864	0.200312	0.155154	0.055454
P20936_C1002	RASA1	DLAALHEIcVAHSDELR	0.0467696	0.161575	0.301851	-0.0126018
P21127_C440	CDK11B	SVEEFQcLNRIEEGTYGVVYR	0.36295	0.205272	0.819914	0.461148
P21281_C112	ATP6V1B2	KTScEFTGDILRTPVSEDMLGR;TScEFTGDILR	0.261862	0.050134	0.505512	0.22346
P21281_C162	ATP6V1B2	VFNGSGKPIDRGPVVLAEDFLDIMGQPINPQcR	0.0742711	0.119755	0.747369	0.357557
P21281_C207	ATP6V1B2	GQKIPIFSAAGLPHNEIAAQIcR	0.424807	0.140098	1.00545	1.00309
P21283_C15	ATP6V1C1	TEFWLISAPGEKTcQQTWEKLHAATSK	0.00790245	-0.100529	0.273879	0.0892292
P21291_C122	CSRP1	cSQAVYAAEK	-0.0431524	-0.0920335	-0.181379	-0.0453814
P21291_C167	CSRP1	GLESTTLADKDGEIYcK	0.124434	0.369783	0.240055	0.0436656
P21291_C58	CSRP1	NLDSTTVAVHGEEIYcK	0.209895	0.0777732	0.29049	0.207045
P21333_C1018	FL	IVGPSGAAVPcKVEPGLGADNSVVR	0.0781712	0.255399	0.252732	-0.0336753
P21333_C1157	FL	AHVVPcFDASK	0.105944	0.368945	0.407911	0.206968
P21333_C1165	FL	cSGPGLER	0.59787	0.372611	0.860239	0.463159
P21333_C1260	FL	YGGQPVPNFPSKLQVEPAVDTSGVQcYGPGIEGQGVFR;LQVEPAVDTSGVQcYGPGIEGQGVFR	0.497225	0.317789	0.51944	0.290749
P21333_C1402	FL	MScMDNK	0.0938055	0.147029	0.281898	0.0133464
P21333_C1453	FL	cSGPGLSPGMVR	0.357353	0.193469	0.591999	0.222345
P21333_C1912	FL	DAGEGGLSLAIEGPSKAEIScTDNQDGTCSVSYLPVLPGDYSILVK	0.254308	0.132668	0.366358	0.0777172
P21333_C1997	FL	VGSAADIPINISETDLSLLTATVVPPSGREEPcLLKR	0.0962205	0.00159796	0.195908	0.0974233
P21333_C2107	FL	VTYcPTEPGNYIINIK	0.120195	0.131998	0.272555	-0.0369652
P21333_C2199	FL	THEAEIVEGENHTYcIR	0.0103476	0.2774	0.153011	-0.0455443
P21333_C2293	FL	DGScGVAYVVQEPGDYEVSVKFNEEHIPDSPFVVPVASPSGDAR;DGScGVAYVVQEPGDYEVSVK	0.319587	0.270004	0.454724	-0.0483486
P21333_C2479	FL	MDCQEcPEGYRVTYTPMAPGSYLISIK	0.204663	0.399185	0.463261	0.0660177
P21333_C2543	FL	LVSNHSLHETSSVFVDSLTKATcAPQHGAPGPGPADASK;ATcAPQHGAPGPGPADASK	0.26734	0.349579	0.507172	0.245536
P21333_C2601	FL	TPcEEILVK	0.299419	0.186555	0.639768	0.371619
P21333_C478	FL	SPYTVTVGQAcNPSACR	0.00170521	0.0938101	0.0267441	-0.174933
P21333_C53	FL	WcNEHLK	0.133219	0.249088	0.500523	0.10263
P21333_C574	FL	SPFEVKVGTEcGNQK;VGTEcGNQK	-0.0327912	0.317933	0.304844	-0.0577586
P21333_C623	FL	SADFVVEAIGDDVGTLGFSVEGPSQAKIEcDDKGDGSCDVR;IEcDDKGDGSCDVR	-0.0395424	0.054615	-0.103007	-0.272493
P21333_C649	FL	YWPQEAGEYAVHVLcNSEDIRLSPFMADIR	-0.00436262	-0.307172	0.121123	-0.333703
P21333_C717	FL	VQVQDNEGcPVEALVKDNGNGTYSCSYVPR	0.288843	0.0726405	0.402129	0.117863
P21333_C796	FL	AHEPTYFTVDcAEAGQGDVSIGIK	-0.159075	-0.206997	0.24165	-0.103595
P21359_C1486	NF1	FFLDIASDcPTSDAVNHSLSFISDGNVLALHR	0.0929002	0.125384	0.797275	0.695656
P21359_C383	NF1	GSQPADVDLMIDCLVScFR	0.376136	0.39848	0.512466	0.355627
P21399_C369	ACO1	TVVPcCSGPK	0.121389	-0.0176241	0.362586	0.119908
P21796_C127	VDAC1	EHINLGcDMDFDIAGPSIR	0.0443074	0.0875488	0.183156	0.0443568
P21796_C232	VDAC1	YQIDPDAcFSAKVNNSSLIGLGYTQTLKPGIK;YQIDPDAcFSAK;FGIAAKYQIDPDAcFSAK	-0.0260146	0.120484	-0.0591548	-0.157473
P21912_C68	SDHB	cGPMVLDALIK	-0.0526518	0.243263	0.237051	-0.143535
P21953_C177	BCKDHB	SGDLFNcGSLTIR	0.077675	0.0562218	0.585485	0.335414
P21964_C145	COMT	LITIEINPDcAAITQR	0.0366267	0.0784547	0.00303599	-0.0884868
P21964_C223	COMT	KGTVLLADNVIcPGAPDFLAHVR	0.307496	0.231973	0.650884	0.151197
P21964_C238	COMT	GSScFECTHYQSFLEYR	0.176345	0.0188286	0.471014	0.0833334
P21964_C241	COMT	GSScFEcTHYQSFLEYR	0.19368	0.0165967	0.0437576	0.315814
P22059_C224	OSBP	TLSSKVEDLSTcNDLIAK	-0.138461	0.0120067	-0.097406	-0.278146
P22087_C268	FBL	ANcIDSTASAEAVFASEVKK	0.269532	0.162518	0.724895	0.134544
P22087_C99	FBL	NVMVEPHRHEGVFIcR	0.566086	0.166137	1.08482	0.639839
P22102_C134	GART	AFTKPEEAcSFILSADFPALVVK	0.297759	0.132255	0.385365	0.15316
P22102_C168	GART	SKEEAcK	0.474552	0.458496	0.349932	0.0660321
P22102_C237	GART	LLEGDGGPNTGGMGAYcPAPQVSNDLLLKIKDTVLQR	0.416794	0.260627	0.560962	0.478633
P22102_C291	GART	VLEFNcR	0.225781	0.191297	0.542923	0.287222
P22102_C298	GART	FGDPEcQVILPLLK	0.0594277	-0.129577	0.104054	-0.028601
P22102_C41	GART	QVLVAPGGTAcSEKISNTAISISDHTALAQFCKEK	0.0457303	0.144812	0.221287	0.174854
P22102_C466	GART	SGcKVDLGGFAGLFDLK	0.199189	0.0586249	0.55495	0.231982
P22102_C646	GART	SSLQYSSPAPDGcGDQTLGDLLLTPTR	0.106007	0.0885641	0.0961235	-0.00890483
P22102_C93	GART	SAGVQcFGPTAEAAQLESSKR	0.191517	-0.0271652	0.751424	0.183744
P22234_C288	PAICS	AcGNFGIPCELR	-0.0454693	0.0461684	0.122686	-0.0725168
P22234_C374	PAICS	LPSGLGcSTVLSPEGSAQFAAQIFGLSNHLVWSKLR;LPSGLGcSTVLSPEGSAQFAAQIFGLSNHLVWSK	-0.118992	-0.289632	0.11752	-0.169986
P22234_C63	PAICS	AAISNKITScIFQLLQEAGIKTAFTR	0.0151932	-0.128853	0.568574	-0.0686826
P22234_C81	PAICS	KcGETAFIAPQCEMIPIEWVCRR	0.247536	-0.0135503	0.353623	0.0413465
P22307_C495	SCP2	KADcTITMADSDFLALMTGK	0.137105	-0.0799872	0.467841	0.0640606
P22307_C71	SCP2	ALADAQIPYSAVDQACVGYVFGDSTcGQR	0.385829	0.0153233	0.696274	0.485814
P22307_C94	SCP2	AIYHSLGMTGIPIINVNNNcATGSTALFMAR	0.13571	-0.067242	0.917876	0.675481
P22314_C413	UBA1	AcSGKFMPIMQWLYFDALECLPEDKEVLTEDK	0.0618271	-0.0231313	0.14434	0.0431072
P22392_C145	NME2	EISLWFKPEELVDYKScAHDWVYE	0.0909575	0.00509052	0.0650695	-0.102305
P22413_C807	ENPP1	NGVNVVSGPVFDFDYDGRcDSLENLR	0.132923	-0.139896	0.480936	0.383093
P22570_C353	FDXR	AVPTGDMEDLPcGLVLSSIGYK	0.473847	0.240272	0.64033	0.424311
P22626_C50	HNRNPA2B1	LTDcVVMRDPASKR;NYYEQWGKLTDcVVMRDPASK	-0.0591103	0.168962	0.331032	-0.0444261
P22695_C192	UQCRC2	LANPLYcPDYR	0.434949	0.0887496	0.968134	0.630417
P22830_C196	FECH	AIAFTQYPQYScSTTGSSLIYR	0.35563	0.13574	0.29449	-0.172838
P22830_C395	FECH	ALADLVHSHIQSNELcSK	0.372325	0.267212	0.599834	0.237172
P22830_C411	FECH	QLTLSCPLCVNPVcR	0.318936	0.189948	-0.0266772	0.151725
P23193_C271	TCEA1	NcTYTQVQTR	-0.115993	0.0809609	-0.0502138	-0.123369
P23246_C297	SFPQ	cRLFVGNLPADITEDEFKR	-0.121874	-0.20402	0.286401	-0.224265
P23258_C138	TUBG1	IHEDIFDIIDREADGSDSLEGFVLcHSIAGGTGSGLGSYLLER;EADGSDSLEGFVLcHSIAGGTGSGLGSYLLER	0.161234	0.157733	0.412212	0.24139
P23258_C201	TUBG1	RLTQDcVVVLDNTALNR	0.173061	0.113639	0.22025	-0.012063
P23258_C316	TUBG1	QTNHcYIAILNIIQGEVDPTQVHK	0.153679	-0.0761728	0.159317	0.166144
P23368_C120	ME2	ILQDDIESLMPIVYTPTVGLAcSQYGHIFRRPK;ILQDDIESLMPIVYTPTVGLAcSQYGHIFR	-0.0678793	-0.0547906	0.27236	0.0669517
P23378_C612	GLDC	ELEKDLCELTGYDQVcFQPNSGAQGEYAGLATIR	0.410192	0.0276251	0.190986	0.507989
P23378_C795	GLDC	RNEDAcPVGTVSAAPWGSSSILPISWAYIK;NEDAcPVGTVSAAPWGSSSILPISWAYIK	0.15288	-0.115514	0.783709	0.217583
P23381_C274	WARS	GIFGFTDSDcIGK	0.165981	0.289376	0.226288	0.172814
P23381_C62	WARS	AAAGEDYKADcPPGNPAPTSNHGPDATEAEEDFVDPWTVQTSSAK	-0.0516835	0.0653156	0.121369	-0.199205
P23396_C119	RPS3	AcYGVLR	-0.136082	0.181475	0.478672	0.205232
P23396_C134	RPS3	GcEVVVSGK	-0.270699	0.368937	0.395439	0.326966
P23396_C97	RPS3	GLcAIAQAESLRYKLLGGLAVR	2.45395	0.504746	2.67363	2.66746
P23508_C714	MCC	TTcSENELAAEFTIRR;TTcSENELAAEFTIR	0.564595	0.306479	1.21238	1.02179
P23526_C195	AHCY	SKFDNLYGcR	0.141962	0.195886	0.399345	0.144937
P23526_C421	AHCY	QAQYLGMScDGPFKPDHYRY	0.126402	0.0420465	0.352867	-0.0298155
P23528_C139	CFL1	LTGIKHELQANcYEEVKDR	0.408703	0.553396	0.829556	0.260259
P23528_C147	CFL1	cTLAEKLGGSAVISLEGKPL	0.0529508	0.116469	-0.102773	-0.184008
P23528_C39	CFL1	AVLFcLSEDKK	-0.222088	-0.188511	0.202107	-0.167309
P23610_C62	F8A1	AQEcLPYAAWCQLAVAR	0.0766568	0.112277	0.738573	0.808594
P23919_C163	DTYMK	cFHQLMKDTTLNWK;cFHQLMK	0.131038	0.127955	0.88242	0.370007
P23921_C26	RRM1	LcYGLNMDFVDPAQITMK	0.0707927	-0.0587644	0.184559	-0.194275
P23921_C352	RRM1	RVETNQDWSLMcPNECPGLDEVWGEEFEKLYASYEK	0.356859	0.0851898	0.504122	0.636812
P23921_C492	RRM1	IIDINYYPVPEAcLSNKR	0.419097	0.285011	0.949423	0.442875
P23921_C790	RRM1	NTAAMVCSLENRDECLMcGS	0.627221	0.194155	0.347564	-0.0240036
P24386_C564	CHM	ScYNDLPSNVYVCSGPDCGLGNDVK	-0.207593	-0.0919805	0.266991	-0.03556
P24534_C161	EEF1B2	SSILLDVKPWDDETDMAKLEEcVR	-0.0829879	-0.0524902	0.217665	-0.181904
P24534_C50	EEF1B2	SPAGLQVLNDYLADKSYIEGYVPSQADVAVFEAVSSPPPADLcHALR	-0.0507415	0.00502012	0.0267442	-0.113602
P24752_C119	ACAT1	QAVLGAGLPISTPcTTINK	0.117842	0.0602267	0.773484	0.199668
P24752_C126	ACAT1	QAVLGAGLPISTPcTTINKVcASGMK	0.419632	0.26539	1.06538	0.651468
P24752_C142	ACAT1	AIMMASQSLMcGHQDVMVAGGMESMSNVPYVMNR	-0.0833134	-0.248608	0.571799	0.149171
P24752_C196	ACAT1	LEDLIVKDGLTDVYNKIHMGScAENTAK	0.190359	0.0906297	1.15098	0.552336
P24752_C413	ACAT1	IVGHLTHALKQGEYGLASIcNGGGGASAMLIQKL;QGEYGLASIcNGGGGASAMLIQKL	0.18151	0.174981	1.04536	0.568024
P25054_C1387	APC	cTSVSSLDSFESR	0.256375	0.0076219	0.277168	0.062432
P25054_C1502	APC	VQVLPDADTLLHFATESTPDGFScSSSLSALSLDEPFIQKDVELR;VQVLPDADTLLHFATESTPDGFScSSSLSALSLDEPFIQK	0.18703	0.312288	0.41389	0.26635
P25054_C2664	APC	IEDcPINNPR	0.153902	0.176856	0.66325	0.299273
P25054_C352	APC	QSGcLPLLIQLLHGNDKDSVLLGNSR	-0.210766	-0.179514	-0.179278	0.0504487
P25054_C914	APC	SSGSTTELHcVTDER	0.43286	0.154597	0.714542	0.439318
P25098_C340	GRK2	ISDLGLAcDFSK	0.0339655	0.0565863	-1.97086	-0.490151
P25205_C119	MCM3	TLTScFLSCVVCVEGIVTK	0.380388	0.311953	0.68639	0.361683
P25205_C148	MCM3	SVHYcPATK	0.548197	0.0594763	0.940504	0.514113
P25205_C319	MCM3	KAILcLLLGGVER	-0.0320073	0.0663457	0.165235	0.0369023
P25205_C360	MCM3	YVLcTAPR	0.118259	0.127802	0.620218	0.437933
P25325_C7	MPST	ASPQLcR	0.14828	0.432285	0.310182	-0.0231713
P25398_C106	RPS12	KVVGcSCVVVKDYGK	-0.0452839	0.19499	0.373005	0.160954
P25398_C130	RPS12	DVIEEYFKcKK	0.337462	0.354745	0.235908	0.110738
P25398_C50	RPS12	QAHLcVLASNCDEPMYVK	0.158278	0.0589337	0.481491	0.329434
P25398_C56	RPS12	QAHLCVLASNcDEPMYVK	-0.1092	0.127559	0.413478	0.291487
P25398_C69	RPS12	RQAHLCVLASNCDEPMYVKLVEALcAEHQINLIK;LVEALcAEHQINLIKVDDNKK	-0.125739	0.0222999	-0.160756	-0.214977
P25398_C92	RPS12	KLGEWVGLcKIDR	0.586899	0.217746	1.03063	0.65093
P25685_C179	DJB1	VSLEEIYSGcTK	0.2616	0.131769	0.312191	0.0793362
P25685_C267	DJB1	EALcGCTVNVPTLDGR	0.267808	0.0806494	0.269069	0.00858721
P25705_C244	ATP5F1A	KLYcIYVAIGQK	0.204984	0.0556476	0.52716	0.205891
P25705_C294	ATP5F1A	YTIVVSATASDAAPLQYLAPYSGcSMGEYFRDNGKHALIIYDDLSK	0.132531	-0.0107817	0.895727	0.638102
P25786_C148	PSMA1	YGRRPYGVGLLIAGYDDMGPHIFQTcPSANYFDCR	0.0454099	0.047498	0.498876	0.62069
P25786_C156	PSMA1	YGRRPYGVGLLIAGYDDMGPHIFQTcPSANYFDcR	0.135589	-0.229878	0.606559	0.744578
P25786_C182	PSMA1	HMSEFMEcNLNELVK	0.0411575	0.0662862	0.255963	0.0264703
P25789_C163	PSMA4	ATcIGNNSAAAVSMLK	0.263409	0.195974	0.553966	0.181123
P26038_C284	MSN	ILALcMGNHELYMR	-0.159532	0.0350753	0.0989574	-0.0421946
P26358_C1125	DNMT1	SQAcEPSEPEIEIKLPK	0.473291	0.31685	0.595211	0.38276
P26358_C1226	DNMT1	GDVEMLCGGPPcQGFSGMNR	-0.0962845	-0.00213947	-0.682315	-0.727323
P26358_C1478	DNMT1	GVCScVEAGK	0.239758	0.241814	1.19089	0.69211
P26358_C580	DNMT1	HAQFVVEQVESYDEAGDSDEQPIFLTPcMR	0.27947	-0.0432021	0.662939	0.174898
P26358_C62	DNMT1	LNLLHEFLQTEIKNQLcDLETKLR;LNLLHEFLQTEIKNQLcDLETK	0.212786	0.135653	0.239051	0.34022
P26358_C751	DNMT1	KVcIDAETLEVGDCVSVIPDDSSKPLYLAR	0.299171	-0.314061	0.626102	0.121792
P26367_C94	PAX6	EcPSIFAWEIR	0.0969799	0.14194	0.137647	-0.262734
P26368_C429	U2AF2	SIEIPRPVDGVEVPGcGKIFVEFTSVFDCQK	0.00352704	0.131641	0.165576	0.0285062
P26368_C464	U2AF2	YcDPDSYHRRDFW	-0.0557456	-0.00562503	0.0207684	-0.220431
P26374_C582	CHML	SSYNGLPSNVYVCSGPDcGLGNEHAVK	-0.0415523	0.0276234	0.342947	0.143271
P26599_C23	PTBP1	GSDELFSTcVTNGPFIMSSNSASAANGNDSKKFK;RGSDELFSTcVTNGPFIMSSNSASAANGNDSKK	0.389566	0.176984	0.639286	0.374307
P26599_C250	PTBP1	LSLDGQNIYcCTLR	0.1652	0.0250382	0.246507	0.0632489
P26599_C251	PTBP1	LSLDGQNIYCcTLR	0.111768	0.122719	0.344322	0.183982
P26639_C107	TARS	TTPYQIAcGISQGLADNTVIAK	0.119822	-0.497026	0.311109	0.0710911
P26639_C343	TARS	DQELYFFHELSPGScFFLPK;KIGRDQELYFFHELSPGScFFLPK	0.143425	0.104068	0.366216	0.183206
P26639_C630	TARS	QVMVVPVGPTcDEYAQK	0.322988	0.250792	0.633491	0.099088
P26639_C656	TARS	FMADIDLDPGcTLNKK	0.154744	0.126833	0.27215	0.0490409
P26640_C112	VARS	AAVLVQQWVSYADTELIPAAcGATLPALGLR	0.0678854	-0.280763	0.459665	-0.0405013
P26640_C340	VARS	GVFMMcIPPPNVTGSLHLGHALTIQDSLTR	0.192055	-0.149912	0.402123	0.204065
P26640_C381	VARS	MRGETTLWNPGcDHAGIATQVVVEK;GETTLWNPGcDHAGIATQVVVEK	0.328544	0.173042	0.422266	0.158166
P26640_C41	VARS	IcLQPPPTSR	0.234521	0.19537	0.360249	0.164349
P26640_C663	VARS	GIEDNPMVVPLcNR	0.33762	0.0315835	0.575743	0.152768
P26640_C682	VARS	cGEMAQAASAAVTR	0.0372171	0.354344	0.162939	0.0123193
P26640_C720	VARS	TWHAWMDNIREWcISR	0.0991265	-0.0344948	0.0728423	0.114689
P26640_C917	VARS	ADFPAGIPEcGTDALR	0.429449	0.0822284	0.792186	0.44329
P26641_C194	EEF1G	QAFPNTNRWFLTcINQPQFR	0.0462323	0.0573902	0.479658	0.165664
P26641_C266	EEF1G	KAAAPAPEEEMDEcEQALAAEPK	0.0542474	0.338683	-0.00951476	-0.203587
P26641_C68	EEF1G	KFPAGKVPAFEGDDGFcVFESIAYYVSNEELR	0.210681	0.14047	0.409872	0.175694
P27348_C134	YWHAQ	YLAEVAcGDDRKQTIDNSQGAYQEAFDISK	-0.0406727	0.126092	0.0510456	-0.155051
P27348_C25	YWHAQ	LAEQAERYDDMATcMK	-0.104251	0.0797647	0.162749	-0.194036
P27348_C94	YWHAQ	SIcTTVLELLDKYLIATNPESK	0.0617092	-0.050562	0.367185	0.295233
P27361_C271	MAPK3	HYLDQLNHILGILGSPSQEDLNcIINMK	0.360639	-0.0101976	0.221476	-0.196306
P27448_C46	MARK3	NSIAScADEQPHIGNYR	0.427905	0.148973	0.239847	-0.539088
P27540_C380	ARNT	cVATVGYQPQELLGK	0.323596	0.122027	0.77455	0.358383
P27635_C105	RPL10	INKMLScAGADRLQTGMR;MLScAGADRLQTGMR	0.808513	0.219289	1.70528	1.19713
P27635_C195	RPL10	RLIPDGcGVK	0.693633	0.38367	1.15486	0.759581
P27635_C49	RPL10	KAKVDEFPLcGHMVSDEYEQLSSEALEAAR;AKVDEFPLcGHMVSDEYEQLSSEALEAAR	0.506925	-3.0492e-05	0.911302	0.480001
P27635_C71	RPL10	VDEFPLCGHMVSDEYEQLSSEALEAARIcANKYMVK;IcANKYMVK	0.561103	0.334766	0.840883	0.287123
P27695_C208	APEX1	KPLVLcGDLNVAHEEIDLR	-0.224944	-0.223038	0.0313464	-0.162169
P27695_C310	APEX1	ALGSDHcPITLYLAL	-0.0350387	-0.163167	0.136652	-0.0991859
P27695_C65	APEX1	IcSWNVDGLR	0.0449775	0.235697	0.439252	0.13343
P27695_C93	APEX1	GLDWVKEEAPDILcLQETK	0.0644637	0.125347	0.104299	-0.0711037
P27695_C99	APEX1	cSENKLPAELQELPGLSHQYWSAPSDKEGYSGVGLLSR	0.0225949	-0.0390037	0.131506	-0.220369
P27707_C45	DCK	STFVNILKQLcEDWEVVPEPVAR	0.102932	0.548256	0.265727	0.427661
P27707_C59	DCK	WcNVQSTQDEFEELTMSQK	0.210209	-0.264774	0.12593	-0.0406206
P27707_C9	DCK	ScPSFSASSEGTR	1.14698	0.206525	1.65747	0.493672
P27708_C1636	CAD	GLPVTcEVAPHHLFLSHDDLER	0.12812	0.241876	0.426233
P27708_C183	CAD	ILALDcGLKYNQIR	0.278378	0.298673	-0.0226024	-0.205367
P27708_C1889	CAD	KVAEPELMGTPDGTcYPPPPVPR	0.218582	0.16553	0.410144	0.255819
P27708_C252	CAD	VLSEPNPRPVFGIcLGHQLLALAIGAK	0.0601281	-0.247709	-8.85729e-05	-0.119712
P27708_C379	CAD	LcPPGIPTPGSGLPPPRK	-0.0221837	0.0935377	0.140171	-0.0974926
P27708_C736	CAD	NSVTGGTAAFEPSVDYcVVKIPR	0.212309	0.0437654	0.333841	0.0196268
P27797_C163	CALR	cKDDEFTHLYTLIVRPDNTYEVK	-0.164051	0.0357792	0.15605	-0.245912
P27816_C1008	MAP4	cGSKDNIKHVPGGGNVQIQNK	0.62305	0.489294	0.746628	0.257516
P27816_C535	MAP4	NVcLPPEMEVALTEDQVPALKTEAPLAK	-0.0505157	-0.243175	0.223516	-0.258403
P27816_C635	MAP4	cSLPAEEDSVLEKLGER	0.334038	0.348561	0.700678	0.201856
P27824_C160	CANX	LNKPFLFDTKPLIVQYEVNFQNGIEcGGAYVK	0.61099	0.236807	0.842547	0.728053
P28066_C76	PSMA5	IVEIDAHIGcAMSGLIADAK	-0.0535039	-0.0804779	0.168496	-0.157984
P28288_C24	ABCD3	NSSLAGAAFLLLcLLHKRR;NSSLAGAAFLLLcLLHKR;NSSLAGAAFLLLcLLHK	-0.00131418	-0.0367095	0.370993	-0.0934818
P28288_C472	ABCD3	SGANVLIcGPNGcGK	0.697255	0.186236	1.87313	1.53814
P28288_C477	ABCD3	SGANVLIcGPNGcGK	0.697255	0.186236	1.87313	1.53814
P28290_C448	SSFA2	SVHISTPEKEPcAPLTIPSIR	0.299698	0.0774265	0.511483	0.275081
P28290_C599	SSFA2	SGSQDFPQcNTIENTGTK	0.652165	0.779578	1.15428	0.838914
P28290_C901	SSFA2	VcSVNPPSAIEMQLR	0.8838	0.284803	1.41164	0.593296
P28331_C128	NDUFS1	EGVMEFLLANHPLDcPICDQGGECDLQDQSMMFGNDR	-0.111446	-0.0316376	0.217773	0.0951019
P28331_C226	NDUFS1	MFMSELSGNIIDIcPVGALTSKPYAFTARPWETR	-0.02015	-0.19204	0.264811	-0.000619467
P28340_C1061	POLD1	cQGSLHEDVICTSR	0.113079	0.174554	0.443953	0.00466553
P28340_C428	POLD1	VAGLcSNIRDSSFQSK;VAGLcSNIR	0.280929	0.215761	0.422163	0.38155
P28340_C713	POLD1	VSANSVYGFTGAQVGKLPcLEISQSVTGFGR	-0.0840552	-0.00198142	0.631504	0.229885
P28340_C837	POLD1	DNcPLVANLVTASLRR	1.15782	0.277635	1.35306	0.729984
P28340_C873	POLD1	LLIDRDPEGAVAHAQDVISDLLcNRIDISQLVITK	0.195171	0.152873	0.214632	0.251873
P28347_C53	TEAD1	MSDSADKPIDNDAEGVWSPDIEQSFQEALAIYPPcGRR;MSDSADKPIDNDAEGVWSPDIEQSFQEALAIYPPcGR	0.216009	0.0297252	0.535333	0.318646
P28482_C161	MAPK1	DLKPSNLLLNTTcDLKICDFGLAR	0.0790418	-0.0862446	0.462162	0.312082
P28482_C166	MAPK1	IcDFGLAR	0.126171	0.17685	0.472334	-0.000240394
P28482_C254	MAPK1	HYLDQLNHILGILGSPSQEDLNcIINLK	-0.0158052	-0.210738	-0.103214	-0.337024
P28482_C65	MAPK1	KISPFEHQTYcQR	0.106711	-0.0494478	0.141282	0.00775324
P28838_C313	LAP3	ADMGGAATIcSAIVSAAK	0.195755	0.373823	0.54277	0.11137
P28838_C335	LAP3	LNLPINIIGLAPLcENMPSGK	-0.0615688	-0.0128169	-0.19489	-0.277691
P28838_C376	LAP3	LILADALcYAHTFNPK	-0.0517424	-0.0683522	0.0423205	0.00267959
P28838_C445	LAP3	QVVDcQLADVNNIGKYR	0.00648847	0.0705481	0.255385	0.089345
P28838_C462	LAP3	SAGAcTAAAFLKEFVTHPK	-0.162346	-0.261759	0.195076	-0.341196
P29084_C208	GTF2E2	ScQFSVDEEFQK;ILFFNDKScQFSVDEEFQKLWR	-0.00699042	-0.230486	0.333841	0.0674921
P29144_C150	TPP2	VALAEAcR	0.159354	0.324678	0.102655	-0.117858
P29144_C28	TPP2	KETGAASFLcRYPEYDGR	0.00515688	0.240856	0.13967	0.166345
P29144_C967	TPP2	GAGPGcYLAGSLTLSKTELGK	0.00691988	0.196756	0.0171971	-0.114936
P29218_C24	IMPA1	QAGEVVcEAIKNEMNVMLK	0.368351	0.11636	0.400487	0.194562
P29317_C612	EPHA2	FTTEIHPScVTR	0.0671229	0.208945	0.641887	0.442833
P29372_C56	MPG	AGQPHSSSDAAQAPAEQPHSSSDAAQAPcPR	1.65604	0.445601	1.64175	1.12974
P29372_C61	MPG	cLGPPTTPGPYR	0.662058	0.176116	1.11227	0.777073
P29401_C206	TKT	RcEAFGWHAIIVDGHSVEELcKAFGQAK	-0.630964	-0.181628	0.177364	-0.0150299
P29401_C225	TKT	RCEAFGWHAIIVDGHSVEELcKAFGQAK	-0.0938251		-0.0695346	0.177081
P29401_C386	TKT	TVPFcSTFAAFFTR	-0.877928	-0.162296	-0.379239	-0.386733
P29401_C41	TKT	ISSIQATTAAGSGHPTScCSAAEIMAVLFFHTMR	0.0724947	-0.170992	0.551791	0.168698
P29401_C42	TKT	ISSIQATTAAGSGHPTSccSAAEIMAVLFFHTMR	0.964795	-0.140584	0.82555	0.313146
P29590_C227	PML	cDISAEIQQR	0.360567	0.159445	0.711643	0.387396
P29590_C338	PML	cYASDQEVLDMHGFLR	0.413294	0.362458	0.803501	0.737108
P29590_C389	PML	LQDLSScITQGK	0.236644	0.34967	0.686367	0.0912183
P29590_C57	PML	cQQcQAEAK	0.183867	0.172626	0.468946	0.322702
P29590_C60	PML	cQQcQAEAK	0.183867	0.172626	0.468946	0.322702
P29692_C217	EEF1D	SSILLDVKPWDDETDMAQLEAcVR	0.177419	0.00628046	0.234362	0.0544237
P30040_C157	ERP29	WLKGQGVYLGMPGcLPVYDALAGEFIR	-0.0314027	0.0551882	0.135537	-0.23704
P30041_C91	PRDX6	LIALSIDSVEDHLAWSKDIYNcEEPTEKLPFPIIDDR;DIYNcEEPTEKLPFPIIDDRNR	0.183362	0.180327	0.43068	0.305464
P30044_C100	PRDX5	GVLFGVPGAFTPGcSK	0.465845	0.177239	0.909081	0.739633
P30044_C204	PRDX5	ALNVEPDGTGLTcSLAPNIISQL	0.321745	-0.0348579	0.672633	0.229332
P30048_C229	PRDX3	AFQYVETHGEVcPANWTPDSPTIKPSPAASKEYFQK;AFQYVETHGEVcPANWTPDSPTIKPSPAASK	0.733673	0.483357	1.05134	1.07754
P30050_C141	RPL12	ELSGTIKEILGTAQSVGcNVDGRHPHDIIDDINSGAVECPAS;EILGTAQSVGcNVDGRHPHDIIDDINSGAVECPAS	0.100144	0.0667474	0.276573	0.035625
P30050_C162	RPL12	ELSGTIKEILGTAQSVGCNVDGRHPHDIIDDINSGAVEcPAS;EILGTAQSVGCNVDGRHPHDIIDDINSGAVEcPAS	0.190726	0.037872	0.247701	0.0726579
P30050_C17	RPL12	cTGGEVGATSALAPK	0.0443616	0.167053	0.140631	-0.132875
P30084_C111	ECHS1	EMQNLSFQDcYSSK	0.461399	0.200473	0.945224	0.756009
P30084_C213	ECHS1	IcPVETLVEEAIQCAEKIASNSK;IcPVETLVEEAIQCAEK	-0.20528	-0.207946	0.134424	0.259955
P30084_C225	ECHS1	ICPVETLVEEAIQcAEKIASNSKIVVAMAK;ICPVETLVEEAIQcAEKIASNSK	-0.0624545	-0.0519689	0.0822316	0.122826
P30084_C62	ECHS1	ALLcDGLIDELNQALK	0.0975112	0.177688	0.311676	0.152429
P30086_C133	PEBP1	YVWLVYEQDRPLKcDEPILSNR	0.0655056	0.185877	0.336066	0.0593404
P30086_C168	PEBP1	APVAGTcYQAEWDDYVPK	0.063391	0.0976793	0.320691	-0.0129135
P30101_C244	PDIA3	KFIQENIFGIcPHMTEDNKDLIQGK	-0.0510955	0.0790554	0.257996	-0.00802688
P30101_C406	PDIA3	KDVLIEFYAPWcGHCK	0.68675	0.153617	1.69914	1.53045
P30153_C148	PPP2R1A	TSAcGLFSVCYPR	0.219611	-0.0147399	0.380352	0.160582
P30153_C154	PPP2R1A	TSAcGLFSVcYPR	0.637482	0.15337	1.22883	0.910433
P30153_C174	PPP2R1A	NLcSDDTPMVR	0.168761	0.24146	0.54311	0.230461
P30153_C294	PPP2R1A	AVGPEITKTDLVPAFQNLMKDcEAEVR	0.323121	0.0155734	0.273085	0.156366
P30153_C377	PPP2R1A	DNTIEHLLPLFLAQLKDEcPEVR	0.919312	0.418631	0.387656	0.349738
P30153_C390	PPP2R1A	LNIISNLDcVNEVIGIR	0.253774	0.27298	0.412727	0.114683
P30154_C306	PPP2R1B	ITLNDLIPAFQNLLKDcEAEVR	0.0579182	0.0916583	0.315499	0.0882331
P30291_C251	WEE1	QTPQVNINPFTPDSLLLHSSGQcR	0.653656	0.194377	0.939125	0.623788
P30307_C42	CDC25C	DTSFTVcPDVPR	0.612924	0.325902	0.955542	0.601537
P30405_C104	PPIF	VIPSFMcQAGDFTNHNGTGGK	0.466724	0.240115	0.701669	0.174473
P30519_C127	HMOX2	EALTKDMEYFFGENWEEQVQcPK;DMEYFFGENWEEQVQcPK	0.321345	0.0666055	0.639117	0.194916
P30520_C18	ADSS	AFAETYPAASSLPNGDcGRPR	0.517638	0.15437	0.853528	0.223949
P30520_C182	ADSS	McDLVSDFDGFSER	0.101912	-0.027683	0.185331	-0.00269276
P30566_C27	ADSL	YASPEMcFVFSDRYK	0.0305783	-0.119457	0.0200592	0.132491
P30626_C162	SRI	ITFDDYIAcCVK	0.0722366	0.235852	0.266898	0.097996
P30626_C194	SRI	RRDTAQQGVVNFPYDDFIQcVMSV;RDTAQQGVVNFPYDDFIQcVMSV	-0.125058	-0.0720833	0.431588	0.018973
P30825_C628	SLC7A1	TPDGNLDQcK	0.10453	0.227337	0.161588	-0.044119
P30837_C169	ALDH1B1	TIPMDGQHFcFTR	0.454139	0.216459	1.00471	0.660872
P30837_C179	ALDH1B1	HEPVGVcGQIIPWNFPLVMQGWK	0.210794	-0.0201526	0.416076	0.318058
P30837_C478	ALDH1B1	DLDKAMYFTQALQAGTVWVNTYNIVTcHTPFGGFKESGNGR	0.0132663	-0.347499	0.378167	0.075824
P30876_C1093	POLR2B	FGEMERDcQIAHGAAQFLR;DcQIAHGAAQFLR	0.60802	0.0597088	1.06989	0.752328
P30876_C1137	POLR2B	THTYEcR	0.175129	-0.0142898	0.608231	0.250345
P30876_C224	POLR2B	ScLENSSRPTSTIWVSMLAR	0.126633	0.132055	0.302193	0.319619
P30876_C837	POLR2B	ETcQGMR	0.523052	0.246732	0.664104	0.334046
P30876_C919	POLR2B	TSETGIVDQVMVTLNQEGYKFcK	-0.0367766	-0.242421	0.0883531	0.18195
P30876_C945	POLR2B	GTcGIQYR	0.455607	0.171893	0.854331	0.607404
P30876_C984	POLR2B	MTIGHLIEcLQGKVSANKGEIGDATPFNDAVNVQK;MTIGHLIEcLQGK	0.0130372	-0.0202158	0.193649	0.0485584
P31040_C266	SDHA	TYFScTSAHTSTGDGTAMITR	0.0962008	0.0638011	0.110571	-0.176643
P31040_C305	SDHA	AGLPCQDLEFVQFHPTGIYGAGcLITEGcRGEGGILINSQGER	0.0209993	0.0756399	0.125041	-0.105492
P31040_C311	SDHA	AGLPCQDLEFVQFHPTGIYGAGcLITEGcRGEGGILINSQGER	0.0209993	0.0756399	0.125041	-0.105492
P31040_C89	SDHA	AAFGLSEAGFNTAcVTKLFPTR	-0.0332798	-0.0123713	0.151021	-0.00866745
P31150_C202	GDI1	KFDLGQDVIDFTGHALALYRTDDYLDQPcLETVNR;TDDYLDQPcLETVNR	0.0603593	0.232172	0.24215	0.143103
P31150_C302	GDI1	IIcILSHPIKNTNDANSCQIIIPQNQVNR;IIcILSHPIK	0.350058	-0.0560454	0.239988	0.17917
P31153_C104	MAT2A	TcNVLVALEQQSPDIAQGVHLDR	0.273702	-0.159937	0.169629	0.0521083
P31153_C214	MAT2A	VHTIVISVQHDEEVcLDEMRDALKEK;VHTIVISVQHDEEVcLDEMRDALK	0.272659	0.0246503	0.373063	0.246127
P31153_C56	MAT2A	VAcETVAK	0.109233	0.542205	0.355815	0.0992621
P31260_C200	HOXA10	VSATAAELAPFPRGPPPDGcALGTSSGVPVPGYFR;GPPPDGcALGTSSGVPVPGYFR	0.823165	0.337659	1.3139	0.61938
P31270_C93	HOXA11	DcLQAPSAAGVPGDVLAK	0.470718	0.200581	-1.55911	-0.0376777
P31350_C202	RRM2	EFLFIETMPcVK	0.439467	0.135023	0.515232	0.25649
P31483_C33	TIA1	DVTEALILQLFSQIGPcK	0.0436066	0.193939	0.269807	-0.0280907
P31689_C149	DJA1	KGAVEcCPNCR	0.139793	0.223853	0.439249	0.289886
P31689_C302	DJA1	cVLNEGMPIYR;HGDIKcVLNEGMPIYR	0.236783	0.262862	0.689583	0.217793
P31751_C124	AKT2	cGSPSDSSTTEEMEVAVSK	0.433601	0.331743	0.581244	0.417373
P31751_C297	AKT2	ITDFGLcK	0.697892	0.142304	1.65541	0.733462
P31751_C311	AKT2	TFcGTPEYLAPEVLEDNDYGR	0.471271	0.348258	0.711689	0.675794
P31930_C154	UQCRC1	AVELLGDIVQNcSLEDSQIEKERDVILR;AVELLGDIVQNcSLEDSQIEKER	0.369136	0.133887	0.403312	0.156117
P31930_C268	UQCRC1	MVLAAAGGVEHQQLLDLAQKHLGGIPWTYAEDAVPTLTPcR;HLGGIPWTYAEDAVPTLTPcR	0.112874	0.0729346	0.347083	0.14336
P31930_C410	UQCRC1	LVSHLDGTTPVcEDIGR	0.0826748	0.0727413	0.41427	0.0968088
P31930_C453	UQCRC1	YIYDQcPAVAGYGPIEQLPDYNR	0.217008	0.0415451	0.727819	0.114036
P31939_C101	ATIC	VVAcNLYPFVK	-0.103698	0.0905023	0.165573	-0.0469801
P31939_C241	ATIC	LPITVLNGAPGFINLcDALWQLVKELKEALGIPAAASFK;LPITVLNGAPGFINLcDALWQLVK	0.274228	0.176453	0.605663	0.506284
P31939_C325	ATIC	MSSFGDFVALSDVcDVPTAK	-0.00411124	-0.0612764	0.319292	-0.0220835
P31939_C363	ATIC	NGNYcVLQMDQSYKPDENEVR	0.30041	0.2643	-0.0103584	-0.0492647
P31939_C575	ATIC	SGVAYIAAPSGSAADKVVIEAcDELGIILAHTNLR	0.12031	0.154337	0.594268	-0.146869
P31943_C122	HNRNPH1	LRGLPFGcSKEEIVQFFSGLEIVPNGITLPVDFQGR;GLPFGcSKEEIVQFFSGLEIVPNGITLPVDFQGR	-0.00136898	-0.106532	0.279634	-0.101649
P31943_C22	HNRNPH1	GLPWScSADEVQRFFSDCKIQNGAQGIR;GLPWScSADEVQR	-0.0536842	0.0581341	0.0244092	0.161407
P31943_C267	HNRNPH1	GAYGGGYGGYDDYNGYNDGYGFGSDRFGRDLNYcFSGMSDHR	0.210994	0.0251569	0.91089	0.806403
P31943_C290	HNRNPH1	YGDGGSTFQSTTGHcVHMR	-0.0471578	-0.176572	-0.091718	-0.229215
P31943_C34	HNRNPH1	FFSDcKIQNGAQGIR	-0.171425	0.130317	-0.133803	-0.239133
P31946_C96	YWHAB	EKIEAELQDIcNDVLELLDKYLIPTQPESK	-0.0581946	0.412123	0.612318	0.0284162
P31948_C26	STIP1	ALSVGNIDDALQcYSEAIKLDPHNHVLYSNR	-0.0830058	0.173788	0.284925	-0.147367
P31948_C339	STIP1	KcQQAEK	0.0728089	0.253018	0.162113	-0.16249
P31948_C370	STIP1	NKGNEcFQKGDYPQAMK;GNEcFQKGDYPQAMK	0.241466	0.193915	0.129453	-0.115333
P31948_C417	STIP1	DcEECIQLEPTFIK	-0.182347	0.0788482	0.237082	-0.201666
P31948_C461	STIP1	ALDLDSScKEAADGYQR	-0.0506195	0.162465	-0.186879	-0.224989
P31948_C471	STIP1	cMMAQYNRHDSPEDVK	-0.106508	0.122411	0.00645627	-0.235835
P31949_C91	S100A11	KLDTNSDGQLDFSEFLNLIGGLAMAcHDSFLK	0.149334	0.212457	0.549119	0.317529
P32321_C60	DCTD	IVGIGYNGMPNGcSDDVLPWR	0.36972	0.106683	0.526774	0.244164
P32321_C83	DCTD	TAENKLDTKYPYVcHAELIMNK	0.144354	0.0982973	0.128231	0.0701576
P32322_C120	PYCR1	cMTNTPVVVR	0.616263	0.191781	1.55194	0.965204
P32780_C506	GTF2H1	LcPFQEK	0.367248	0.345181	0.621958	0.428347
P32969_C134	RPL9	MRPGVAcSVSQAQKDELILEGNDIELVSNSAALIQQATTVK	0.0356724	-0.0346553	0.170944	0.00388591
P32969_C74	RPL9	TIcSHVQNMIK	0.198184	0.23279	0.22653	0.129262
P33176_C174	KIF5B	FVcSPDEVMDTIDEGKSNR	0.165392	0.148116	0.338372	0.118939
P33176_C330	KIF5B	NTVcVNVELTAEQWKK	0.176995	0.281	0.305615	0.112333
P33176_C421	KIF5B	KcEEEIAK	-0.155121	0.204632	0.110517	-0.0678165
P33176_C7	KIF5B	ADLAEcNIKVMCR	0.0873179	0.137592	0.0984266	-0.0292648
P33176_C858	KIF5B	cELPKLEKR	0.166964	0.463323	0.0717089	0.0320857
P33240_C150	CSTF2	AVASLPPEQMFELMKQMKLcVQNSPQEAR;LcVQNSPQEAR	0.540557	0.518065	0.988195	0.323114
P33240_C62	CSTF2	GYGFcEYQDQETALSAMR	-0.254511	-0.0599371	0.45983	0.0190176
P33316_C222	DUT	IAQLIcER	0.0159726	0.182925	0.145808	-0.0904412
P33527_C730	ABCC1	ENILFGcQLEEPYYR	0.331853	0.219524	0.591994	-0.585528
P33981_C229	TTK	NNScDSR	0.945037	0.398938	1.32905	1.05037
P33981_C284	TTK	VPVNLLNSPDcDVK	0.52983	0.38922	0.902609	0.648213
P33981_C322	TTK	DLVVPGSKPSGNDScELR	1.28813	0.431867	1.47414	0.910399
P33981_C395	TTK	KSEcINQNPAASSNHWQIPELAR	0.268734	0.275469	1.01533	0.145332
P33981_C465	TTK	TPSSNTLDDYMScFR	0.537466	0.0812786	0.812695	0.951786
P33991_C162	MCM4	LVIWGTDVNVAAcKENFQR	0.055041	0.112224	0.385105	-0.0605017
P33991_C212	MCM4	LGEINVIGEPFLNVNcEHIK	0.506746	0.245766	0.889291	0.880988
P33991_C509	MCM4	AEINILLcGDPGTSK	0.100296	0.188515	0.429464	0.147839
P33992_C207	MCM5	cPLDPYFIMPDK	0.811457	0.066346	1.00072	0.358244
P33992_C219	MCM5	cPLDPYFIMPDKcK	1.33532	0.219856	1.74792	1.21192
P33992_C221	MCM5	cVDFQTLKLQELPDAVPHGEMPR	0.194859	0.211901	0.422574	0.186
P33992_C355	MCM5	AIAcLLFGGSR	0.104239	0.211429	0.6706	0.279461
P33992_C397	MCM5	cSPIGVYTSGK	0.145103	0.265953	0.431614	0.143616
P34896_C110	SHMT1	ALQAYKLDPQcWGVNVQPYSGSPANFAVYTALVEPHGR	0.279611	-0.0345906	0.589719	0.0693253
P34896_C68	SHMT1	AVLEALGScLNNKYSEGYPGQR	0.0106933	0.0500108	0.362598	0.0336929
P34896_C96	SHMT1	YYGGTEFIDELETLcQKR	0.0442641	-0.00593151	0.219478	-0.252455
P34897_C119	SHMT2	YYGGAEVVDEIELLcQRR;RYYGGAEVVDEIELLcQRR	-0.0105463	-0.0142974	0.417214	0.0271433
P34897_C412	SHMT2	VLELVSITANKNTcPGDRSAITPGGLR;VLELVSITANKNTcPGDR	0.123754	0.130704	0.106794	-0.0535987
P34897_C80	SHMT2	GLELIASENFcSR	-0.138799	-0.138427	-0.0329703	-0.211546
P34897_C91	SHMT2	AALEALGScLNNKYSEGYPGKR	0.315672	0.213612	0.279415	-0.174592
P34932_C146	HSPA4	KPVVDCVVSVPcFYTDAERR	0.0401631	0.0129711	0.19018	0.0519619
P34932_C245	HSPA4	KFDEVLVNHFcEEFGK	0.11718	0.0111769	0.364641	0.0374379
P34932_C290	HSPA4	KLMSASDLPLSIEcFMNDVDVSGTMNR	0.0572554	0.0552165	0.129804	-0.0439837
P34932_C310	HSPA4	FLEMcNDLLAR	0.0466105	0.103983	0.300242	0.0362129
P34932_C34	HSPA4	AGGIETIANEYSDRcTPACISFGPK	0.0138004	0.153665	0.148714	0.0123097
P34932_C376	HSPA4	GcALQCAILSPAFK	-0.310495	-0.101605	-0.0293408	-0.110201
P34932_C38	HSPA4	cTPAcISFGPK	0.634708	0.0942465	1.09874	0.959059
P34932_C380	HSPA4	GCALQcAILSPAFK	-0.192143	-0.0411075	-0.061826	-0.210628
P34932_C417	HSPA4	WNSPAEEGSSDcEVFSKNHAAPFSK;EFSITDVVPYPISLRWNSPAEEGSSDcEVFSKNHAAPFSK	0.20765	0.281058	0.393603	0.0589804
P34949_C11	MPI	VFPLScAVQQYAWGK	0.0753834	-0.00536926	0.400585	0.00352895
P34949_C289	MPI	GDCVECMAcSDNTVR	-0.026783	0.299137	0.166895	0.803681
P34949_C309	MPI	FIDVPTLcEMLSYTPSSSK	-0.0966588	0.0872705	0.389645	-0.0891131
P35219_C200	CA8	TIPcFNPNTLLPDPLLR	-0.00308038	-0.100534	0.162032	0.00139341
P35219_C266	CA8	THVKGAELVEGcDGILGDNFRPTQPLSDR;GAELVEGcDGILGDNFRPTQPLSDR	0.0350352	0.0512307	0.0693397	-0.0883565
P35221_C324	CTN1	FRPSLEERLESIISGAALMADSScTR	0.0148958	0.051839	0.20816	0.0189049
P35221_C461	CTN1	MSASQLEALcPQVIALALAAKPQSK	0.319678	0.363986	0.913344	0.534334
P35221_C720	CTN1	QMcMIMMEMTDFTR	0.223182	0.0689711	-0.0458615	0.153006
P35232_C69	PHB	FRGVQDIVVGEGTHFLIPWVQKPIIFDcR	0.167431	-0.0361509	0.38821	0.0711404
P35237_C350	SERPINB6	FcADHPFLFFIQHSK	0.173853	-0.17332	0.20767	0.0664657
P35244_C26	RPA3	IGMLAQFIDKPVcFVGRLEK	-0.138508	-0.13006	0.161107	-0.108165
P35249_C48	RFC4	cVDEVAFQEEVVAVLKK	-0.199055	0.304307	0.174789	-0.189406
P35250_C171	RFC2	FALAcSDKIIEPIQSR	0.18768	0.020624	0.341975	0.0602115
P35250_C255	RFC2	QALNNLQSTFSGFGFINSENVFKVcDEPHPLLVK	0.0817444	-0.00240058	0.477731	0.208164
P35250_C7	RFC2	MEVEAVcGGAGEVEAQDSDPAPAFSKAPGSAGHYELPWVEK	0.343948	0.299484	0.199308	0.141397
P35250_C88	RFC2	TTSILcLAR	0.226478	0.0926834	0.39074	0.0379472
P35251_C607	RFC1	TIIGQQGDQScANK	0.671617	0.233137	1.1456	0.769883
P35268_C25	RPL22	QVLKFTLDcTHPVEDGIMDAANFEQFLQER;FTLDcTHPVEDGIMDAANFEQFLQER	-0.0695612	0.0332884	0.150308	-0.0868955
P35269_C130	GTF2F1	GGVTENTSYYIFTQcPDGAFEAFPVHNWYNFTPLAR	0.480176	0.528882	0.749565	0.473262
P35568_C494	IRS1	cTPGTGLGTSPALAGDEAASAADLDNRFR	0.123302	-0.0900855	0.546354	0.084025
P35573_C608	AGL	YGGEPVGSFVQPcLRPLMPAIAHALFMDITHDNECPIVHR	0.194216	0.104242	0.519274	0.394308
P35573_C767	AGL	EVPQMcIPGKIEEVVLEAR	0.209744	-0.0817384	0.163215	-0.0524534
P35579_C1379	MYH9	KMEDSVGcLETAEEVKR	0.163677	0.178518	0.428358	0.133382
P35579_C1437	MYH9	TRLQQELDDLLVDLDHQRQSAcNLEK	0.11414	0.195262	0.492629	0.188322
P35579_C694	MYH9	cNGVLEGIR	0.476502	0.180039	0.911821	0.444166
P35579_C896	MYH9	LTEMETLQSQLMAEKLQLQEQLQAETELcAEAEELRAR	0.296578	-0.0889014	0.0539931	0.0113711
P35579_C91	MYH9	VEDMAELTcLNEASVLHNLKER	-0.0505044	-0.220684		0.0207394
P35579_C917	MYH9	KQELEEIcHDLEARVEEEEER	0.103459	0.161838	0.0288221	-0.222814
P35579_C988	MYH9	KLEEEQIILEDQNcKLAK	-0.0254935	0.2809	0.0465609	-0.0768498
P35580_C1238	MYH10	QGLETDNKELAcEVKVLQQVK;NKQGLETDNKELAcEVK	0.111291	0.307224	0.140707	-0.0239063
P35580_C382	MYH10	NTDQASMPENTVAQKLcHLLGMNVMEFTR	0.270383	0.0872551	0.60421	0.31235
P35610_C92	SOAT1	SASLDNGGcALTTFSVLEGEKNNHR	0.403315	0.27665	0.629291	0.281955
P35611_C253	ADD1	cGLLPISPEALSLGEVAYHDYHGILVDEEEKVLIQK	0.100875	-0.0653331	-0.0871781	-0.12386
P35611_C430	ADD1	KYSDVEVPASVTGYSFASDGDSGTcSPLR	0.555257	0.235696	0.898767	0.547729
P35611_C525	ADD1	TAGPQSQVLcGVVMDR	0.437489	0.195878	0.753464	0.415578
P35611_C68	ADD1	VSMILQSPAFcEELESMIQEQFKK	0.368097	0.06008	0.495369	0.0753914
P35613_C242	BSG	SSEHINEGETAMLVcK	0.214894	0.158936	0.691083	0.300316
P35637_C428	FUS	AGDWKcPNPTCENMNFSWR	-0.0567631	-0.0773066	0.155432	-0.135589
P35637_C433	FUS	CPNPTcENMNFSWR	-0.138502	0.0575199	-0.101712	-0.225707
P35637_C444	FUS	NEcNQCK	-0.31186	0.0151267	-0.189271	-0.343444
P35658_C1003	NUP214	YYEDLDEVSSTSSVSQSLESEDARTScKDDEAVVQAPR;TScKDDEAVVQAPR	0.235603	0.304402	0.2836	0.130487
P35658_C728	NUP214	AcFQVGTSEEMK	0.496521	0.313654	1.32694	1.46315
P35659_C200	DEK	TcSKGSKK	0.7182	0.477616	0.667839	0.316324
P35754_C8	GLRX	AQEFVNcK	0.315073	0.328887	0.494139	-0.0365563
P35914_C323	HMGCL	VAQATcKL	0.228842	0.257495	0.481484	0.466953
P35998_C236	PSMC2	AVANRTDAcFIR	0.313373	0.0707611	0.449934	0.273465
P35998_C270	PSMC2	KAcLIFFDEIDAIGGAR	0.0615999	-0.0297464	0.423087	0.19634
P35998_C377	PSMC2	LcPNSTGAEIR	0.299366	0.064729	0.600132	0.297257
P35998_C389	PSMC2	SVcTEAGMFAIR	0.151488	0.00853375	0.267396	0.204237
P36405_C118	ARL3	LScVPVLIFANK	0.684042	0.243224	0.168373	0.638597
P36507_C384	MAP2K2	RSEVEEVDFAGWLcK	0.260712	0.239674	0.639077	0.148816
P36551_C127	CPOX	cSSFMAPPVTDLGELR	0.347459	0.0559677	0.244689	0.045904
P36551_C198	CPOX	EGGGGISCVLQDGcVFEKAGVSISVVHGNLSEEAAK;KEGGGGISCVLQDGcVFEK	0.365075	0.225092	0.408318	0.115138
P36551_C239	CPOX	DGKLPFcAMGVSSVIHPK	-0.177315	0.0662769	0.171665	0.0761243
P36578_C125	RPL4	RYAIcSALAASALPALVMSK	0.360705	0.0376107	0.551425	0.289799
P36578_C208	RPL4	RGPcIIYNEDNGIIK	0.272904	0.116916	0.700451	0.39159
P36578_C250	RPL4	FcIWTESAFRKLDELYGTWR	0.0327676	-0.154181	0.322793	0.374583
P36578_C3	RPL4	AcARPLISVYSEKGESSGK	0.647468	0.251218	1.11304	0.732726
P36578_C96	RPL4	SGQGAFGNMcR;SGQGAFGNMcRGGR	1.24091	0.0604864	2.00892	1.34076
P36776_C637	LONP1	VLFIcTANVTDTIPEPLRDR	0.393819	0.246724	0.50751	0.531199
P36776_C682	LONP1	ALcGLDESK	0.202628	0.222097	0.32311	0.179323
P36776_C704	LONP1	AKLSSDVLTLLIKQYcR;LSSDVLTLLIKQYcR	-0.000574464	-0.119829	0.394756	0.0790221
P36873_C105	PPP1CC	QSLETIcLLLAYK	0.329747	0.0211789	0.546073	-0.0742489
P36873_C127	PPP1CC	GNHEcASINR	0.00133895	0.0221109	0.150466	-0.075391
P36873_C62	PPP1CC	EIFLSQPILLELEAPLKIcGDIHGQYYDLLR	-0.124764	0.353015	0.0711908	-0.111841
P36954_C52	POLR2I	NCDYQQEADNScIYVNKITHEVDELTQIIADVSQDPTLPR	0.24544	0.065357	0.315405	0.138266
P36957_C245	DLST	EAQNTcAMLTTFNEIDMSNIQEMR	0.331378	0.0796664	0.738498	0.494409
P36969_C134	GPX4	IcVNGDDAHPLWK	-0.0444528	0.210489	0.263575	0.106335
P36969_C93	GPX4	YAEcGLR	0.0252089	0.30723	0.703786	0.653823
P37198_C475	NUP62	DIIEHLNTSGAPADTSDPLQQIcKILHMDSLQWIDQNSALLQR;MAQDLKDIIEHLNTSGAPADTSDPLQQIcK	0.206364	0.0739943	0.516784	0.0965189
P37198_C506	NUP62	KVEEVTKVcEGR	0.292126	0.240026	0.726149	0.167589
P37268_C374	FDFT1	TQNLPNcQLISR	0.540599	0.1732	0.939069	0.600383
P37268_C6	FDFT1	cLGHPEEFYNLVR	0.23251	0.226413	1.07064	0.410186
P37802_C124	TAGLN2	QMEQISQFLQAAERYGINTTDIFQTVDLWEGKNMAcVQR;YGINTTDIFQTVDLWEGKNMAcVQR	0.481507	0.204404	0.254397	-0.0946747
P37802_C38	TAGLN2	IEKQYDADLEQILIQWITTQcR;QYDADLEQILIQWITTQcRK	-0.0194117	-0.0425512	-0.0168865	-0.144027
P37802_C63	TAGLN2	DGTVLcELILYPEGQAPVKK	-0.0663212	0.027746	0.22888	-0.214736
P38117_C42	ETFB	HSMNPFcEIAVEEAVR	0.207088	0.0770055	0.425131	0.111193
P38117_C71	ETFB	EVIAVSCGPAQcQETIR	0.579152	0.0937374	0.395062	0.111198
P38432_C126	COIL	AFQLEEGEETEPDcK	0.728937	0.272626	1.30463	0.635449
P38432_C170	COIL	ATcGTVGDDNEEAK	0.54581	0.295552	0.788103	0.351091
P38606_C138	ATP6V1A	DIKWDFTPcK	0.942804	0.174856	2.12324	2.03044
P38646_C317	HSPA9	AKcELSSSVQTDINLPYLTMDSSGPK	0.461087	0.185995	0.319708	-0.0546233
P38646_C366	HSPA9	RTIAPcQK;TIAPcQK	0.191441	0.235577	0.294794	-0.0812166
P38646_C66	HSPA9	GAVVGIDLGTTNScVAVMEGK	0.274463	0.147856	0.417784	0.247063
P39023_C114	RPL3	TVFAEHISDEcKR	0.0807858	0.119495	0.546339	0.15581
P39023_C253	RPL3	KVAcIGAWHPAR	0.581602	0.170861	1.25099	0.805231
P39023_C336	RPL3	GcVVGTK	0.0948078	0.176943	0.114012	-0.00487323
P39687_C123	ANP32A	SLDLFNcEVTNLNDYRENVFK	0.345174	0.148863	0.665865	0.214423
P39748_C141	FEN1	QHNDEcKHLLSLMGIPYLDAPSEAEAScAALVK	0.5406	0.67023	0.869236
P39748_C163	FEN1	QHNDEcKHLLSLMGIPYLDAPSEAEAScAALVK	0.5406	0.67023	0.869236
P39748_C311	FEN1	WSEPNEEELIKFMcGEKQFSEER;EAHQLFLEPEVLDPESVELKWSEPNEEELIKFMcGEK	0.154869	0.135502	0.32276	-0.00697728
P39880_C1040	CUX1	MQLWLNGELGQGVLPVQGQQQGPVLHSVTSLQDPLQQGcVSSESTPK	0.877065	0.624227	0.552868	0.454127
P39880_C802	CUX1	EAQDAPGLDPQGAADcAQGVLR	0.10403	0.391707	0.671315	0.0609291
P40123_C32	CAP2	LESLSAESHRPPGNcGEVNGVIAGVAPSVEAFDKLMDSMVAEFLK	0.397225	-0.092432	0.820806	0.180061
P40222_C523	TXL	VTEAPcYPGAPSTEASGQTGPQEPTSARA	-0.0161473	0.161533	0.217632	-0.241554
P40222_C87	TXL	DVSEELSRQLEDILSTYcVDNNQGGPGEDGAQGEPAEPEDAEKSR;DVSEELSRQLEDILSTYcVDNNQGGPGEDGAQGEPAEPEDAEK	0.0789377	0.216817	0.355258	0.0396203
P40227_C282	CCT6A	KVcGDSDKGFVVINQK	0.130099	0.418718	0.373528	0.0780375
P40227_C406	CCT6A	IDDGcVVPGAGAVEVAMAEALIKHKPSVK	0.00195373	0.0851616	0.177748	-0.0581261
P40424_C172	PBX1	QIYHTELEKYEQAcNEFTTHVMNLLREQSR;QIYHTELEKYEQAcNEFTTHVMNLLR	-0.00627785	-0.38925	0.345855	-0.108707
P40429_C38	RPL13A	cEGINISGNFYR	-0.0858363	0.0615015	0.174259	-0.0575405
P40763_C259	STAT3	QQIACIGGPPNIcLDRLENWITSLAESQLQTR	0.645991	-0.144449	0.810862	0.5858
P40855_C128	PEX19	VGSDMTSQQEFTScLKETLSGLAK	0.284683	0.35197	0.587302	0.136021
P40925_C137	MDH1	VIVVGNPANTNcLTASK	0.0579239	0.1524	0.318067	0.182542
P40925_C251	MDH1	AIcDHVRDIWFGTPEGEFVSMGVISDGNSYGVPDDLLYSFPVVIK;AIcDHVR	0.0342258	0.303198	0.377548	-0.0381668
P40926_C128	MDH2	DDLFNTTIVATLTAAcAQHCPEAMICVIANPVNSTIPITAEVFKK	-0.334667	-0.115936	0.236404	-0.0710034
P40926_C212	MDH2	TIIPLISQcTPKVDFPQDQLTALTGR	0.154949	0.279713	0.548975	0.192178
P40926_C285	MDH2	SQETEcTYFSTPLLLGKK	0.266085	0.373452	0.750165	0.220257
P40926_C89	MDH2	GYLGPEQLPDcLKGCDVVVIPAGVPR	0.209529	0.231631	0.423251	0.192057
P40926_C93	MDH2	GcDVVVIPAGVPR;GYLGPEQLPDCLKGcDVVVIPAGVPR	0.116924	0.189353	0.331159	0.24589
P40938_C11	RFC3	SLWVDKYRPcSLGR	0.160382	0.216113	0.698912	0.432108
P40938_C32	RFC3	NLVQcGDFPHLLVYGPSGAGKK	0.0399925	0.106407	0.295326	0.00689926
P40939_C322	HADHA	TGIEQGSDAGYLcESQKFGELVMTK;TGIEQGSDAGYLcESQK	0.320039	0.0875391	0.596839	0.353077
P40939_C747	HADHA	QFTPcQLLADHANSPNKK	0.194587	0.323091	0.280231	0.188525
P41091_C105	EIF2S3	ScGSSTPDEFPTDIPGTK	0.34131	0.152753	0.597645	0.365986
P41091_C269	EIF2S3	SFDVNKPGcEVDDLKGGVAGGSILK	0.220532	0.0351475	0.34299	0.0315095
P41091_C96	EIF2S3	IYKLDDPScPRPECYR	0.220226	-0.260184	0.362419	0.24614
P41212_C8	ETV6	SETPAQcSIKQER	0.677541	0.290946	0.705696	0.289157
P41214_C271	EIF2D	TLQEQMDELLQQcFLHALK	0.279278	0.0501727	0.136659	0.0148493
P41214_C489	EIF2D	IcPIDITLAQR	0.263251	0.201257	0.645423	0.558433
P41221_C182	WNT5A	DWLWGGcGDNIDYGYR	0.307861	-0.0860471	0.885183	0.615803
P41227_C194	A10	GNSPPSSGEAcREEK	0.115908	0.525523	0.139928	-0.27118
P41240_C31	CSK	YNFHGTAEQDLPFcKGDVLTIVAVTKDPNWYK	-0.0267138	0.320765	0.371496	0.196935
P41250_C211	GARS	NGEcFRADHLLK	-0.078197	0.0579221	0.0395557	-0.125921
P41250_C616	GARS	cSVLPLSQNQEFMPFVKELSEALTR;cSVLPLSQNQEFMPFVK	-0.119418	0.152187	0.200704	-0.194038
P41252_C1001	IARS	cNLVPTDEITVYYK	0.596572	0.311779	1.07369	0.446048
P41252_C120	IARS	MGITEYNNQcR	-0.0766881	-0.00412838	0.0677403	-0.0683538
P41252_C185	IARS	VMPFSTAcNTPLSNFESHQNYK	0.161978	-0.0176441	0.361102	0.0173159
P41252_C350	IARS	DSLPVcPVDASGCFTTEVTDFAGQYVK	0.0304394	0.100576	0.227636	-0.16171
P41252_C400	IARS	LLVATTFTHSYPFcWR	0.207817	-0.0419235	0.145807	-0.266961
P41252_C433	IARS	VENMVDQLLRNNDLcYWVPELVR;NNDLcYWVPELVR	-0.0102828	-0.158495	0.381231	0.245733
P41252_C526	IARS	ISEVFDcWFESGSMPYAQVHYPFENKR	0.0744541	0.00788224	0.114257	-0.0685528
P41252_C87	IARS	FGWDcHGLPVEYEIDKTLGIRGPEDVAK	0.143221	0.00411229	0.301109	0.233051
P41440_C580	SLC19A1	LGLQcLPSDGVQNVNQ	0.634471	0.127263	0.728179	0.466353
P41567_C69	EIF1	FAcNGTVIEHPEYGEVIQLQGDQRK	0.0566819	0.231155	0.350101	0.108775
P41567_C94	EIF1	NIcQFLVEIGLAKDDQLKVHGF	0.115457	0.0774138	0.365132	0.0934424
P41743_C595	PRKCI	KIDQSEFEGFEYINPLLMSAEEcV	0.159549	0.0809119	0.0814089	-0.0957205
P42126_C114	ECI1	GVILTSDRPGVFSAGLDLTEMcGR	-0.0618396	-0.0724422	0.100512	0.00354465
P42126_C173	ECI1	YcIGLNETQLGIIAPFWLKDTLENTIGHR	0.0262575	-0.0225364	0.0761256	-0.0694017
P42166_C280	TMPO	NLFIScK	1.0894	0.152666	1.52164	1.28505
P42166_C330	TMPO	SSSSSSQPEHSAMLVSTAASPSLIKETTTGYYKDIVENIcGR	0.470552	0.0478732	0.856757	0.47779
P42166_C341	TMPO	SGIQPLcPER	1.77098	0.329947	1.58955	0.977965
P42166_C518	TMPO	QLPSLAcKYPVSSR	0.439791	0.178715	0.709209	0.543141
P42166_C561	TMPO	EATQILSVPKVDDEILGFISEATPLGGIQAASTEScNQQLDLALCR	0.208289	0.0482248	0.554327	0.226162
P42166_C570	TMPO	VDDEILGFISEATPLGGIQAASTEScNQQLDLALcR	1.15578	0.553857	1.1299	1.04173
P42166_C629	TMPO	TYDAASYIcEAAFDEVKMAAHTMGTVGRR;TYDAASYIcEAAFDEVK	-0.0336972	-0.0542211	0.300916	0.093979
P42167_C363	TMPO	DILKEMFPYEASTPTGISAScR	0.444119	0.187288	0.773229	0.431325
P42224_C108	STAT1	NLQDNFQEDPIQMSMIIYScLKEER	0.194942	0.18965	0.517157	0.262124
P42224_C174	STAT1	SLEDLQDEYDFKcK	0.105852	0.0285326	0.232196	0.0491842
P42285_C110	MTREX	VKVQSVETVEGcTHEVALPAEEDYLPLKPR	-0.1481	-0.0906645	-0.126164	-0.182056
P42285_C650	MTREX	YcLPFLQPGR	0.181688	0.148297	0.647347	0.343803
P42345_C300	MTOR	LREEMEEITQQQLVHDKYcK	0.376039	-0.0731593		0.15781
P42345_C674	MTOR	YcVLASLDER	0.198731	0.177941	0.549811	0.363604
P42356_C1774	PI4KA	VQPGcYLPSNPEAIVLDIDYK	0.189231	-0.141254	0.307524	0.117901
P42356_C246	PI4KA	SILPSNLLTVcQEGTLK	0.650103	0.243572	0.833241	0.609061
P42566_C657	EPS15	GSDPFASDcFFR	0.515938	0.189983	0.75095	0.343436
P42574_C170	CASP3	GTELDcGIETDSGVDDDMAcHKIPVEADFLYAYSTAPGYYSWR	0.25893	0.149514	0.730293	0.260253
P42574_C184	CASP3	GTELDcGIETDSGVDDDMAcHKIPVEADFLYAYSTAPGYYSWR	0.25893	0.149514	0.730293	0.260253
P42575_C103	CASP2	RGPQAFDAFcEALRETK	-0.284907	0.0423478	0.219093	-0.0601585
P42677_C77	RPS27	ARLTEGcSFR;LTEGcSFRR	1.73164	0.247689	2.61908	1.59362
P42684_C999	ABL2	LLQHPSIcSDPTEEPTALTAGQSTSETQEGGKK	0.218776	0.205514	0.0966302	0.180403
P42695_C1293	NCAPD3	HADVAGTAGGAEVAPVAQVALcLETVPVPAGQENPAMSPAVSQPcTPR	0.713888	0.339114	1.2657	0.792375
P42695_C1316	NCAPD3	HADVAGTAGGAEVAPVAQVALcLETVPVPAGQENPAMSPAVSQPcTPR	0.713888	0.339114	1.2657	0.792375
P42695_C1389	NCAPD3	SLGVLPFTLNSGSPEKTcSQVSSYSLEQESNGEIEHVTKR	-0.0172753	-0.104271	0.428584	-0.0285337
P42695_C1456	NCAPD3	SQGNDILcLSLPDKPPPQPQQWNVR	0.396542	0.377241	0.926469	0.264128
P42695_C330	NCAPD3	APLAVTSQVINcR	0.315559	0.254289	0.985713	0.448491
P42702_C1061	LIFR	SIDSNSEIVSFGSPcSINSR	0.853968	0.482954	1.54763	0.801416
P42704_C1043	LRPPRC	EGNQEVPFDVPELWYEDEKHSLNSSSASTTEPDFQKDILIAcR	0.0996225	-0.0106978	0.663178	0.276238
P42704_C113	LRPPRC	VFNDTcR	0.069755	0.099842	0.129563	-0.0116228
P42704_C1277	LRPPRC	cGAIAEQTPILLLFLLRNSR;cGAIAEQTPILLLFLLR	0.0467532	0.133013	0.518122	-0.0861066
P42704_C130	LRPPRC	ScGSLLPELKLEER	0.188473	0.28417	0.187008	0.0885881
P42704_C208	LRPPRC	LIASYcNVGDIEGASK	0.123461	0.071174	0.329512	0.0858284
P42704_C330	LRPPRC	AGYPQYVSEILEKVTcERR	0.136292	-0.0472254	0.359298	-0.0104829
P42704_C484	LRPPRC	NVQGIIEILKGMQELGVHPDQETYTDYVIPcFDSVNSAR	0.183678	0.00398699	0.521744	0.192429
P42704_C500	LRPPRC	AILQENGcLSDSDMFSQAGLR	0.140711	0.150009	0.467997	0.175552
P42704_C571	LRPPRC	SMNINLWSEITELLYKDGRYcQEPR	0.236455	0.0791322	0.427485	0.244985
P42704_C863	LRPPRC	IHDVLcK	-0.00586055	-0.166899	0.276055	-0.0834201
P42704_C927	LRPPRC	LQWFcDR	-0.122988	-0.0641804	-0.309176	-0.283596
P42765_C116	ACAA2	EAEVVLcGGTESMSQAPYcVR	1.22246	0.405163	2.23432	1.63398
P42765_C128	ACAA2	EAEVVLcGGTESMSQAPYcVR	1.22246	0.405163	2.23432	1.63398
P42765_C179	ACAA2	ISREEcDKYALQSQQR	0.623612	0.29607	1.1908	0.741891
P42765_C287	ACAA2	IVGYFVSGcDPSIMGIGPVPAISGALKK	0.343506	0.08287	0.919554	0.642172
P42771_C72	CDKN2A	VAELLLLHGAEPNcADPATLTRPVHDAAR	0.243338	0.318311	0.448716	0.227562
P43243_C230	MATR3	cRDDSFFGETSHNYHKFDSEYER	0.346309	0.304426	0.822451	0.611687
P43243_C552	MATR3	EDAMAMVDHcLKK	0.210458	0.146365	0.40312	0.142233
P43243_C563	MATR3	cVKVDLSEKYK	0.00501544	0.199304	0.111017	-0.0524972
P43243_C806	MATR3	LcSLFYTNEEVAK	0.096375	-0.0413134	0.263558	0.0403239
P43243_C821	MATR3	NTHcSSLPHYQK	0.127148	0.16852	0.355173	0.22904
P43246_C176	MSH2	LGLcEFPDNDQFSNLEALLIQIGPK	0.0994917	-0.13508	0.234988	-0.00159891
P43246_C199	MSH2	EcVLPGGETAGDMGK	0.13419	0.309342	0.331563	0.00580748
P43246_C333	MSH2	cKTPQGQR	1.15963	0.0762823	1.69073	1.05114
P43246_C822	MSH2	GVcDQSFGIHVAELANFPK	0.225918	0.00107736	0.559823	0.215212
P43246_C843	MSH2	HVIEcAK	0.361715	0.342679	0.750058	0.417116
P43246_C873	MSH2	KcYLEREQGEK	0.858819	0.468329	1.20428	0.811335
P43250_C474	GRK6	LGAGMLEPPFKPDPQAIYcKDVLDIEQFSTVK		-0.0660139	-0.114768	0.0685702
P43304_C285	GPD2	cVITGPFTDSVR	0.152268	0.421662	0.200373	0.143393
P43304_C385	GPD2	MTIAGTTDTPTDVTHHPIPSEEDINFILNEVRNYLScDVEVRR;NYLScDVEVR	0.0903425	0.0364047	0.112558	0.114118
P43487_C132	RANBP1	AWVWNTHADFADEcPKPELLAIR	-0.03011	0.0917962	0.0980951	-0.138142
P43487_C99	RANBP1	IcANHYITPMMELKPGSDR	0.0956459	0.107997	0.369205	0.0810142
P43490_C397	MPT	DLLNcSFK	0.2814	0.026467	0.395435	0.366856
P43490_C401	MPT	cSYVVTNGLGINVFKDPVADPNKR	0.0773109	0.320689	0.235467	0.162612
P45880_C13	VDAC2	ATHGQTcARPMcIPPSYADLGK	1.11469	0.157787	1.6935	1.24383
P45880_C210	VDAC2	TGDFQLHTNVNDGTEFGGSIYQKVcEDLDTSVNLAWTSGTNcTR	1.38995	0.0403482	1.84845	1.69773
P45880_C227	VDAC2	TGDFQLHTNVNDGTEFGGSIYQKVcEDLDTSVNLAWTSGTNcTR	1.38995	0.0403482	1.84845	1.69773
P45880_C47	VDAC2	ScSGVEFSTSGSSNTDTGK	0.538313	0.157365	0.714695	0.39325
P45880_C76	VDAC2	WcEYGLTFTEK;YKWcEYGLTFTEK	0.137832	0.185239	0.447549	0.321456
P45880_C8	VDAC2	ATHGQTcAR;MATHGQTcARPMCIPPSYADLGK	0.376238	0.11384	0.863435	0.747793
P45954_C175	ACADSB	VGSFcLSEAGAGSDSFALK	0.109078	0.286545	0.350473	1.0405
P45973_C133	CBX5	IIGATDScGDLMFLMKWKDTDEADLVLAK	0.169884	0.311758	0.448648	0.257845
P45973_C160	CBX5	cPQIVIAFYEER	0.105594	0.396617	0.784719	0.133767
P45974_C195	USP5	IPPcGWK	0.206453	0.192169	0.436346	0.356018
P45974_C219	USP5	ENLWLNLTDGSILcGR;ENLWLNLTDGSILcGRR	-0.184382	-0.412519	0.0338127	-0.206198
P45974_C335	USP5	NLGNScYLNSVVQVLFSIPDFQRK	-0.0751059	-0.102355	0.089384	-0.134927
P45985_C246	MAP2K4	SGNIKLcDFGISGQLVDSIAK	0.0511676	-0.0532766	0.716881	0.406481
P46013_C1251	MKI67	TTKIPcDSPQSDPVDTPTSTK	0.26181	0.454911	0.607852	0.285607
P46013_C1285	MKI67	KADVEGELLAcR	0.652539	0.257317	0.877395	0.566053
P46013_C1373	MKI67	TTKMPcESSPPESADTPTSTR;MPcESSPPESADTPTSTR	0.401535	0.324674	0.661746	0.432011
P46013_C1479	MKI67	AQPLEDLAGLKELFQTPVcTDKPTTHEK	0.310242	0.282265	0.656749	0.164416
P46013_C1843	MKI67	AQALEELTGFRELFQTPcTDNPTTDEK;AQALEELTGFRELFQTPcTDNPTTDEKTTK	0.391953	0.127742	0.79278	0.405532
P46013_C1981	MKI67	ALEDLAGFKELFQTPGHTEESMTDDKITEVScK	-0.200617	-0.288996	0.619306	-0.0476734
P46013_C2206	MKI67	AQPLEDLAGLKELFQTPIcTDKPTTHEK	0.603103	0.269682	0.653929	0.409636
P46013_C226	MKI67	SVPTTQcLDNSK	0.319334	0.216159	0.640406	0.31812
P46013_C2706	MKI67	ATKIPcESPPLEVVDTTASTKR	0.453736	0.170443	0.642664	0.538303
P46013_C3014	MKI67	cMPAPEEIVEELPASKK	0.246308	-0.0909778	0.369507	-0.0861581
P46013_C3241	MKI67	KAEDNVcVK	0.453421	0.261625	0.576096	0.234887
P46013_C643	MKI67	SQHDILQMIcSK	0.312153	-0.0659599	0.431196	0.0110836
P46013_C715	MKI67	KPVGEVHSQFSTGHANSPcTIIIGK	0.666631	0.249857	1.07062	0.491553
P46013_C903	MKI67	SEETNTEIVEcILKR;SEETNTEIVEcILK	0.808163	0.304765	1.01139	0.582421
P46020_C1082	PHKA1	cHGLSVEGFVLPSSTTR	0.236011	0.478733	0.474834	0.164256
P46060_C274	RANGAP1	QVEVINFGDcLVR	0.752697	0.0538612		0.905289
P46060_C303	RANGAP1	LKELNLSFcEIKR;ELNLSFcEIKR	0.469549	0.272208	0.815482	0.402898
P46060_C338	RANGAP1	DAALAVAEAMADKAELEKLDLNGNTLGEEGcEQLQEVLEGFNMAK	0.0782102	0.0536422	0.190538	-0.0571764
P46060_C573	RANGAP1	ALAPLLLAFVTKPNSALEScSFAR	-0.0119537	-0.112311	0.305812	-0.137245
P46060_C82	RANGAP1	RcHWSDMFTGR;cHWSDMFTGR	0.943837	0.173834	1.43279	1.09557
P46063_C49	RECQL	QcLEDSDAGASNEYDSSPAAWNKEDFPWSGK	0.0739082	0.145917	0.313779	0.0453354
P46087_C463	NOP2	VLLDAPcSGTGVISKDPAVK	0.289528	0.172821	0.253326	0.255964
P46109_C249	CRKL	RVPcAYDKTALALEVGDIVK	1.6141	0.364393	1.76992	1.26789
P46109_C44	CRKL	DSSTcPGDYVLSVSENSR	0.103161	0.120544	0.0391339	-0.0112512
P46379_C856	BAG6	TNLEFLQEQFNSIAAHVLHcTDSGFGAR	0.0321008	0.00950854	0.678288	0.0646852
P46459_C11	NSF	cPTDELSLTNCAVVNEKDFQSGQHVIVR	0.206227	-0.0999845	0.266332	-0.00499275
P46459_C250	NSF	VFPPEIVEQMGcK	0.279722	0.0682518	0.77358	0.476583
P46459_C568	NSF	IAEESNFPFIKIcSPDKMIGFSETAK;IcSPDKMIGFSETAK	0.220642	0.0568645	0.351794	0.158325
P46459_C599	NSF	SQLScVVVDDIER	0.286036	0.0541609	0.42921	0.22726
P46734_C29	MAP2K3	IScMSKPPAPNPTPPR	0.516241	0.440021	0.831577	0.428647
P46734_C305	MAP2K3	QVVEEPSPQLPADRFSPEFVDFTAQcLR	-0.184828	-0.355107	0.153456	-0.0489173
P46776_C144	RPL27A	IKSVGGAcVLVA;SVGGAcVLVA	0.154964	-0.164192	0.340006	0.146065
P46776_C70	RPL27A	NQSFcPTVNLDKLWTLVSEQTRVAK	0.175658	0.0341369	0.518377	0.203305
P46777_C100	RPL5	VGLTNYAAAYcTGLLLARR	0.0185651	0.194529	0.1651	-0.0406292
P46778_C56	RPL21	cYHGKTGR;GMPHKcYHGK	0.698989	0.24076	1.29958	0.796045
P46779_C13	RPL28	SAHLQWMVVRNcSSFLIKR;NcSSFLIKR	0.317871	0.0289513	1.0698	0.683612
P46782_C155	RPS5	RVNQAIWLLcTGAREAAFR;QAVDVSPLRRVNQAIWLLcTGAR	0.27727	0.0096649	-0.0768971	-0.323733
P46782_C172	RPS5	TIAEcLADELIAKGSSNSYAIKK	0.115469	-0.0133496	0.148329	-0.125133
P46782_C66	RPS5	KAQcPIVER	2.49748	0.211153	2.68233	1.77676
P46821_C1228	MAP1B	DAYcSEVK	0.169089	0.343741	0.409896	-0.0765806
P46821_C1814	MAP1B	TATcHSSSSPPIDAASAEPYGFR	0.437839	0.240003	0.534807	0.321248
P46821_C190	MAP1B	ASLTLFcPEEGDWKNSNLDRHNLQDFINIK	0.390013	0.119266	0.656348	0.333199
P46821_C2041	MAP1B	TPDTSTYcYETAEKITR	0.487676	0.1576	0.608417	0.261289
P46821_C2065	MAP1B	TPQASTYSYETSDLcYTAEKK	0.623427	0.350312	0.664412	0.330271
P46821_C2088	MAP1B	QDVDLCLVSScEYKHPK	0.32879	0.53749	1.26987	0.631732
P46821_C2361	MAP1B	SSAVPPGLPVYLDLcYIPNHSNSK	0.489657	0.178644	0.558394	0.297376
P46821_C382	MAP1B	SIEEAcFTLQYLNK	0.848082	0.578723	0.972573	1.16893
P46821_C73	MAP1B	SWDTNLIEcNLDQELKLFVSR	0.172597	-0.0780827	0.706191	0.156502
P46939_C1059	UTRN	QLDQcSAFVNEIETIESSLK	-0.13663	0.0163183	0.275945	-0.0375637
P46939_C1218	UTRN	VPSGGQELTSELNVVLENYQLLcNRIR;VPSGGQELTSELNVVLENYQLLcNR	0.0264048	0.0488165	0.0886595	-0.418994
P46939_C2185	UTRN	EVPTTLKEcIQEPSSVSQTR	0.260163	0.0764818	0.401942	0.223036
P46939_C3023	UTRN	ScFQQNNNKPEISVK	0.688546	0.143373	1.46147	1.11592
P46939_C862	UTRN	AScSALMSQPSAPDFVQR	0.314201	0.303538	0.707027	0.19845
P46940_C1534	IQGAP1	TcLDNLASK	-0.0903999	0.223863	0.010878	-0.170564
P46940_C660	IQGAP1	SPDVGLYGVIPEcGETYHSDLAEAK	0.319524	0.0761018	0.452271	0.304113
P46940_C781	IQGAP1	QIPAITcIQSQWR	0.820753	0.432099	1.17783	1.00249
P47712_C726	PLA2G4A	cSVSLSNVEAR	0.482362	0.285726	0.600203	0.318011
P47755_C111	CAPZA2	EATDPRPcEVEVESWR	0.0354848	0.137921	0.276962	-0.0563279
P47756_C206	CAPZB	QMEKDETVSDcSPHIANIGR	0.315886	0.296633	0.603928	0.404652
P47756_C36	CAPZB	RLPPQQIEKNLSDLIDLVPSLcEDLLSSVDQPLK;NLSDLIDLVPSLcEDLLSSVDQPLKIAR	0.045164	-0.047474	0.171149	-0.0452046
P47756_C8	CAPZB	SDQQLDcALDLMR	-0.00605727	0.590214	0.976803	-0.0517121
P47897_C556	QARS	VGVTVAQTTMEPHLLEAcVRDVLNDTAPR	-0.102272	-0.312611	0.260633	-0.0642806
P47897_C657	QARS	HTGYVIELQHVVKGPSGcVESLEVTCR	0.375373	0.137798	0.372447	-0.0592978
P48047_C141	ATP5O	LSNTQGVVSAFSTMMSVHRGEVPcTVTSASPLEEATLSELK	0.34454	0.0846918	0.517668	0.111243
P48059_C121	LIMS1	HLcRPcHNR	0.189748	0.149389	0.303459	0.160505
P48059_C138	LIMS1	cHAIIDEQPLIFK	0.098712	0.226039	0.334576	-0.0431537
P48059_C303	LIMS1	cYEKFPLELK;cYEKFPLELKK	0.548048	0.375419	0.384005	0.0428602
P48147_C25	PREP	MLSLQYPDVYRDETAVQDYHGHKIcDPYAWLEDPDSEQTK	0.142774	0.00615301	0.0951426	-0.0443522
P48147_C255	PREP	EGcDPVNR;EGcDPVNRLWYCDLQQESSGIAGILK	0.0469441	-0.0777628	0.364411	0.136363
P48147_C532	PREP	QNCFDDFQcAAEYLIK;GGILANKQNCFDDFQcAAEYLIK	0.133591	0.0973686	0.103241	-0.145948
P48147_C57	PREP	ITVPFLEQcPIR	0.139123	0.143147	0.153717	-0.00874056
P48163_C556	ME1	SQMYSTDYDQILPDcYSWPEEVQK	0.220182	0.0429694	0.307019	0.141034
P48200_C137	IREB2	cAIQPNPGGGDLQK	0.995143	0.432472	1.41027	0.777763
P48230_C2	TM4SF4	cTGGCAR	-0.137125	0.0900943	0.673359	0.36583
P48444_C441	ARCN1	NTLEWcLPVIDAK	0.317169	0.074528	0.54446	0.286678
P48506_C553	GCLC	cSILNYLK	-0.0336228	0.155931	0.145733	0.182486
P48556_C112	PSMD8	cGEELGR	0.231429	0.234363	0.23246	0.0248571
P48634_C1821	PRRC2A	NLDSGHcVPEPSSSGQR	0.22231	0.185888	0.277268	0.0556268
P48637_C294	GSS	cPDIATQLAGTK	0.14965	0.377294	0.570396	0.260563
P48643_C181	CCT5	VVNScHR	0.237079	0.194716	0.29934	0.137442
P48643_C253	CCT5	IAILTcPFEPPKPK	0.167443	-0.00151495	0.655444	0.543395
P48643_C302	CCT5	EKFEEMIQQIKETGANLAIcQWGFDDEANHLLLQNNLPAVR;ETGANLAIcQWGFDDEANHLLLQNNLPAVR	0.0321844	0.113738	0.186673	-0.125204
P48643_C377	CCT5	MLVIEQcKNSR	0.180445	0.395636	0.383804	0.0895537
P48643_C407	CCT5	SLHDALcVIRNLIRDNR	0.0369262	-0.0265076	0.0108853	-0.0197343
P48643_C429	CCT5	VVYGGGAAEIScALAVSQEADKcPTLEQYAMR	0.459423	0.140054	0.842437	0.337825
P48643_C440	CCT5	VVYGGGAAEISCALAVSQEADKcPTLEQYAMR	0.259585	0.0651606	0.26862	0.0828381
P48643_C493	CCT5	EMNPALGIDcLHKGTNDMK	0.227342	0.243307	0.183224	0.116972
P48651_C419	PTDSS1	TYSEcEDGTYSPEISWHHRK;TYSEcEDGTYSPEISWHHR	0.275276	-0.111229	0.447472	0.274486
P48730_C255	CSNK1D	GYPSEFATYLNFcR	0.402821	0.105841	0.423192	0.267185
P48735_C154	IDH2	NILGGTVFREPIIcK	0.393194	0.152983	0.546978	0.523683
P48735_C418	IDH2	DLAGcIHGLSNVKLNEHFLNTTDFLDTIKSNLDR;DLAGcIHGLSNVKLNEHFLNTTDFLDTIK	0.306	-0.0349255	0.248487	0.17612
P49006_C134	MARCKSL1	KEGGGDSSASSPTEEEQEQGEIGAcSDEGTAQEGK	0.0936702	0.36348	-0.314631	-0.866654
P49069_C123	CAMLG	GTQLGDKLDSFIKPPEcSSDVNLELR	0.308021	0.238508	0.356088	0.0533349
P49207_C46	RPL34	SAcGVcPGR	0.949325	0.227367	1.47025	1.08868
P49207_C49	RPL34	SACGVcPGR	0.379205	0.240423	0.999227	0.681466
P49207_C83	RPL34	AYGGSMcAK	0.281174	0.0306743	0.760816	0.363244
P49321_C254	SP	GGAAPEGPNEAEVTSGKPEQEVPDAEEEKSVSGTDVQEEcR	0.245891	-0.118662	-1.16862	-1.83296
P49321_C708	SP	ATLVESSTSGFTPGGGGSSVSMIASRKPTDGASSSNcVTDISHLVR	0.363887	0.358035	0.4059	-0.0336517
P49321_C84	SP	KYGETANEcGEAFFFYGK	0.0785325	0.194573	0.345805	0.245173
P49327_C1118	FASN	RQQEQQVPILEKFcFTPHTEEGCLSER	0.202814	0.00123042	0.108738	0.0606093
P49327_C1127	FASN	RQQEQQVPILEKFcFTPHTEEGcLSER	0.394168	0.128444	0.496704	0.254481
P49327_C1141	FASN	AALQEELQLcK	0.535651	0.202321	0.317373	0.0984546
P49327_C1186	FASN	LLSAAcR	-0.0549033	0.277967	0.152169	0.129048
P49327_C1448	FASN	AINcATSGVVGLVNCLRREPGGNR;AINcATSGVVGLVNCLRR	0.263206	0.101753	-0.300732	0.00341931
P49327_C1459	FASN	AINcATSGVVGLVNcLR;AINcATSGVVGLVNcLRR	0.293705	0.219347	0.532738	0.458467
P49327_C1471	FASN	cVLLSNLSSTSHVPEVDPGSAELQK	0.341098	0.220759	0.386911	0.170474
P49327_C1548	FASN	WVcSSLR	-0.00358994	0.226426	-0.350323	-0.011537
P49327_C1992	FASN	DGLLENQTPEFFQDVcKPK	0.089396	0.123579	0.130142	0.0795612
P49327_C2024	FASN	EACPELDYFVVFSSVScGR	0.0331882	-0.228955	0.137777	0.112075
P49327_C2091	FASN	MAScLEVLDLFLNQPHMVLSSFVLAEK	-0.224486	-0.30797	-0.294274	0.104949
P49327_C2202	FASN	ADEASELAcPTPKEDGLAQQQTQLNLR	0.22201	0.355778	0.210147	0.0780779
P49327_C2273	FASN	LSIPTYGLQcTR	0.223712	0.0473751	0.573965	0.344942
P49327_C2359	FASN	LTPGcEAEAETEAICFFVQQFTDMEHNR;AKLTPGcEAEAETEAICFFVQQFTDMEHNR	0.112955	-0.123132	0.414065	0.0287136
P49327_C2468	FASN	AKTGGAYGEDLGADYNLSQVcDGKVSVHVIEGDHR;TGGAYGEDLGADYNLSQVcDGKVSVHVIEGDHR	0.137691	0.19694	0.651237	0.33001
P49327_C313	FASN	ALcATRQEPLLIGSTK	0.0930234	0.26166	-0.450319	0.21152
P49327_C779	FASN	GLKPScTIIPLMK	0.317031	0.0523342	0.499269	0.201521
P49336_C25	CDK8	ERVEDLFEYEGcKVGR	0.154289	0.0754311	0.471249	0.238461
P49356_C11	FNTB	ASPSSFTYYcPPSSSPVWSEPLYSLRPEHAR	0.276851	0.0538993	0.581802	0.193249
P49366_C142	DHPS	cLAPTYLGEFSLR	-0.10526	0.10368	0.152823	0.214539
P49368_C173	CCT3	WSSLAcNIALDAVK	0.209074	0.331519	0.335534	0.135995
P49368_C213	CCT3	VEKIPGGIIEDScVLR	0.100596	0.0500232	0.448601	-0.245514
P49368_C279	CCT3	ILQMEEEYIQQLcEDIIQLKPDVVITEK	-0.00265525	0.206245	0.103673	-0.135912
P49368_C366	CCT3	KIGDEYFTFITDcKDPK	0.0963683	0.0590382	0.273731	-0.00273805
P49368_C372	CCT3	AcTILLR	0.382364	0.358183	0.532046	0.256318
P49368_C398	CCT3	GASKEILSEVERNLQDAMQVcR	0.106327	0.125127	0.314813	-0.011629
P49368_C40	CCT3	TIADIIRTcLGPK	0.130432	-0.0238932	0.0219944	0.196712
P49368_C455	CCT3	TLIQNcGASTIRLLTSLR;TLIQNcGASTIR	0.0978729	0.149405	0.244835	0.0979896
P49368_C475	CCT3	AKHTQENcETWGVNGETGTLVDMK;AKHTQENcETWGVNGETGTLVDMKELGIWEPLAVK;HTQENcETWGVNGETGTLVDMKELGIWEPLAVK	0.184512	0.116951	0.497253	0.22862
P49406_C248	MRPL19	GIRFDLcLTEQQMK	0.127733	-0.0689976	0.225701	-0.132281
P49419_C478	ALDH7A1	GSDcGIVNVNIPTSGAEIGGAFGGEKHTGGGRESGSDAWK;GSDcGIVNVNIPTSGAEIGGAFGGEKHTGGGR	0.441899	0.137778	0.495008	0.07008
P49419_C522	ALDH7A1	STcTINYSKDLPLAQGIKFQ	0.394577	0.103784	0.468249	0.0414642
P49441_C10	INPP1	SDILRELLcVSEKAANIAR	0.473485	-0.132221	0.314681	0.313039
P49458_C39	SRP9	HSDGNLcVK	0.0650817	0.225446	0.0587169	-0.0545348
P49458_C48	SRP9	HSDGNLCVKVTDDLVcLVYKTDQAQDVK	-0.30962	-0.000619979	0.462362	0.111178
[truncated: 4,467 more rows]

## Sheet: Compiled Identifiers
Uniprot ID_Cys Position	protein	description	gene	peptides	peptide_count	spectral_count	modifications	Number of replicates found in	Present in Replicate 1	Present in Replicate 2	Present in Replicate 3
Q13049_C20_C23	Q13049	E3 ubiquitin-protein ligase TRIM32	TRIM32	AAAAASHLNLDALREVLEC*PIC*MESFTEEQLRPK	1	7	19C(638.4061);22C(638.4061)	2	yes	nan	yes
Q9H3U1_C927	Q9H3U1	Protein unc-45 homolog A	UNC45A	AAAAC*LDKAVEYGLIQPNQDGE	1	4	5C(638.4061)	3	yes	yes	yes
Q99615_C7	Q99615	DnaJ homolog subfamily C member 7	DNAJC7	AAAAEC*DVVMAATEPELLDDQEAK;AAAAEC*DVVMAATEPELLDDQEAKR	2	18	6C(638.4061)	3	yes	yes	yes
Q5SRE5_C9	Q5SRE5	Nucleoporin NUP188 homolog	NUP188	AAAAGGPC*VR	1	6	8C(638.4061)	3	yes	yes	yes
Q9NRL3_C17	Q9NRL3	Striatin-4	STRN4	AAAAVAAAASSC*RPLGSGAGPGPTGAAPVSAPAPGPGPAGK	1	6	12C(638.4061)	3	yes	yes	yes
Q9BQG0_C614	Q9BQG0	Myb-binding protein 1A	MYBBP1A	AAAFQHLLLLVGIHLLKSPAESC*DLLGDIQTCIR;AAAFQHLLLLVGIHLLKSPAESC*DLLGDIQTCIRK	2	5	23C(638.4061)	3	yes	yes	yes
Q9BQG0_C614_C623	Q9BQG0	Myb-binding protein 1A	MYBBP1A	AAAFQHLLLLVGIHLLKSPAESC*DLLGDIQTC*IRK;SPAESC*DLLGDIQTC*IR	2	22	23C(638.4061);32C(638.4061);15C(638.4061);6C(638.4061)	3	yes	yes	yes
P23381_C62	P23381	Tryptophan--tRNA ligase; cytoplasmic	WARS	AAAGEDYKADC*PPGNPAPTSNHGPDATEAEEDFVDPWTVQTSSAK	1	9	11C(638.4061)	3	yes	yes	yes
Q96C19_C172	Q96C19	EF-hand domain-containing protein D2	EFHD2	AAAGELQEDSGLC*VLAR	1	4	13C(638.4061)	3	yes	yes	yes
P0DMV8_C17	P0DMV8	Heat shock 70 kDa protein 1A	HSPA1A	AAAIGIDLGTTYSC*VGVFQHGK;AAAIGIDLGTTYSC*VGVFQHGKVEIIANDQGNR	2	15	14C(638.4061)	3	yes	yes	yes
Q7L2E3_C309	Q7L2E3	Putative ATP-dependent RNA helicase DHX30	DHX30	AAALAC*K	1	3	6C(638.4061)	2	yes	nan	yes
Q9H0G5_C171	Q9H0G5	Nuclear speckle splicing regulatory protein 1	NSRP1	AAALEAC*LDVTK;AAALEAC*LDVTKQK	2	5	7C(638.4061)	3	yes	yes	yes
Q8WZA9_C443	Q8WZA9	Immunity-related GTPase family Q protein	IRGQ	AAALSPEDETWEVLEEAPPPVFPLRPGGLPGLC*EWLRR;AAALSPEDETWEVLEEAPPPVFPLRPGGLPGLC*EWLR	2	10	33C(638.4061)	3	yes	yes	yes
P26641_C266	P26641	Elongation factor 1-gamma	EEF1G	AAAPAPEEEMDEC*EQALAAEPK;KAAAPAPEEEMDEC*EQALAAEPK	2	95	13C(638.4061);14C(638.4061)	3	yes	yes	yes
P20810_C408	P20810	Calpastatin	CAST	AAAPAPVSEAVC*R	1	4	12C(638.4061)	3	yes	yes	yes
Q13608_C798	Q13608	Peroxisome assembly factor 2	PEX6	AAAPC*IIFFDELDSLAPSR	1	7	5C(638.4061)	3	yes	yes	yes
P53618_C284	P53618	Coatomer subunit beta	COPB1	AAAQC*YIDLIIK	1	4	5C(638.4061)	3	yes	yes	yes
Q02040_C17	Q02040	A-kinase anchor protein 17A	AKAP17A	AAATIVHDTSEAVELC*PAYGLYLKPITK	1	6	16C(638.4061)	3	yes	yes	yes
Q7Z7L1_C51	Q7Z7L1	Schlafen family member 11	SLFN11	AAC*ALLNSGGGVIR	1	3	3C(638.4061)	2	yes	nan	yes
O95336_C32	O95336	6-phosphogluconolactonase	PGLS	AAC*CLAGAR	1	4	3C(638.4061)	3	yes	yes	yes
Q86U86_C138	Q86U86	Protein polybromo-1	PBRM1	AAC*KLWDLYLR	1	3	3C(638.4061)	2	yes	yes	nan
Q8TDX7_C53	Q8TDX7	Serine/threonine-protein kinase Nek7	NEK7	AAC*LLDGVPVALK	1	4	3C(638.4061)	3	yes	yes	yes
Q01813_C112	Q01813	ATP-dependent 6-phosphofructokinase; platelet type	PFKP	AAC*NLLQR	1	9	3C(638.4061)	3	yes	yes	yes
Q05086_C198	Q05086	Ubiquitin-protein ligase E3A	UBE3A	AAC*SAAAMEEDSEASSSR	1	6	3C(638.4061)	3	yes	yes	yes
Q7Z6E9_C44	Q7Z6E9	E3 ubiquitin-protein ligase RBBP6	RBBP6	AADC*DLQITNAQTKEEYTDDNALIPK	1	4	4C(638.4061)	3	yes	yes	yes
Q9UBQ7_C29	Q9UBQ7	Glyoxylate reductase/hydroxypyruvate reductase	GRHPR	AADC*EVEQWDSDEPIPAK	1	2	4C(638.4061)	1	yes	nan	nan
Q9UNS1_C1038	Q9UNS1	Protein timeless homolog	TIMELESS	AADDREEDGC*SQAVPLVPLTEENEEAMENEQFQQLLRK	1	2	10C(638.4061)	1	yes	nan	nan
Q8WXK3_C9	Q8WXK3	Ankyrin repeat and SOCS box protein 13	ASB13	AADGC*FLGDVGFWVER	1	4	5C(638.4061)	3	yes	yes	yes
O43583_C13	O43583	Density-regulated protein	DENR	AADISESSGADC*KGDPR	1	47	12C(638.4061)	3	yes	yes	yes
Q3KQV9_C57	Q3KQV9	UDP-N-acetylhexosamine pyrophosphorylase-like protein 1	UAP1L1	AAEAC*AR	1	2	5C(638.4061)	1	yes	nan	nan
Q96P47_C356	Q96P47	Arf-GAP with GTPase; ANK repeat and PH domain-containing protein 3	AGAP3	AAEC*KVDSIGSGR	1	4	4C(638.4061)	3	yes	yes	yes
Q08211_C438	Q08211	ATP-dependent RNA helicase A	DHX9	AAEC*NIVVTQPR;TTQVPQFILDDFIQNDRAAEC*NIVVTQPR	2	13	4C(638.4061);21C(638.4061)	3	yes	yes	yes
Q9NR33_C84_C85	Q9NR33	DNA polymerase epsilon subunit 4	POLE4	AAELFVETIAKDAYC*C*AQQGK	1	2	15C(638.4061);16C(638.4061)	1	yes	nan	nan
O00411_C650	O00411	DNA-directed RNA polymerase; mitochondrial	POLRMT	AAEPTLTFEAVDVPMLC*PPLPWTSPHSGAFLLSPTK	1	5	17C(638.4061)	2	yes	yes	nan
Q9P032_C87	Q9P032	NADH dehydrogenase [ubiquinone] 1 alpha subcomplex assembly factor 4	NDUFAF4	AAETC*QEPK	1	9	5C(638.4061)	3	yes	yes	yes
Q8IWA0_C397	Q8IWA0	WD repeat-containing protein 75	WDR75	AAFGC*FGNWLATVEQR	1	4	5C(638.4061)	3	yes	yes	yes
P31040_C89	P31040	Succinate dehydrogenase [ubiquinone] flavoprotein subunit; mitochondrial	SDHA	AAFGLSEAGFNTAC*VTK;AAFGLSEAGFNTAC*VTKLFPTR	2	7	14C(638.4061)	3	yes	yes	yes
Q9UID3_C421	Q9UID3	Vacuolar protein sorting-associated protein 51 homolog	VPS51	AAFLGC*LTDVR	1	4	6C(638.4061)	3	yes	yes	yes
Q12802_C1276	Q12802	A-kinase anchor protein 13	AKAP13	AAGALLTEGEAC*HMSLSSPELGPLTK	1	4	12C(638.4061)	3	yes	yes	yes
Q9NSD9_C76	Q9NSD9	Phenylalanine--tRNA ligase beta subunit	FARSB	AAGASDVVLYKIDVPANRYDLLC*LEGLVR;IDVPANRYDLLC*LEGLVR	2	5	23C(638.4061);12C(638.4061)	3	yes	yes	yes
Q9Y315_C118	Q9Y315	Deoxyribose-phosphate aldolase	DERA	AAGC*NIPVASVAAGFPAGQTHLK	1	4	4C(638.4061)	3	yes	yes	yes
Q3B726_C28_C5	Q3B726	DNA-directed RNA polymerase I subunit RPA43	TWISTNB	AAGC*SEAPRPAAASDGSLVGQAGVLPC*LELPTYAAACALVNSR	1	5	27C(638.4061);4C(638.4061)	3	yes	yes	yes
P56545_C140	P56545	C-terminal-binding protein 2	CTBP2	AAGELGIAVCNIPSAAVEETADSTIC*HILNLYR;AAGELGIAVCNIPSAAVEETADSTIC*HILNLYRR	2	27	26C(638.4061)	3	yes	yes	yes
Q15061_C9	Q15061	WD repeat-containing protein 43	WDR43	AAGGGGSC*DPLAPAGVPCAFSPHSQAYFALASTDGHLR	1	10	8C(638.4061)	3	yes	yes	yes
Q14676_C1742	Q14676	Mediator of DNA damage checkpoint protein 1	MDC1	AAGNPGSLAAPIDHKPC*SAPLEPK	1	4	17C(638.4061)	3	yes	yes	yes
Q9BQ69_C199	Q9BQ69	O-acetyl-ADP-ribose deacetylase MACROD1	MACROD1	AAGPLLTDEC*R	1	4	10C(638.4061)	3	yes	yes	yes
Q96GM8_C271	Q96GM8	Target of EGR1 protein 1	TOE1	AAGSPHLTLEFC*NYPSSMRDHIDYR;AAGSPHLTLEFC*NYPSSMR	2	6	12C(638.4061)	3	yes	yes	yes
Q5TBB1_C7	Q5TBB1	Ribonuclease H2 subunit B	RNASEH2B	AAGVDC*GDGVGAR	1	2	6C(638.4061)	1	yes	nan	nan
Q7Z628_C522	Q7Z628	Neuroepithelial cell-transforming gene 1 protein	NET1	AAIAPFQSAGSPPELQGLPELHEEC*EGNHPSAR	1	3	25C(638.4061)	2	yes	yes	nan
Q96HA7_C283	Q96HA7	Tonsoku-like protein	TONSL	AAIC*QNLQHVLAVVR	1	4	4C(638.4061)	3	yes	yes	yes
P11388_C405	P11388	DNA topoisomerase 2-alpha	TOP2A	AAIGC*GIVESILNWVK	1	3	5C(638.4061)	2	yes	yes	nan
Q8TEW0_C806	Q8TEW0	Partitioning defective 3 homolog	PARD3	AAISDSADC*SLSPDVDPVLAFQR	1	6	9C(638.4061)	2	yes	nan	yes
P22234_C63	P22234	Multifunctional protein ADE2	PAICS	AAISNKITSC*IFQLLQEAGIKTAFTR;ITSC*IFQLLQEAGIK;ITSC*IFQLLQEAGIKTAFTR	3	23	10C(638.4061);4C(638.4061)	3	yes	yes	yes
P50479_C44	P50479	PDZ and LIM domain protein 4	PDLIM4	AALAALC*PGDLIQAINGESTELMTHLEAQNR	1	5	7C(638.4061)	2	yes	yes	nan
O00151_C45	O00151	PDZ and LIM domain protein 1	PDLIM1	AALANLC*IGDVITAIDGENTSNMTHLEAQNR	1	12	7C(638.4061)	3	yes	yes	yes
Q9NWZ5_C317	Q9NWZ5	Uridine-cytidine kinase-like 1	UCKL1	AALASAHQC*HPLPR	1	4	9C(638.4061)	3	yes	yes	yes
P34897_C91	P34897	Serine hydroxymethyltransferase; mitochondrial	SHMT2	AALEALGSC*LNNKYSEGYPGKR	1	5	9C(638.4061)	3	yes	yes	yes
P78549_C290	P78549	Endonuclease III-like protein 1	NTHL1	AALEEWLPRELWHEINGLLVGFGQQTC*LPVHPR;ELWHEINGLLVGFGQQTC*LPVHPR	2	7	27C(638.4061);18C(638.4061)	3	yes	yes	yes
O75643_C502	O75643	U5 small nuclear ribonucleoprotein 200 kDa helicase	SNRNP200	AALETDENLLLC*APTGAGK	1	4	12C(638.4061)	3	yes	yes	yes
Q9H7E9_C21	Q9H7E9	UPF0488 protein C8orf33	C8orf33	AALGHLAGEAAAAPGPGTPC*ASR	1	10	20C(638.4061)	3	yes	yes	yes
Q9C0C9_C1288	Q9C0C9	(E3-independent) E2 ubiquitin-conjugating enzyme	UBE2O	AALLEAGMPEC*TEDK	1	2	11C(638.4061)	1	yes	nan	nan
Q6PGP7_C1280	Q6PGP7	Tetratricopeptide repeat protein 37	TTC37	AALLSPGDPAIWAGLMAAC*HADDKLALVNNTQPK	1	6	19C(638.4061)	3	yes	yes	yes
P49327_C1141	P49327	Fatty acid synthase	FASN	AALQEELQLC*K	1	3	10C(638.4061)	2	yes	yes	nan
Q86WB0_C5	Q86WB0	Nuclear-interacting partner of ALK	ZC3HC1	AAPC*EGQAFAVGVEKNWGAVVR	1	5	4C(638.4061)	3	yes	yes	yes
Q9UKV3_C1223	Q9UKV3	Apoptotic chromatin condensation inducer in the nucleus	ACIN1	AAPC*IYWLPLTDSQIVQK;AAPC*IYWLPLTDSQIVQKEAERAER	2	5	4C(638.4061)	3	yes	yes	yes
O75131_C5	O75131	Copine-3	CPNE3	AAQC*VTK	1	9	4C(638.4061)	3	yes	yes	yes
O94906_C698	O94906	Pre-mRNA-processing factor 6	PRPF6	AAQDLC*EEALR	1	7	6C(638.4061)	3	yes	yes	yes
O60232_C152	O60232	Sjoegren syndrome/scleroderma autoantigen 1	SSSCA1	AAQGPPAPAVPPNTDVMAC*TQTALLQK	1	7	19C(638.4061)	3	yes	yes	yes
Q15788_C831	Q15788	Nuclear receptor coactivator 1	NCOA1	AAQLPGLC*ETDRMDGAVTSVTIK	1	3	8C(638.4061)	2	yes	yes	nan
Q96B54_C93_C96	Q96B54	Zinc finger protein 428	ZNF428	AAQPPAQPC*QLC*GR	1	4	12C(638.4061);9C(638.4061)	3	yes	yes	yes
Q9NQ88_C114	Q9NQ88	Fructose-2;6-bisphosphatase TIGAR	TIGAR	AAREEC*PVFTPPGGETLDQVK;EEC*PVFTPPGGETLDQVK	2	13	6C(638.4061);3C(638.4061)	3	yes	yes	yes
Q6FI81_C237	Q6FI81	Anamorsin	CIAPIN1	AASC*GEGK;AASC*GEGKK	2	11	4C(638.4061)	3	yes	yes	yes
P14550_C5	P14550	Alcohol dehydrogenase [NADP(+)]	AKR1A1	AASC*VLLHTGQKMPLIGLGTWK	1	2	4C(638.4061)	1	yes	nan	nan
P11182_C333	P11182	Lipoamide acyltransferase component of branched-chain alpha-keto acid dehydrogenase complex; mitochondrial	DBT	AASLGLLQFPILNASVDENC*QNITYK	1	4	20C(638.4061)	3	yes	yes	yes
Q04637_C1384	Q04637	Eukaryotic translation initiation factor 4 gamma 1	EIF4G1	AASLLLEILGLLC*K;AASLLLEILGLLC*KSMGPK	2	21	13C(638.4061)	3	yes	yes	yes
Q02880_C426	Q02880	DNA topoisomerase 2-beta	TOP2B	AASNC*GIVESILNWVK	1	3	5C(638.4061)	2	yes	yes	nan
Q9NRF9_C51	Q9NRF9	DNA polymerase epsilon subunit 3	POLE3	AASVFVLYATSC*ANNFAMK	1	5	12C(638.4061)	3	yes	yes	yes
Q9UPN4_C218	Q9UPN4	Centrosomal protein of 131 kDa	CEP131	AATC*EGSESSGFGKLPK	1	5	4C(638.4061)	3	yes	yes	yes
Q9ULW3_C37	Q9ULW3	Activator of basal transcription 1	ABT1	AATEQEPLEGTEQTLDAEEEQEESEEAAC*GSK	1	6	29C(638.4061)	3	yes	yes	yes
O95456_C14	O95456	Proteasome assembly chaperone 1	PSMG1	AATFFGEVVKAPC*R	1	4	13C(638.4061)	3	yes	yes	yes
Q9HCC0_C267	Q9HCC0	Methylcrotonoyl-CoA carboxylase beta chain; mitochondrial	MCCC2	AATGEEVSAEDLGGADLHC*R	1	4	19C(638.4061)	3	yes	yes	yes
P10809_C442	P10809	60 kDa heat shock protein; mitochondrial	HSPD1	AAVEEGIVLGGGC*ALLR	1	284	13C(638.4061)	3	yes	yes	yes
A1L0T0_C315	A1L0T0	Acetolactate synthase-like protein	ILVBL	AAVETLGVPC*FLGGMAR	1	6	10C(638.4061)	3	yes	yes	yes
P26640_C112	P26640	Valine--tRNA ligase	VARS	AAVLVQQWVSYADTELIPAAC*GATLPALGLR	1	5	21C(638.4061)	3	yes	yes	yes
P00558_C50	P00558	Phosphoglycerate kinase 1	PGK1	AAVPSIKFC*LDNGAK;FC*LDNGAK	2	9	9C(638.4061);2C(638.4061)	3	yes	yes	yes
P00390_C102_C107	P00390	Glutathione reductase; mitochondrial	GSR	AAVVESHKLGGTC*VNVGC*VPK;LGGTC*VNVGC*VPK	2	5	13C(638.4061);18C(638.4061);10C(638.4061);5C(638.4061)	2	yes	yes	nan
P06132_C35	P06132	Uroporphyrinogen decarboxylase	UROD	AAWGEETDYTPVWC*MR	1	6	14C(638.4061)	3	yes	yes	yes
Q8NBJ5_C203	Q8NBJ5	Procollagen galactosyltransferase 1	COLGALT1	AAYSNFWC*GMTSQGYYKR	1	3	8C(638.4061)	2	yes	yes	nan
P17980_C240	P17980	26S proteasome regulatory subunit 6A	PSMC3	AC*AAQTK	1	7	2C(638.4061)	2	yes	yes	nan
P62873_C25	P62873	Guanine nucleotide-binding protein G(I)/G(S)/G(T) subunit beta-1	GNB1	AC*ADATLSQITNNIDPVGR;KAC*ADATLSQITNNIDPVGR	2	11	2C(638.4061);3C(638.4061)	3	yes	yes	yes
Q9P2J5_C100	Q9P2J5	Leucine--tRNA ligase; cytoplasmic	LARS	AC*ADKLKR	1	6	2C(638.4061)	3	yes	yes	yes
Q99683_C928	Q99683	Mitogen-activated protein kinase kinase kinase 5	MAP3K5	AC*ANDLLVDEFLK	1	4	2C(638.4061)	3	yes	yes	yes
P36578_C3	P36578	60S ribosomal protein L4	RPL4	AC*ARPLISVYSEK;AC*ARPLISVYSEKGESSGK	2	29	2C(638.4061)	3	yes	yes	yes
Q8N653_C342	Q8N653	Leucine-zipper-like transcriptional regulator 1	LZTR1	AC*ASEEVPTLTYEER	1	4	2C(638.4061)	3	yes	yes	yes
Q9HCM4_C385	Q9HCM4	Band 4.1-like protein 5	EPB41L5	AC*ATKPEELSVHNNVSTQSNGSQQAWGMR	1	6	2C(638.4061)	3	yes	yes	yes
Q96JA1_C1066	Q96JA1	Leucine-rich repeats and immunoglobulin-like domains protein 1	LRIG1	AC*DASPESTPLTGQLPGK	1	4	2C(638.4061)	3	yes	yes	yes
Q6Y7W6_C573	Q6Y7W6	GRB10-interacting GYF protein 2	GIGYF2	AC*DESFQPLGDIMK;RAC*DESFQPLGDIMK	2	16	2C(638.4061);3C(638.4061)	3	yes	yes	yes
Q96T76_C386	Q96T76	MMS19 nucleotide excision repair protein homolog	MMS19	AC*DSVTSNVLPLLLEQFHK	1	4	2C(638.4061)	3	yes	yes	yes
O15111_C77_C98	O15111	Inhibitor of nuclear factor kappa-B kinase subunit alpha	CHUK	AC*DVPEELNILIHDVPLLAMEYC*SGGDLR	1	4	23C(638.4061);2C(638.4061)	1	yes	nan	nan
P36915_C294	P36915	Guanine nucleotide-binding protein-like 1	GNL1	AC*EAITVGKVDLSSWR	1	2	2C(638.4061)	1	yes	nan	nan
Q9UEG4_C110	Q9UEG4	Zinc finger protein 629	ZNF629	AC*EASWQWGALTTWNSPPVVPANEPSLR	1	3	2C(638.4061)	2	yes	nan	yes
Q8IWY9_C1213	Q8IWY9	Codanin-1	CDAN1	AC*ELVQPNRGTVLAQS	1	2	2C(638.4061)	1	yes	nan	nan
Q9NRP4_C80	Q9NRP4	Succinate dehydrogenase assembly factor 3; mitochondrial	SDHAF3	AC*FGTFLPEEK	1	4	2C(638.4061)	3	yes	yes	yes
P35658_C728	P35658	Nuclear pore complex protein Nup214	NUP214	AC*FQVGTSEEMK	1	5	2C(638.4061)	3	yes	yes	yes
Q53H80_C3	Q53H80	Akirin-2	AKIRIN2	AC*GATLKR	1	4	2C(638.4061)	3	yes	yes	yes
P62879_C25	P62879	Guanine nucleotide-binding protein G(I)/G(S)/G(T) subunit beta-2	GNB2	AC*GDSTLTQITAGLDPVGR;KAC*GDSTLTQITAGLDPVGR	2	10	2C(638.4061);3C(638.4061)	3	yes	yes	yes
Q99536_C86	Q99536	Synaptic vesicle membrane protein VAT-1 homolog	VAT1	AC*GLNFADLMAR	1	5	2C(638.4061)	3	yes	yes	yes
Q969K3_C65	Q969K3	E3 ubiquitin-protein ligase RNF34	RNF34	AC*GLSFSVFR	1	3	2C(638.4061)	2	yes	yes	nan
P09382_C17_C3	P09382	Galectin-1	LGALS1	AC*GLVASNLNLKPGEC*LR	1	5	16C(638.4061);2C(638.4061)	3	yes	yes	yes
P22234_C288	P22234	Multifunctional protein ADE2	PAICS	AC*GNFGIPCELR	1	4	2C(638.4061)	3	yes	yes	yes
O14964_C185_C190	O14964	Hepatocyte growth factor-regulated tyrosine kinase substrate	HGS	AC*GQIFC*GK	1	5	2C(638.4061);7C(638.4061)	3	yes	yes	yes
P55769_C93	P55769	NHP2-like protein 1	SNU13	AC*GVSRPVIACSVTIK	1	3	2C(638.4061)	2	yes	yes	nan
Q9C0C7_C571	Q9C0C7	Activating molecule in BECN1-regulated autophagy protein 1	AMBRA1	AC*HNLLTFNNDTLR	1	4	2C(638.4061)	3	yes	yes	yes
P60981_C147_C163	P60981	Destrin	DSTN	AC*IAEKLGGSLIVAFEGC*PV	1	20	18C(638.4061);2C(638.4061)	3	yes	yes	yes
P52564_C38	P52564	Dual specificity mitogen-activated protein kinase kinase 6	MAP2K6	AC*ISIGNQNFEVKADDLEPIMELGR;AC*ISIGNQNFEVKADDLEPIMELGRGAYGVVEK;AC*ISIGNQNFEVK	3	15	2C(638.4061)	3	yes	yes	yes
Q9H0B6_C441	Q9H0B6	Kinesin light chain 2	KLC2	AC*KVDSPTVNTTLR	1	3	2C(638.4061)	2	yes	yes	nan
Q07866_C456	Q07866	Kinesin light chain 1	KLC1	AC*KVDSPTVTTTLK	1	4	2C(638.4061)	3	yes	yes	yes
Q6DN90_C906	Q6DN90	IQ motif and SEC7 domain-containing protein 1	IQSEC1	AC*LDDSYASGEGLKR	1	4	2C(638.4061)	3	yes	yes	yes
Q86UA6_C175	Q86UA6	RPA-interacting protein	RPAIN	AC*LEGSINEHSAHCPHTPEFSVTGGTEEK	1	4	2C(638.4061)	3	yes	yes	yes
P20700_C317	P20700	Lamin-B1	LMNB1	AC*LERIQELEDLLAK;AC*LERIQELEDLLAKEK	2	9	2C(638.4061)	3	yes	yes	yes
P35998_C270	P35998	26S proteasome regulatory subunit 7	PSMC2	AC*LIFFDEIDAIGGAR;KAC*LIFFDEIDAIGGAR	2	8	2C(638.4061);3C(638.4061)	3	yes	yes	yes
Q8IUR7_C3	Q8IUR7	Armadillo repeat-containing protein 8	ARMC8	AC*LLETPIR	1	5	2C(638.4061)	3	yes	yes	yes
Q9NS87_C862	Q9NS87	Kinesin-like protein KIF15	KIF15	AC*LQDSYDNLQEIMKFEIDQLSR	1	3	2C(638.4061)	2	yes	yes	nan
Q5SRE7_C3	Q5SRE7	Phytanoyl-CoA dioxygenase domain-containing protein 1	PHYHD1	AC*LSPSQLQK	1	4	2C(638.4061)	2	yes	nan	yes
Q9BYW2_C714	Q9BYW2	Histone-lysine N-methyltransferase SETD2	SETD2	AC*MLSSNGFQNISR	1	5	2C(638.4061)	3	yes	yes	yes
P15927_C219	P15927	Replication protein A 32 kDa subunit	RPA2	AC*PRPEGLNFQDLK;AC*PRPEGLNFQDLKNQLK	2	13	2C(638.4061)	3	yes	yes	yes
Q9NU22_C3492	Q9NU22	Midasin	MDN1	AC*PTREQLLMNALLYLR	1	9	2C(638.4061)	3	yes	yes	yes
P52272_C653	P52272	Heterogeneous nuclear ribonucleoprotein M	HNRNPM	AC*QIFVR;KAC*QIFVR	2	21	2C(638.4061);3C(638.4061)	3	yes	yes	yes
Q8TEX9_C735	Q8TEX9	Importin-4	IPO4	ACQSC*PSEPNTAALQAALAR	1	3	5C(638.4061)	2	yes	nan	yes
P61247_C201	P61247	40S ribosomal protein S3a	RPS3A	AC*QSIYPLHDVFVR;AC*QSIYPLHDVFVRK;LIPDSIGKDIEKAC*QSIYPLHDVFVR	3	18	2C(638.4061);14C(638.4061)	3	yes	yes	yes
Q12789_C544	Q12789	General transcription factor 3C polypeptide 1	GTF3C1	AC*QSLASR	1	7	2C(638.4061)	3	yes	yes	yes
O94761_C208	O94761	ATP-dependent DNA helicase Q4	RECQL4	AC*RPDLGSEESQLLIPGESAVLGPGAGSQGPEASAFQEVSIR	1	3	2C(638.4061)	2	yes	nan	yes
O14662_C150	O14662	Syntaxin-16	STX16	AC*SEQEGR	1	4	2C(638.4061)	2	yes	nan	yes
P22314_C413	P22314	Ubiquitin-like modifier-activating enzyme 1	UBA1	AC*SGKFMPIMQWLYFDALECLPEDKEVLTEDK	1	3	2C(638.4061)	2	yes	yes	nan
Q92793_C380_C385	Q92793	CREB-binding protein	CREBBP	AC*SLPHC*R	1	4	2C(638.4061);7C(638.4061)	1	yes	nan	nan
Q99797_C116	Q99797	Mitochondrial intermediate peptidase	MIPEP	ACSTPPGPQTVLIFDELSDSLC*R	1	4	22C(638.4061)	3	yes	yes	yes
Q96RL1_C601	Q96RL1	BRCA1-A complex subunit RAP80	UIMC1	AC*STVEGK	1	4	2C(638.4061)	3	yes	yes	yes
P49368_C372	P49368	T-complex protein 1 subunit gamma	CCT3	AC*TILLR	1	4	2C(638.4061)	2	yes	nan	yes
P49915_C489	P49915	GMP synthase [glutamine-hydrolyzing]	GMPS	AC*TTEEDQEKLMQITSLHSLNAFLLPIK;VKAC*TTEEDQEK;VKAC*TTEEDQEKLMQITSLHSLNAFLLPIK	3	27	2C(638.4061);4C(638.4061)	3	yes	yes	yes
P49915_C489_C523	P49915	GMP synthase [glutamine-hydrolyzing]	GMPS	AC*TTEEDQEKLMQITSLHSLNAFLLPIKTVGVQGDC*R	1	2	2C(638.4061);36C(638.4061)	1	yes	nan	nan
A6NHR9_C59	A6NHR9	Structural maintenance of chromosomes flexible hinge domain-containing protein 1	SMCHD1	AC*VCQTLGISPEEK	1	4	2C(638.4061)	3	yes	yes	yes
O15067_C502	O15067	Phosphoribosylformylglycinamidine synthase	PFAS	AC*VEAPK	1	3	2C(638.4061)	2	yes	nan	yes
Q9BW19_C212	Q9BW19	Kinesin-like protein KIFC1	KIFC1	AC*VLELEER	1	3	2C(638.4061)	2	yes	nan	yes
P00519_C475	P00519	Tyrosine-protein kinase ABL1	ABL1	AC*WQWNPSDRPSFAEIHQAFETMFQESSISDEVEKELGK	1	3	2C(638.4061)	2	yes	yes	nan
Q8TEX9_C459	Q8TEX9	Importin-4	IPO4	AC*YALENFVENLGPK	1	6	2C(638.4061)	3	yes	yes	yes
P23396_C119	P23396	40S ribosomal protein S3	RPS3	AC*YGVLR	1	4	2C(638.4061)	3	yes	yes	yes
P61163_C222	P61163	Alpha-centractin	ACTR1A	AC*YLSINPQKDETLETEKAQYYLPDGSTIEIGPSR;AC*YLSINPQKDETLETEK	2	20	2C(638.4061)	3	yes	yes	yes
P19174_C976	P19174	1-phosphatidylinositol 4;5-bisphosphate phosphodiesterase gamma-1	PLCG1	AC*YRDMSSFPETK	1	4	2C(638.4061)	3	yes	yes	yes
Q13123_C263	Q13123	Protein Red	IK	ADC*PTMEAQTTLTTNDIVISK;ADC*PTMEAQTTLTTNDIVISKLTQILSYLR;SKADC*PTMEAQTTLTTNDIVISK;SKADC*PTMEAQTTLTTNDIVISKLTQILSYLR	4	40	3C(638.4061);5C(638.4061)	3	yes	yes	yes
Q5H9F3_C139	Q5H9F3	BCL-6 corepressor-like protein 1	BCORL1	ADC*SWTPLNTQMSK	1	5	3C(638.4061)	3	yes	yes	yes
P63241_C22	P63241	Eukaryotic translation initiation factor 5A-1	EIF5A	ADDLDFETGDAGASATFPMQC*SALR;ADDLDFETGDAGASATFPMQC*SALRK	2	36	21C(638.4061)	3	yes	yes	yes
P55210_C7	P55210	Caspase-7	CASP7	ADDQGC*IEEQGVEDSANEDSVDAKPDR	1	7	6C(638.4061)	3	yes	yes	yes
Q15370_C89	Q15370	Elongin-B	ELOB	ADDTFEALC*IEPFSSPPELPDVMKPQDSGSSANEQAVQ	1	6	9C(638.4061)	3	yes	yes	yes
P49327_C2202	P49327	Fatty acid synthase	FASN	ADEASELAC*PTPK;ADEASELAC*PTPKEDGLAQQQTQLNLR;KLQELSSKADEASELAC*PTPK;LQELSSKADEASELAC*PTPK	4	24	9C(638.4061);17C(638.4061);16C(638.4061)	3	yes	yes	yes
Q13232_C158	Q13232	Nucleoside diphosphate kinase 3	NME3	ADELLC*WEDSAGHWLYE	1	6	6C(638.4061)	3	yes	yes	yes
Q8N201_C969	Q8N201	Integrator complex subunit 1	INTS1	ADEQTTC*EVLDYFLR	1	5	7C(638.4061)	3	yes	yes	yes
Q9NZ09_C161	Q9NZ09	Ubiquitin-associated protein 1	UBAP1	ADFNLADFEC*EEDPFDNLELK	1	4	10C(638.4061)	3	yes	yes	yes
P08865_C148	P08865	40S ribosomal protein SA	RPSA	ADHQPLTEASYVNLPTIALC*NTDSPLR;LLVVTDPRADHQPLTEASYVNLPTIALC*NTDSPLR	2	15	20C(638.4061);28C(638.4061)	3	yes	yes	yes
Q9UIA9_C15	Q9UIA9	Exportin-7	XPO7	ADHVQSLAQLENLC*K;ADHVQSLAQLENLC*KQLYETTDTTTRLQAEK	2	8	14C(638.4061)	3	yes	yes	yes
Q9NSD9_C362	Q9NSD9	Phenylalanine--tRNA ligase beta subunit	FARSB	ADIIHAC*DIVEDAAIAYGYNNIQMTLPK	1	16	7C(638.4061)	3	yes	yes	yes
P33176_C7	P33176	Kinesin-1 heavy chain	KIF5B	ADLAEC*NIKVMCR	1	7	6C(638.4061)	3	yes	yes	yes
Q17RN3_C287	Q17RN3	Protein FAM98C	FAM98C	ADLSC*LVPATSVAVR	1	4	5C(638.4061)	3	yes	yes	yes
P28838_C313	P28838	Cytosol aminopeptidase	LAP3	ADMGGAATIC*SAIVSAAK	1	7	10C(638.4061)	3	yes	yes	yes
Q9C0D5_C131	Q9C0D5	Protein TANC1	TANC1	ADNEPSC*SPAAQELLTR	1	4	7C(638.4061)	3	yes	yes	yes
Q92667_C64	Q92667	A-kinase anchor protein 1; mitochondrial	AKAP1	ADPAIKEPLPVEDVC*PK	1	7	15C(638.4061)	3	yes	yes	yes
Q9NX24_C18	Q9NX24	H/ACA ribonucleoprotein complex subunit 2	NHP2	ADPDGPEAQAEAC*SGER;ADPDGPEAQAEAC*SGERTYQELLVNQNPIAQPLASR;TKIKADPDGPEAQAEAC*SGER	3	8	13C(638.4061);17C(638.4061)	3	yes	yes	yes
Q8WVB6_C542	Q8WVB6	Chromosome transmission fidelity protein 18 homolog	CHTF18	ADPGVLAALC*EKTDNDIR	1	4	10C(638.4061)	3	yes	yes	yes
O75351_C384	O75351	Vacuolar protein sorting-associated protein 4B	VPS4B	ADPNHLVDDLLTPC*SPGDPGAIEMTWMDVPGDKLLEPVVSMSDMLR	1	2	14C(638.4061)	1	yes	nan	nan
P82921_C87	P82921	28S ribosomal protein S21; mitochondrial	MRPS21	ADPWQGC*;NRADPWQGC*	2	12	7C(638.4061);9C(638.4061)	3	yes	yes	yes
O43772_C23	O43772	Mitochondrial carnitine/acylcarnitine carrier protein	SLC25A20	ADQPKPISPLKNLLAGGFGGVC*LVFVGHPLDTVK	1	2	22C(638.4061)	1	yes	nan	nan
Q14689_C6	Q14689	Disco-interacting protein 2 homolog A	DIP2A	ADRGC*PLEAAPLPAEVR	1	4	5C(638.4061)	3	yes	yes	yes
Q16204_C27	Q16204	Coiled-coil domain-containing protein 6	CCDC6	ADSASESDTDGAGGNSSSSAAMQSSC*SSTSGGGGGGGGGGGGGK	1	3	26C(638.4061)	2	yes	nan	yes
Q9UKX7_C416	Q9UKX7	Nuclear pore complex protein Nup50	NUP50	ADTNLGNILLNVLIPPNMPC*TR	1	18	20C(638.4061)	3	yes	yes	yes
O76080_C76	O76080	AN1-type zinc finger protein 5	ZFAND5	ADTSLNNC*EGAAGSTSEK	1	7	8C(638.4061)	3	yes	yes	yes
P52948_C1027	P52948	Nuclear pore complex protein Nup98-Nup96	NUP98	ADTSQEIC*SPRLPISASHSSK;FSRLPSKADTSQEIC*SPR;ADTSQEIC*SPR	3	6	8C(638.4061);15C(638.4061)	3	yes	yes	yes
Q9UBF6_C11	Q9UBF6	RING-box protein 2	RNF7	ADVEDGEETC*ALASHSGSSGSK	1	7	10C(638.4061)	3	yes	yes	yes
Q08945_C200_C207	Q08945	FACT complex subunit SSRP1	SSRP1	ADVIQATGDAIC*IFRELQC*LTPR	1	13	12C(638.4061);19C(638.4061)	3	yes	yes	yes
Q9H0K6_C142	Q9H0K6	Pseudouridylate synthase 7 homolog-like protein	PUS7L	ADVLSSFLDEKTHELLNNFAC*DVR	1	4	21C(638.4061)	3	yes	yes	yes
Q9UDY2_C601	Q9UDY2	Tight junction protein ZO-2	TJP2	ADVYRDILAC*GR;ADVYRDILAC*GRGDSFFIR	2	6	10C(638.4061)	3	yes	yes	yes
Q9Y383_C97	Q9Y383	Putative RNA-binding protein Luc7-like 2	LUC7L2	ADYEIASKEQDFFFELDAMDHLQSFIADC*DRR;EQDFFFELDAMDHLQSFIADC*DRR	2	14	29C(638.4061);21C(638.4061)	3	yes	yes	yes
Q712K3_C191	Q712K3	Ubiquitin-conjugating enzyme E2 R2	UBE2R2	AEAEKDGVKVPTTLAEYC*IK	1	8	18C(638.4061)	3	yes	yes	yes
O95602_C613	O95602	DNA-directed RNA polymerase I subunit RPA1	POLR1A	AEAYVLAC*TDQQYLVPK	1	4	8C(638.4061)	3	yes	yes	yes
Q9UPR0_C4	Q9UPR0	Inactive phospholipase C-like protein 2	PLCL2	AEC*GRGGAAGGALPTSPGPALGAK	1	2	3C(638.4061)	1	yes	nan	nan
P13984_C116	P13984	General transcription factor IIF subunit 2	GTF2F2	AEC*RPAASENYMR	1	4	3C(638.4061)	3	yes	yes	yes
O94776_C495	O94776	Metastasis-associated protein MTA2	MTA2	AEC*SIRLPK	1	6	3C(638.4061)	3	yes	yes	yes
Q13330_C512	Q13330	Metastasis-associated protein MTA1	MTA1	AEC*TARLPEASQSPLVLK	1	3	3C(638.4061)	2	yes	yes	nan
Q96KR1_C525	Q96KR1	Zinc finger RNA-binding protein	ZFR	AEDIKGTEC*VK	1	4	9C(638.4061)	3	yes	yes	yes
Q9BU76_C179	Q9BU76	Multiple myeloma tumor-associated protein 2	MMTAG2	AEDQTESSC*ESHR;AEDQTESSC*ESHRK	2	9	9C(638.4061)	3	yes	yes	yes
O75683_C189	O75683	Surfeit locus protein 6	SURF6	AEEATEAQEVVEATPEGAC*TEPREPPGLIFNKVEVSEDEPASK;KAEEATEAQEVVEATPEGAC*TEPR	2	9	19C(638.4061);20C(638.4061)	3	yes	yes	yes
Q9UJU6_C127	Q9UJU6	Drebrin-like protein	DBNL	AEEDVEPEC*IMEK;AEEDVEPEC*IMEKVAK	2	9	9C(638.4061)	3	yes	yes	yes
Q06830_C83	Q06830	Peroxiredoxin-1	PRDX1	AEEFKKLNCQVIGASVDSHFC*HLAWVNTPK;KLNCQVIGASVDSHFC*HLAWVNTPKK;LNCQVIGASVDSHFC*HLAWVNTPKK	3	13	21C(638.4061);16C(638.4061);15C(638.4061)	3	yes	yes	yes
O95487_C1267	O95487	Protein transport protein Sec24B	SEC24B	AEFFQHLIEDRTEAAFSYYEFLLHVQQQIC*K	1	10	30C(638.4061)	2	yes	yes	nan
Q96GM5_C492	Q96GM5	SWI/SNF-related matrix-associated actin-dependent regulator of chromatin subfamily D member 1	SMARCD1	AEFYFQPWAQEAVC*R;RAEFYFQPWAQEAVC*R	2	7	14C(638.4061);15C(638.4061)	3	yes	yes	yes
Q92674_C752	Q92674	Centromere protein I	CENPI	AEGINC*NNQY	1	3	6C(638.4061)	2	yes	yes	nan
P14618_C358	P14618	Pyruvate kinase PKM	PKM	AEGSDVANAVLDGADC*IMLSGETAK;AEGSDVANAVLDGADC*IMLSGETAKGDYPLEAVR	2	11	16C(638.4061)	3	yes	yes	yes
Q6PCT2_C142_C145	Q6PCT2	F-box/LRR-repeat protein 19	FBXL19	AEGVINAEIPNC*WEC*PR	1	8	12C(638.4061);15C(638.4061)	3	yes	yes	yes
Q9BXP5_C441	Q9BXP5	Serrate RNA effector molecule homolog	SRRT	AEIISLC*K	1	7	7C(638.4061)	3	yes	yes	yes
Q96SB4_C455	Q96SB4	SRSF protein kinase 1	SRPK1	AEIPC*EDEQEQEHNGPLDNKGK;AEIPC*EDEQEQEHNGPLDNK	2	15	5C(638.4061)	3	yes	yes	yes
Q8N300_C58	Q8N300	Small vasohibin-binding protein	SVBP	AEIYALNRVMTELEQQQFDEFC*K;VMTELEQQQFDEFC*K	2	6	22C(638.4061);14C(638.4061)	3	yes	yes	yes
Q13642_C10_C7	Q13642	Four and a half LIM domains protein 1	FHL1	AEKFDC*HYC*RDPLQGK;AEKFDC*HYC*R	2	6	6C(638.4061);9C(638.4061)	3	yes	yes	yes
Q9H2G2_C993	Q9H2G2	STE20-like serine/threonine-protein kinase	SLK	AELANIEREC*LNNKQQLMR	1	3	10C(638.4061)	2	yes	yes	nan
Q8TF05_C117	Q8TF05	Serine/threonine-protein phosphatase 4 regulatory subunit 1	PPP4R1	AELMEQVPHIALFC*QENRPSIPYAFSK	1	2	14C(638.4061)	1	yes	nan	nan
Q9HCK8_C2378	Q9HCK8	Chromodomain-helicase-DNA-binding protein 8	CHD8	AELNC*LGMEPVQTANSR	1	7	5C(638.4061)	2	yes	nan	yes
Q9H089_C455	Q9H089	Large subunit GTPase 1 homolog	LSG1	AEMTC*SGILPIDQMR	1	4	5C(638.4061)	3	yes	yes	yes
Q96GC9_C8	Q96GC9	Vacuole membrane protein 1	VMP1	AENGKNC*DQRR	1	8	7C(638.4061)	3	yes	yes	yes
P51812_C579	P51812	Ribosomal protein S6 kinase alpha-3	RPS6KA3	AENGLLMTPC*YTANFVAPEVLK;AENGLLMTPC*YTANFVAPEVLKR	2	11	10C(638.4061)	3	yes	yes	yes
Q9NXV2_C6	Q9NXV2	BTB/POZ domain-containing protein KCTD5	KCTD5	AENHC*ELLSPAR	1	5	5C(638.4061)	3	yes	yes	yes
Q15042_C335	Q15042	Rab3 GTPase-activating protein catalytic subunit	RAB3GAP1	AENPQCLLGDFVTEFFKIC*R;KAENPQCLLGDFVTEFFKIC*R	2	4	19C(638.4061);20C(638.4061)	2	yes	yes	nan
P42704_C690	P42704	Leucine-rich PPR motif-containing protein; mitochondrial	LRPPRC	AENQPIRDVLKQLILVLC*SEENMQK	1	4	18C(638.4061)	2	yes	nan	yes
Q8TAG9_C28	Q8TAG9	Exocyst complex component 6	EXOC6	AENSESLGTVPEHERILQEIESTDTAC*VGPTLR;ILQEIESTDTAC*VGPTLR	2	9	27C(638.4061);12C(638.4061)	3	yes	yes	yes
Q15131_C8	Q15131	Cyclin-dependent kinase 10	CDK10	AEPDLEC*EQIRLK	1	4	7C(638.4061)	3	yes	yes	yes
O94992_C18	O94992	Protein HEXIM1	HEXIM1	AEPFLSEYQHQPQTSNC*TGAAAVQEELNPERPPGAEER;AEPFLSEYQHQPQTSNC*TGAAAVQEELNPERPPGAEERVPEEDSR	2	9	17C(638.4061)	3	yes	yes	yes
P63244_C286	P63244	Receptor of activated protein C kinase 1	RACK1	AEPPQC*TSLAWSADGQTLFAGYTDNLVR;AEPPQC*TSLAWSADGQTLFAGYTDNLVRVWQVTIGTR	2	14	6C(638.4061)	3	yes	yes	yes
O95197_C34	O95197	Reticulon-3	RTN3	AEPSAATQSHSISSSSFGAEPSAPGGGGSPGAC*PALGTK	1	8	33C(638.4061)	3	yes	yes	yes
Q9UKJ3_C569	Q9UKJ3	G patch domain-containing protein 8	GPATCH8	AEPSISYSC*NPLYFDFK;AEPSISYSC*NPLYFDFKLSR	2	8	9C(638.4061)	3	yes	yes	yes
Q96H79_C7	Q96H79	Zinc finger CCCH-type antiviral protein 1-like	ZC3HAV1L	AEPTVC*SFLTK	1	6	6C(638.4061)	3	yes	yes	yes
Q9Y3V2_C17	Q9Y3V2	RWD domain-containing protein 3	RWDD3	AEPVQEELSVLAAIFC*RPHEWEVLSR	1	3	16C(638.4061)	2	yes	yes	nan
Q9BUJ2_C391	Q9BUJ2	Heterogeneous nuclear ribonucleoprotein U-like protein 1	HNRNPUL1	AEPYC*SVLPGFTFIQHLPLSER	1	11	5C(638.4061)	3	yes	yes	yes
Q96GD0_C91	Q96GD0	Pyridoxal phosphate phosphatase	PDXP	AEQLFSSALC*AAR	1	4	10C(638.4061)	3	yes	yes	yes
P49753_C401	P49753	Acyl-coenzyme A thioesterase 2; mitochondrial	ACOT2	AESTFLFLVGQDDHNWKSEFYANEAC*KR;SEFYANEAC*KR	2	12	26C(638.4061);9C(638.4061)	3	yes	yes	yes
Q9Y4C8_C293	Q9Y4C8	Probable RNA-binding protein 19	RBM19	AETEKPANQKEPTTC*HTVK	1	4	15C(638.4061)	3	yes	yes	yes
Q92993_C11	Q92993	Histone acetyltransferase KAT5	KAT5	AEVGEIIEGC*RLPVLR	1	4	10C(638.4061)	3	yes	yes	yes
P56192_C38	P56192	Methionine--tRNA ligase; cytoplasmic	MARS	AEVLISTVGPEDC*VVPFLTRPK;GRAEVLISTVGPEDC*VVPFLTRPK	2	11	13C(638.4061);15C(638.4061)	3	yes	yes	yes
Q14980_C1136	Q14980	Nuclear mitotic apparatus protein 1	NUMA1	AEVSKLEQQC*QK	1	4	10C(638.4061)	3	yes	yes	yes
P0DN76_C18	P0DN76	Splicing factor U2AF 35 kDa subunit-like protein	U2AF1L5	AEYLASIFGTEKDKVNC*SFYFK	1	4	17C(638.4061)	3	yes	yes	yes
P30520_C18	P30520	Adenylosuccinate synthetase isozyme 2	ADSS	AFAETYPAASSLPNGDC*GRPR	1	20	17C(638.4061)	3	yes	yes	yes
Q13148_C244	Q13148	TAR DNA-binding protein 43	TARDBP	AFAFVTFADDQIAQSLC*GEDLIIKGISVHISNAEPK	1	20	17C(638.4061)	3	yes	yes	yes
Q9P2N5_C49	Q9P2N5	RNA-binding protein 27	RBM27	AFC*ADQLDVFLQKETSGFVDKLFESLYTK	1	7	3C(638.4061)	2	yes	yes	nan
P54577_C250	P54577	Tyrosine--tRNA ligase; cytoplasmic	YARS	AFC*EPGNVENNGVLSFIK;KAFC*EPGNVENNGVLSFIK	2	11	3C(638.4061);4C(638.4061)	3	yes	yes	yes
P14678_C43	P14678	Small nuclear ribonucleoprotein-associated proteins B and B'	SNRPB	AFDKHMNLILC*DCDEFR;AFDKHMNLILC*DCDEFRK;HMNLILC*DCDEFR;HMNLILC*DCDEFRK	4	7	11C(638.4061);7C(638.4061)	3	yes	yes	yes
P52294_C529	P52294	Importin subunit alpha-5	KPNA1	AFDLIEHYFGTEDEDSSIAPQVDLNQQQYIFQQC*EAPMEGFQL	1	4	34C(638.4061)	1	yes	nan	nan
Q15058_C442	Q15058	Kinesin-like protein KIF14	KIF14	AFEGFNTC*LFAYGQTGSGK	1	4	8C(638.4061)	3	yes	yes	yes
Q16875_C155	Q16875	6-phosphofructo-2-kinase/fructose-2;6-bisphosphatase 3	PFKFB3	AFFIESVC*DDPTVVASNIMEVK	1	2	8C(638.4061)	1	yes	nan	nan
Q9H4A4_C181	Q9H4A4	Aminopeptidase B	RNPEP	AFFPC*FDTPAVK	1	4	5C(638.4061)	3	yes	yes	yes
Q9H479_C24	Q9H479	Fructosamine-3-kinase	FN3K	AFGGPGAGC*ISEGR	1	3	9C(638.4061)	2	yes	nan	yes
Q9BQ24_C47	Q9BQ24	Zinc finger FYVE domain-containing protein 21	ZFYVE21	AFGSPFGLEEPQWVPDKEC*RR;AFGSPFGLEEPQWVPDKEC*R	2	4	19C(638.4061)	3	yes	yes	yes
O15164_C629	O15164	Transcription intermediary factor 1-alpha	TRIM24	AFGSPMIDLSSPVGGSYNLPSLPDIDC*SSTIMLDNIVRK	1	7	27C(638.4061)	3	yes	yes	yes
Q6NXE6_C297	Q6NXE6	Armadillo repeat-containing protein 6	ARMC6	AFLDNPGILSELC*GTLSR	1	7	13C(638.4061)	3	yes	yes	yes
Q2M296_C361	Q2M296	Methenyltetrahydrofolate synthase domain-containing protein	MTHFSD	AFLHYPDSAAAQQAVSC*LQGLR	1	2	17C(638.4061)	1	yes	nan	nan
Q9BTY7_C199	Q9BTY7	Protein HGH1 homolog	HGH1	AFLLDPDRC*VVQR	1	4	9C(638.4061)	3	yes	yes	yes
Q14203_C791	Q14203	Dynactin subunit 1	DCTN1	AFLQGGQEATDIALLLRDLETSC*SDIR	1	7	23C(638.4061)	3	yes	yes	yes
O94992_C79_C84	O94992	Protein HEXIM1	HEXIM1	AFPQLGGRPGPEGEGSLESQPPPLQTQAC*PESSC*LR	1	5	29C(638.4061);34C(638.4061)	3	yes	yes	yes
Q9Y6X4_C11	Q9Y6X4	Soluble lamin-associated protein of 75 kDa	FAM169A	AFPVDMLENC*SHEELENSAEDYMSDLR	1	3	10C(638.4061)	2	yes	nan	yes
P78527_C3403_C3420	P78527	DNA-dependent protein kinase catalytic subunit	PRKDC	AFQHLSEAVQAAEEEAQPPSWSC*GPAAGVIDAYMTLADFC*DQQLR	1	42	23C(638.4061);40C(638.4061)	2	yes	yes	nan
Q9H814_C51	Q9H814	Phosphorylated adapter RNA export protein	PHAX	AFQNTATAC*APVSHYR	1	8	9C(638.4061)	3	yes	yes	yes
P30048_C229	P30048	Thioredoxin-dependent peroxide reductase; mitochondrial	PRDX3	AFQYVETHGEVC*PANWTPDSPTIKPSPAASK;AFQYVETHGEVC*PANWTPDSPTIKPSPAASKEYFQK	2	19	12C(638.4061)	3	yes	yes	yes
Q49MG5_C239	Q49MG5	Microtubule-associated protein 9	MAP9	AFSENLDPEDSC*LTSLASSSLK	1	5	12C(638.4061)	3	yes	yes	yes
Q96KB5_C112	Q96KB5	Lymphokine-activated killer T-cell-originated protein kinase	PBK	AFTEANDGSLC*LAMEYGGEK	1	6	11C(638.4061)	3	yes	yes	yes
P22102_C134	P22102	Trifunctional purine biosynthetic protein adenosine-3	GART	AFTKPEEAC*SFILSADFPALVVK	1	8	9C(638.4061)	3	yes	yes	yes
Q9UQE7_C650	Q9UQE7	Structural maintenance of chromosomes protein 3	SMC3	AFTMDC*ITLEGDQVSHR	1	4	6C(638.4061)	3	yes	yes	yes
Q9NS86_C49	Q9NS86	LanC-like protein 2	LANCL2	AFVNPFPDYEAAAGALLASGAAEETGC*VRPPATTDEPGLPFHQDGK	1	16	27C(638.4061)	3	yes	yes	yes
P04181_C150	P04181	Ornithine aminotransferase; mitochondrial	OAT	AFYNNVLGEYEEYITKLFNYHKVLPMNTGVEAGETAC*K;VLPMNTGVEAGETAC*K	2	8	37C(638.4061);15C(638.4061)	3	yes	yes	yes
A5PLL7_C21_C22	A5PLL7	Transmembrane protein 189	TMEM189	AGAENWPGQQLELDEDEASC*C*RWGAQHAGAR;AGAENWPGQQLELDEDEASC*C*R	2	7	20C(638.4061);21C(638.4061)	3	yes	yes	yes
Q6UB35_C828	Q6UB35	Monofunctional C1-tetrahydrofolate synthase; mitochondrial	MTHFD1L	AGAFDAVPC*YHWSVGGK	1	5	9C(638.4061)	3	yes	yes	yes
Q9ULL5_C173	Q9ULL5	Proline-rich protein 12	PRR12	AGAGPPPGPPAYDPYGPYC*PGR	1	3	19C(638.4061)	2	yes	nan	yes
P05388_C119	P05388	60S acidic ribosomal protein P0	RPLP0	AGAIAPC*EVTVPAQNTGLGPEK;AGAIAPC*EVTVPAQNTGLGPEKTSFFQALGITTK;AGAIAPC*EVTVPAQNTGLGPEKTSFFQALGITTKISR	3	15	7C(638.4061)	3	yes	yes	yes
Q9Y490_C1939	Q9Y490	Talin-1	TLN1	AGALQC*SPSDAYTKK	1	4	6C(638.4061)	3	yes	yes	yes
O75044_C820	O75044	SLIT-ROBO Rho GTPase-activating protein 2	SRGAP2	AGASC*PSGGHVADIYLANINK	1	4	5C(638.4061)	3	yes	yes	yes
O75147_C581	O75147	Obscurin-like protein 1	OBSL1	AGAVEVPGDC*VPSEGDYR	1	4	10C(638.4061)	3	yes	yes	yes
Q8WZA9_C504	Q8WZA9	Immunity-related GTPase family Q protein	IRGQ	AGAWRPALLASLAAAAAPLPGLGWAC*DVALLR	1	10	26C(638.4061)	3	yes	yes	yes
O60610_C1227	O60610	Protein diaphanous homolog 1	DIAPH1	AGC*AVTSLLASELTKDDAMAAVPAK;AGC*AVTSLLASELTKDDAMAAVPAKVSK;KAGC*AVTSLLASELTKDDAMAAVPAK	3	20	3C(638.4061);4C(638.4061)	3	yes	yes	yes
Q9C0D5_C1594	Q9C0D5	Protein TANC1	TANC1	AGC*GHFGDRLGPSQNVR	1	3	3C(638.4061)	2	yes	yes	nan
Q8WY54_C4	Q8WY54	Protein phosphatase 1E	PPM1E	AGC*IPEEK	1	6	3C(638.4061)	3	yes	yes	yes
Q9Y485_C1870	Q9Y485	DmX-like protein 1	DMXL1	AGC*PMLALEVLSK	1	2	3C(638.4061)	1	yes	nan	nan
O75486_C272_C284	O75486	Transcription initiation protein SPT3 homolog	SUPT3H	AGDPFSHAISATFIQYHNSAESTAAC*GVEAHSDAIQPC*HIR	1	2	26C(638.4061);38C(638.4061)	1	yes	nan	nan
P11766_C97	P11766	Alcohol dehydrogenase class-3	ADH5	AGDTVIPLYIPQC*GECK	1	3	13C(638.4061)	2	yes	yes	nan
P35637_C428	P35637	RNA-binding protein FUS	FUS	AGDWKC*PNPTCENMNFSWR	1	4	6C(638.4061)	3	yes	yes	yes
Q01844_C524_C529	Q01844	RNA-binding protein EWS	EWSR1	AGDWQC*PNPGC*GNQNFAWR	1	15	11C(638.4061);6C(638.4061)	3	yes	yes	yes
Q8N3C0_C366	Q8N3C0	Activating signal cointegrator 1 complex subunit 3	ASCC3	AGEDLEVSEGLMC*FDPK;KAGEDLEVSEGLMC*FDPKELR	2	5	13C(638.4061);14C(638.4061)	3	yes	yes	yes
Q9H2J4_C127	Q9H2J4	Phosducin-like protein 3	PDCL3	AGEGLWVILHLYKQGIPLC*ALINQHLSGLAR	1	32	19C(638.4061)	3	yes	yes	yes
O00541_C272	O00541	Pescadillo homolog	PES1	AGEGTYALDSESC*MEKLAALSASLAR;AGEGTYALDSESC*MEK	2	15	13C(638.4061)	3	yes	yes	yes
P11388_C216	P11388	DNA topoisomerase 2-alpha	TOP2A	AGEMELKPFNGEDYTC*ITFQPDLSKFK	1	9	16C(638.4061)	3	yes	yes	yes
Q08J23_C758	Q08J23	tRNA (cytosine(34)-C(5))-methyltransferase	NSUN2	AGEPNSPDAEEANSPDVTAGC*DPAGVHPPR	1	4	21C(638.4061)	3	yes	yes	yes
P19174_C247	P19174	1-phosphatidylinositol 4;5-bisphosphate phosphodiesterase gamma-1	PLCG1	AGERPELC*R	1	4	8C(638.4061)	3	yes	yes	yes
Q9ULH0_C412	Q9ULH0	Kinase D-interacting substrate of 220 kDa	KIDINS220	AGETPYNIDC*SHQK	1	4	10C(638.4061)	3	yes	yes	yes
Q14966_C1930	Q14966	Zinc finger protein 638	ZNF638	AGFFC*PICSLFYSGEK	1	3	5C(638.4061)	2	yes	nan	yes
Q9Y6R4_C326	Q9Y6R4	Mitogen-activated protein kinase kinase kinase 4	MAP3K4	AGFNGTSVEGQC*K	1	2	12C(638.4061)	1	yes	nan	nan
Q96K76_C856	Q96K76	Ubiquitin carboxyl-terminal hydrolase 47	USP47	AGGDSGNVDDDC*ERVKGPVGSLK	1	5	12C(638.4061)	2	yes	nan	yes
Q92598_C34	Q92598	Heat shock protein 105 kDa	HSPH1	AGGIETIANEFSDRC*TPSVISFGSK;C*TPSVISFGSK	2	18	15C(638.4061);1C(638.4061)	3	yes	yes	yes
P34932_C34	P34932	Heat shock 70 kDa protein 4	HSPA4	AGGIETIANEYSDRC*TPACISFGPK;C*TPACISFGPK	2	31	15C(638.4061);1C(638.4061)	3	yes	yes	yes
Q9UDR5_C87	Q9UDR5	Alpha-aminoadipic semialdehyde synthase; mitochondrial	AASS	AGGILQEDISEAC*LILGVK	1	4	13C(638.4061)	3	yes	yes	yes
Q9H6H4_C200	Q9H6H4	Receptor expression-enhancing protein 4	REEP4	AGGLQDSDTEDEC*WSDTEAVPR	1	3	13C(638.4061)	2	yes	nan	yes
Q9H3R5_C35	Q9H3R5	Centromere protein H	CENPH	AGGPPQVAGAQAAC*SEDR;AGGPPQVAGAQAAC*SEDRMTLLLR	2	4	14C(638.4061)	2	yes	nan	yes
Q9H9A6_C23	Q9H9A6	Leucine-rich repeat-containing protein 40	LRRC40	AGGRDC*GTSVPQGLLK;DC*GTSVPQGLLK	2	9	6C(638.4061);2C(638.4061)	3	yes	yes	yes
Q96HN2_C353	Q96HN2	Adenosylhomocysteinase 3	AHCYL2	AGKLC*VPAMNVNDSVTK;LC*VPAMNVNDSVTK	2	8	5C(638.4061);2C(638.4061)	3	yes	yes	yes
P14618_C326	P14618	Pyruvate kinase PKM	PKM	AGKPVIC*ATQMLESMIK;PVIC*ATQMLESMIK	2	33	7C(638.4061);4C(638.4061)	3	yes	yes	yes
P39748_C182	P39748	Flap endonuclease 1	FEN1	AGKVYAAATEDMDC*LTFGSPVLMR;VYAAATEDMDC*LTFGSPVLMR	2	6	14C(638.4061);11C(638.4061)	2	yes	yes	nan
Q5JRA6_C1513	Q5JRA6	Transport and Golgi organization protein 1 homolog	MIA3	AGLEDEC*K	1	5	7C(638.4061)	3	yes	yes	yes
Q8IW35_C484	Q8IW35	Centrosomal protein of 97 kDa	CEP97	AGLLPC*PEPTIISAILKDDNHSLTFFPESTEQK;AGLLPC*PEPTIISAILK	2	10	6C(638.4061)	3	yes	yes	yes
P31040_C305_C311	P31040	Succinate dehydrogenase [ubiquinone] flavoprotein subunit; mitochondrial	SDHA	AGLPCQDLEFVQFHPTGIYGAGC*LITEGC*RGEGGILINSQGER	1	6	23C(638.4061);29C(638.4061)	3	yes	yes	yes
Q14692_C556	Q14692	Ribosome biogenesis protein BMS1 homolog	BMS1	AGLSPANC*QSDRVNLEK;AGLSPANC*QSDR	2	10	8C(638.4061)	3	yes	yes	yes
P09110_C355	P09110	3-ketoacyl-CoA thiolase; peroxisomal	ACAA1	AGLTVSDVDIFEINEAFASQAAYC*VEKLR	1	4	24C(638.4061)	1	yes	nan	nan
Q96BR5_C24	Q96BR5	Cytochrome c oxidase assembly factor 7	COA7	AGMVDFQDEEQVKSFLENMEVEC*NYHCYHEKDPDGCYR	1	7	23C(638.4061)	3	yes	yes	yes
Q9ULT8_C1995	Q9ULT8	E3 ubiquitin-protein ligase HECTD1	HECTD1	AGNGQNSC*GVEDVLQLLR	1	37	8C(638.4061)	3	yes	yes	yes
Q8NDI1_C849	Q8NDI1	EH domain-binding protein 1	EHBP1	AGNKHNTNTATPFC*NR	1	2	14C(638.4061)	1	yes	nan	nan
O43182_C769	O43182	Rho GTPase-activating protein 6	ARHGAP6	AGPC*SLSQGNLSPNWPR	1	4	4C(638.4061)	3	yes	yes	yes
Q99439_C164	Q99439	Calponin-2	CNN2	AGQC*VIGLQMGTNK	1	3	4C(638.4061)	2	yes	yes	nan
Q2T9J0_C34	Q2T9J0	Peroxisomal leader peptide-processing protease	TYSND1	AGQPEAGPWSC*SGVILSR	1	2	11C(638.4061)	1	yes	nan	nan
P29372_C56	P29372	DNA-3-methyladenine glycosylase	MPG	AGQPHSSSDAAQAPAEQPHSSSDAAQAPC*PR	1	6	29C(638.4061)	3	yes	yes	yes
Q9UJS0_C565	Q9UJS0	Calcium-binding mitochondrial carrier protein Aralar2	SLC25A13	AGQTTYSGVIDC*FR;AGQTTYSGVIDC*FRK	2	5	12C(638.4061)	3	yes	yes	yes
P02545_C522	P02545	Prelamin-A/C	LMNA	AGQVVTIWAAGAGATHSPPTDLVWKAQNTWGC*GNSLR;AQNTWGC*GNSLR	2	6	32C(638.4061);7C(638.4061)	3	yes	yes	yes
P61158_C12_C8	P61158	Actin-related protein 3	ACTR3	AGRLPAC*VVDC*GTGYTK	1	14	11C(638.4061);7C(638.4061)	3	yes	yes	yes
O95382_C16	O95382	Mitogen-activated protein kinase kinase kinase 6	MAP3K6	AGSC*WQDPLAVALSR	1	5	4C(638.4061)	3	yes	yes	yes
Q9Y696_C35	Q9Y696	Chloride intracellular channel protein 4	CLIC4	AGSDGESIGNC*PFSQR	1	4	11C(638.4061)	3	yes	yes	yes
O75369_C2556	O75369	Filamin-B	FLNB	AGSNMLLIGVHGPTTPC*EEVSMK	1	10	17C(638.4061)	3	yes	yes	yes
P57737_C34	P57737	Coronin-7	CORO7	AGTAPSC*R	1	4	7C(638.4061)	2	yes	yes	nan
Q9BQG0_C968	Q9BQG0	Myb-binding protein 1A	MYBBP1A	AGTDPSHMPTGPQAASC*LDLNLVTR;AGTDPSHMPTGPQAASC*LDLNLVTRVYSTALSSFLTKR	2	25	17C(638.4061)	3	yes	yes	yes
Q969E8_C17	Q969E8	Pre-rRNA-processing protein TSR2 homolog	TSR2	AGVC*AALEAWPALQIAVENGFGGVHSQEK	1	16	4C(638.4061)	3	yes	yes	yes
O75879_C228	O75879	Glutamyl-tRNA(Gln) amidotransferase subunit B; mitochondrial	GATB	AGVGLLEVVLEPDMSC*GEEAATAVR	1	10	16C(638.4061)	3	yes	yes	yes
P62424_C174	P62424	60S ribosomal protein L7a	RPL7A	AGVNTVTTLVENKKAQLVVIAHDVDPIELVVFLPALC*R;KAQLVVIAHDVDPIELVVFLPALC*R;KAQLVVIAHDVDPIELVVFLPALC*RK	3	25	37C(638.4061);24C(638.4061)	3	yes	yes	yes
Q9H9F9_C48	Q9H9F9	Actin-related protein 5	ACTR5	AGWAC*PGQDPGPEPR	1	4	5C(638.4061)	3	yes	yes	yes
P07737_C17	P07737	Profilin-1	PFN1	AGWNAYIDNLMADGTC*QDAAIVGYKDSPSVWAAVPGK	1	7	16C(638.4061)	3	yes	yes	yes
P42704_C330	P42704	Leucine-rich PPR motif-containing protein; mitochondrial	LRPPRC	AGYPQYVSEILEKVTC*ER;AGYPQYVSEILEKVTC*ERR	2	17	16C(638.4061)	3	yes	yes	yes
Q99829_C4	Q99829	Copine-1	CPNE1	AHC*VTLVQLSISCDHLIDKDIGSK	1	4	3C(638.4061)	3	yes	yes	yes
Q99829_C30_C4	Q99829	Copine-1	CPNE1	AHC*VTLVQLSISCDHLIDKDIGSKSDPLC*VLLQDVGGGSWAELGR	1	13	29C(638.4061);3C(638.4061)	2	yes	yes	nan
P50990_C149	P50990	T-complex protein 1 subunit theta	CCT8	AHEILPNLVCC*SAK;KAHEILPNLVCC*SAK	2	11	11C(638.4061);12C(638.4061)	3	yes	yes	yes
P21333_C796	P21333	Filamin-A	FLNA	AHEPTYFTVDC*AEAGQGDVSIGIK	1	4	11C(638.4061)	3	yes	yes	yes
Q8N3R9_C366	Q8N3R9	MAGUK p55 subfamily member 5	MPP5	AHFDYDPSDDPYVPC*R	1	3	15C(638.4061)	2	yes	nan	yes
Q9UNE7_C103	Q9UNE7	E3 ubiquitin-protein ligase CHIP	STUB1	AHFFLGQC*QLEMESYDEAIANLQR	1	5	8C(638.4061)	3	yes	yes	yes
Q7Z5L9_C65	Q7Z5L9	Interferon regulatory factor 2-binding protein 2	IRF2BP2	AHGC*FPEGR	1	4	4C(638.4061)	3	yes	yes	yes
Q8N8A6_C238	Q8N8A6	ATP-dependent RNA helicase DDX51	DDX51	AHGISSYFPVQAAVIPALLESAAC*GFLVGR	1	31	24C(638.4061)	3	yes	yes	yes
Q12933_C182	Q12933	TNF receptor-associated factor 2	TRAF2	AHHEVC*PK	1	4	6C(638.4061)	2	yes	yes	nan
O75369_C1280	O75369	Filamin-B	FLNB	AHIANPSGASTEC*FVTDNADGTYQVEYTPFEK	1	3	13C(638.4061)	2	yes	yes	nan
Q00610_C617	Q00610	Clathrin heavy chain 1	CLTC	AHIAQLC*EK;LLEMNLMHAPQVADAILGNQMFTHYDRAHIAQLC*EK;LLEMNLMHAPQVADAILGNQMFTHYDRAHIAQLC*EKAGLLQR	3	12	7C(638.4061);34C(638.4061)	3	yes	yes	yes
Q9NQW7_C342	Q9NQW7	Xaa-Pro aminopeptidase 1	XPNPEP1	AHIKDAVALC*ELFNWLEKEVPK	1	13	10C(638.4061)	3	yes	yes	yes
Q9HCK1_C628	Q9HCK1	DBF4-type zinc finger-containing protein 2	ZDBF2	AHLDC*DVSLGTVADESQR	1	4	5C(638.4061)	3	yes	yes	yes
Q9BQ61_C165	Q9BQ61	Telomerase RNA component interacting RNase	TRIR	AHQC*GDDDKTRPLVK;AHQC*GDDDK	2	10	4C(638.4061)	3	yes	yes	yes
Q9NZB2_C279	Q9NZB2	Constitutive coactivator of PPAR-gamma-like protein 1	FAM120A	AHQLVLPPC*DVVIK	1	7	9C(638.4061)	3	yes	yes	yes
P21333_C1157	P21333	Filamin-A	FLNA	AHVVPC*FDASK	1	5	6C(638.4061)	3	yes	yes	yes
P33992_C355	P33992	DNA replication licensing factor MCM5	MCM5	AIAC*LLFGGSR	1	6	4C(638.4061)	3	yes	yes	yes
Q5T160_C11	Q5T160	Probable arginine--tRNA ligase; mitochondrial	RARS2	AIAC*QLSR	1	3	4C(638.4061)	2	yes	nan	yes
P22830_C196	P22830	Ferrochelatase; mitochondrial	FECH	AIAFTQYPQYSC*STTGSSLNAIYR	1	4	12C(638.4061)	3	yes	yes	yes
P55072_C535	P55072	Transitional endoplasmic reticulum ATPase	VCP	AIANEC*QANFISIKGPELLTMWFGESEANVR;AIANEC*QANFISIK	2	4	6C(638.4061)	3	yes	yes	yes
P40925_C251	P40925	Malate dehydrogenase; cytoplasmic	MDH1	AIC*DHVR;AIC*DHVRDIWFGTPEGEFVSMGVISDGNSYGVPDDLLYSFPVVIK	2	8	3C(638.4061)	3	yes	yes	yes
Q9UHW5_C219	Q9UHW5	GPN-loop GTPase 3	GPN3	AIC*GLIDDYSMVR	1	4	3C(638.4061)	3	yes	yes	yes
O43765_C153	O43765	Small glutamine-rich tetratricopeptide repeat-containing protein alpha	SGTA	AIC*IDPAYSK	1	14	3C(638.4061)	3	yes	yes	yes
Q6PI48_C371	Q6PI48	Aspartate--tRNA ligase; mitochondrial	DARS2	AIC*IPEGAK	1	3	3C(638.4061)	2	yes	nan	yes
Q93008_C1061	Q93008	Probable ubiquitin carboxyl-terminal hydrolase FAF-X	USP9X	AIC*LDHAK	1	4	3C(638.4061)	3	yes	yes	yes
P62191_C399	P62191	26S proteasome regulatory subunit 4	PSMC1	AIC*TEAGLMALRER	1	2	3C(638.4061)	1	yes	nan	nan
Q9P2R3_C742	Q9P2R3	Rabankyrin-5	ANKFY1	AIDENNEPTAC*FLIR	1	4	11C(638.4061)	3	yes	yes	yes
Q86UY8_C276	Q86UY8	5'-nucleotidase domain-containing protein 3	NT5DC3	AIEADIEKYIC*YAEQTR	1	3	11C(638.4061)	2	yes	yes	nan
Q8N6M0_C172	Q8N6M0	Deubiquitinase OTUD6B	OTUD6B	AIEDQLKEKDC*ALTVVALR;EKDC*ALTVVALR	2	11	11C(638.4061);4C(638.4061)	3	yes	yes	yes
Q9Y2L1_C194	Q9Y2L1	Exosome complex exonuclease RRP44	DIS3	AIEEGIPAFTC*EEYVK	1	4	11C(638.4061)	3	yes	yes	yes
O94826_C544	O94826	Mitochondrial import receptor subunit TOM70	TOMM70	AIEIDNKC*DFAYETMGTIEVQR	1	3	8C(638.4061)	2	yes	yes	nan
O43765_C129	O43765	Small glutamine-rich tetratricopeptide repeat-containing protein alpha	SGTA	AIELNPANAVYFC*NR	1	5	13C(638.4061)	3	yes	yes	yes
Q96HS1_C168	Q96HS1	Serine/threonine-protein phosphatase PGAM5; mitochondrial	PGAM5	AIETTDIISRHLPGVC*KVSTDLLR;HLPGVC*K	2	15	16C(638.4061);6C(638.4061)	3	yes	yes	yes
Q9NVI1_C56	Q9NVI1	Fanconi anemia group I protein	FANCI	AIFKGSPC*SEEAGTLR;GSPC*SEEAGTLR	2	3	8C(638.4061);4C(638.4061)	2	yes	nan	yes
Q8IVF7_C680	Q8IVF7	Formin-like protein 3	FMNL3	AIHTFDLQTLPVDFVEC*LMR	1	2	17C(638.4061)	1	yes	nan	nan
Q04637_C1265	Q04637	Eukaryotic translation initiation factor 4 gamma 1	EIF4G1	AIIEEYLHLNDMKEAVQC*VQELASPSLLFIFVR;AIIEEYLHLNDMKEAVQC*VQELASPSLLFIFVRHGVESTLER;EAVQC*VQELASPSLLFIFVR;EAVQC*VQELASPSLLFIFVRHGVESTLER	4	37	18C(638.4061);5C(638.4061)	3	yes	yes	yes
P82675_C324	P82675	28S ribosomal protein S5; mitochondrial	MRPS5	AIITIC*R	1	2	6C(638.4061)	1	yes	nan	nan
P25205_C319	P25205	DNA replication licensing factor MCM3	MCM3	AILC*LLLGGVER;KAILC*LLLGGVER;SLAPSIHGHDYVKKAILC*LLLGGVER	3	8	4C(638.4061);5C(638.4061);18C(638.4061)	3	yes	yes	yes
P49023_C499_C502	P49023	Paxillin	PXN	AILENYISALNTLWHPEC*FVC*R	1	3	18C(638.4061);21C(638.4061)	2	yes	yes	nan
Q8NBF2_C716	Q8NBF2	NHL repeat-containing protein 2	NHLRC2	AILFSQPLQITDTQQGC*IAPVELR	1	6	17C(638.4061)	3	yes	yes	yes
P60842_C66	P60842	Eukaryotic initiation factor 4A-I	EIF4A1	AILPC*IK	1	12	5C(638.4061)	3	yes	yes	yes
P42704_C500	P42704	Leucine-rich PPR motif-containing protein; mitochondrial	LRPPRC	AILQENGC*LSDSDMFSQAGLR	1	8	8C(638.4061)	3	yes	yes	yes
P19367_C813	P19367	Hexokinase-1	HK1	AILQQLGLNSTC*DDSILVK	1	4	12C(638.4061)	3	yes	yes	yes
P24752_C142	P24752	Acetyl-CoA acetyltransferase; mitochondrial	ACAT1	AIMMASQSLMC*GHQDVMVAGGMESMSNVPYVMNR	1	12	11C(638.4061)	3	yes	yes	yes
P49327_C1448_C1459	P49327	Fatty acid synthase	FASN	AINC*ATSGVVGLVNC*LR;AINC*ATSGVVGLVNC*LRR	2	10	15C(638.4061);4C(638.4061)	3	yes	yes	yes
P49327_C1448	P49327	Fatty acid synthase	FASN	AINC*ATSGVVGLVNCLRR;AINC*ATSGVVGLVNCLRREPGGNR	2	4	4C(638.4061)	2	yes	nan	yes
Q9Y263_C605	Q9Y263	Phospholipase A-2-activating protein	PLAA	AINC*PEDIVFPALDILR	1	4	4C(638.4061)	3	yes	yes	yes
O94826_C588	O94826	Mitochondrial import receptor subunit TOM70	TOMM70	AINLAKSEMEMAHLYSLC*DAAHAQTEVAK	1	2	18C(638.4061)	1	yes	nan	nan
Q4ADV7_C182	Q4ADV7	RAB6A-GEF complex partner protein 1	RIC1	AINLC*TVPFSVDLQSSR	1	3	5C(638.4061)	2	yes	yes	nan
O95628_C175	O95628	CCR4-NOT transcription complex subunit 4	CNOT4	AIQC*VNNVVVDGR	1	4	4C(638.4061)	3	yes	yes	yes
Q13111_C181	Q13111	Chromatin assembly factor 1 subunit A	CHAF1A	AIQNDKLAFPGETLSDIPC*KTEEEGVGCGGAGR	1	2	19C(638.4061)	1	yes	nan	nan
Q96Q15_C3401	Q96Q15	Serine/threonine-protein kinase SMG1	SMG1	AIQTEKEQQIETVC*ETIQNLVDNIKTVLTGHNR	1	11	14C(638.4061)	3	yes	yes	yes
Q9H3U1_C420_C426	Q9H3U1	Protein unc-45 homolog A	UNC45A	AIQTVSC*LLQGPC*DAGNR	1	7	13C(638.4061);7C(638.4061)	3	yes	yes	yes
Q7LBC6_C1212	Q7LBC6	Lysine-specific demethylase 3B	KDM3B	AIRPPC*PDTAPPSSALHWLADLATQK	1	9	6C(638.4061)	3	yes	yes	yes
P53396_C20	P53396	ATP-citrate synthase	ACLY	AISEQTGKELLYKFIC*TTSAIQNR	1	9	16C(638.4061)	3	yes	yes	yes
P14866_C452	P14866	Heterogeneous nuclear ribonucleoprotein L	HNRNPL	AITHLNNNFMFGQKLNVC*VSK;LNVC*VSK	2	18	18C(638.4061);4C(638.4061)	3	yes	yes	yes
Q15366_C158	Q15366	Poly(rC)-binding protein 2	PCBP2	AITIAGIPQSIIEC*VK	1	4	14C(638.4061)	3	yes	yes	yes
Q15365_C158	Q15365	Poly(rC)-binding protein 1	PCBP1	AITIAGVPQSVTEC*VK	1	4	14C(638.4061)	2	yes	yes	nan
Q15365_C158_C163	Q15365	Poly(rC)-binding protein 1	PCBP1	AITIAGVPQSVTEC*VKQIC*LVMLETLSQSPQGR	1	17	14C(638.4061);19C(638.4061)	2	yes	yes	nan
Q16555_C248	Q16555	Dihydropyrimidinase-related protein 2	DPYSL2	AITIANQTNC*PLYITK	1	2	10C(638.4061)	1	yes	nan	nan
Q13642_C188_C191	Q13642	Four and a half LIM domains protein 1	FHL1	AITSGGITYQDQPWHADCFVC*VTC*SK;AITSGGITYQDQPWHADCFVC*VTC*SKK	2	4	21C(638.4061);24C(638.4061)	2	yes	yes	nan
Q15181_C270_C274	Q15181	Inorganic pyrophosphatase	PPA1	AIVDALPPPC*ESAC*TVPTDVDKWFHHQK;AIVDALPPPC*ESAC*TVPTDVDKWFHHQKN	2	71	10C(638.4061);14C(638.4061)	3	yes	yes	yes
O00148_C86	O00148	ATP-dependent RNA helicase DDX39A	DDX39A	AIVDCGFEHPSEVQHECIPQAILGMDVLC*QAK	1	2	29C(638.4061)	1	yes	nan	nan
Q9UBF2_C420	Q9UBF2	Coatomer subunit gamma-2	COPG2	AIVDC*IISIVEENPESK	1	5	5C(638.4061)	3	yes	yes	yes
Q9BUJ2_C532	Q9BUJ2	Heterogeneous nuclear ribonucleoprotein U-like protein 1	HNRNPUL1	AIVIC*PTDEDLKDR;KAIVIC*PTDEDLKDR	2	6	5C(638.4061);6C(638.4061)	3	yes	yes	yes
Q9NVT9_C40_C69	Q9NVT9	Armadillo repeat-containing protein 1	ARMC1	AIVQDQGC*LPGLILFMDHPNPPVVHSALLALRYLAEC*R	1	5	37C(638.4061);8C(638.4061)	2	yes	yes	nan
O00232_C255	O00232	26S proteasome non-ATPase regulatory subunit 12	PSMD12	AIYDTPC*IQAESEKWQQALK	1	6	7C(638.4061)	3	yes	yes	yes
P22307_C94	P22307	Non-specific lipid-transfer protein	SCP2	AIYHSLGMTGIPIINVNNNC*ATGSTALFMAR	1	5	20C(638.4061)	3	yes	yes	yes
P38646_C317	P38646	Stress-70 protein; mitochondrial	HSPA9	AKC*ELSSSVQTDINLPYLTMDSSGPK;C*ELSSSVQTDINLPYLTMDSSGPK	2	57	3C(638.4061);1C(638.4061)	3	yes	yes	yes
Q9UJF2_C360	Q9UJF2	Ras GTPase-activating protein nGAP	RASAL2	AKDFLTDLVMSEVDRC*GEHDVLIFR	1	11	16C(638.4061)	2	yes	yes	nan
Q96R06_C1035	Q96R06	Sperm-associated antigen 5	SPAG5	AKEADIEKLNQALC*LR;EADIEKLNQALC*LR	2	6	14C(638.4061);12C(638.4061)	3	yes	yes	yes
Q14203_C1252	Q14203	Dynactin subunit 1	DCTN1	AKEEQQDDTVYMGKVTFSC*AAGFGQR	1	6	19C(638.4061)	3	yes	yes	yes
Q7Z4S6_C299	Q7Z4S6	Kinesin-like protein KIF21A	KIF21A	AKEGISINC*GLLALGNVISALGDK;EGISINC*GLLALGNVISALGDK;EGISINC*GLLALGNVISALGDKSK	3	14	9C(638.4061);7C(638.4061)	3	yes	yes	yes
P49756_C83	P49756	RNA-binding protein 25	RBM25	AKENDENC*GPTTTVFVGNISEK;ENDENC*GPTTTVFVGNISEK	2	20	8C(638.4061);6C(638.4061)	3	yes	yes	yes
Q9BWF3_C107	Q9BWF3	RNA-binding protein 4	RBM4	AKFEEYGPVIEC*DIVKDYAFVHMER	1	6	12C(638.4061)	3	yes	yes	yes
Q7RTV0_C11	Q7RTV0	PHD finger-like domain-containing protein 5A	PHF5A	AKHHPDLIFC*R;HHPDLIFC*R	2	7	10C(638.4061);8C(638.4061)	3	yes	yes	yes
P49368_C475	P49368	T-complex protein 1 subunit gamma	CCT3	AKHTQENC*ETWGVNGETGTLVDMK;AKHTQENC*ETWGVNGETGTLVDMKELGIWEPLAVK;HTQENC*ETWGVNGETGTLVDMK;HTQENC*ETWGVNGETGTLVDMKELGIWEPLAVK	4	8	8C(638.4061);6C(638.4061)	3	yes	yes	yes
P07814_C350	P07814	Bifunctional glutamate/proline--tRNA ligase	EPRS	AKIDMSSNNGC*MRDPTLYR;IDMSSNNGC*MRDPTLYR	2	7	11C(638.4061);9C(638.4061)	3	yes	yes	yes
P50991_C252	P50991	T-complex protein 1 subunit delta	CCT4	AKIGLIQFC*LSAPK	1	4	9C(638.4061)	3	yes	yes	yes
P07814_C856	P07814	Bifunctional glutamate/proline--tRNA ligase	EPRS	AKINEAVEC*LLSLK;INEAVEC*LLSLK	2	10	9C(638.4061);7C(638.4061)	3	yes	yes	yes
Q92692_C446	Q92692	Nectin-2	NECTIN2	AKLEAQEMPSQLFTLGASEHSPLKTPYFDAGASC*TEQEMPR;TPYFDAGASC*TEQEMPR	2	7	34C(638.4061);10C(638.4061)	3	yes	yes	yes
P36776_C704	P36776	Lon protease homolog; mitochondrial	LONP1	AKLSSDVLTLLIKQYC*R;LSSDVLTLLIKQYC*R	2	9	16C(638.4061);14C(638.4061)	3	yes	yes	yes
Q9GZT9_C127	Q9GZT9	Egl nine homolog 1	EGLN1	AKPPADPAAAASPC*R	1	8	14C(638.4061)	3	yes	yes	yes
P00367_C376	P00367	Glutamate dehydrogenase 1; mitochondrial	GLUD1	AKPYEGSILEADC*DILIPAASEK	1	13	13C(638.4061)	3	yes	yes	yes
O43521_C12	O43521	Bcl-2-like protein 11	BCL2L11	AKQPSDVSSEC*DREGR	1	5	11C(638.4061)	3	yes	yes	yes
Q99832_C370	Q99832	T-complex protein 1 subunit eta	CCT7	AKTC*TFILR	1	2	4C(638.4061)	1	yes	nan	nan
P49327_C2468	P49327	Fatty acid synthase	FASN	AKTGGAYGEDLGADYNLSQVC*DGKVSVHVIEGDHR;TGGAYGEDLGADYNLSQVC*DGKVSVHVIEGDHR	2	13	21C(638.4061);19C(638.4061)	3	yes	yes	yes
P27635_C49	P27635	60S ribosomal protein L10	RPL10	AKVDEFPLC*GHMVSDEYEQLSSEALEAAR;KAKVDEFPLC*GHMVSDEYEQLSSEALEAAR;VDEFPLC*GHMVSDEYEQLSSEALEAAR	3	108	9C(638.4061);10C(638.4061);7C(638.4061)	3	yes	yes	yes
Q96IV0_C197	Q96IV0	Peptide-N(4)-(N-acetyl-beta-glucosaminyl)asparagine amidase	NGLY1	ALAC*IPVQELK	1	4	4C(638.4061)	3	yes	yes	yes
P22307_C71	P22307	Non-specific lipid-transfer protein	SCP2	ALADAQIPYSAVDQACVGYVFGDSTC*GQR	1	4	26C(638.4061)	3	yes	yes	yes
P22830_C395	P22830	Ferrochelatase; mitochondrial	FECH	ALADLVHSHIQSNELC*SK	1	4	16C(638.4061)	3	yes	yes	yes
Q9BT67_C15	Q9BT67	NEDD4 family-interacting protein 1	NDFIP1	ALALAALAAVEPAC*GSR	1	14	14C(638.4061)	3	yes	yes	yes
Q96T88_C512	Q96T88	E3 ubiquitin-protein ligase UHRF1	UHRF1	ALALNC*FAPINDQEGAEAK	1	6	6C(638.4061)	3	yes	yes	yes
P04075_C339	P04075	Fructose-bisphosphate aldolase A	ALDOA	ALANSLAC*QGK	1	3	8C(638.4061)	2	yes	nan	yes
P05386_C61	P05386	60S acidic ribosomal protein P1	RPLP1	ALANVNIGSLIC*NVGAGGPAPAAGAAPAGGPAPSTAAAPAEEK;ALANVNIGSLIC*NVGAGGPAPAAGAAPAGGPAPSTAAAPAEEKK;ALANVNIGSLIC*NVGAGGPAPAAGAAPAGGPAPSTAAAPAEEKKVEAK	3	31	12C(638.4061)	3	yes	yes	yes
Q66K89_C361	Q66K89	Transcription factor E4F1	E4F1	ALAPEPPVSQELPC*SSEGSRENLLHQAMQNSGIVLER	1	2	14C(638.4061)	1	yes	nan	nan
P46060_C573	P46060	Ran GTPase-activating protein 1	RANGAP1	ALAPLLLAFVTKPNSALESC*SFAR	1	13	20C(638.4061)	3	yes	yes	yes
Q96HA7_C830	Q96HA7	Tonsoku-like protein	TONSL	ALAPQAALIPEEEC*LAGDWLELDMPLTR	1	9	14C(638.4061)	3	yes	yes	yes
Q9Y3L5_C140	Q9Y3L5	Ras-related protein Rap-2c	RAP2C	ALAQEWGC*PFMETSAK	1	4	8C(638.4061)	3	yes	yes	yes
Q9HD20_C574	Q9HD20	Manganese-transporting ATPase 13A1	ATP13A1	ALASC*HSLMQLDDGTLVGDPLEK	1	3	5C(638.4061)	2	yes	yes	nan
O95239_C1224	O95239	Chromosome-associated kinesin KIF4A	KIF4A	ALASNTSFFSGC*SPIEEEAH	1	4	12C(638.4061)	3	yes	yes	yes
O14654_C332	O14654	Insulin receptor substrate 4	IRS4	ALC*ADEYR	1	13	3C(638.4061)	3	yes	yes	yes
Q13813_C315	Q13813	Spectrin alpha chain; non-erythrocytic 1	SPTAN1	ALC*AEADRLQQSHPLSATQIQVK	1	13	3C(638.4061)	3	yes	yes	yes
Q9NR50_C64	Q9NR50	Translation initiation factor eIF-2B subunit gamma	EIF2B3	ALC*AEFK	1	3	3C(638.4061)	2	yes	nan	yes
P49327_C313	P49327	Fatty acid synthase	FASN	ALC*ATRQEPLLIGSTK	1	8	3C(638.4061)	3	yes	yes	yes
Q92616_C2015	Q92616	eIF-2-alpha kinase activator GCN1	GCN1	ALC*DPLEEVR;ALC*DPLEEVREAAAK;KALC*DPLEEVREAAAK;KALC*DPLEEVR	4	9	3C(638.4061);4C(638.4061)	3	yes	yes	yes
Q2TAA2_C4_C9	Q2TAA2	Isoamyl acetate-hydrolyzing esterase 1 homolog	IAH1	ALC*EAAGC*GSALLWPR	1	6	3C(638.4061);8C(638.4061)	3	yes	yes	yes
Q9Y490_C1434	Q9Y490	Talin-1	TLN1	ALC*GFTEAAAQAAYLVGVSDPNSQAGQQGLVEPTQFAR	1	5	3C(638.4061)	3	yes	yes	yes
P36776_C682	P36776	Lon protease homolog; mitochondrial	LONP1	ALC*GLDESK	1	6	3C(638.4061)	3	yes	yes	yes
Q5T8P6_C53	Q5T8P6	RNA-binding protein 26	RBM26	ALC*IDQLDVFLQKETQIFVEKLFDAVNTK	1	2	3C(638.4061)	1	yes	nan	nan
Q15527_C111	Q15527	Surfeit locus protein 2	SURF2	ALC*KYEECQK	1	7	3C(638.4061)	3	yes	yes	yes
P49915_C4	P49915	GMP synthase [glutamine-hydrolyzing]	GMPS	ALC*NGDSK;ALC*NGDSKLENAGGDLK;ALC*NGDSKLENAGGDLKDGHHHYEGAVVILDAGAQYGK	3	36	3C(638.4061)	3	yes	yes	yes
Q9UPY3_C1604	Q9UPY3	Endoribonuclease Dicer	DICER1	ALC*PTRENFNSQQK	1	5	3C(638.4061)	3	yes	yes	yes
Q7Z7A3_C299_C302	Q7Z7A3	Cytoplasmic tRNA 2-thiolation protein 1	CTU1	ALC*QAC*ALLDGLNR	1	2	3C(638.4061);6C(638.4061)	1	yes	nan	nan
Q9Y678_C129	Q9Y678	Coatomer subunit gamma-1	COPG1	ALC*QITDSTMLQAIER	1	12	3C(638.4061)	3	yes	yes	yes
O15020_C1474	O15020	Spectrin beta chain; non-erythrocytic 2	SPTBN2	ALC*QPMR	1	2	3C(638.4061)	1	yes	nan	nan
P82933_C353	P82933	28S ribosomal protein S9; mitochondrial	MRPS9	ALC*SFVTEDEVEWMR;ALC*SFVTEDEVEWMRQAGLLTTDPR	2	11	3C(638.4061)	3	yes	yes	yes
P30405_C82	P30405	Peptidyl-prolyl cis-trans isomerase F; mitochondrial	PPIF	ALC*TGEK	1	2	3C(638.4061)	1	yes	nan	nan
O94776_C209	O94776	Metastasis-associated protein MTA2	MTA2	ALDC*SSSIR;ALDC*SSSIRQPSLHMSAAAASR	2	16	4C(638.4061)	3	yes	yes	yes
Q13330_C229	Q13330	Metastasis-associated protein MTA1	MTA1	ALDC*SSSVR;ALDC*SSSVRQPSLHMSAAAASR	2	11	4C(638.4061)	3	yes	yes	yes
Q9Y490_C1558	Q9Y490	Talin-1	TLN1	ALDGAFTEENRAQC*R	1	4	14C(638.4061)	3	yes	yes	yes
P31948_C461	P31948	Stress-induced-phosphoprotein 1	STIP1	ALDLDSSC*K;ALDLDSSC*KEAADGYQR	2	19	8C(638.4061)	3	yes	yes	yes
P67775_C196	P67775	Serine/threonine-protein phosphatase 2A catalytic subunit alpha isoform	PPP2CA	ALDRLQEVPHEGPMC*DLLWSDPDDRGGWGISPR;LQEVPHEGPMC*DLLWSDPDDRGGWGISPR	2	5	15C(638.4061);11C(638.4061)	2	yes	yes	nan
Q13362_C513	Q13362	Serine/threonine-protein phosphatase 2A 56 kDa regulatory subunit gamma isoform	PPP2R5C	ALEAHC*RADELASQDGR	1	2	6C(638.4061)	1	yes	nan	nan
Q6ZNE5_C17	Q6ZNE5	Beclin 1-associated autophagy-related key regulator	ATG14	ALEAPGC*GPRPLAR	1	2	7C(638.4061)	1	yes	nan	nan
Q9Y490_C2161	Q9Y490	Talin-1	TLN1	ALEATTEHIRQELAVFC*SPEPPAK;ALEATTEHIRQELAVFC*SPEPPAKTSTPEDFIR	2	10	17C(638.4061)	3	yes	yes	yes
Q14690_C1754	Q14690	Protein RRP5 homolog	PDCD11	ALEC*LPSKEHVDVIAK	1	2	4C(638.4061)	1	yes	nan	nan
Q5VUA4_C2025	Q5VUA4	Zinc finger protein 318	ZNF318	ALEDFEATDLKVEELTALGNLGDMPVDFC*TTR	1	8	29C(638.4061)	3	yes	yes	yes
P17655_C640	P17655	Calpain-2 catalytic subunit	CAPN2	ALEEAGFKMPC*QLHQVIVAR	1	4	11C(638.4061)	3	yes	yes	yes
P56192_C333	P56192	Methionine--tRNA ligase; cytoplasmic	MARS	ALEEGLTPQEIC*DKYHIIHADIYRWFNISFDIFGR;ALEEGLTPQEIC*DKYHIIHADIYR	2	5	12C(638.4061)	2	yes	yes	nan
Q9NU22_C1394	Q9NU22	Midasin	MDN1	ALEFGEPVLLVGDTGC*GK	1	3	16C(638.4061)	2	yes	nan	yes
P22570_C152	P22570	NADPH:adrenodoxin oxidoreductase; mitochondrial	FDXR	ALEIPGEELPGVC*SAR	1	2	13C(638.4061)	1	yes	nan	nan
Q99614_C149	Q99614	Tetratricopeptide repeat protein 1	TTC1	ALEMCPSC*FQK;ALEMCPSC*FQKER	2	9	8C(638.4061)	3	yes	yes	yes
Q96QU8_C22	Q96QU8	Exportin-6	XPO6	ALESLMTEFFHDC*TTNER;ASEEASLRALESLMTEFFHDC*TTNER	2	17	13C(638.4061);21C(638.4061)	3	yes	yes	yes
O15381_C626	O15381	Nuclear valosin-containing protein-like	NVL	ALGLVTPAGVLLAGPPGC*GK	1	4	18C(638.4061)	3	yes	yes	yes
Q9UL42_C136	Q9UL42	Paraneoplastic antigen Ma2	PNMA2	ALGQEGVSPATVPC*ISPELLAHLLGQAMAHAPQPLLPMR	1	2	14C(638.4061)	1	yes	nan	nan
P27695_C310	P27695	DNA-(apurinic or apyrimidinic site) lyase	APEX1	ALGSDHC*PITLYLAL	1	4	7C(638.4061)	3	yes	yes	yes
Q14566_C301_C302	Q14566	DNA replication licensing factor MCM6	MCM6	ALGVRDLSYRLVFLAC*C*VAPTNPR;DLSYRLVFLAC*C*VAPTNPR;LVFLAC*C*VAPTNPR	3	15	16C(638.4061);17C(638.4061);11C(638.4061);12C(638.4061);6C(638.4061);7C(638.4061)	3	yes	yes	yes
Q9Y490_C2243	Q9Y490	Talin-1	TLN1	ALHYGREC*ANGYLELLDHVLLTLQKPSPELK;EC*ANGYLELLDHVLLTLQKPSPELK	2	14	8C(638.4061);2C(638.4061)	3	yes	yes	yes
Q12888_C1159	Q12888	TP53-binding protein 1	TP53BP1	ALIERPSQNNIGIQTMEC*SLRVPETVSAATQTIK	1	8	18C(638.4061)	3	yes	yes	yes
Q6P1L8_C90	Q6P1L8	39S ribosomal protein L14; mitochondrial	MRPL14	ALIVGHC*MPGPR	1	2	7C(638.4061)	1	yes	nan	nan
Q9BVL2_C252	Q9BVL2	Nucleoporin p58/p45	NUP58	ALKDENLPPVIC*QDVENLQK	1	3	12C(638.4061)	2	yes	yes	nan
P16220_C337	P16220	Cyclic AMP-responsive element-binding protein 1	CREB1	ALKDLYC*HKSD	1	2	7C(638.4061)	1	yes	nan	nan
Q6ZS17_C1137	Q6ZS17	Rho family-interacting cell polarization regulator 1	RIPOR1	ALLC*FLDQLEDEDVQTR	1	4	4C(638.4061)	3	yes	yes	yes
Q9UHD1_C5	Q9UHD1	Cysteine and histidine-rich domain-containing protein 1	CHORDC1	ALLC*YNR	1	4	4C(638.4061)	3	yes	yes	yes
Q8IY81_C52	Q8IY81	pre-rRNA processing protein FTSJ3	FTSJ3	ALLDLC*AAPGGWLQVAAK	1	15	6C(638.4061)	3	yes	yes	yes
Q5VT52_C903	Q5VT52	Regulation of nuclear pre-mRNA domain-containing protein 2	RPRD2	ALLDSSENC*DRLSSSPGLFGAFSVR	1	8	9C(638.4061)	3	yes	yes	yes
Q13395_C24	Q13395	Probable methyltransferase TARBP1	TARBP1	ALLGALC*QGEASAERVETLR	1	4	7C(638.4061)	3	yes	yes	yes
Q9HC38_C197	Q9HC38	Glyoxalase domain-containing protein 4	GLOD4	ALLGYADNQC*KLELQGVKGGVDHAAAFGR	1	2	10C(638.4061)	1	yes	nan	nan
Q969R8_C438	Q969R8	KICSTOR complex protein ITFG2	ITFG2	ALLHQTLYHPDQPPQC*APSSLQDPT	1	2	16C(638.4061)	1	yes	nan	nan
Q7KZF4_C228	Q7KZF4	Staphylococcal nuclease domain-containing protein 1	SND1	ALLLPDYYLVTVMLSGIKC*PTFR;ALLLPDYYLVTVMLSGIKC*PTFRR	2	16	19C(638.4061)	3	yes	yes	yes
Q9H4H8_C15_C19	Q9H4H8	Protein FAM83D	FAM83D	ALLSEGLDEVPAAC*LSPC*GPPNPTELFSESR;ALLSEGLDEVPAAC*LSPC*GPPNPTELFSESRR	2	5	14C(638.4061);18C(638.4061)	3	yes	yes	yes
Q12851_C302	Q12851	Mitogen-activated protein kinase kinase kinase kinase 2	MAP4K2	ALLTQLLDKASDPHLGTPSPEDC*ELETYDMFPDTIHSR	1	2	23C(638.4061)	1	yes	nan	nan
Q01518_C93	Q01518	Adenylyl cyclase-associated protein 1	CAP1	ALLVTASQC*QQPAENK;ALLVTASQC*QQPAENKLSDLLAPISEQIKEVITFR	2	28	9C(638.4061)	3	yes	yes	yes
P30084_C62	P30084	Enoyl-CoA hydratase; mitochondrial	ECHS1	ALNALC*DGLIDELNQALK	1	19	6C(638.4061)	3	yes	yes	yes
Q13601_C102	Q13601	KRR1 small subunit processome component homolog	KRR1	ALNEHHVNATLDLIEGSMTVC*TTKK	1	6	21C(638.4061)	3	yes	yes	yes
P30044_C204	P30044	Peroxiredoxin-5; mitochondrial	PRDX5	ALNVEPDGTGLTC*SLAPNIISQL	1	4	13C(638.4061)	3	yes	yes	yes
Q99575_C530	Q99575	Ribonucleases P/MRP protein subunit POP1	POP1	ALPNPEKC*QDNEKVR;C*QDNEKVR	2	6	8C(638.4061);1C(638.4061)	3	yes	yes	yes
P17035_C24	P17035	Zinc finger protein 28	ZNF28	ALPQGLLTFRDVAIEFSQEEWKC*LDPAQR	1	2	23C(638.4061)	1	yes	nan	nan
Q96L50_C246	Q96L50	Leucine-rich repeat protein 1	LRR1	ALPVQFC*QLQELK	1	4	7C(638.4061)	3	yes	yes	yes
P04181_C253	P04181	Ornithine aminotransferase; mitochondrial	OAT	ALQDPNVAAFMVEPIQGEAGVVVPDPGYLMGVRELC*TR	1	4	36C(638.4061)	3	yes	yes	yes
O94906_C807	O94906	Pre-mRNA-processing factor 6	PRPF6	ALQEC*PNSGILWSEAIFLEARPQR;ALQEC*PNSGILWSEAIFLEARPQRR	2	7	5C(638.4061)	3	yes	yes	yes
P61218_C76	P61218	DNA-directed RNA polymerases I; II; and III subunit RPABC2	POLR2F	ALQIAMC*APVMVELEGETDPLLIAMK;ALQIAMC*APVMVELEGETDPLLIAMKELK	2	26	7C(638.4061)	3	yes	yes	yes
Q12769_C480	Q12769	Nuclear pore complex protein Nup160	NUP160	ALQIFC*R	1	4	6C(638.4061)	3	yes	yes	yes
P52429_C264	P52429	Diacylglycerol kinase epsilon	DGKE	ALQLC*TLLPYYSAR	1	4	5C(638.4061)	3	yes	yes	yes
A0AVT1_C721	A0AVT1	Ubiquitin-like modifier-activating enzyme 6	UBA6	ALQLLHC*FPLDIR	1	4	7C(638.4061)	3	yes	yes	yes
Q9H0A0_C658	Q9H0A0	RNA cytidine acetyltransferase	NAT10	ALQLLQMYYEGRFPC*LEEK	1	5	15C(638.4061)	3	yes	yes	yes
O43175_C254	O43175	D-3-phosphoglycerate dehydrogenase	PHGDH	ALQSGQC*AGAALDVFTEEPPRDR	1	19	7C(638.4061)	3	yes	yes	yes
Q13618_C636	Q13618	Cullin-3	CUL3	ALQSLAC*GKPTQR	1	4	7C(638.4061)	3	yes	yes	yes
Q14974_C689	Q14974	Importin subunit beta-1	KPNB1	ALQSNIIPFC*DEVMQLLLENLGNENVHR	1	9	10C(638.4061)	3	yes	yes	yes
P62241_C71_C72	P62241	40S ribosomal protein S8	RPS8	ALRLDVGNFSWGSEC*C*TR;ALRLDVGNFSWGSEC*C*TRK;LDVGNFSWGSEC*C*TR;LDVGNFSWGSEC*C*TRK	4	38	15C(638.4061);16C(638.4061);12C(638.4061);13C(638.4061)	3	yes	yes	yes
Q96ST2_C749	Q96ST2	Protein IWS1 homolog	IWS1	ALRPGDPGFC*AR	1	5	10C(638.4061)	3	yes	yes	yes
P04181_C306	P04181	Ornithine aminotransferase; mitochondrial	OAT	ALSGGLYPVSAVLC*DDDIMLTIKPGEHGSTYGGNPLGCR	1	6	14C(638.4061)	2	yes	nan	yes
P53618_C888	P53618	Coatomer subunit beta	COPB1	ALSGYC*GFMAANLYAR	1	16	6C(638.4061)	3	yes	yes	yes
Q9H6Z4_C203	Q9H6Z4	Ran-binding protein 3	RANBP3	ALSQTVPSSGTNGVSLPADC*TGAVPAASPDTAAWR	1	10	20C(638.4061)	3	yes	yes	yes
P62937_C52	P62937	Peptidyl-prolyl cis-trans isomerase A	PPIA	ALSTGEKGFGYKGSC*FHR;GFGYKGSC*FHR	2	9	15C(638.4061);8C(638.4061)	3	yes	yes	yes
P31948_C26	P31948	Stress-induced-phosphoprotein 1	STIP1	ALSVGNIDDALQC*YSEAIKLDPHNHVLYSNR;ALSVGNIDDALQC*YSEAIK	2	10	13C(638.4061)	3	yes	yes	yes
Q8WVM8_C485	Q8WVM8	Sec1 family domain-containing protein 1	SCFD1	ALTDAGC*NLNPLQYIK	1	4	7C(638.4061)	3	yes	yes	yes
Q03701_C374	Q03701	CCAAT/enhancer-binding protein zeta	CEBPZ	ALTVAHELLC*NKPEEEK	1	5	10C(638.4061)	3	yes	yes	yes
Q13509_C303	Q13509	Tubulin beta-3 chain	TUBB3	ALTVPELTQQMFDAKNMMAAC*DPR;ALTVPELTQQMFDAKNMMAAC*DPRHGR	2	30	21C(638.4061)	3	yes	yes	yes
Q13885_C303	Q13885	Tubulin beta-2A chain	TUBB2A	ALTVPELTQQMFDSKNMMAAC*DPR;ALTVPELTQQMFDSKNMMAAC*DPRHGR;NMMAAC*DPR;NMMAAC*DPRHGR	4	88	21C(638.4061);6C(638.4061)	3	yes	yes	yes
P07437_C303	P07437	Tubulin beta chain	TUBB	ALTVPELTQQVFDAKNMMAAC*DPR;ALTVPELTQQVFDAKNMMAAC*DPRHGR;NMMAAC*DPRHGRYLTVAAVFR	3	45	21C(638.4061);6C(638.4061)	3	yes	yes	yes
P50914_C42	P50914	60S ribosomal protein L14	RPL14	ALVDGPC*TQVR;ALVDGPC*TQVRR	2	26	7C(638.4061)	3	yes	yes	yes
O43175_C281	O43175	D-3-phosphoglycerate dehydrogenase	PHGDH	ALVDHENVISC*PHLGASTK	1	8	11C(638.4061)	3	yes	yes	yes
Q9H3U1_C503	Q9H3U1	Protein unc-45 homolog A	UNC45A	ALVGLC*K	1	5	6C(638.4061)	2	yes	nan	yes
Q9BR76_C475	Q9BR76	Coronin-1B	CORO1B	ALVKEQGDRIC*R;IC*RLEEQLGRMENGDA	2	15	11C(638.4061);2C(638.4061)	3	yes	yes	yes
Q07021_C186	Q07021	Complement component 1 Q subcomponent-binding protein; mitochondrial	C1QBP	ALVLDC*HYPEDEVGQEDEAESDIFSIR	1	27	6C(638.4061)	3	yes	yes	yes
Q9NPD3_C74	Q9NPD3	Exosome complex component RRP41	EXOSC4	ALVNC*QYSSATFSTGER	1	4	5C(638.4061)	3	yes	yes	yes
P11940_C128	P11940	Polyadenylate-binding protein 1	PABPC1	ALYDTFSAFGNILSC*K	1	7	15C(638.4061)	3	yes	yes	yes
P11940_C132	P11940	Polyadenylate-binding protein 1	PABPC1	ALYDTFSAFGNILSCKVVC*DENGSK;VVC*DENGSK;VVC*DENGSKGYGFVHFETQEAAER	3	46	19C(638.4061);3C(638.4061)	3	yes	yes	yes
O60551_C104	O60551	Glycylpeptide N-tetradecanoyltransferase 2	NMT2	AMELLSAC*QGPAR	1	3	8C(638.4061)	2	yes	yes	nan
Q8TD16_C754	Q8TD16	Protein bicaudal D homolog 2	BICD2	AMFATRC*DEYITQLDEMQR;C*DEYITQLDEMQR	2	5	7C(638.4061);1C(638.4061)	3	yes	yes	yes
Q8NI60_C641	Q8NI60	Atypical kinase COQ8A; mitochondrial	COQ8A	AMFEEAYSNYC*KR	1	4	11C(638.4061)	3	yes	yes	yes
Q9NV96_C17	Q9NV96	Cell cycle control protein 50A	TMEM30A	AMNYNAKDEVDGGPPC*APGGTAK	1	9	16C(638.4061)	3	yes	yes	yes
Q14676_C1720	Q14676	Mediator of DNA damage checkpoint protein 1	MDC1	AMPVPTTPEFQSPVTTDQPISPEPITQPSC*IKR	1	8	30C(638.4061)	3	yes	yes	yes
P08243_C158	P08243	Asparagine synthetase [glutamine-hydrolyzing]	ASNS	AMTEDGFLAVC*SEAK	1	3	11C(638.4061)	2	yes	yes	nan
Q15208_C9	Q15208	Serine/threonine-protein kinase 38	STK38	AMTGSTPC*SSMSNHTK	1	5	8C(638.4061)	3	yes	yes	yes
P18583_C2070	P18583	Protein SON	SON	ANAAAMC*AK;LTDLDKAQLLEIAKANAAAMC*AK	2	10	7C(638.4061);21C(638.4061)	3	yes	yes	yes
Q96TA2_C433	Q96TA2	ATP-dependent zinc metalloprotease YME1L1	YME1L1	ANAPC*VIFIDELDSVGGK	1	4	5C(638.4061)	3	yes	yes	yes
O75569_C106	O75569	Interferon-inducible double-stranded RNA-dependent protein kinase activator A	PRKRA	ANASIC*FAVPDPLMPDPSKQPK	1	4	6C(638.4061)	3	yes	yes	yes
Q00341_C636	Q00341	Vigilin	HDLBP	ANC*EAAR;RANC*EAAR	2	8	3C(638.4061);4C(638.4061)	3	yes	yes	yes
P22087_C268	P22087	rRNA 2'-O-methyltransferase fibrillarin	FBL	ANC*IDSTASAEAVFASEVKK;ANC*IDSTASAEAVFASEVK	2	5	3C(638.4061)	3	yes	yes	yes
Q16891_C603	Q16891	MICOS complex subunit MIC60	IMMT	ANC*SDNEFTQALTAAIPPESLTR;TSSAETPTIPLGSAVEAIKANC*SDNEFTQALTAAIPPESLTR	2	30	3C(638.4061);22C(638.4061)	3	yes	yes	yes
Q9NZ32_C352	Q9NZ32	Actin-related protein 10	ACTR10	ANC*VAWLGGAIFGALQDILGSR	1	3	3C(638.4061)	2	yes	nan	yes
O43823_C85	O43823	A-kinase anchor protein 8	AKAP8	ANDGGLAAGAPAMHMASYGPEPC*TDNSDSLIAK;ANDGGLAAGAPAMHMASYGPEPC*TDNSDSLIAKINQR	2	8	23C(638.4061)	3	yes	yes	yes
P51114_C77	P51114	Fragile X mental retardation syndrome-related protein 1	FXR1	ANDQEPC*GWWLAK	1	4	7C(638.4061)	3	yes	yes	yes
Q96DG6_C10_C8	Q96DG6	Carboxymethylenebutenolidase homolog	CMBL	ANEAYPC*PC*DIGHRLEYGGLGR	1	12	7C(638.4061);9C(638.4061)	3	yes	yes	yes
Q9C0B1_C171	Q9C0B1	Alpha-ketoglutarate-dependent dioxygenase FTO	FTO	ANEDAVPLC*MSADFPR;EKANEDAVPLC*MSADFPR	2	12	9C(638.4061);11C(638.4061)	3	yes	yes	yes
P51116_C87	P51116	Fragile X mental retardation syndrome-related protein 2	FXR2	ANEQEPC*GWWLAR	1	4	7C(638.4061)	3	yes	yes	yes
Q1KMD3_C602	Q1KMD3	Heterogeneous nuclear ribonucleoprotein U-like protein 2	HNRNPUL2	ANFSLPEKC*DYMDEVTYGELEKEEAQPIVTK;C*DYMDEVTYGELEKEEAQPIVTK	2	12	9C(638.4061);1C(638.4061)	3	yes	yes	yes
Q9BXJ9_C465	Q9BXJ9	N-alpha-acetyltransferase 15; NatA auxiliary subunit	NAA15	ANLIKEAEEMC*SKFTR;EAEEMC*SK	2	3	11C(638.4061);6C(638.4061)	2	yes	yes	nan
Q7KZF4_C152	Q7KZF4	Staphylococcal nuclease domain-containing protein 1	SND1	ANNPEQNRLSEC*EEQAK	1	8	12C(638.4061)	3	yes	yes	yes
P62995_C118_C119	P62995	Transformer-2 protein homolog beta	TRA2B	ANPDPNC*C*LGVFGLSLYTTER	1	17	7C(638.4061);8C(638.4061)	3	yes	yes	yes
P62995_C118	P62995	Transformer-2 protein homolog beta	TRA2B	ANPDPNC*CLGVFGLSLYTTERDLR;ANPDPNC*CLGVFGLSLYTTERDLREVFSK	2	6	7C(638.4061)	3	yes	yes	yes
Q13595_C120	Q13595	Transformer-2 protein homolog alpha	TRA2A	ANPDPNTC*LGVFGLSLYTTER;ANPDPNTC*LGVFGLSLYTTERDLR	2	6	8C(638.4061)	3	yes	yes	yes
Q96S15_C474	Q96S15	GATOR complex protein WDR24	WDR24	ANPEGLC*YGLFGDLAFAAK	1	4	7C(638.4061)	3	yes	yes	yes
Q96ES7_C243	Q96ES7	SAGA-associated factor 29	SGF29	ANPETDPEALFQKEQLVLALYPQTTC*FYR	1	3	26C(638.4061)	2	yes	nan	yes
Q9H3H3_C222	Q9H3H3	UPF0696 protein C11orf68	C11orf68	ANRWHLC*PTLYESR	1	3	7C(638.4061)	2	yes	yes	nan
O75223_C6	O75223	Gamma-glutamylcyclotransferase	GGCT	ANSGC*KDVTGPDEESFLYFAYGSNLLTER	1	4	5C(638.4061)	3	yes	yes	yes
Q86WR0_C83	Q86WR0	Coiled-coil domain-containing protein 25	CCDC25	ANSIQGC*K	1	5	7C(638.4061)	3	yes	yes	yes
Q00610_C491	Q00610	Clathrin heavy chain 1	CLTC	ANVPNKVIQC*FAETGQVQK	1	4	10C(638.4061)	3	yes	yes	yes
Q96EK5_C10	Q96EK5	KIF1-binding protein	KIF1BP	ANVPWAEVC*EKFQAALALSR	1	9	9C(638.4061)	3	yes	yes	yes
Q8TEX9_C42	Q8TEX9	Importin-4	IPO4	APAALPALC*DLLASAADPQIR	1	9	9C(638.4061)	3	yes	yes	yes
Q12933_C171	Q12933	TNF receptor-associated factor 2	TRAF2	APCC*GADVK	1	2	4C(638.4061)	1	yes	nan	nan
Q9UNK0_C14	Q9UNK0	Syntaxin-8	STX8	APDPWFSTYDSTC*QIAQEIAEKIQQR;APDPWFSTYDSTC*QIAQEIAEK	2	12	13C(638.4061)	3	yes	yes	yes
Q9HD67_C1517	Q9HD67	Unconventional myosin-X	MYO10	APIDTPTQQLIQDIKENC*LNSDVVEQIYKR	1	4	18C(638.4061)	2	yes	yes	nan
O60841_C635	O60841	Eukaryotic translation initiation factor 5B	EIF5B	APIIC*VLGHVDTGK;APIIC*VLGHVDTGKTK;LRAPIIC*VLGHVDTGKTK;LRAPIIC*VLGHVDTGK	4	15	5C(638.4061);7C(638.4061)	3	yes	yes	yes
Q68CP9_C711	Q68CP9	AT-rich interactive domain-containing protein 2	ARID2	APIPC*EVVK	1	2	5C(638.4061)	1	yes	nan	nan
P42695_C330	P42695	Condensin-2 complex subunit D3	NCAPD3	APLAVTSQVINC*R	1	4	12C(638.4061)	3	yes	yes	yes
Q96SK2_C422	Q96SK2	Transmembrane protein 209	TMEM209	APLIPTLNTIVQYLDLTPNQEYLFERIKELSQGGC*MSSFR	1	2	35C(638.4061)	1	yes	nan	nan
Q9H840_C44	Q9H840	Gem-associated protein 7	GEMIN7	APLRPEVPEIQEC*PIAQESLESQEQR;RAPLRPEVPEIQEC*PIAQESLESQEQR	2	9	13C(638.4061);14C(638.4061)	3	yes	yes	yes
P78527_C3837	P78527	DNA-dependent protein kinase catalytic subunit	PRKDC	APPC*EYKDWLTK	1	7	4C(638.4061)	3	yes	yes	yes
Q5RKV6_C117	Q5RKV6	Exosome complex component MTR3	EXOSC6	APPGGC*EERELALALQEALEPAVR;RAPPGGC*EERELALALQEALEPAVR;RRAPPGGC*EER	3	13	6C(638.4061);7C(638.4061);8C(638.4061)	3	yes	yes	yes
Q9NZZ3_C20	Q9NZZ3	Charged multivesicular body protein 5	CHMP5	APPPSLTDC*IGTVDSR	1	12	9C(638.4061)	3	yes	yes	yes
Q00839_C562	Q00839	Heterogeneous nuclear ribonucleoprotein U	HNRNPU	APQC*LGK;APQC*LGKFIEIAAR;QMADTGKLNTLLQRAPQC*LGK;APQC*LGKFIEIAARK	4	20	4C(638.4061);18C(638.4061)	3	yes	yes	yes
O95801_C63	O95801	Tetratricopeptide repeat protein 4	TTC4	APSEIDPRENPDLAC*LQSIIFDEERSPEEQAK;ENPDLAC*LQSIIFDEER;ENPDLAC*LQSIIFDEERSPEEQAK	3	14	15C(638.4061);7C(638.4061)	3	yes	yes	yes
Q86YR5_C497	Q86YR5	G-protein-signaling modulator 1	GPSM1	APSSDEEC*FFDLLTK;APSSDEEC*FFDLLTKFQSSR	2	9	8C(638.4061)	3	yes	yes	yes
O75369_C2115	O75369	Filamin-B	FLNB	APSVATVGSIC*DLNLKIPEINSSDMSAHVTSPSGR	1	11	11C(638.4061)	3	yes	yes	yes
Q9UGP8_C366	Q9UGP8	Translocation protein SEC63 homolog	SEC63	APTLASLENC*MK	1	8	10C(638.4061)	3	yes	yes	yes
P30086_C168	P30086	Phosphatidylethanolamine-binding protein 1	PEBP1	APVAGTC*YQAEWDDYVPK	1	4	7C(638.4061)	3	yes	yes	yes
P54259_C851	P54259	Atrophin-1	ATN1	APVEC*PSLGPVPHRPPFEPGSAVATVPPYLGPDTPALR	1	3	5C(638.4061)	2	yes	nan	yes
Q4ZIN3_C129	Q4ZIN3	Membralin	TMEM259	APVFLQFC*DSGGR	1	4	8C(638.4061)	3	yes	yes	yes
P51608_C413	P51608	Methyl-CpG-binding protein 2	MECP2	APVPLLPPLPPPPPEPESSEDPTSPPEPQDLSSSVC*KEEK	1	3	36C(638.4061)	2	yes	nan	yes
P46013_C1843	P46013	Proliferation marker protein Ki-67	MKI67	AQALEELTGFRELFQTPC*TDNPTTDEK;AQALEELTGFRELFQTPC*TDNPTTDEKTTK;ELFQTPC*TDNPTTDEK	3	8	18C(638.4061);7C(638.4061)	3	yes	yes	yes
Q8NDX6_C9	Q8NDX6	Zinc finger protein 740	ZNF740	AQASLLAC*EGLAGVSLVPTAASKK	1	4	8C(638.4061)	3	yes	yes	yes
Q7Z6Z7_C3658	Q7Z6Z7	E3 ubiquitin-protein ligase HUWE1	HUWE1	AQC*ETLSPDGLPEEQPQTTK	1	4	3C(638.4061)	3	yes	yes	yes
P46782_C66	P46782	40S ribosomal protein S5	RPS5	AQC*PIVER;KAQC*PIVER	2	25	3C(638.4061);4C(638.4061)	3	yes	yes	yes
Q99615_C337	Q99615	DnaJ homolog subfamily C member 7	DNAJC7	AQC*YMDTEQYEEAVR	1	2	3C(638.4061)	1	yes	nan	nan
O15287_C417	O15287	Fanconi anemia group G protein	FANCG	AQDALTLC*EELLSR	1	4	8C(638.4061)	3	yes	yes	yes
P50991_C120	P50991	T-complex protein 1 subunit delta	CCT4	AQDIEAGDGTTSVVIIAGSLLDSC*TK;AQDIEAGDGTTSVVIIAGSLLDSC*TKLLQK	2	11	24C(638.4061)	3	yes	yes	yes
Q969Z0_C370	Q969Z0	FAST kinase domain-containing protein 4	TBRG4	AQDITLPHLC*SVLLAFAR	1	4	10C(638.4061)	3	yes	yes	yes
Q9Y490_C1045	Q9Y490	Talin-1	TLN1	AQEAC*GPLEMDSALSVVQNLEK;AQEAC*GPLEMDSALSVVQNLEKDLQEVK;TAAQKAQEAC*GPLEMDSALSVVQNLEKDLQEVK	3	26	5C(638.4061);10C(638.4061)	3	yes	yes	yes
Q9BXF6_C106	Q9BXF6	Rab11 family-interacting protein 5	RAB11FIP5	AQEADAGPAPWAASSAAAC*ELVLTTMHR	1	2	19C(638.4061)	1	yes	nan	nan
P23610_C62	P23610	Factor VIII intron 22 protein	F8A1	AQEC*LPYAAWCQLAVAR	1	4	4C(638.4061)	3	yes	yes	yes
P35754_C8	P35754	Glutaredoxin-1	GLRX	AQEFVNC*K	1	5	7C(638.4061)	3	yes	yes	yes
Q9HCC0_C167	Q9HCC0	Methylcrotonoyl-CoA carboxylase beta chain; mitochondrial	MCCC2	AQEIAMQNRLPC*IYLVDSGGAYLPR	1	3	12C(638.4061)	2	yes	yes	nan
Q7Z2K6_C43	Q7Z2K6	Endoplasmic reticulum metallopeptidase 1	ERMP1	AQEPLVDGC*SGGGR	1	4	9C(638.4061)	3	yes	yes	yes
Q6FIF0_C14_C18	Q6FIF0	AN1-type zinc finger protein 6	ZFAND6	AQETNHSQVPMLC*STGC*GFYGNPR	1	2	13C(638.4061);17C(638.4061)	1	yes	nan	nan
O14936_C633	O14936	Peripheral plasma membrane protein CASK	CASK	AQFEYDPAKDDLIPC*KEAGIR;AQFEYDPAKDDLIPC*K	2	5	15C(638.4061)	3	yes	yes	yes
Q12849_C161_C173	Q12849	G-rich sequence factor 1	GRSF1	AQGLPWSC*TMEDVLNFFSDC*R	1	5	20C(638.4061);8C(638.4061)	2	yes	yes	nan
Q12849_C161	Q12849	G-rich sequence factor 1	GRSF1	AQGLPWSC*TMEDVLNFFSDCRIR	1	2	8C(638.4061)	1	yes	nan	nan
Q15643_C212	Q15643	Thyroid receptor-interacting protein 11	TRIP11	AQGTDNSDQSEIC*KLQNIIKELK;AQGTDNSDQSEIC*K	2	5	13C(638.4061)	3	yes	yes	yes
Q96GD0_C26	Q96GD0	Pyridoxal phosphate phosphatase	PDXP	AQGVLFDC*DGVLWNGER	1	5	8C(638.4061)	3	yes	yes	yes
Q96HJ9_C68	Q96HJ9	Protein FMC1 homolog	FMC1	AQHELHFQAATYLC*LLR	1	5	14C(638.4061)	3	yes	yes	yes
Q9BQG0_C1096	Q9BQG0	Myb-binding protein 1A	MYBBP1A	AQHQQALSSLELLNVLFRTC*KHEK;AQHQQALSSLELLNVLFRTC*K	2	4	20C(638.4061)	3	yes	yes	yes
Q00610_C39	Q00610	Clathrin heavy chain 1	CLTC	AQILPIRFQEHLQLQNLGINPANIGFSTLTMESDKFIC*IR	1	4	38C(638.4061)	1	yes	nan	nan
Q13325_C476	Q13325	Interferon-induced protein with tetratricopeptide repeats 5	IFIT5	AQKIDPENAEFLTALC*ELR	1	14	16C(638.4061)	3	yes	yes	yes
Q9H6K4_C164	Q9H6K4	Optic atrophy 3 protein	OPA3	AQLC*NPGR	1	6	4C(638.4061)	3	yes	yes	yes
P62917_C114_C115	P62917	60S ribosomal protein L8	RPL8	AQLNIGNVLPVGTMPEGTIVC*C*LEEKPGDR;AQLNIGNVLPVGTMPEGTIVC*C*LEEKPGDRGK;KAQLNIGNVLPVGTMPEGTIVC*C*LEEKPGDR	3	33	21C(638.4061);22C(638.4061);23C(638.4061)	3	yes	yes	yes
P55199_C473_C494	P55199	RNA polymerase II elongation factor ELL	ELL	AQLPDC*APATHATPGAPADTPGLNGTC*SVSSVPTSTSETPDYLLK	1	3	27C(638.4061);6C(638.4061)	2	yes	yes	nan
O43159_C451	O43159	Ribosomal RNA-processing protein 8	RRP8	AQLSGLQLQPC*LYK	1	4	11C(638.4061)	3	yes	yes	yes
O75446_C184	O75446	Histone deacetylase complex subunit SAP30	SAP30	AQLVEIVGC*HFR	1	4	9C(638.4061)	3	yes	yes	yes
P46013_C2206	P46013	Proliferation marker protein Ki-67	MKI67	AQPLEDLAGLKELFQTPIC*TDKPTTHEK	1	4	19C(638.4061)	3	yes	yes	yes
P46013_C1479	P46013	Proliferation marker protein Ki-67	MKI67	AQPLEDLAGLKELFQTPVC*TDKPTTHEK	1	4	19C(638.4061)	3	yes	yes	yes
Q9UNE7_C199	Q9UNE7	E3 ubiquitin-protein ligase CHIP	STUB1	AQQAC*IEAK;ELEECQRNHEGDEDDSHVRAQQAC*IEAK;NHEGDEDDSHVRAQQAC*IEAK	3	17	5C(638.4061);24C(638.4061);17C(638.4061)	3	yes	yes	yes
Q96RU3_C130	Q96RU3	Formin-binding protein 1	FNBP1	AQQHIETC*WK	1	4	8C(638.4061)	3	yes	yes	yes
Q9UQ35_C1016	Q9UQ35	Serine/arginine repetitive matrix protein 2	SRRM2	AQTPPGPSLSGSKSPC*PQEK;SPC*PQEK	2	8	16C(638.4061);3C(638.4061)	3	yes	yes	yes
Q5JTZ9_C596_C609	Q5JTZ9	Alanine--tRNA ligase; mitochondrial	AARS2	AQVC*GGFILHEAVAPEC*LR	1	6	17C(638.4061);4C(638.4061)	3	yes	yes	yes
P51570_C170_C182	P51570	Galactokinase	GALK1	AQVC*QQAEHSFAGMPC*GIMDQFISLMGQKGHALLIDCR;AQVC*QQAEHSFAGMPC*GIMDQFISLMGQK	2	12	16C(638.4061);4C(638.4061)	3	yes	yes	yes
Q96T88_C759_C762	Q96T88	E3 ubiquitin-protein ligase UHRF1	UHRF1	AQVFSC*PAC*R	1	3	6C(638.4061);9C(638.4061)	2	yes	nan	yes
Q86W42_C314	Q86W42	THO complex subunit 6 homolog	THOC6	AQVPGSSPGLLSLSLNQQPAAPEC*K	1	8	24C(638.4061)	3	yes	yes	yes
P09110_C177	P09110	3-ketoacyl-CoA thiolase; peroxisomal	ACAA1	ARDC*LIPMGITSENVAER;DC*LIPMGITSENVAER	2	19	4C(638.4061);2C(638.4061)	3	yes	yes	yes
P06132_C294	P06132	Uroporphyrinogen decarboxylase	UROD	AREC*VGK	1	2	4C(638.4061)	1	yes	nan	nan
P0DMV8_C306	P0DMV8	Heat shock 70 kDa protein 1A	HSPA1A	ARFEELC*SDLFR;ARFEELC*SDLFRSTLEPVEK;FEELC*SDLFR;FEELC*SDLFRSTLEPVEK	4	23	7C(638.4061);5C(638.4061)	3	yes	yes	yes
O96013_C276	O96013	Serine/threonine-protein kinase PAK 4	PAK4	ARGAPSPGVLGPHASEPQLAPPAC*TPAAPAVPGPPGPR;GAPSPGVLGPHASEPQLAPPAC*TPAAPAVPGPPGPR	2	12	24C(638.4061);22C(638.4061)	3	yes	yes	yes
P42677_C77	P42677	40S ribosomal protein S27	RPS27	ARLTEGC*SFR;LTEGC*SFR;LTEGC*SFRR	3	8	7C(638.4061);5C(638.4061)	3	yes	yes	yes
Q01970_C892	Q01970	1-phosphatidylinositol 4;5-bisphosphate phosphodiesterase beta-3	PLCB3	ARQLAALIGESEAQAGQETC*QDTQSQQLGSQPSSNPTPSPLDASPR	1	3	20C(638.4061)	2	yes	yes	nan
Q9NVA2_C268	Q9NVA2	Septin-11	2023-09-11	ARQYPWGVVQVENENHC*DFVK	1	4	17C(638.4061)	3	yes	yes	yes
Q96B36_C44	Q96B36	Proline-rich AKT1 substrate 1	AKT1S1	ARTGTELVLLTAAPPPPPRPGPC*AYAAHGR;TGTELVLLTAAPPPPPRPGPC*AYAAHGR	2	7	23C(638.4061);21C(638.4061)	3	yes	yes	yes
O15357_C5	O15357	Phosphatidylinositol 3;4;5-trisphosphate 5-phosphatase 2	INPPL1	ASAC*GAPGPGGALGSQAPSWYHR	1	4	4C(638.4061)	3	yes	yes	yes
Q9HA47_C9	Q9HA47	Uridine-cytidine kinase 1	UCK1	ASAGGEDC*ESPAPEADRPHQRPFLIGVSGGTASGK	1	5	8C(638.4061)	2	yes	yes	nan
Q9Y490_C956	Q9Y490	Talin-1	TLN1	ASAGPQPLLVQSC*K	1	4	13C(638.4061)	3	yes	yes	yes
Q7Z6J0_C658	Q7Z6J0	E3 ubiquitin-protein ligase SH3RF1	SH3RF1	ASAPLAC*AAAAPLTSPSITSASLEAEPSGR	1	4	7C(638.4061)	3	yes	yes	yes
Q9NXV6_C178	Q9NXV6	CDKN2A-interacting protein	CDKN2AIP	ASAQQENSSTC*IGSAIKSESGNSAR;ASAQQENSSTC*IGSAIK	2	11	11C(638.4061)	3	yes	yes	yes
Q6P2E9_C4	Q6P2E9	Enhancer of mRNA-decapping protein 4	EDC4	ASC*ASIDIEDATQHLR;ASC*ASIDIEDATQHLRDILK	2	9	3C(638.4061)	3	yes	yes	yes
Q8IY18_C881	Q8IY18	Structural maintenance of chromosomes protein 5	SMC5	ASC*FTGLNPTIVQEYTK;ASC*FTGLNPTIVQEYTKR	2	10	3C(638.4061)	3	yes	yes	yes
Q9Y4F5_C1570	Q9Y4F5	Centrosomal protein of 170 kDa protein B	CEP170B	ASC*GPPSLPDPTFLPDAER	1	4	3C(638.4061)	3	yes	yes	yes
P09211_C48	P09211	Glutathione S-transferase P	GSTP1	ASC*LYGQLPK;ASC*LYGQLPKFQDGDLTLYQSNTILR;MLLADQGQSWKEEVVTVETWQEGSLKASC*LYGQLPK	3	22	3C(638.4061);29C(638.4061)	3	yes	yes	yes
Q9Y6K9_C347	Q9Y6K9	NF-kappa-B essential modulator	IKBKG	ASC*QESAR	1	5	3C(638.4061)	3	yes	yes	yes
P46939_C862	P46939	Utrophin	UTRN	ASC*SALMSQPSAPDFVQR	1	7	3C(638.4061)	3	yes	yes	yes
Q96L34_C459	Q96L34	MAP/microtubule affinity-regulating kinase 4	MARK4	ASC*STAGSGSR	1	7	3C(638.4061)	3	yes	yes	yes
P13807_C699	P13807	Glycogen [starch] synthase; muscle	GYS1	ASC*TSSTSGSKR;RASC*TSSTSGSK;RASC*TSSTSGSKR	3	13	3C(638.4061);4C(638.4061)	3	yes	yes	yes
P48651_C4	P48651	Phosphatidylserine synthase 1	PTDSS1	ASC*VGSR	1	4	3C(638.4061)	3	yes	yes	yes
Q3KQV9_C332	Q3KQV9	UDP-N-acetylhexosamine pyrophosphorylase-like protein 1	UAP1L1	ASDGSLLYNAGNIC*NHFFTR	1	4	14C(638.4061)	3	yes	yes	yes
O00411_C925	O00411	DNA-directed RNA polymerase; mitochondrial	POLRMT	ASDPAAYVSHLPVHQDGSC*NGLQHYAALGR	1	4	19C(638.4061)	3	yes	yes	yes
Q8NB90_C291	Q8NB90	Spermatogenesis-associated protein 5	SPATA5	ASDVLLDVTQSPGDGSGLMLEEVTGLKC*NFESAR	1	4	28C(638.4061)	3	yes	yes	yes
Q9BUP0_C8	Q9BUP0	EF-hand domain-containing protein D1	EFHD1	ASEELAC*KLERR;ASEELAC*K	2	5	7C(638.4061)	2	yes	nan	yes
Q8IY81_C293	Q8IY81	pre-rRNA processing protein FTSJ3	FTSJ3	ASEIMVDDEELAQHPATTEDIRVC*CQDIR	1	2	24C(638.4061)	1	yes	nan	nan
Q9ULG1_C13	Q9ULG1	Chromatin-remodeling ATPase INO80	INO80	ASELGARDDGGC*TELAKPLYLQYLER;DDGGC*TELAKPLYLQYLER	2	4	12C(638.4061);5C(638.4061)	2	yes	nan	yes
Q9Y2I1_C436	Q9Y2I1	Nischarin	NISCH	ASEVC*LDDTVTTEKELDTVEVLK	1	4	5C(638.4061)	3	yes	yes	yes
P56537_C11	P56537	Eukaryotic translation initiation factor 6	EIF6	ASFENNC*EIGCFAK	1	3	7C(638.4061)	2	yes	yes	nan
Q9H019_C52	Q9H019	Mitochondrial fission regulator 1-like	MTFR1L	ASFETLPNISDLC*LR	1	3	13C(638.4061)	2	yes	yes	nan
P52789_C628	P52789	Hexokinase-2	HK2	ASGC*EGEDVVTLLK	1	5	4C(638.4061)	3	yes	yes	yes
Q8TAF3_C342	Q8TAF3	WD repeat-containing protein 48	WDR48	ASGDYDNDC*TNPITPLCTQPDQVIK	1	5	9C(638.4061)	3	yes	yes	yes
P04183_C206	P04183	Thymidine kinase; cytosolic	TK1	ASGQPAGPDNKENC*PVPGKPGEAVAAR;ENC*PVPGKPGEAVAAR	2	7	14C(638.4061);3C(638.4061)	3	yes	yes	yes
P60981_C12	P60981	Destrin	DSTN	ASGVQVADEVC*R;ASGVQVADEVC*RIFYDMK;ASGVQVADEVC*RIFYDMKVR	3	33	11C(638.4061)	3	yes	yes	yes
Q03701_C411	Q03701	CCAAT/enhancer-binding protein zeta	CEBPZ	ASHLLETLLC*KHPNMK	1	8	10C(638.4061)	3	yes	yes	yes
P82912_C112	P82912	28S ribosomal protein S11; mitochondrial	MRPS11	ASHNNTQIQVVSASNEPLAFASC*GTEGFR;ASHNNTQIQVVSASNEPLAFASC*GTEGFRNAK	2	13	23C(638.4061)	3	yes	yes	yes
Q6UB35_C961	Q6UB35	Monofunctional C1-tetrahydrofolate synthase; mitochondrial	MTHFD1L	ASIGAGFIYPLVGTMSTMPGLPTRPC*FYDIDLDTETEQVK	1	22	26C(638.4061)	3	yes	yes	yes
O00203_C507	O00203	AP-3 complex subunit beta-1	AP3B1	ASILWLIGENC*ERVPK	1	4	11C(638.4061)	3	yes	yes	yes
Q9UBB6_C22	Q9UBB6	Neurochondrin	NCDN	ASIMASDC*EPALNQAEGR	1	4	8C(638.4061)	3	yes	yes	yes
P09874_C429	P09874	Poly [ADP-ribose] polymerase 1	PARP1	ASLC*ISTKK;ASLC*ISTK	2	7	4C(638.4061)	3	yes	yes	yes
Q8N2A8_C97	Q8N2A8	Mitochondrial cardiolipin hydrolase	PLD6	ASLDLC*LFAFSSPQLGR	1	2	6C(638.4061)	1	yes	nan	nan
Q8IW35_C336	Q8IW35	Centrosomal protein of 97 kDa	CEP97	ASLIPEHSSPVQDC*QISQESEPVIQVNSWVGINSNDDQLFAVK	1	3	14C(638.4061)	2	yes	yes	nan
Q8WXH0_C1235	Q8WXH0	Nesprin-2	SYNE2	ASLLLC*GSDLPLHK	1	3	6C(638.4061)	2	yes	yes	nan
P14866_C260	P14866	Heterogeneous nuclear ribonucleoprotein L	HNRNPL	ASLNGADIYSGC*CTLK;ASLNGADIYSGC*CTLKIEYAKPTR	2	3	12C(638.4061)	2	yes	yes	nan
P14866_C261	P14866	Heterogeneous nuclear ribonucleoprotein L	HNRNPL	ASLNGADIYSGCC*TLKIEYAKPTR	1	3	13C(638.4061)	2	yes	nan	yes
Q9Y3S1_C2062	Q9Y3S1	Serine/threonine-protein kinase WNK2	WNK2	ASLSSDIC*SGLASDGGGAR	1	4	8C(638.4061)	3	yes	yes	yes
P46821_C190	P46821	Microtubule-associated protein 1B	MAP1B	ASLTLFC*PEEGDWK;ASLTLFC*PEEGDWKNSNLDRHNLQDFINIK	2	7	7C(638.4061)	3	yes	yes	yes
Q8N5C6_C165	Q8N5C6	S1 RNA-binding domain-containing protein 1	SRBD1	ASNLEGESNSSETPSTSTVWGGTC*KKEENDDDFTFGQSALK	1	3	24C(638.4061)	2	yes	yes	nan
Q9BQC3_C250	Q9BQC3	2-(3-amino-3-carboxypropyl)histidine synthase subunit 2	DPH2	ASPDPDLDPDLSRLLLGWAPGQPFSSC*CPDTGKTQDEGAR	1	2	27C(638.4061)	1	yes	nan	nan
Q8NDT2_C128	Q8NDT2	Putative RNA-binding protein 15B	RBM15B	ASPLPPPPPPPGAEPAC*PGSSAAAPEYK	1	4	17C(638.4061)	3	yes	yes	yes
P25325_C7	P25325	3-mercaptopyruvate sulfurtransferase	MPST	ASPQLC*R	1	3	6C(638.4061)	2	yes	yes	nan
P49356_C11	P49356	Protein farnesyltransferase subunit beta	FNTB	ASPSSFTYYC*PPSSSPVWSEPLYSLRPEHAR	1	4	10C(638.4061)	3	yes	yes	yes
Q96BD8_C10	Q96BD8	Spindle and kinetochore-associated protein 1	SKA1	ASSDLEQLC*SHVNEK	1	5	9C(638.4061)	3	yes	yes	yes
Q9H2G2_C358	Q9H2G2	STE20-like serine/threonine-protein kinase	SLK	ASSDLSIASSEEDKLSQNAC*ILESVSEKTER;ASSDLSIASSEEDKLSQNAC*ILESVSEK	2	9	20C(638.4061)	3	yes	yes	yes
O60333_C1661	O60333	Kinesin-like protein KIF1B	KIF1B	ASSPC*PEFEQFQIVPAVETPYLAR	1	6	5C(638.4061)	3	yes	yes	yes
Q71RC2_C599	Q71RC2	La-related protein 4	LARP4	ASTASPC*NNNINAATAVALQEPR	1	10	7C(638.4061)	3	yes	yes	yes
Q9C0F1_C355	Q9C0F1	Centrosomal protein of 44 kDa	CEP44	ASTVNYC*GLNEISEETTIQKMER	1	4	7C(638.4061)	3	yes	yes	yes
Q9UKK6_C14	Q9UKK6	NTF2-related export protein 1	NXT1	ASVDFKTYVDQAC*R	1	2	13C(638.4061)	1	yes	nan	nan
P11586_C918	P11586	C-1-tetrahydrofolate synthase; cytoplasmic	MTHFD1	ASVGAGFLYPLVGTMSTMPGLPTRPC*FYDIDLDPETEQVNGLF	1	5	26C(638.4061)	2	yes	yes	nan
P56134_C7	P56134	ATP synthase subunit f; mitochondrial	ATP5J2	ASVGEC*PAPVPVKDKK	1	4	6C(638.4061)	3	yes	yes	yes
Q9UIF8_C1223	Q9UIF8	Bromodomain adjacent to zinc finger domain protein 2B	BAZ2B	ASVLAFLINELAC*SK	1	3	13C(638.4061)	2	yes	yes	nan
O43148_C50	O43148	mRNA cap guanine-N7 methyltransferase	RNMT	ASVNSETESSFNINENTTASGTGLSEKTSVC*R	1	3	31C(638.4061)	2	yes	nan	yes
Q9Y490_C1023	Q9Y490	Talin-1	TLN1	ASVPTIQDQASAMQLSQC*AK	1	4	18C(638.4061)	3	yes	yes	yes
P05386_C9	P05386	60S acidic ribosomal protein P1	RPLP1	ASVSELAC*IYSALILHDDEVTVTEDKINALIK	1	269	8C(638.4061)	3	yes	yes	yes
Q5JRA6_C1486	Q5JRA6	Transport and Golgi organization protein 1 homolog	MIA3	ASVSTKC*NLEDQVK;C*NLEDQVK	2	3	7C(638.4061);1C(638.4061)	2	yes	nan	yes
Q53RE8_C107	Q53RE8	Ankyrin repeat domain-containing protein 39	ANKRD39	ASYC*GHTEIAR	1	2	4C(638.4061)	1	yes	nan	nan
Q93008_C842	Q93008	Probable ubiquitin carboxyl-terminal hydrolase FAF-X	USP9X	ASYDTLCVLDGDKDSVNC*AR	1	4	18C(638.4061)	3	yes	yes	yes
Q9P0P0_C10	Q9P0P0	E3 ubiquitin-protein ligase RNF181	RNF181	ASYFDEHDC*EPSDPEQETR	1	6	9C(638.4061)	3	yes	yes	yes
Q96SB4_C647	Q96SB4	SRSF protein kinase 1	SRPK1	ATAAEC*LRHPWLNS	1	5	6C(638.4061)	3	yes	yes	yes
O00410_C229	O00410	Importin-5	IPO5	ATAAFILANEHNVALFKHFADLLPGFLQAVNDSC*YQNDDSVLK;HFADLLPGFLQAVNDSC*YQNDDSVLK	2	24	34C(638.4061);17C(638.4061)	3	yes	yes	yes
Q8WYH8_C19	Q8WYH8	Inhibitor of growth protein 5	ING5	ATAMYLEHYLDSIENLPC*ELQR	1	37	18C(638.4061)	3	yes	yes	yes
Q9H9Q2_C240	Q9H9Q2	COP9 signalosome complex subunit 7b	COPS7B	ATASSSAQEMEQQLAEREC*PPHAEQR;EC*PPHAEQR	2	5	19C(638.4061);2C(638.4061)	3	yes	yes	yes
Q9NUQ8_C4	Q9NUQ8	ATP-binding cassette sub-family F member 3	ABCF3	ATC*AEILR	1	5	3C(638.4061)	3	yes	yes	yes
P21333_C2543	P21333	Filamin-A	FLNA	ATC*APQHGAPGPGPADASK;ATC*APQHGAPGPGPADASKVVAK;LVSNHSLHETSSVFVDSLTKATC*APQHGAPGPGPADASK	3	22	3C(638.4061);23C(638.4061)	3	yes	yes	yes
P38432_C170	P38432	Coilin	COIL	ATC*GTVGDDNEEAK	1	3	3C(638.4061)	2	yes	yes	nan
Q15345_C792	Q15345	Leucine-rich repeat-containing protein 41	LRRC41	ATC*HVVSDSWDSSQAFADYVSTM	1	3	3C(638.4061)	2	yes	yes	nan
P25789_C163	P25789	Proteasome subunit alpha type-4	PSMA4	ATC*IGNNSAAAVSMLK	1	4	3C(638.4061)	2	yes	nan	yes
O60784_C37	O60784	Target of Myb protein 1	TOM1	ATDGSLQSEDWALNMEIC*DIINETEEGPKDALR	1	3	18C(638.4061)	2	yes	yes	nan
Q9BUK6_C46	Q9BUK6	Protein misato homolog 1	MSTO1	ATDSKEPPGELC*PDVLYR;EPPGELC*PDVLYR	2	5	12C(638.4061);7C(638.4061)	3	yes	yes	yes
Q9NVG8_C145	Q9NVG8	TBC1 domain family member 13	TBC1D13	ATDYPC*LLILDPQNEFETLR;ATDYPC*LLILDPQNEFETLRK	2	18	6C(638.4061)	3	yes	yes	yes
Q9NYK5_C335	Q9NYK5	39S ribosomal protein L39; mitochondrial	MRPL39	ATEEC*TST;KMVTEDQSKATEEC*TST	2	9	5C(638.4061);14C(638.4061)	3	yes	yes	yes
Q99436_C74	Q99436	Proteasome subunit beta type-7	PSMB7	ATEGMVVADKNC*SK	1	4	12C(638.4061)	3	yes	yes	yes
O43299_C775	O43299	AP-5 complex subunit zeta-1	AP5Z1	ATELLTLLKMPSVAQFVLTPSTEVC*SPR	1	2	25C(638.4061)	1	yes	nan	nan
Q14966_C879	Q14966	Zinc finger protein 638	ZNF638	ATENC*AK	1	7	5C(638.4061)	3	yes	yes	yes
Q14789_C1285	Q14789	Golgin subfamily B member 1	GOLGB1	ATEQHHTQPVLESNLC*PDWPSHSEDASALQGGTSVAQIK	1	5	16C(638.4061)	3	yes	yes	yes
O75521_C282	O75521	Enoyl-CoA delta isomerase 2; mitochondrial	ECI2	ATFHTPFSHLGQSPEGC*SSYTFPK	1	4	17C(638.4061)	3	yes	yes	yes
O00566_C27	O00566	U3 small nucleolar ribonucleoprotein protein MPP10	MPHOSPH10	ATGRPEC*FLTIQEGLASK	1	4	7C(638.4061)	3	yes	yes	yes
Q13586_C49	Q13586	Stromal interaction molecule 1	STIM1	ATGTSSGANSEESTAAEFC*R	1	4	19C(638.4061)	3	yes	yes	yes
P45880_C13_C8	P45880	Voltage-dependent anion-selective channel protein 2	VDAC2	ATHGQTC*ARPMC*IPPSYADLGK	1	57	12C(638.4061);7C(638.4061)	3	yes	yes	yes
Q96AG4_C48	Q96AG4	Leucine-rich repeat-containing protein 59	LRRC59	ATILDLSC*NK;ATILDLSC*NKLTTLPSDFCGLTHLVKLDLSK	2	5	8C(638.4061)	2	yes	nan	yes
Q96AG4_C59	Q96AG4	Leucine-rich repeat-containing protein 59	LRRC59	ATILDLSCNKLTTLPSDFC*GLTHLVK;LTTLPSDFC*GLTHLVK	2	11	19C(638.4061);9C(638.4061)	3	yes	yes	yes
Q8NC60_C393	Q8NC60	Nitric oxide-associated protein 1	NOA1	ATISPWPGTTLNLLKFPIC*NPTPYR;FPIC*NPTPYR	2	10	19C(638.4061);4C(638.4061)	3	yes	yes	yes
P46013_C2706	P46013	Proliferation marker protein Ki-67	MKI67	ATKIPC*ESPPLEVVDTTASTKR	1	3	6C(638.4061)	2	yes	nan	yes
Q99661_C245	Q99661	Kinesin-like protein KIF2C	KIF2C	ATLEC*HPLTMTDPIEEHR;ATLEC*HPLTMTDPIEEHRICVCVR	2	7	5C(638.4061)	3	yes	yes	yes
P59998_C21	P59998	Actin-related protein 2/3 complex subunit 4	ARPC4	ATLQAALC*LENFSSQVVER	1	4	8C(638.4061)	3	yes	yes	yes
P49321_C708	P49321	Nuclear autoantigenic sperm protein	NASP	ATLVESSTSGFTPGGGGSSVSMIASRKPTDGASSSNC*VTDISHLVR;KPTDGASSSNC*VTDISHLVR;KPTDGASSSNC*VTDISHLVRK	3	37	37C(638.4061);11C(638.4061)	3	yes	yes	yes
O60264_C165	O60264	SWI/SNF-related matrix-associated actin-dependent regulator of chromatin subfamily A member 5	SMARCA5	ATNVC*TR;ATNVC*TRFEDSPSYVK	2	9	5C(638.4061)	3	yes	yes	yes
Q96CW5_C17_C18	Q96CW5	Gamma-tubulin complex component 3	TUBGCP3	ATPDQKSPNVLLQNLC*C*R	1	4	16C(638.4061);17C(638.4061)	3	yes	yes	yes
Q9Y2P8_C13	Q9Y2P8	RNA 3'-terminal phosphate cyclase-like protein	RCL1	ATQAHSLSYAGC*NFLR	1	4	12C(638.4061)	3	yes	yes	yes
Q9HAV7_C124	Q9HAV7	GrpE protein homolog 1; mitochondrial	GRPEL1	ATQC*VPK;ATQC*VPKEEIKDDNPHLK	2	14	4C(638.4061)	3	yes	yes	yes
Q9NW64_C24_C27	Q9NW64	Pre-mRNA-splicing factor RBM22	RBM22	ATSLGSNTYNRQNWEDADFPILC*QTC*LGENPYIR	1	9	23C(638.4061);26C(638.4061)	3	yes	yes	yes
Q96G74_C519	Q96G74	OTU domain-containing protein 5	OTUD5	ATSPLVSLYPALEC*R	1	4	14C(638.4061)	3	yes	yes	yes
Q13555_C7	Q13555	Calcium/calmodulin-dependent protein kinase type II subunit gamma	CAMK2G	ATTATC*TR	1	4	6C(638.4061)	2	yes	yes	nan
Q9BWD1_C65	Q9BWD1	Acetyl-CoA acetyltransferase; cytosolic	ACAT2	ATVAPEDVSEVIFGHVLAAGC*GQNPVR;RATVAPEDVSEVIFGHVLAAGC*GQNPVR	2	16	21C(638.4061);22C(638.4061)	3	yes	yes	yes
O75534_C680	O75534	Cold shock domain-containing protein E1	CSDE1	ATVEC*VKDQFGFINYEVGDSK	1	3	5C(638.4061)	2	yes	yes	nan
Q9HC38_C269	Q9HC38	Glyoxalase domain-containing protein 4	GLOD4	ATVQVVILADPDGHEIC*FVGDEAFRELSKMDPEGSK	1	7	17C(638.4061)	3	yes	yes	yes
P38398_C197	P38398	Breast cancer type 1 susceptibility protein	BRCA1	ATYC*SVGDQELLQITPQGTRDEISLDSAK	1	2	4C(638.4061)	1	yes	nan	nan
P62851_C59	P62851	40S ribosomal protein S25	RPS25	ATYDKLC*K	1	11	7C(638.4061)	3	yes	yes	yes
Q8NI27_C1064	Q8NI27	THO complex subunit 2	THOC2	ATYEKEC*GNYPGFLTILR;EC*GNYPGFLTILR	2	8	7C(638.4061);2C(638.4061)	3	yes	yes	yes
Q9Y490_C2196	Q9Y490	Talin-1	TLN1	AVAAGNSC*RQEDVIATANLSR	1	2	8C(638.4061)	1	yes	nan	nan
Q93008_C1174_C1212	Q93008	Probable ubiquitin carboxyl-terminal hydrolase FAF-X	USP9X	AVAEAC*QPGVEGVNPMTQINQVTHDQAVVLQSALQSIPNPSSEC*MLR	1	18	44C(638.4061);6C(638.4061)	2	yes	yes	nan
P62195_C209	P62195	26S proteasome regulatory subunit 8	PSMC5	AVAHHTDC*TFIR	1	5	8C(638.4061)	3	yes	yes	yes
P11387_C630	P11387	DNA topoisomerase 1	TOP1	AVAILC*NHQR	1	2	6C(638.4061)	1	yes	nan	nan
Q6P1R4_C213	Q6P1R4	tRNA-dihydrouridine(16/17) synthase [NAD(P)(+)]-like	DUS1L	AVAIPVFANGNIQC*LQDVER;KAVAIPVFANGNIQC*LQDVER	2	7	14C(638.4061);15C(638.4061)	3	yes	yes	yes
P35998_C236	P35998	26S proteasome regulatory subunit 7	PSMC2	AVANRTDAC*FIR;TDAC*FIR	2	4	9C(638.4061);4C(638.4061)	2	yes	yes	nan
P33240_C150	P33240	Cleavage stimulation factor subunit 2	CSTF2	AVASLPPEQMFELMKQMKLC*VQNSPQEAR;LC*VQNSPQEAR;QMKLC*VQNSPQEAR	3	15	20C(638.4061);2C(638.4061);5C(638.4061)	3	yes	yes	yes
Q12834_C364	Q12834	Cell division cycle protein 20 homolog	CDC20	AVAWC*PWQSNVLATGGGTSDR	1	3	5C(638.4061)	2	yes	yes	nan
P68363_C376	P68363	Tubulin alpha-1B chain	TUBA1B	AVC*MLSNTTAIAEAWAR	1	45	3C(638.4061)	3	yes	yes	yes
Q9BQE3_C376	Q9BQE3	Tubulin alpha-1C chain	TUBA1C	AVC*MLSNTTAVAEAWAR	1	18	3C(638.4061)	3	yes	yes	yes
Q96NL6_C38	Q96NL6	Sodium channel and clathrin linker 1	SCLT1	AVC*QGEGDDTFENLVFDQSFLAPLVTEYDKHLGELNGQLK	1	4	3C(638.4061)	2	yes	yes	nan
O43823_C631	O43823	A-kinase anchor protein 8	AKAP8	AVDGEGAPAPESSGEPAEDEGPTDTAEAGSDPQAEQLLEEQVPC*GTAHEK	1	13	44C(638.4061)	3	yes	yes	yes
Q9UET6_C49	Q9UET6	Putative tRNA (cytidine(32)/guanosine(34)-2'-O)-methyltransferase	FTSJ1	AVDLC*AAPGSWSQVLSQK	1	4	5C(638.4061)	3	yes	yes	yes
Q69YN4_C33	Q69YN4	Protein virilizer homolog	VIRMA	AVDSAMELLFLDTFKHPSAEQSSHIDVVRFPC*VVYINEVR	1	2	32C(638.4061)	1	yes	nan	nan
O94906_C429	O94906	Pre-mRNA-processing factor 6	PRPF6	AVEC*CPTSVELWLALAR	1	5	4C(638.4061)	3	yes	yes	yes
Q9P275_C977	Q9P275	Ubiquitin carboxyl-terminal hydrolase 36	USP36	AVEEDGHLKC*PR	1	4	10C(638.4061)	3	yes	yes	yes
P31930_C154	P31930	Cytochrome b-c1 complex subunit 1; mitochondrial	UQCRC1	AVELLGDIVQNC*SLEDSQIEKER;AVELLGDIVQNC*SLEDSQIEKERDVILR;AVELLGDIVQNC*SLEDSQIEK	3	8	12C(638.4061)	3	yes	yes	yes
Q86TL0_C263_C277	Q86TL0	Cysteine protease ATG4D	ATG4D	AVESC*SDVTRLVVYVSQDC*TVYKADVAR	1	2	19C(638.4061);5C(638.4061)	1	yes	nan	nan
P49588_C723	P49588	Alanine--tRNA ligase; cytoplasmic	AARS	AVFDETYPDPVRVVSIGVPVSELLDDPSGPAGSLTSVEFC*GGTHLR;VVSIGVPVSELLDDPSGPAGSLTSVEFC*GGTHLR	2	6	40C(638.4061);28C(638.4061)	3	yes	yes	yes
O75155_C206	O75155	Cullin-associated NEDD8-dissociated protein 2	CAND2	AVGALGHLAAAC*STDLFVELADHLLDRLPGPR	1	3	12C(638.4061)	2	yes	yes	nan
Q53EL6_C275_C288	Q53EL6	Programmed cell death protein 4	PDCD4	AVGDGILC*NTYIDSYKGTVDC*VQAR	1	7	21C(638.4061);8C(638.4061)	3	yes	yes	yes
P61513_C57_C60	P61513	60S ribosomal protein L37a	RPL37A	AVGIWHC*GSC*MK	1	4	10C(638.4061);7C(638.4061)	1	yes	nan	nan
P52294_C337	P52294	Importin subunit alpha-5	KPNA1	AVGNIVTGDDIQTQVILNC*SALQSLLHLLSSPK;AVGNIVTGDDIQTQVILNC*SALQSLLHLLSSPKESIKK	2	14	19C(638.4061)	3	yes	yes	yes
P30153_C294	P30153	Serine/threonine-protein phosphatase 2A 65 kDa regulatory subunit A alpha isoform	PPP2R1A	AVGPEITKTDLVPAFQNLMKDC*EAEVR;TDLVPAFQNLMKDC*EAEVR;DC*EAEVR	3	47	22C(638.4061);14C(638.4061);2C(638.4061)	3	yes	yes	yes
Q7Z3B4_C180	Q7Z3B4	Nucleoporin p54	NUP54	AVGYSC*MPSNKDEDGLVVLVFNKK	1	7	6C(638.4061)	3	yes	yes	yes
Q9Y5Y2_C72	Q9Y5Y2	Cytosolic Fe-S cluster assembly factor NUBP2	NUBP2	AVHQC*DR	1	7	5C(638.4061)	3	yes	yes	yes
Q9HC35_C82	Q9HC35	Echinoderm microtubule-associated protein-like 4	EML4	AVIPMSC*ITNGSGANR;AVIPMSC*ITNGSGANRKPSHTSAVSIAGK	2	4	7C(638.4061)	2	yes	nan	yes
Q5QJE6_C618	Q5QJE6	Deoxynucleotidyltransferase terminal-interacting protein 2	DNTTIP2	AVITPDFEKNHC*VPPYSESKYQLQK;NHC*VPPYSESKYQLQK	2	9	12C(638.4061);3C(638.4061)	3	yes	yes	yes
P40227_C406	P40227	T-complex protein 1 subunit zeta	CCT6A	AVKNAIDDGC*VVPGAGAVEVAMAEALIK;NAIDDGC*VVPGAGAVEVAMAEALIK;NAIDDGC*VVPGAGAVEVAMAEALIKHKPSVK	3	40	10C(638.4061);7C(638.4061)	3	yes	yes	yes
Q9UBW7_C852	Q9UBW7	Zinc finger MYM-type protein 2	ZMYM2	AVLC*KPLTMTK	1	4	4C(638.4061)	3	yes	yes	yes
P60763_C178	P60763	Ras-related C3 botulinum toxin substrate 3	RAC3	AVLC*PPPVK;AVLC*PPPVKK;AVLC*PPPVKKPGK;GLKTVFDEAIRAVLC*PPPVK	4	33	4C(638.4061);15C(638.4061)	3	yes	yes	yes
P34896_C68	P34896	Serine hydroxymethyltransferase; cytosolic	SHMT1	AVLEALGSC*LNNKYSEGYPGQR	1	4	9C(638.4061)	3	yes	yes	yes
P23528_C39	P23528	Cofilin-1	CFL1	AVLFC*LSEDKK	1	3	5C(638.4061)	2	yes	yes	nan
Q9Y4R8_C367	Q9Y4R8	Telomere length regulation protein TEL2 homolog	TELO2	AVLIC*LAQLGEPELR;AVLIC*LAQLGEPELRDSRDELLASMMAGVK	2	13	5C(638.4061)	3	yes	yes	yes
Q92878_C157	Q92878	DNA repair protein RAD50	RAD50	AVLNNVIFC*HQEDSNWPLSEGK	1	6	9C(638.4061)	3	yes	yes	yes
Q96HE7_C166	Q96HE7	ERO1-like protein alpha	ERO1A	AVLQWTKHDDSSDNFC*EADDIQSPEAEYVDLLLNPER;HDDSSDNFC*EADDIQSPEAEYVDLLLNPER	2	13	16C(638.4061);9C(638.4061)	3	yes	yes	yes
Q9BPX3_C202	Q9BPX3	Condensin complex subunit 3	NCAPG	AVLSC*IAPSAK	1	5	5C(638.4061)	3	yes	yes	yes
Q9HAV4_C1131	Q9HAV4	Exportin-5	XPO5	AVMEQIPEIQKDSLDQFDC*K;AVMEQIPEIQKDSLDQFDC*KLLNPSLQK	2	15	19C(638.4061)	3	yes	yes	yes
Q9H6Y2_C306	Q9H6Y2	WD repeat-containing protein 55	WDR55	AVNILPNRVVGSVGQHTGEPVEELALSHC*GR;VVGSVGQHTGEPVEELALSHC*GR	2	10	29C(638.4061);21C(638.4061)	3	yes	yes	yes
Q5BKX5_C271	Q5BKX5	UPF0692 protein C19orf54	C19orf54	AVPSLGYTEDPELPGLFHPVLGTPC*QPPSLPEEGSPGAVYLLSK	1	5	25C(638.4061)	3	yes	yes	yes
P22570_C353	P22570	NADPH:adrenodoxin oxidoreductase; mitochondrial	FDXR	AVPTGDMEDLPC*GLVLSSIGYK	1	4	12C(638.4061)	3	yes	yes	yes
O60701_C196	O60701	UDP-glucose 6-dehydrogenase	UGDH	AVQALC*AVYEHWVPR	1	3	6C(638.4061)	2	yes	nan	yes
Q15020_C537	Q15020	Squamous cell carcinoma antigen recognized by T-cells 3	SART3	AVQC*TSDYPEHVCEVLLTMERTEGSLEDWDIAVQK;AVQC*TSDYPEHVCEVLLTMERTEGSLEDWDIAVQKTETR	2	12	4C(638.4061)	2	yes	yes	nan
Q9P258_C428	Q9P258	Protein RCC2	RCC2	AVQDLC*GWR;AVQDLC*GWRIR	2	5	6C(638.4061)	3	yes	yes	yes
Q96EK5_C371	Q96EK5	KIF1-binding protein	KIF1BP	AVQFGTGELC*DAISAVEEK	1	4	10C(638.4061)	3	yes	yes	yes
Q01167_C210	Q01167	Forkhead box protein K2	FOXK2	AVQPHISPLTINIPDTMAHLISPLPSPTGTISAANSC*PSSPR	1	3	37C(638.4061)	2	yes	nan	yes
O60291_C428	O60291	E3 ubiquitin-protein ligase MGRN1	MGRN1	AVSPAIPSAPLYEEITYSGISDGLSQASC*PLAAIDHILDSSR	1	23	29C(638.4061)	3	yes	yes	yes
P52209_C422	P52209	6-phosphogluconate dehydrogenase; decarboxylating	PGD	AVSTGVQAGIPMPC*FTTALSFYDGYRHEMLPASLIQAQR	1	7	14C(638.4061)	3	yes	yes	yes
Q9Y490_C1353	Q9Y490	Talin-1	TLN1	AVTDSINQLITMC*TQQAPGQKECDNALR;AVTDSINQLITMC*TQQAPGQK	2	4	13C(638.4061)	3	yes	yes	yes
Q9Y490_C1353_C1363	Q9Y490	Talin-1	TLN1	AVTDSINQLITMC*TQQAPGQKEC*DNALRELETVR	1	17	13C(638.4061);23C(638.4061)	3	yes	yes	yes
Q9UHK0_C317	Q9UHK0	Nuclear fragile X mental retardation-interacting protein 1	NUFIP1	AVTGSGSHLC*DLK	1	4	10C(638.4061)	3	yes	yes	yes
Q15047_C92	Q15047	Histone-lysine N-methyltransferase SETDB1	SETDB1	AVTNC*ESLVKDFYSK	1	3	5C(638.4061)	2	yes	yes	nan
Q7Z4W1_C150	Q7Z4W1	L-xylulose reductase	DCXR	AVTNHSVYC*STK;AVTNHSVYC*STKGALDMLTK	2	5	9C(638.4061)	3	yes	yes	yes
Q00610_C666	Q00610	Clathrin heavy chain 1	CLTC	AVVHTHLLNPEWLVNYFGSLSVEDSLEC*LR	1	6	28C(638.4061)	3	yes	yes	yes
P33316_C166	P33316	Deoxyuridine 5'-triphosphate nucleotidohydrolase; mitochondrial	DUT	AVVKTDIQIALPSGC*YGR	1	2	15C(638.4061)	1	yes	nan	nan
Q00839_C607	Q00839	Heterogeneous nuclear ribonucleoprotein U	HNRNPU	AVVVC*PK;AVVVC*PKDEDYK;AVVVC*PKDEDYKQR;KAVVVC*PK;KAVVVC*PKDEDYK	5	45	5C(638.4061);6C(638.4061)	3	yes	yes	yes
Q9BSJ8_C522	Q9BSJ8	Extended synaptotagmin-1	ESYT1	AVYSTNC*PVWEEAFR;AVYSTNC*PVWEEAFRFFLQDPQSQELDVQVK;AVYSTNC*PVWEEAFRFFLQDPQSQELDVQVKDDSR	3	14	7C(638.4061)	3	yes	yes	yes
Q9BW83_C149	Q9BW83	Intraflagellar transport protein 27 homolog	IFT27	AWALGQGLEC*FETSVK	1	4	10C(638.4061)	3	yes	yes	yes
Q9BW83_C166	Q9BW83	Intraflagellar transport protein 27 homolog	IFT27	AWALGQGLECFETSVKEMENFEAPFHC*LAK	1	10	27C(638.4061)	2	yes	yes	nan
Q8N0W3_C484	Q8N0W3	L-fucose kinase	FUK	AWDLWDPETLPAEYC*LPSAR	1	4	15C(638.4061)	3	yes	yes	yes
Q9BRF8_C54	Q9BRF8	Serine/threonine-protein phosphatase CPPED1	CPPED1	AWSTGDC*DNGGDEWEQEIR	1	8	7C(638.4061)	3	yes	yes	yes
P43487_C132	P43487	Ran-specific GTPase-activating protein	RANBP1	AWVWNTHADFADEC*PKPELLAIR	1	191	14C(638.4061)	3	yes	yes	yes
Q93052_C465_C468	Q93052	Lipoma-preferred partner	LPP	AYC*EPC*YINTLEQCNVCSKPIMER	1	6	3C(638.4061);6C(638.4061)	3	yes	yes	yes
O95425_C1989	O95425	Supervillin	SVIL	AYDC*MLQDPGSFNFAPR	1	4	4C(638.4061)	3	yes	yes	yes
P53701_C66	P53701	Cytochrome c-type heme lyase	HCCS	AYEYVEC*PIRGTAAENKENLDPSNLMPPPNQTPAPDQPFALSTVR	1	6	7C(638.4061)	3	yes	yes	yes
P49207_C83	P49207	60S ribosomal protein L34	RPL34	AYGGSMC*AK	1	11	7C(638.4061)	3	yes	yes	yes
P68363_C295	P68363	Tubulin alpha-1B chain	TUBA1B	AYHEQLSVAEITNAC*FEPANQMVK;IHFPLATYAPVISAEKAYHEQLSVAEITNAC*FEPANQMVK	2	544	15C(638.4061);31C(638.4061)	3	yes	yes	yes
Q9BQE3_C295	Q9BQE3	Tubulin alpha-1C chain	TUBA1C	AYHEQLTVAEITNAC*FEPANQMVK;IHFPLATYAPVISAEKAYHEQLTVAEITNAC*FEPANQMVK	2	107	15C(638.4061);31C(638.4061)	3	yes	yes	yes
P10321_C188	P10321	HLA class I histocompatibility antigen; Cw-7 alpha chain	HLA-C	AYLEGTC*VEWLRR;AYLEGTC*VEWLR	2	6	7C(638.4061)	3	yes	yes	yes
Q9NQC3_C1101	Q9NQC3	Reticulon-4	RTN4	AYLESEVAISEELVQKYSNSALGHVNC*TIK;AYLESEVAISEELVQKYSNSALGHVNC*TIKELR;YSNSALGHVNC*TIK	3	10	27C(638.4061);11C(638.4061)	3	yes	yes	yes
P53992_C433	P53992	Protein transport protein Sec24C	SEC24C	AYMC*PFMQFIEGGR	1	8	4C(638.4061)	3	yes	yes	yes
O75582_C214	O75582	Ribosomal protein S6 kinase alpha-5	RPS6KA5	AYSFC*GTIEYMAPDIVR	1	4	5C(638.4061)	3	yes	yes	yes
P51812_C229	P51812	Ribosomal protein S6 kinase alpha-3	RPS6KA3	AYSFC*GTVEYMAPEVVNR;AYSFC*GTVEYMAPEVVNRR	2	7	5C(638.4061)	2	yes	yes	nan
O76003_C229	O76003	Glutaredoxin-3	GLRX3	AYSSWPTYPQLYVSGELIGGLDIIKELEASEELDTIC*PKAPK;ELEASEELDTIC*PK	2	3	37C(638.4061);12C(638.4061)	2	yes	nan	yes
O15355_C241	O15355	Protein phosphatase 1G	PPM1G	AYTGFSSNSERGTEAGQVGEPGIPTGEAGPSC*SSASDKLPR;GTEAGQVGEPGIPTGEAGPSC*SSASDKLPR	2	22	32C(638.4061);21C(638.4061)	3	yes	yes	yes
Q15345_C297	Q15345	Leucine-rich repeat-containing protein 41	LRRC41	C*AAALMASR	1	4	1C(638.4061)	3	yes	yes	yes
P98164_C4047	P98164	Low-density lipoprotein receptor-related protein 2	LRP2	C*AAEGSSPLLLLPDNVR	1	4	1C(638.4061)	3	yes	yes	yes
Q9GZP4_C14	Q9GZP4	PITH domain-containing protein 1	PITHD1	C*AAEREEPPEQR	1	3	1C(638.4061)	2	yes	yes	nan
Q13098_C251	Q13098	COP9 signalosome complex subunit 1	GPS1	C*AAGLAELAAR	1	5	1C(638.4061)	3	yes	yes	yes
Q9C0C2_C136	Q9C0C2	182 kDa tankyrase-1-binding protein	TNKS1BP1	C*AAPGGVR	1	4	1C(638.4061)	3	yes	yes	yes
Q5H9R7_C844	Q5H9R7	Serine/threonine-protein phosphatase 6 regulatory subunit 3	PPP6R3	C*AAPRPPSSSPEQR	1	5	1C(638.4061)	3	yes	yes	yes
O75152_C636	O75152	Zinc finger CCCH domain-containing protein 11A	ZC3H11A	C*AAQTLEK;C*AAQTLEKR	2	8	1C(638.4061)	3	yes	yes	yes
Q15020_C670	Q15020	Squamous cell carcinoma antigen recognized by T-cells 3	SART3	C*AAVDVEPPSKQK;C*AAVDVEPPSKQKEK	2	5	1C(638.4061)	3	yes	yes	yes
Q16643_C96	Q16643	Drebrin	DBN1	C*ACASHVAK;KC*ACASHVAK	2	10	1C(638.4061);2C(638.4061)	3	yes	yes	yes
O95801_C110	O95801	Tetratricopeptide repeat protein 4	TTC4	C*ADPDLNAVLYTNR	1	4	1C(638.4061)	3	yes	yes	yes
O94826_C475	O94826	Mitochondrial import receptor subunit TOM70	TOMM70	C*AEGYALYAQALTDQQQFGKADEMYDK	1	6	1C(638.4061)	3	yes	yes	yes
Q92878_C133	Q92878	DNA repair protein RAD50	RAD50	C*AEIDREMISSLGVSK	1	4	1C(638.4061)	3	yes	yes	yes
Q9NSD9_C548	Q9NSD9	Phenylalanine--tRNA ligase beta subunit	FARSB	C*AEIFAR	1	3	1C(638.4061)	2	yes	nan	yes
Q8NFC6_C2164	Q8NFC6	Biorientation of chromosomes in cell division protein 1-like 1	BOD1L1	C*AESLQPVAAAVEER	1	4	1C(638.4061)	3	yes	yes	yes
Q9NSE4_C1005	Q9NSE4	Isoleucine--tRNA ligase; mitochondrial	IARS2	C*AEVVSGK	1	2	1C(638.4061)	1	yes	nan	nan
P16930_C105	P16930	Fumarylacetoacetase	FAH	C*AFISQASATMHLPATIGDYTDFYSSR;KC*AFISQASATMHLPATIGDYTDFYSSR	2	5	1C(638.4061);2C(638.4061)	3	yes	yes	yes
P50579_C290	P50579	Methionine aminopeptidase 2	METAP2	C*AGIDVR	1	3	1C(638.4061)	2	yes	nan	yes
P12004_C81	P12004	Proliferating cell nuclear antigen	PCNA	C*AGNEDIITLR;C*AGNEDIITLRAEDNADTLALVFEAPNQEK;C*AGNEDIITLRAEDNADTLALVFEAPNQEKVSDYEMK;ILKC*AGNEDIITLR	4	21	1C(638.4061);4C(638.4061)	3	yes	yes	yes
Q15050_C52	Q15050	Ribosome biogenesis regulatory protein homolog	RRS1	C*AGPTPEAELQALAR	1	17	1C(638.4061)	3	yes	yes	yes
Q9UGR2_C925	Q9UGR2	Zinc finger CCCH domain-containing protein 7B	ZC3H7B	C*AHGQEELNEWLDRR	1	4	1C(638.4061)	3	yes	yes	yes
P48200_C137	P48200	Iron-responsive element-binding protein 2	IREB2	C*AIQNAPNPGGGDLQK	1	3	1C(638.4061)	2	yes	yes	nan
Q13200_C251	Q13200	26S proteasome non-ATPase regulatory subunit 2	PSMD2	C*ALGVFR	1	4	1C(638.4061)	3	yes	yes	yes
Q14247_C246	Q14247	Src substrate cortactin	CTTN	C*ALGWDHQEKLQLHESQKDYK;C*ALGWDHQEK	2	6	1C(638.4061)	3	yes	yes	yes
Q6PJG6_C539	Q6PJG6	BRCA1-associated ATM activator 1	BRAT1	C*ALLASEVPQLALQLLQDPESYVR	1	10	1C(638.4061)	3	yes	yes	yes
Q8NFH5_C255	Q8NFH5	Nucleoporin NUP35	NUP35	C*ALSSPSLAFTPPIK	1	6	1C(638.4061)	3	yes	yes	yes
Q12789_C1091	Q12789	General transcription factor 3C polypeptide 1	GTF3C1	C*AMLEYTTGSR;KC*AMLEYTTGSR	2	6	1C(638.4061);2C(638.4061)	3	yes	yes	yes
P14316_C83	P14316	Interferon regulatory factor 2	IRF2	C*AMNSLPDIEEVKDK	1	3	1C(638.4061)	2	yes	nan	yes
Q99832_C158	Q99832	T-complex protein 1 subunit eta	CCT7	C*AMTALSSK	1	11	1C(638.4061)	3	yes	yes	yes
Q9P1F3_C39	Q9P1F3	Costars family protein ABRACL	ABRACL	C*ANLFEALVGTLK;FGVLFRDDKC*ANLFEALVGTLK;DDKC*ANLFEALVGTLK	3	71	1C(638.4061);10C(638.4061);4C(638.4061)	3	yes	yes	yes
Q9UFC0_C88	Q9UFC0	Leucine-rich repeat and WD repeat-containing protein 1	LRWD1	CANNQLGDVTALC*QFPKLEELSLEGNPFLTVNDNLK;CANNQLGDVTALC*QFPKLEELSLEGNPFLTVNDNLKVSFLLPTLR	2	6	13C(638.4061)	3	yes	yes	yes
Q5VZ89_C126	Q5VZ89	DENN domain-containing protein 4C	DENND4C	C*ANVNNSSTTSQR	1	3	1C(638.4061)	2	yes	yes	nan
Q12830_C20	Q12830	Nucleosome-remodeling factor subunit BPTF	BPTF	C*APAPPPPPPPPTSGPIGGLR	1	4	1C(638.4061)	3	yes	yes	yes
Q13371_C35	Q13371	Phosducin-like protein	PDCL	C*APASSSVPAEAELAGEGISVNTGPK	1	9	1C(638.4061)	3	yes	yes	yes
Q7L2J0_C54	Q7L2J0	7SK snRNA methylphosphate capping enzyme	MEPCE	C*APSAGSPAAAVGR;C*APSAGSPAAAVGRESPGAAATSSSGPQAQQHR	2	6	1C(638.4061)	3	yes	yes	yes
P55209_C88	P55209	Nucleosome assembly protein 1-like 1	NAP1L1	C*AQIEAK	1	12	1C(638.4061)	3	yes	yes	yes
Q5TC12_C321	Q5TC12	ATP synthase mitochondrial F1 complex assembly factor 1	ATPAF1	C*AQNQNKT;C*AQNQNK	2	15	1C(638.4061)	3	yes	yes	yes
P52952_C82	P52952	Homeobox protein Nkx-2.5	NKX2-5	C*ASAFPAAPAFYPR	1	2	1C(638.4061)	1	yes	nan	nan
Q15417_C173	Q15417	Calponin-3	CNN3	C*ASQAGMTAYGTR;C*ASQAGMTAYGTRR	2	18	1C(638.4061)	3	yes	yes	yes
Q99439_C175	Q99439	Calponin-2	CNN2	C*ASQSGMTAYGTR;C*ASQSGMTAYGTRR	2	7	1C(638.4061)	3	yes	yes	yes
Q99439_C215	Q99439	Calponin-2	CNN2	C*ASQVGMTAPGTR;C*ASQVGMTAPGTRR	2	8	1C(638.4061)	3	yes	yes	yes
Q9Y597_C606	Q9Y597	BTB/POZ domain-containing protein KCTD3	KCTD3	C*ATPNISPATSVVQHSHLR	1	4	1C(638.4061)	3	yes	yes	yes
Q9ULW0_C145	Q9ULW0	Targeting protein for Xklp2	TPX2	C*ATPVIIDEILPSKK;RC*ATPVIIDEILPSK	2	5	1C(638.4061);2C(638.4061)	3	yes	yes	yes
Q13905_C817	Q13905	Rap guanine nucleotide exchange factor 1	RAPGEF1	C*ATSSQPLAAR	1	5	1C(638.4061)	3	yes	yes	yes
O95071_C2267	O95071	E3 ubiquitin-protein ligase UBR5	UBR5	C*ATTPMAVHR	1	6	1C(638.4061)	3	yes	yes	yes
P49585_C37	P49585	Choline-phosphate cytidylyltransferase A	PCYT1A	C*AVGLRQPAPFSDEIEVDFSKPYVR	1	4	1C(638.4061)	3	yes	yes	yes
P0DN76_C67	P0DN76	Splicing factor U2AF 35 kDa subunit-like protein	U2AF1L5	C*AVSDVEMQEHYDEFFEEVFTEMEEK	1	10	1C(638.4061)	3	yes	yes	yes
Q9NYH9_C309_C310	Q9NYH9	U3 small nucleolar RNA-associated protein 6 homolog	UTP6	C*C*AVYEEAVK	1	4	1C(638.4061);2C(638.4061)	3	yes	yes	yes
Q9P2J5_C83	Q9P2J5	Leucine--tRNA ligase; cytoplasmic	LARS	C*CLFPFGLHCTGMPIK	1	2	1C(638.4061)	1	yes	nan	nan
P62979_C144_C149	P62979	Ubiquitin-40S ribosomal protein S27a	RPS27A	C*CLTYC*FNKPEDK	1	6	1C(638.4061);6C(638.4061)	1	yes	nan	nan
Q8N163_C324	Q8N163	Cell cycle and apoptosis regulator protein 2	CCAR2	C*CMLFVDDMAEPR	1	6	1C(638.4061)	2	yes	yes	nan
Q9NQW7_C308_C309	Q9NQW7	Xaa-Pro aminopeptidase 1	XPNPEP1	C*C*MPYTPICIAK	1	8	1C(638.4061);2C(638.4061)	3	yes	yes	yes
P14618_C423	P14618	Pyruvate kinase PKM	PKM	C*CSGAIIVLTK;LAPITSDPTEATAVGAVEASFKC*CSGAIIVLTK	2	7	1C(638.4061);23C(638.4061)	3	yes	yes	yes
O15381_C785_C787	O15381	Nuclear valosin-containing protein-like	NVL	C*DC*YTGADLSALVR	1	4	1C(638.4061);3C(638.4061)	3	yes	yes	yes
Q5VTR2_C905	Q5VTR2	E3 ubiquitin-protein ligase BRE1A	RNF20	C*DEILMEEIKDYK	1	4	1C(638.4061)	3	yes	yes	yes
Q04760_C61	Q04760	Lactoylglutathione lyase	GLO1	C*DFPIMK;VLGMTLIQKC*DFPIMK	2	7	1C(638.4061);10C(638.4061)	3	yes	yes	yes
P11387_C300	P11387	DNA topoisomerase 1	TOP1	C*DFTQMSQYFK;NIITNLSKC*DFTQMSQYFKAQTEAR	2	5	1C(638.4061);9C(638.4061)	3	yes	yes	yes
Q14493_C15	Q14493	Histone RNA hairpin-binding protein	SLBP	C*DGDASPPSPAR	1	6	1C(638.4061)	3	yes	yes	yes
Q9Y2F5_C904	Q9Y2F5	Little elongation complex subunit 1	ICE1	C*DGERDDTTQNITEVAAVK	1	2	1C(638.4061)	1	yes	nan	nan
P29590_C227	P29590	Protein PML	PML	C*DISAEIQQR	1	10	1C(638.4061)	3	yes	yes	yes
P13010_C157	P13010	X-ray repair cross-complementing protein 5	XRCC5	C*DISLQFFLPFSLGK;C*DISLQFFLPFSLGKEDGSGDRGDGPFR;KC*DISLQFFLPFSLGK	3	6	1C(638.4061);2C(638.4061)	3	yes	yes	yes
P48059_C100_C97	P48059	LIM and senescent cell antigen-like-containing domain protein 1	LIMS1	C*DLC*QEVLADIGFVK	1	10	1C(638.4061);4C(638.4061)	3	yes	yes	yes
Q9ULV4_C420	Q9ULV4	Coronin-1C	CORO1C	C*DLISIPK;KC*DLISIPK	2	15	1C(638.4061);2C(638.4061)	3	yes	yes	yes
Q9H792_C993	Q9H792	Inactive tyrosine-protein kinase PEAK1	PEAK1	C*DPAQGQLSVDQSK	1	3	1C(638.4061)	2	yes	nan	yes
Q00796_C350	Q00796	Sorbitol dehydrogenase	SORD	C*DPSDQNP	1	3	1C(638.4061)	2	yes	nan	yes
Q9BY44_C306	Q9BY44	Eukaryotic translation initiation factor 2A	EIF2A	C*DPVFDFGTGPR	1	4	1C(638.4061)	3	yes	yes	yes
Q1L5Z9_C220	Q1L5Z9	LON peptidase N-terminal domain and RING finger protein 2	LONRF2	C*DQALELAPDDNSLLLLR	1	4	1C(638.4061)	3	yes	yes	yes
Q13561_C240_C256	Q13561	Dynactin subunit 2	DCTN2	C*DQDAQNPLSAGLQGAC*LMETVELLQAK;C*DQDAQNPLSAGLQGAC*LMETVELLQAKVSALDLAVLDQVEAR;LTELETAVRC*DQDAQNPLSAGLQGAC*LMETVELLQAK	3	14	17C(638.4061);1C(638.4061);10C(638.4061);26C(638.4061)	3	yes	yes	yes
Q14149_C632	Q14149	MORC family CW-type zinc finger protein 3	MORC3	C*DQGNTAATQTEVPSLVVK	1	5	1C(638.4061)	3	yes	yes	yes
Q96P53_C290	Q96P53	WD repeat and FYVE domain-containing protein 2	WDFY2	C*DQPFFWNFK	1	4	1C(638.4061)	3	yes	yes	yes
Q9P2Y5_C466	Q9P2Y5	UV radiation resistance-associated gene protein	UVRAG	C*DRHHTSSAIPVPK	1	2	1C(638.4061)	1	yes	nan	nan
P12004_C62	P12004	Proliferating cell nuclear antigen	PCNA	C*DRNLAMGVNLTSMSK	1	4	1C(638.4061)	3	yes	yes	yes
Q9NYF8_C688	Q9NYF8	Bcl-2-associated transcription factor 1	BCLAF1	C*DSADLR;C*DSADLRHDIDR;LRC*DSADLRHDIDR;C*DSADLRHDIDRR;LRC*DSADLR	5	22	1C(638.4061);3C(638.4061)	3	yes	yes	yes
P02765_C132	P02765	Alpha-2-HS-glycoprotein	AHSG	C*DSSPDSAEDVR	1	5	1C(638.4061)	2	yes	nan	yes
O75116_C247	O75116	Rho-associated protein kinase 2	ROCK2	C*DTAVGTPDYISPEVLK	1	3	1C(638.4061)	2	yes	nan	yes
P60709_C285	P60709	Actin; cytoplasmic 1	ACTB	C*DVDIRK;C*DVDIRKDLYANTVLSGGTTMYPGIADR	2	33	1C(638.4061)	3	yes	yes	yes
Q5T200_C1390	Q5T200	Zinc finger CCCH domain-containing protein 13	ZC3H13	C*EAKLEGEHERDLESTSR	1	2	1C(638.4061)	1	yes	nan	nan
Q8IWC1_C572	Q8IWC1	MAP7 domain-containing protein 3	MAP7D3	C*EALSQR;TTNRC*EALSQR	2	4	1C(638.4061);5C(638.4061)	2	yes	yes	nan
O00592_C344	O00592	Podocalyxin	PODXL	C*EDLETQTQSEK	1	4	1C(638.4061)	3	yes	yes	yes
Q5VTE6_C158	Q5VTE6	Protein angel homolog 2	ANGEL2	C*EDSENKFDFSVMSYNILSQDLLEDNSHLYR	1	5	1C(638.4061)	2	yes	yes	nan
Q5TKA1_C435	Q5TKA1	Protein lin-9 homolog	LIN9	C*EEEAQEIVR	1	3	1C(638.4061)	2	yes	nan	yes
Q96L73_C1312	Q96L73	Histone-lysine N-methyltransferase; H3 lysine-36 and H4 lysine-20 specific	NSD1	C*EEESLLAR	1	6	1C(638.4061)	3	yes	yes	yes
Q9H668_C8	Q9H668	CST complex subunit STN1	STN1	C*EEETPSLLWGLDPVFLAFAK	1	3	1C(638.4061)	2	yes	yes	nan
Q9P2E9_C933	Q9P2E9	Ribosome-binding protein 1	RRBP1	C*EELSGLHGQLQEAR;SKC*EELSGLHGQLQEAR	2	8	1C(638.4061);3C(638.4061)	3	yes	yes	yes
Q9NX20_C167	Q9NX20	39S ribosomal protein L16; mitochondrial	MRPL16	C*EFEEVQGFLDQVAHKLPFAAK;LVVEMGGRC*EFEEVQGFLDQVAHKLPFAAK	2	13	1C(638.4061);9C(638.4061)	3	yes	yes	yes
P10809_C237	P10809	60 kDa heat shock protein; mitochondrial	HSPD1	C*EFQDAYVLLSEK;C*EFQDAYVLLSEKK;GQKC*EFQDAYVLLSEK;GQKC*EFQDAYVLLSEKK;GYISPYFINTSKGQKC*EFQDAYVLLSEK	5	28	1C(638.4061);4C(638.4061);16C(638.4061)	3	yes	yes	yes
Q7L8W6_C88	Q7L8W6	Diphthine--ammonia ligase	DPH6	C*EGDEVEDLYELLK	1	3	1C(638.4061)	2	yes	yes	nan
P40429_C38	P40429	60S ribosomal protein L13a	RPL13A	C*EGINISGNFYR	1	6	1C(638.4061)	2	yes	yes	nan
O94906_C837	O94906	Pre-mRNA-processing factor 6	PRPF6	C*EHDPHVLLAVAK;KC*EHDPHVLLAVAK	2	6	1C(638.4061);2C(638.4061)	3	yes	yes	yes
Q15003_C239	Q15003	Condensin complex subunit 2	NCAPH	C*EIDPMFQK	1	13	1C(638.4061)	3	yes	yes	yes
Q9NYL2_C285	Q9NYL2	Mitogen-activated protein kinase kinase kinase 20	MAP3K20	C*EIEATLER	1	6	1C(638.4061)	3	yes	yes	yes
Q02241_C855	Q02241	Kinesin-like protein KIF23	KIF23	C*EKYMLTHQELASDGEIETK	1	2	1C(638.4061)	1	yes	nan	nan
Q06203_C100_C105	Q06203	Amidophosphoribosyltransferase	PPAT	C*ELENC*QPFVVETLHGK	1	5	1C(638.4061);6C(638.4061)	3	yes	yes	yes
P13639_C369	P13639	Elongation factor 2	EEF2	C*ELLYEGPPDDEAAMGIK;YRC*ELLYEGPPDDEAAMGIK	2	34	1C(638.4061);3C(638.4061)	3	yes	yes	yes
P33176_C858	P33176	Kinesin-1 heavy chain	KIF5B	C*ELPKLEK;C*ELPKLEKR	2	8	1C(638.4061)	3	yes	yes	yes
Q14008_C1500	Q14008	Cytoskeleton-associated protein 5	CKAP5	C*EMPELVQHKLDDIFEPVLIPEPK;EFQLDLDEIENDNGTVRC*EMPELVQHKLDDIFEPVLIPEPK	2	17	1C(638.4061);18C(638.4061)	3	yes	yes	yes
Q9UPT9_C211	Q9UPT9	Ubiquitin carboxyl-terminal hydrolase 22	USP22	C*EMQSPSSCLVCEMSSLFQEFYSGHR	1	3	1C(638.4061)	2	yes	yes	nan
Q32MZ4_C750	Q32MZ4	Leucine-rich repeat flightless-interacting protein 1	LRRFIP1	C*EMSEHPSQTVR	1	7	1C(638.4061)	3	yes	yes	yes
Q8NFC6_C2599	Q8NFC6	Biorientation of chromosomes in cell division protein 1-like 1	BOD1L1	C*EQDLTIKNDYSGK	1	2	1C(638.4061)	1	yes	nan	nan
Q8IWB7_C290	Q8IWB7	WD repeat and FYVE domain-containing protein 1	WDFY1	C*EQPFFWNIK	1	4	1C(638.4061)	3	yes	yes	yes
O94906_C901	O94906	Pre-mRNA-processing factor 6	PRPF6	C*ESAEPR;RC*ESAEPR;KRC*ESAEPR	3	10	1C(638.4061);2C(638.4061);3C(638.4061)	3	yes	yes	yes
P83731_C36	P83731	60S ribosomal protein L24	RPL24	C*ESAFLSK;C*ESAFLSKR;TDGKVFQFLNAKC*ESAFLSK;C*ESAFLSKRNPR	4	33	1C(638.4061);13C(638.4061)	3	yes	yes	yes
O94762_C987	O94762	ATP-dependent DNA helicase Q5	RECQL5	CESEADWHGLC*GPQR	1	2	11C(638.4061)	1	yes	nan	nan
Q9BV68_C32	Q9BV68	E3 ubiquitin-protein ligase RNF126	RNF126	C*ESGFIEELPEETR	1	4	1C(638.4061)	3	yes	yes	yes
Q14573_C1638	Q14573	Inositol 1;4;5-trisphosphate receptor type 3	ITPR3	C*ESGGFLSK	1	9	1C(638.4061)	3	yes	yes	yes
P52732_C819	P52732	Kinesin-like protein KIF11	KIF11	C*ESLNTR	1	4	1C(638.4061)	3	yes	yes	yes
P07203_C115	P07203	Glutathione peroxidase 1	GPX1	C*EVNGAGAHPLFAFLR;YVRPGGGFEPNFMLFEKC*EVNGAGAHPLFAFLR	2	5	1C(638.4061);18C(638.4061)	2	yes	yes	nan
Q96RU2_C142	Q96RU2	Ubiquitin carboxyl-terminal hydrolase 28	USP28	C*EVWGENPNPNDWR	1	4	1C(638.4061)	3	yes	yes	yes
P54886_C606_C612	P54886	Delta-1-pyrroline-5-carboxylate synthase	ALDH18A1	C*EYPAAC*NALETLLIHR;C*EYPAAC*NALETLLIHRDLLR;DSKC*EYPAAC*NALETLLIHR	3	21	1C(638.4061);7C(638.4061);10C(638.4061);4C(638.4061)	3	yes	yes	yes
Q13642_C31_C36	Q13642	Four and a half LIM domains protein 1	FHL1	C*FDKFC*ANTCVECR	1	8	1C(638.4061);6C(638.4061)	3	yes	yes	yes
Q7Z4G1_C60	Q7Z4G1	COMM domain-containing protein 6	COMMD6	C*FEMTIPQFQNFYR	1	9	1C(638.4061)	3	yes	yes	yes
Q13427_C10	Q13427	Peptidyl-prolyl cis-trans isomerase G	PPIG	C*FFDIAINNQPAGR	1	4	1C(638.4061)	3	yes	yes	yes
Q13155_C168	Q13155	Aminoacyl tRNA synthase complex-interacting multifunctional protein 2	AIMP2	C*FGEQNK;C*FGEQNKKQPR	2	12	1C(638.4061)	3	yes	yes	yes
Q13151_C49	Q13151	Heterogeneous nuclear ribonucleoprotein A0	HNRNPA0	C*FGFVTYSNVEEADAAMAASPHAVDGNTVELKR;SRC*FGFVTYSNVEEADAAMAASPHAVDGNTVELKR	2	10	1C(638.4061);3C(638.4061)	3	yes	yes	yes
P78527_C1312	P78527	DNA-dependent protein kinase catalytic subunit	PRKDC	C*FGTGAAGNR	1	5	1C(638.4061)	3	yes	yes	yes
Q9H9S5_C296	Q9H9S5	Fukutin-related protein	FKRP	C*FGTVVGDTPAYLYEER	1	4	1C(638.4061)	3	yes	yes	yes
Q13045_C1265	Q13045	Protein flightless-1 homolog	FLII	CFHAWSAFC*K	1	4	9C(638.4061)	3	yes	yes	yes
P23919_C163	P23919	Thymidylate kinase	DTYMK	C*FHQLMK;C*FHQLMKDTTLNWK	2	8	1C(638.4061)	3	yes	yes	yes
Q7Z7H5_C41	Q7Z7H5	Transmembrane emp24 domain-containing protein 4	TMED4	C*FIEEIPDETMVIGNYR	1	3	1C(638.4061)	2	yes	yes	nan
P05388_C27	P05388	60S acidic ribosomal protein P0	RPLP0	C*FIVGADNVGSK;IIQLLDDYPKC*FIVGADNVGSK;SNYFLKIIQLLDDYPKC*FIVGADNVGSK	3	11	1C(638.4061);11C(638.4061);17C(638.4061)	3	yes	yes	yes
Q13428_C38	Q13428	Treacle protein	TCOF1	C*FLAQPVTLLDIYTHWQQTSELGR;C*FLAQPVTLLDIYTHWQQTSELGRK;EVKEQSGQKC*FLAQPVTLLDIYTHWQQTSELGR;EQSGQKC*FLAQPVTLLDIYTHWQQTSELGR	4	57	1C(638.4061);10C(638.4061);7C(638.4061)	3	yes	yes	yes
Q9UIF9_C943	Q9UIF9	Bromodomain adjacent to zinc finger domain protein 2A	BAZ2A	C*FLMAYGVEPALCDR	1	3	1C(638.4061)	2	yes	yes	nan
Q9H814_C87	Q9H814	Phosphorylated adapter RNA export protein	PHAX	C*FNPPPKPEPFQFGQSSQKPPVAGGK	1	6	1C(638.4061)	3	yes	yes	yes
P55265_C851	P55265	Double-stranded RNA-specific adenosine deaminase	ADAR	C*FNTLTNSFQPSLLGR	1	5	1C(638.4061)	3	yes	yes	yes
Q7L576_C1241	Q7L576	Cytoplasmic FMR1-interacting protein 1	CYFIP1	C*FQPPIHQSLASS	1	4	1C(638.4061)	3	yes	yes	yes
Q9NYL9_C231	Q9NYL9	Tropomodulin-3	TMOD3	C*FSLAATR	1	13	1C(638.4061)	3	yes	yes	yes
P13010_C339	P13010	X-ray repair cross-complementing protein 5	XRCC5	C*FSVLGFCK	1	5	1C(638.4061)	2	yes	yes	nan
Q9UGH3_C615	Q9UGH3	Solute carrier family 23 member 2	SLC23A2	C*FSYLPISPTFVGYTWK	1	4	1C(638.4061)	3	yes	yes	yes
Q7Z333_C997	Q7Z333	Probable helicase senataxin	SETX	C*FTANQNNVGDTSR	1	3	1C(638.4061)	2	yes	nan	yes
Q9H9A7_C268	Q9H9A7	RecQ-mediated genome instability protein 1	RMI1	C*FTTGSSSNTIPTR	1	6	1C(638.4061)	3	yes	yes	yes
Q9NVH1_C235	Q9NVH1	DnaJ homolog subfamily C member 11	DNAJC11	C*FVTTNCALQFSSR	1	4	1C(638.4061)	3	yes	yes	yes
P78527_C25	P78527	DNA-dependent protein kinase catalytic subunit	PRKDC	C*GAALAGHQLIR;LQETLSAADRC*GAALAGHQLIR	2	9	1C(638.4061);11C(638.4061)	3	yes	yes	yes
Q9HCU5_C128	Q9HCU5	Prolactin regulatory element-binding protein	PREB	C*GAETQHEGLELR;KC*GAETQHEGLELR	2	6	1C(638.4061);2C(638.4061)	3	yes	yes	yes
P42704_C1277	P42704	Leucine-rich PPR motif-containing protein; mitochondrial	LRPPRC	C*GAIAEQTPILLLFLLR;C*GAIAEQTPILLLFLLRNSR	2	28	1C(638.4061)	3	yes	yes	yes
Q7Z7A3_C290	Q7Z7A3	Cytoplasmic tRNA 2-thiolation protein 1	CTU1	C*GALASR	1	2	1C(638.4061)	1	yes	nan	nan
Q9BTT6_C432	Q9BTT6	Leucine-rich repeat-containing protein 1	LRRC1	C*GALENLVNDVSDEAWNER	1	6	1C(638.4061)	3	yes	yes	yes
O75385_C426	O75385	Serine/threonine-protein kinase ULK1	ULK1	C*GASVPIPVPTQVQNYQR	1	4	1C(638.4061)	3	yes	yes	yes
P51858_C12	P51858	Hepatoma-derived growth factor	HDGF	C*GDLVFAK	1	6	1C(638.4061)	3	yes	yes	yes
Q9Y6X4_C29_C37	Q9Y6X4	Soluble lamin-associated protein of 75 kDa	FAM169A	C*GDPENPEC*FSLLNITIPISLSNVGFVPLYGGDQTQK	1	2	1C(638.4061);9C(638.4061)	1	yes	nan	nan
Q16527_C122	Q16527	Cysteine and glycine-rich protein 2	CSRP2	C*GDSVYAAEK	1	12	1C(638.4061)	3	yes	yes	yes
Q9H3U1_C34	Q9H3U1	Protein unc-45 homolog A	UNC45A	C*GDYGGALAAYTQALGLDATPQDQAVLHR;EGNELFKC*GDYGGALAAYTQALGLDATPQDQAVLHR	2	7	1C(638.4061);8C(638.4061)	3	yes	yes	yes
P20810_C328	P20810	Calpastatin	CAST	C*GEDDETIPSEYR;LEKC*GEDDETIPSEYR	2	9	1C(638.4061);4C(638.4061)	3	yes	yes	yes
O43175_C295	O43175	D-3-phosphoglycerate dehydrogenase	PHGDH	C*GEEIAVQFVDMVK	1	7	1C(638.4061)	3	yes	yes	yes
P48556_C112	P48556	26S proteasome non-ATPase regulatory subunit 8	PSMD8	C*GEELGR	1	4	1C(638.4061)	3	yes	yes	yes
P26640_C682	P26640	Valine--tRNA ligase	VARS	C*GEMAQAASAAVTR	1	3	1C(638.4061)	2	yes	nan	yes
Q9BYW2_C900	Q9BYW2	Histone-lysine N-methyltransferase SETD2	SETD2	C*GENTSPVLDAVLK	1	4	1C(638.4061)	3	yes	yes	yes
P62633_C57	P62633	Cellular nucleic acid-binding protein	CNBP	C*GESGHLAK	1	11	1C(638.4061)	3	yes	yes	yes
P62633_C161	P62633	Cellular nucleic acid-binding protein	CNBP	C*GESGHLAR	1	16	1C(638.4061)	3	yes	yes	yes
Q06330_C397	Q06330	Recombining binding protein suppressor of hairless	RBPJ	C*GESMLCVVPDISAFR	1	10	1C(638.4061)	3	yes	yes	yes
P22234_C81	P22234	Multifunctional protein ADE2	PAICS	C*GETAFIAPQCEMIPIEWVCR;KC*GETAFIAPQCEMIPIEWVCR;KC*GETAFIAPQCEMIPIEWVCRR	3	11	1C(638.4061);2C(638.4061)	3	yes	yes	yes
P62633_C150	P62633	Cellular nucleic acid-binding protein	CNBP	CGETGHVAINC*SK	1	2	11C(638.4061)	1	yes	nan	nan
Q9NZ32_C27	Q9NZ32	Actin-related protein 10	ACTR10	C*GFAGETGPR	1	2	1C(638.4061)	1	yes	nan	nan
Q8IWS0_C212	Q8IWS0	PHD finger protein 6	PHF6	C*GFCHVGEEENEAR	1	4	1C(638.4061)	3	yes	yes	yes
Q9UL46_C91	Q9UL46	Proteasome activator complex subunit 2	PSME2	C*GFLPGNEK	1	12	1C(638.4061)	3	yes	yes	yes
Q8WVB3_C244	Q8WVB3	Hexosaminidase D	HEXDC	C*GFPQLWAASAFK	1	3	1C(638.4061)	2	yes	yes	nan
Q9NSE4_C91	Q9NSE4	Isoleucine--tRNA ligase; mitochondrial	IARS2	C*GFSELYSWQR	1	8	1C(638.4061)	3	yes	yes	yes
O76003_C159	O76003	Glutaredoxin-3	GLRX3	C*GFSKQMVEILHKHNIQFSSFDIFSDEEVR	1	4	1C(638.4061)	1	yes	nan	nan
Q9BTW9_C773	Q9BTW9	Tubulin-specific chaperone D	TBCD	C*GFSLALGALPGFLLK	1	4	1C(638.4061)	3	yes	yes	yes
Q15637_C282_C292	Q15637	Splicing factor 1	SF1	C*GGAGHIASDC*K	1	3	11C(638.4061);1C(638.4061)	2	yes	yes	nan
O95551_C273	O95551	Tyrosyl-DNA phosphodiesterase 2	TDP2	C*GGLPNNIVDVWEFLGKPK	1	3	1C(638.4061)	2	yes	yes	nan
Q8IWA0_C12	Q8IWA0	WD repeat-containing protein 75	WDR75	C*GGSELNFR	1	3	1C(638.4061)	2	yes	nan	yes
Q12874_C274	Q12874	Splicing factor 3A subunit 3	SF3A3	C*GGTLEER;SALLALGLKC*GGTLEER	2	11	1C(638.4061);10C(638.4061)	3	yes	yes	yes
Q6IQ49_C415	Q6IQ49	Replication stress response regulator SDE2	SDE2	C*GGTLQER	1	8	1C(638.4061)	3	yes	yes	yes
P62987_C115	P62987	Ubiquitin-60S ribosomal protein L40	UBA52	C*GHTNNLRPK;C*GHTNNLRPKK;KC*GHTNNLRPK	3	33	1C(638.4061);2C(638.4061)	3	yes	yes	yes
Q06210_C2	Q06210	Glutamine--fructose-6-phosphate aminotransferase [isomerizing] 1	GFPT1	C*GIFAYLNYHVPR	1	10	1C(638.4061)	3	yes	yes	yes
Q9C0C2_C794	Q9C0C2	182 kDa tankyrase-1-binding protein	TNKS1BP1	C*GIGQEEMEASSSQDQSK	1	4	1C(638.4061)	3	yes	yes	yes
Q8NEC7_C335	Q8NEC7	Glutathione S-transferase C-terminal domain-containing protein	GSTCD	C*GIQFLHLPK	1	3	1C(638.4061)	2	yes	yes	nan
P11717_C2232	P11717	Cation-independent mannose-6-phosphate receptor	IGF2R	C*GKDKTK	1	4	1C(638.4061)	3	yes	yes	yes
Q969Q0_C15	Q969Q0	60S ribosomal protein L36a-like	RPL36AL	C*GKHQPHK;C*GKHQPHKVTQYK;KC*GKHQPHK	3	13	1C(638.4061);2C(638.4061)	2	yes	yes	nan
Q9UHI6_C98	Q9UHI6	Probable ATP-dependent RNA helicase DDX20	DDX20	C*GLDLIVQAK	1	5	1C(638.4061)	3	yes	yes	yes
Q14008_C1946	Q14008	Cytoskeleton-associated protein 5	CKAP5	C*GLDNTK	1	6	1C(638.4061)	3	yes	yes	yes
Q6P9B9_C58	Q6P9B9	Integrator complex subunit 5	INTS5	C*GLLLLR	1	4	1C(638.4061)	3	yes	yes	yes
P35611_C253	P35611	Alpha-adducin	ADD1	C*GLLPISPEALSLGEVAYHDYHGILVDEEEKVLIQK;C*GLLPISPEALSLGEVAYHDYHGILVDEEEK	2	11	1C(638.4061)	3	yes	yes	yes
Q8N6T7_C18	Q8N6T7	NAD-dependent protein deacetylase sirtuin-6	SIRT6	C*GLPEIFDPPEELER	1	10	1C(638.4061)	3	yes	yes	yes
Q9H5V9_C96	Q9H5V9	UPF0428 protein CXorf56	CXorf56	C*GLPLFYQSQPK	1	4	1C(638.4061)	3	yes	yes	yes
Q9UBB4_C134	Q9UBB4	Ataxin-10	ATXN10	C*GLQFLGNIASR	1	4	1C(638.4061)	3	yes	yes	yes
Q92945_C436	Q92945	Far upstream element-binding protein 2	KHSRP	C*GLVIGR	1	9	1C(638.4061)	3	yes	yes	yes
P49756_C110	P49756	RNA-binding protein 25	RBM25	C*GLVLSWK	1	4	1C(638.4061)	3	yes	yes	yes
P68036_C17	P68036	Ubiquitin-conjugating enzyme E2 L3	UBE2L3	C*GMKNFR	1	4	1C(638.4061)	1	yes	nan	nan
P67775_C269	P67775	Serine/threonine-protein phosphatase 2A catalytic subunit alpha isoform	PPP2CA	C*GNQAAIMELDDTLK;C*GNQAAIMELDDTLKYSFLQFDPAPR	2	7	1C(638.4061)	3	yes	yes	yes
O95218_C20	O95218	Zinc finger Ran-binding domain-containing protein 2	ZRANB2	C*GNVNFAR	1	2	1C(638.4061)	1	yes	nan	nan
Q6NZ36_C70	Q6NZ36	Fanconi anemia core complex-associated protein 20	FAAP20	C*GPEPTEVFTVGPK	1	4	1C(638.4061)	3	yes	yes	yes
P21912_C68	P21912	Succinate dehydrogenase [ubiquinone] iron-sulfur subunit; mitochondrial	SDHB	C*GPMVLDALIK	1	6	1C(638.4061)	3	yes	yes	yes
O75414_C163_C167	O75414	Nucleoside diphosphate kinase 6	NME6	C*GPVC*YSPEGGVHYVAGTGGLGPA	1	5	1C(638.4061);5C(638.4061)	3	yes	yes	yes
Q9UGI8_C46	Q9UGI8	Testin	TES	C*GQEEHDVLLSNEEDRK;C*GQEEHDVLLSNEEDR	2	9	1C(638.4061)	3	yes	yes	yes
Q9BVN2_C884	Q9BVN2	RUN and SH3 domain-containing protein 1	RUSC1	C*GRDGMEGLVPVGYTSLVL	1	4	1C(638.4061)	2	yes	yes	nan
Q69YN2_C176	Q69YN2	CWF19-like protein 1	CWF19L1	C*GSALVSSLATGLKPR;KC*GSALVSSLATGLKPR	2	5	1C(638.4061);2C(638.4061)	3	yes	yes	yes
P06748_C104	P06748	Nucleophosmin	NPM1	C*GSGPVHISGQHLVAVEEDAESEDEEEEDVK;C*GSGPVHISGQHLVAVEEDAESEDEEEEDVKLLSISGK;C*GSGPVHISGQHLVAVEEDAESEDEEEEDVKLLSISGKR;LKC*GSGPVHISGQHLVAVEEDAESEDEEEEDVK;LKC*GSGPVHISGQHLVAVEEDAESEDEEEEDVKLLSISGK	5	36	1C(638.4061);3C(638.4061)	3	yes	yes	yes
P27816_C1008	P27816	Microtubule-associated protein 4	MAP4	C*GSKDNIK;C*GSKDNIKHVPGGGNVQIQNK	2	12	1C(638.4061)	2	yes	yes	nan
P10636_C639	P10636	Microtubule-associated protein tau	MAPT	C*GSLGNIHHKPGGGQVEVK	1	5	1C(638.4061)	3	yes	yes	yes
P31751_C124	P31751	RAC-beta serine/threonine-protein kinase	AKT2	C*GSPSDSSTTEEMEVAVSK	1	4	1C(638.4061)	3	yes	yes	yes
Q7Z4V5_C631	Q7Z4V5	Hepatoma-derived growth factor-related protein 2	HDGFL2	C*GSSEDLHDSVR	1	8	1C(638.4061)	3	yes	yes	yes
P15880_C188	P15880	40S ribosomal protein S2	RPS2	C*GSVLVR	1	6	1C(638.4061)	3	yes	yes	yes
O00151_C263	O00151	PDZ and LIM domain protein 1	PDLIM1	C*GTGIVGVFVK	1	4	1C(638.4061)	3	yes	yes	yes
O14654_C206	O14654	Insulin receptor substrate 4	IRS4	C*GTLGAQPDGEPAALAAAAAAEPPFYK;C*GTLGAQPDGEPAALAAAAAAEPPFYKDVWQVIVKPR	2	9	1C(638.4061)	3	yes	yes	yes
Q86U38_C141	Q86U38	Nucleolar protein 9	NOP9	C*GVHVLQSALLQLPR	1	2	1C(638.4061)	1	yes	nan	nan
P62244_C72	P62244	40S ribosomal protein S15a	RPS15A	C*GVISPR	1	11	1C(638.4061)	3	yes	yes	yes
Q9H0C8_C301	Q9H0C8	Integrin-linked kinase-associated serine/threonine phosphatase 2C	ILKAP	C*GVTSVPDIR;C*GVTSVPDIRR	2	15	1C(638.4061)	3	yes	yes	yes
P61160_C20	P61160	Actin-related protein 2	ACTR2	C*GYAGSNFPEHIFPALVGRPIIR	1	13	1C(638.4061)	3	yes	yes	yes
P61927_C37	P61927	60S ribosomal protein L37	RPL37	C*GYPAKR	1	11	1C(638.4061)	3	yes	yes	yes
O95757_C540	O95757	Heat shock 70 kDa protein 4L	HSPA4L	C*HAEHTPEEEIDHTGAK	1	7	1C(638.4061)	3	yes	yes	yes
P48059_C138	P48059	LIM and senescent cell antigen-like-containing domain protein 1	LIMS1	C*HAIIDEQPLIFK	1	4	1C(638.4061)	3	yes	yes	yes
Q99986_C220	Q99986	Serine/threonine-protein kinase VRK1	VRK1	C*HDGTIEFTSIDAHNGVAPSR	1	4	1C(638.4061)	3	yes	yes	yes
P17858_C630	P17858	ATP-dependent 6-phosphofructokinase; liver type	PFKL	C*HDYYTTEFLYNLYSSEGK;NEKC*HDYYTTEFLYNLYSSEGK	2	7	1C(638.4061);4C(638.4061)	3	yes	yes	yes
Q13144_C196	Q13144	Translation initiation factor eIF-2B subunit epsilon	EIF2B5	C*HEDNVVVAVDSTTNR	1	4	1C(638.4061)	3	yes	yes	yes
Q9NZW5_C236	Q9NZW5	MAGUK p55 subfamily member 6	MPP6	CHFDYNPYNDNLIPC*K;CHFDYNPYNDNLIPC*KEAGLK	2	4	15C(638.4061)	3	yes	yes	yes
P46020_C1082	P46020	Phosphorylase b kinase regulatory subunit alpha; skeletal muscle isoform	PHKA1	C*HGLSVEGFVLPSSTTR	1	4	1C(638.4061)	3	yes	yes	yes
Q9NY93_C298	Q9NY93	Probable ATP-dependent RNA helicase DDX56	DDX56	C*HIISQFNQGFYDCVIATDAEVLGAPVKGK;C*HIISQFNQGFYDCVIATDAEVLGAPVK	2	8	1C(638.4061)	3	yes	yes	yes
Q9H2G2_C1153	Q9H2G2	STE20-like serine/threonine-protein kinase	SLK	C*HLLVEHETQKLK;C*HLLVEHETQK	2	6	1C(638.4061)	3	yes	yes	yes
O95714_C2770	O95714	E3 ubiquitin-protein ligase HERC2	HERC2	C*HSSQPGMLLDSWSR	1	3	1C(638.4061)	2	yes	yes	nan
Q02543_C22	Q02543	60S ribosomal protein L18a	RPL18A	C*HTPPLYR	1	24	1C(638.4061)	3	yes	yes	yes
P46060_C82	P46060	Ran GTPase-activating protein 1	RANGAP1	C*HWSDMFTGR;RC*HWSDMFTGR	2	7	1C(638.4061);2C(638.4061)	3	yes	yes	yes
Q5TAX3_C1226	Q5TAX3	Terminal uridylyltransferase 4	TUT4	C*IAIEDPFDLNHNLGAGVSR	1	4	1C(638.4061)	3	yes	yes	yes
Q13838_C300	Q13838	Spliceosome RNA helicase DDX39B	DDX39B	C*IALAQLLVEQNFPAIAIHR	1	4	1C(638.4061)	3	yes	yes	yes
O95347_C585	O95347	Structural maintenance of chromosomes protein 2	SMC2	C*IAPETLR	1	6	1C(638.4061)	3	yes	yes	yes
Q9Y6D5_C1206	Q9Y6D5	Brefeldin A-inhibited guanine nucleotide-exchange protein 2	ARFGEF2	C*IAQMVNSQAANIR	1	3	1C(638.4061)	2	yes	yes	nan
O43660_C209	O43660	Pleiotropic regulator 1	PLRG1	C*IAVEPGNQWFVTGSADR	1	2	1C(638.4061)	1	yes	nan	nan
P00367_C327	P00367	Glutamate dehydrogenase 1; mitochondrial	GLUD1	C*IAVGESDGSIWNPDGIDPK	1	4	1C(638.4061)	3	yes	yes	yes
Q9HCJ3_C631	Q9HCJ3	Ribonucleoprotein PTB-binding 2	RAVER2	C*IAYSPPFGDYAQVSSLR	1	6	1C(638.4061)	3	yes	yes	yes
Q16543_C336	Q16543	Hsp90 co-chaperone Cdc37	CDC37	C*IDSGLWVPNSK	1	8	1C(638.4061)	3	yes	yes	yes
Q9UNS2_C383	Q9UNS2	COP9 signalosome complex subunit 3	COPS3	C*IELDER	1	7	1C(638.4061)	3	yes	yes	yes
Q13617_C721	Q13617	Cullin-2	CUL2	C*IEVLIDKQYIER	1	3	1C(638.4061)	2	yes	yes	nan
Q9P2P1_C1222	Q9P2P1	Protein NYNRIN	NYNRIN	C*IGDTPVVLDLSYASR	1	6	1C(638.4061)	3	yes	yes	yes
Q8IZ69_C392	Q8IZ69	tRNA (uracil-5-)-methyltransferase homolog A	TRMT2A	C*IHEDLLGLTFR	1	4	1C(638.4061)	3	yes	yes	yes
Q04206_C109	Q04206	Transcription factor p65	RELA	C*IHSFQNLGIQCVK	1	5	1C(638.4061)	3	yes	yes	yes
Q5TAX3_C776	Q5TAX3	Terminal uridylyltransferase 4	TUT4	C*IIDNNNLLVNELDFADHGQDSSSLSTSK	1	4	1C(638.4061)	3	yes	yes	yes
Q96RL7_C582	Q96RL7	Vacuolar protein sorting-associated protein 13A	VPS13A	C*IIEAEPLEIIYDAR	1	4	1C(638.4061)	3	yes	yes	yes
Q99798_C740	Q99798	Aconitate hydratase; mitochondrial	ACO2	C*IIKHPNGTQETILLNHTFNETQIEWFR	1	4	1C(638.4061)	3	yes	yes	yes
P35579_C671	P35579	Myosin-9	MYH9	C*IIPNHEK	1	2	1C(638.4061)	1	yes	nan	nan
O60333_C26	O60333	Kinesin-like protein KIF1B	KIF1B	C*IIQMQGNSTSIINPK	1	2	1C(638.4061)	1	yes	nan	nan
Q9GZT3_C48	Q9GZT3	SRA stem-loop-interacting RNA-binding protein; mitochondrial	SLIRP	C*ILPFDKETGFHR	1	4	1C(638.4061)	3	yes	yes	yes
P14678_C19	P14678	Small nuclear ribonucleoprotein-associated proteins B and B'	SNRPB	C*ILQDGR	1	4	1C(638.4061)	3	yes	yes	yes
Q969Z3_C272	Q969Z3	Mitochondrial amidoxime reducing component 2	2023-03-02	C*ILTTVDPDTGVIDR	1	4	1C(638.4061)	3	yes	yes	yes
Q5VT66_C273	Q5VT66	Mitochondrial amidoxime-reducing component 1	2023-03-01	C*ILTTVDPDTGVMSR	1	13	1C(638.4061)	3	yes	yes	yes
Q9BRX2_C204	Q9BRX2	Protein pelota homolog	PELO	C*ILVASPGFVR	1	5	1C(638.4061)	3	yes	yes	yes
P10809_C447	P10809	60 kDa heat shock protein; mitochondrial	HSPD1	C*IPALDSLTPANEDQK;C*IPALDSLTPANEDQKIGIEIIKR;C*IPALDSLTPANEDQKIGIEIIK	3	44	1C(638.4061)	3	yes	yes	yes
P26358_C353	P26358	DNA (cytosine-5)-methyltransferase 1	DNMT1	C*IQCGQYLDDPDLK	1	2	1C(638.4061)	1	yes	nan	nan
Q86UP2_C736	Q86UP2	Kinectin	KTN1	C*IQEKDEK	1	4	1C(638.4061)	3	yes	yes	yes
Q9BYI3_C300	Q9BYI3	Hyccin	FAM126A	C*IQVEITPTSSR	1	5	1C(638.4061)	3	yes	yes	yes
Q7Z309_C155	Q7Z309	Protein FAM122B	FAM122B	C*IRPSVLGPLKR	1	4	1C(638.4061)	3	yes	yes	yes
Q9NX58_C51	Q9NX58	Cell growth-regulating nucleolar protein	LYAR	C*ISEDQK;C*ISEDQKYGGK;C*ISEDQKYGGKGYEGK	3	19	1C(638.4061)	3	yes	yes	yes
Q14980_C735	Q14980	Nuclear mitotic apparatus protein 1	NUMA1	C*ISELKAETR	1	2	1C(638.4061)	1	yes	nan	nan
P11413_C294	P11413	Glucose-6-phosphate 1-dehydrogenase	G6PD	C*ISEVQANNVVLGQYVGNPDGEGEATK	1	3	1C(638.4061)	2	yes	yes	nan
Q9NV70_C650	Q9NV70	Exocyst complex component 1	EXOC1	C*ISNQIR;NFDKC*ISNQIR	2	4	1C(638.4061);5C(638.4061)	2	yes	nan	yes
Q96T23_C1018	Q96T23	Remodeling and spacing factor 1	RSF1	C*ISYRFDEFDEAIDEAIEDDIKEADGGGVGR	1	14	1C(638.4061)	3	yes	yes	yes
O75694_C974	O75694	Nuclear pore complex protein Nup155	NUP155	C*ITDTLQELVNQSK;HGEPEEDIVGLQAFQERLNSYKC*ITDTLQELVNQSK	2	10	1C(638.4061);23C(638.4061)	3	yes	yes	yes
Q8NFC6_C2570	Q8NFC6	Biorientation of chromosomes in cell division protein 1-like 1	BOD1L1	C*ITGQESK	1	11	1C(638.4061)	3	yes	yes	yes
P13639_C67	P13639	Elongation factor 2	EEF2	C*ITIKSTAISLFYELSENDLNFIK;C*ITIKSTAISLFYELSENDLNFIKQSK	2	33	1C(638.4061)	3	yes	yes	yes
Q6P2Q9_C2144	Q6P2Q9	Pre-mRNA-processing-splicing factor 8	PRPF8	C*IVMVPQWGTHQTVHLPGQLPQHEYLK	1	4	1C(638.4061)	3	yes	yes	yes
Q8N0X7_C562	Q8N0X7	Spartin	SPART	C*IVNNVSAETVQTVR	1	4	1C(638.4061)	3	yes	yes	yes
Q9GZS1_C338	Q9GZS1	DNA-directed RNA polymerase I subunit RPA49	POLR1E	C*IWFLDTLIK	1	3	1C(638.4061)	2	yes	yes	nan
P53618_C248	P53618	Coatomer subunit beta	COPB1	C*IYNLLQSSSPAVK	1	5	1C(638.4061)	3	yes	yes	yes
P20700_C110	P20700	Lamin-B1	LMNB1	C*KAEHDQLLLNYAK;C*KAEHDQLLLNYAKK	2	7	1C(638.4061)	3	yes	yes	yes
P27797_C163	P27797	Calreticulin	CALR	C*KDDEFTHLYTLIVRPDNTYEVK	1	10	1C(638.4061)	3	yes	yes	yes
P13489_C45	P13489	Ribonuclease inhibitor	RNH1	C*KDISSALR;C*KDISSALRVNPALAELNLR	2	6	1C(638.4061)	2	yes	nan	yes
Q01433_C123	Q01433	AMP deaminase 2	AMPD2	C*KEIAEELFTR	1	5	1C(638.4061)	3	yes	yes	yes
P62263_C85	P62263	40S ribosomal protein S14	RPS14	C*KELGITALHIK	1	4	1C(638.4061)	3	yes	yes	yes
P49792_C1296	P49792	E3 SUMO-protein ligase RanBP2	RANBP2	C*KFEEAQSILKAPGTNVAMASNQAVR	1	5	1C(638.4061)	3	yes	yes	yes
Q969Q0_C88	Q969Q0	60S ribosomal protein L36a-like	RPL36AL	C*KHFELGGDK;C*KHFELGGDKK	2	25	1C(638.4061)	3	yes	yes	yes
Q96KQ7_C1175	Q96KQ7	Histone-lysine N-methyltransferase EHMT2	EHMT2	C*KHSAEAIALEQSR	1	3	1C(638.4061)	2	yes	nan	yes
Q12996_C646	Q12996	Cleavage stimulation factor subunit 3	CSTF3	C*KIPNTVEEAVR	1	4	1C(638.4061)	3	yes	yes	yes
Q8NFP7_C3	Q8NFP7	Diphosphoinositol polyphosphate phosphohydrolase 3-alpha	NUDT10	C*KPNQTR	1	4	1C(638.4061)	3	yes	yes	yes
P09884_C703	P09884	DNA polymerase alpha catalytic subunit	POLA1	C*KSYHLSELVQQILK	1	4	1C(638.4061)	1	yes	nan	nan
Q9BZ95_C1424	Q9BZ95	Histone-lysine N-methyltransferase NSD3	NSD3	C*KWESQDHGEEVKE	1	2	1C(638.4061)	1	yes	nan	nan
P09211_C102	P09211	Glutathione S-transferase P	GSTP1	C*KYISLIYTNYEAGKDDYVK;TLGLYGKDQQEAALVDMVNDGVEDLRC*K;DQQEAALVDMVNDGVEDLRC*K	3	24	1C(638.4061);27C(638.4061);20C(638.4061)	3	yes	yes	yes
P05165_C155	P05165	Propionyl-CoA carboxylase alpha chain; mitochondrial	PCCA	C*LAAEDVVFIGPDTHAIQAMGDKIESK	1	3	1C(638.4061)	2	yes	yes	nan
Q12906_C203	Q12906	Interleukin enhancer-binding factor 3	ILF3	C*LAALASLR;VLAGETLSVNDPPDVLDRQKC*LAALASLR	2	9	1C(638.4061);21C(638.4061)	3	yes	yes	yes
P16615_C560	P16615	Sarcoplasmic/endoplasmic reticulum calcium ATPase 2	ATP2A2	C*LALATHDNPLR;C*LALATHDNPLRR	2	5	1C(638.4061)	2	yes	yes	nan
P49366_C142	P49366	Deoxyhypusine synthase	DHPS	C*LAPTYLGEFSLR	1	4	1C(638.4061)	3	yes	yes	yes
Q9Y4W2_C140	Q9Y4W2	Ribosomal biogenesis protein LAS1L	LAS1L	C*LAQEVNIPDWIVDLR	1	6	1C(638.4061)	3	yes	yes	yes
O75369_C1617	O75369	Filamin-B	FLNB	C*LATGPGIASTVK	1	5	1C(638.4061)	3	yes	yes	yes
Q96KR1_C899	Q96KR1	Zinc finger RNA-binding protein	ZFR	C*LDALAALR	1	4	1C(638.4061)	3	yes	yes	yes
Q86VP6_C356	Q86VP6	Cullin-associated NEDD8-dissociated protein 1	CAND1	C*LDAVVSTR	1	6	1C(638.4061)	3	yes	yes	yes
Q7Z2Z2_C670	Q7Z2Z2	Elongation factor-like GTPase 1	EFL1	C*LDDLKER	1	3	1C(638.4061)	2	yes	nan	yes
Q9UBF8_C89	Q9UBF8	Phosphatidylinositol 4-kinase beta	PI4KB	C*LDDPPAQIREEEDEMGAAVASGTAK	1	7	1C(638.4061)	3	yes	yes	yes
Q9BY77_C338	Q9BY77	Polymerase delta-interacting protein 3	POLDIP3	C*LDGQPMK	1	14	1C(638.4061)	3	yes	yes	yes
Q9HCK8_C1161	Q9HCK8	Chromodomain-helicase-DNA-binding protein 8	CHD8	C*LDILEDYLIQR	1	4	1C(638.4061)	3	yes	yes	yes
Q14137_C373	Q14137	Ribosome biogenesis protein BOP1	BOP1	CLDLYLC*PR	1	4	7C(638.4061)	3	yes	yes	yes
Q4VCS5_C741	Q4VCS5	Angiomotin	AMOT	C*LDMEGR	1	4	1C(638.4061)	3	yes	yes	yes
Q14674_C746	Q14674	Separin	ESPL1	C*LDQALALWKELLTKGQAPAVR	1	2	1C(638.4061)	1	yes	nan	nan
Q9Y217_C214	Q9Y217	Myotubularin-related protein 6	MTMR6	C*LEDEHLLQAISK	1	6	1C(638.4061)	3	yes	yes	yes
Q5T8D3_C170	Q5T8D3	Acyl-CoA-binding domain-containing protein 5	ACBD5	C*LEDLGNVLTSTPNAK	1	4	1C(638.4061)	3	yes	yes	yes
Q9Y5J1_C90	Q9Y5J1	U3 small nucleolar RNA-associated protein 18 homolog	UTP18	C*LEELVFGDVENDEDALLR;C*LEELVFGDVENDEDALLRR;LEEDKPAVERC*LEELVFGDVENDEDALLR	3	26	1C(638.4061);11C(638.4061)	3	yes	yes	yes
P17812_C491	P17812	CTP synthase 1	CTPS1	C*LEEQGLK;C*LEEQGLKFVGQDVEGER;KC*LEEQGLK	3	17	1C(638.4061);2C(638.4061)	3	yes	yes	yes
Q9UQ35_C70	Q9UQ35	Serine/arginine repetitive matrix protein 2	SRRM2	C*LELEEMMEEQGYEEQQIQEK	1	2	1C(638.4061)	1	yes	nan	nan
P08238_C412	P08238	Heat shock protein HSP 90-beta	HSP90AB1	C*LELFSELAEDKENYKK	1	8	1C(638.4061)	3	yes	yes	yes
P07900_C420	P07900	Heat shock protein HSP 90-alpha	HSP90AA1	C*LELFTELAEDKENYKK;C*LELFTELAEDK;C*LELFTELAEDKENYK	3	12	1C(638.4061)	3	yes	yes	yes
Q969Z0_C246	Q969Z0	FAST kinase domain-containing protein 4	TBRG4	C*LELVEHFGPNELRK;VGHLSEPLMNRLEDKC*LELVEHFGPNELR;C*LELVEHFGPNELR	3	9	1C(638.4061);16C(638.4061)	3	yes	yes	yes
Q9H583_C1237	Q9H583	HEAT repeat-containing protein 1	HEATR1	C*LEPLPQEQGNMEYTK	1	4	1C(638.4061)	3	yes	yes	yes
P23368_C441	P23368	NAD-dependent malic enzyme; mitochondrial	ME2	C*LFASGSPFGPVK	1	2	1C(638.4061)	1	yes	nan	nan
Q9NU22_C2158	Q9NU22	Midasin	MDN1	C*LGEGGK	1	2	1C(638.4061)	1	yes	nan	nan
P37268_C6	P37268	Squalene synthase	FDFT1	C*LGHPEEFYNLVR	1	4	1C(638.4061)	3	yes	yes	yes
Q12874_C437	Q12874	Splicing factor 3A subunit 3	SF3A3	C*LGIPNTAHFANVTQIEDAVSLWAK	1	17	1C(638.4061)	3	yes	yes	yes
P29372_C61	P29372	DNA-3-methyladenine glycosylase	MPG	C*LGPPTTPGPYR	1	4	1C(638.4061)	3	yes	yes	yes
Q8N726_C123	Q8N726	Tumor suppressor ARF	CDKN2A	C*LGPSAR	1	3	1C(638.4061)	2	yes	nan	yes
Q14204_C2454_C2466	Q14204	Cytoplasmic dynein 1 heavy chain 1	DYNC1H1	C*LGSLFSMLHQAC*R	1	2	13C(638.4061);1C(638.4061)	1	yes	nan	nan
P49840_C408	P49840	Glycogen synthase kinase-3 alpha	GSK3A	C*LGTQLPNNRPLPPLFNFSAGELSIQPSLNAILIPPHLR	1	17	1C(638.4061)	3	yes	yes	yes
Q9BPY3_C93	Q9BPY3	Protein FAM118B	FAM118B	C*LHEDKNLVHVAHDLIQK	1	6	1C(638.4061)	3	yes	yes	yes
O60493_C140	O60493	Sorting nexin-3	SNX3	C*LHMFLQDEIIDK	1	6	1C(638.4061)	3	yes	yes	yes
Q9UMY4_C141	Q9UMY4	Sorting nexin-12	SNX12	C*LHMFLQEEAIDR	1	4	1C(638.4061)	2	yes	yes	nan
Q13642_C71	Q13642	Four and a half LIM domains protein 1	FHL1	C*LHPLANETFVAK;C*LHPLANETFVAKDNK	2	17	1C(638.4061)	3	yes	yes	yes
Q92797_C859	Q92797	Symplekin	SYMPK	C*LHSLTDKVPPSPELVKR	1	3	1C(638.4061)	2	yes	nan	yes
O95831_C256	O95831	Apoptosis-inducing factor 1; mitochondrial	AIFM1	C*LIATGGTPR	1	5	1C(638.4061)	2	yes	nan	yes
P52701_C694	P52701	DNA mismatch repair protein Msh6	MSH6	C*LIDQELLSMANFEEYIPLDSDTVSTTR	1	3	1C(638.4061)	2	yes	yes	nan
Q9H1A4_C1412	Q9H1A4	Anaphase-promoting complex subunit 1	ANAPC1	C*LILWDDILPNSK	1	4	1C(638.4061)	3	yes	yes	yes
Q5UIP0_C2274	Q5UIP0	Telomere-associated protein RIF1	RIF1	C*LISEMAK	1	2	1C(638.4061)	1	yes	nan	nan
Q10567_C129	Q10567	AP-1 complex subunit beta-1	AP1B1	C*LKDEDPYVR	1	8	1C(638.4061)	3	yes	yes	yes
Q15075_C1299	Q15075	Early endosome antigen 1	EEA1	C*LKGEGEIEKLQTK	1	3	1C(638.4061)	2	yes	nan	yes
Q96CW5_C762	Q96CW5	Gamma-tubulin complex component 3	TUBGCP3	C*LLDSDSR	1	2	1C(638.4061)	1	yes	nan	nan
Q96AX9_C323	Q96AX9	E3 ubiquitin-protein ligase MIB2	MIB2	C*LLDTDVLR	1	4	1C(638.4061)	3	yes	yes	yes
Q9H0C8_C190	Q9H0C8	Integrin-linked kinase-associated serine/threonine phosphatase 2C	ILKAP	C*LLDTFKHTDEEFLK;C*LLDTFK	2	8	1C(638.4061)	3	yes	yes	yes
Q8TF72_C1951	Q8TF72	Protein Shroom3	SHROOM3	C*LLESLPSDFIPK	1	4	1C(638.4061)	3	yes	yes	yes
Q9NQ55_C180	Q9NQ55	Suppressor of SWI4 1 homolog	PPAN	C*LLIDYNPDSQELDFR	1	5	1C(638.4061)	3	yes	yes	yes
Q96S55_C39	Q96S55	ATPase WRNIP1	WRNIP1	C*LLLHPAGHAEPAAGSHR	1	5	1C(638.4061)	3	yes	yes	yes
Q99661_C287	Q99661	Kinesin-like protein KIF2C	KIF2C	C*LLLVHEPK	1	5	1C(638.4061)	3	yes	yes	yes
Q92990_C406	Q92990	Glomulin	GLMN	C*LLNTSNHSGVEAFIIQNIKNQIDMSLKR	1	7	1C(638.4061)	3	yes	yes	yes
Q86YH6_C71	Q86YH6	Decaprenyl-diphosphate synthase subunit 2	PDSS2	C*LLSDELSNIAMQVR	1	11	1C(638.4061)	3	yes	yes	yes
Q9HCM4_C727	Q9HCM4	Band 4.1-like protein 5	EPB41L5	C*LLTTEL	1	7	1C(638.4061)	3	yes	yes	yes
Q9H3H3_C199	Q9H3H3	UPF0696 protein C11orf68	C11orf68	C*LLTYKPDVYTYLGIYR	1	8	1C(638.4061)	3	yes	yes	yes
Q04637_C821	Q04637	Eukaryotic translation initiation factor 4 gamma 1	EIF4G1	C*LMALKVPTTEKPTVTVNFR	1	9	1C(638.4061)	3	yes	yes	yes
P78527_C4106	P78527	DNA-dependent protein kinase catalytic subunit	PRKDC	C*LMDQATDPNILGR	1	14	1C(638.4061)	3	yes	yes	yes
Q96SI9_C195	Q96SI9	Spermatid perinuclear RNA-binding protein	STRBP	C*LNALASLR	1	5	1C(638.4061)	3	yes	yes	yes
Q8WYQ9_C362	Q8WYQ9	Zinc finger CCHC domain-containing protein 14	ZCCHC14	C*LNPSAPPLVTSSGVAR	1	4	1C(638.4061)	3	yes	yes	yes
Q9NWZ3_C13	Q9NWZ3	Interleukin-1 receptor-associated kinase 4	IRAK4	C*LNVGLIR	1	3	1C(638.4061)	2	yes	nan	yes
O15164_C81	O15164	Transcription intermediary factor 1-alpha	TRIM24	C*LPAPQR	1	7	1C(638.4061)	3	yes	yes	yes
Q96F24_C126	Q96F24	Nuclear receptor-binding factor 2	NRBF2	C*LPEIQGIFDRDPDTLLYLLQQK	1	11	1C(638.4061)	3	yes	yes	yes
Q96F24_C126_C155	Q96F24	Nuclear receptor-binding factor 2	NRBF2	C*LPEIQGIFDRDPDTLLYLLQQKSEPAEPC*IGSK	1	3	1C(638.4061);30C(638.4061)	2	yes	yes	nan
Q9UPN9_C153	Q9UPN9	E3 ubiquitin-protein ligase TRIM33	TRIM33	C*LPEPER	1	5	1C(638.4061)	3	yes	yes	yes
Q07157_C1727_C1740	Q07157	Tight junction protein ZO-1	TJP1	C*LPGDPNYLVGANC*VSVLIDHF	1	9	14C(638.4061);1C(638.4061)	3	yes	yes	yes
Q9HCU4_C2843	Q9HCU4	Cadherin EGF LAG seven-pass G-type receptor 2	CELSR2	C*LPTISEKSSLLRLPLEQCTGSSR	1	2	1C(638.4061)	1	yes	nan	nan
P04150_C481	P04150	Glucocorticoid receptor	NR3C1	C*LQAGMNLEAR	1	4	1C(638.4061)	3	yes	yes	yes
Q9BYW2_C958	Q9BYW2	Histone-lysine N-methyltransferase SETD2	SETD2	C*LQEAQEEGNSILPERR	1	4	1C(638.4061)	3	yes	yes	yes
Q9BQ52_C609	Q9BQ52	Zinc phosphodiesterase ELAC protein 2	ELAC2	C*LQEGAEISSPAVER	1	4	1C(638.4061)	3	yes	yes	yes
Q92616_C2558	Q92616	eIF-2-alpha kinase activator GCN1	GCN1	C*LQNPSSDIR	1	4	1C(638.4061)	3	yes	yes	yes
Q92616_C1595	Q92616	eIF-2-alpha kinase activator GCN1	GCN1	C*LQTLLDTKFVHFIDAPSLALIMPIVQR	1	2	1C(638.4061)	1	yes	nan	nan
O14929_C376	O14929	Histone acetyltransferase type B catalytic subunit	HAT1	C*LRPEELTNQMNQIEISMQHEQLEESFQELVEDYR;C*LRPEELTNQMNQIEISMQHEQLEESFQELVEDYRR;KC*LRPEELTNQMNQIEISMQHEQLEESFQELVEDYR	3	64	1C(638.4061);2C(638.4061)	3	yes	yes	yes
Q86Y56_C84_C92	Q86Y56	Dynein assembly factor 5; axonemal	DNAAF5	C*LSDPAEGC*R	1	3	1C(638.4061);9C(638.4061)	2	yes	yes	nan
Q9H6R7_C574	Q9H6R7	WD repeat and coiled-coil-containing protein	WDCP	C*LSELTNR	1	4	1C(638.4061)	3	yes	yes	yes
Q5JTV8_C424	Q5JTV8	Torsin-1A-interacting protein 1	TOR1AIP1	C*LSEQIADAYSSFR	1	5	1C(638.4061)	3	yes	yes	yes
Q9BTE3_C602	Q9BTE3	Mini-chromosome maintenance complex-binding protein	MCMBP	C*LSLSAGQTTLSR	1	2	1C(638.4061)	1	yes	nan	nan
Q96RG2_C15	Q96RG2	PAS domain-containing serine/threonine-protein kinase	PASK	C*LSQSLPLPVSAEGPAAQTTAEPSR	1	5	1C(638.4061)	3	yes	yes	yes
P52209_C289	P52209	6-phosphogluconate dehydrogenase; decarboxylating	PGD	C*LSSLKDER	1	11	1C(638.4061)	3	yes	yes	yes
Q7Z5K2_C675	Q7Z5K2	Wings apart-like protein homolog	WAPL	C*LSVISLATK	1	3	1C(638.4061)	2	yes	yes	nan
P49588_C773	P49588	Alanine--tRNA ligase; cytoplasmic	AARS	C*LSVMEAK	1	14	1C(638.4061)	3	yes	yes	yes
O60216_C392	O60216	Double-strand-break repair protein rad21 homolog	RAD21	C*LTPLVPEDLRK	1	6	1C(638.4061)	3	yes	yes	yes
Q9GZN1_C339	Q9GZN1	Actin-related protein 6	ACTR6	C*LTPTDYDVSVVLPENPITYAWEGGK	1	6	1C(638.4061)	3	yes	yes	yes
O75116_C804	O75116	Rho-associated protein kinase 2	ROCK2	C*LTQNDLK	1	4	1C(638.4061)	3	yes	yes	yes
O75153_C1196	O75153	Clustered mitochondria protein homolog	CLUH	C*LTQQAVALQR	1	4	1C(638.4061)	3	yes	yes	yes
Q96GX5_C285	Q96GX5	Serine/threonine-protein kinase greatwall	MASTL	C*LTSNLLQSR	1	3	1C(638.4061)	2	yes	nan	yes
Q6SZW1_C311	Q6SZW1	Sterile alpha and TIR motif-containing protein 1	SARM1	C*LVDASDTSQGRGPDDLQR;C*LVDASDTSQGR	2	5	1C(638.4061)	3	yes	yes	yes
Q96ST3_C486	Q96ST3	Paired amphipathic helix protein Sin3a	SIN3A	C*LVIFNQEVISR	1	4	1C(638.4061)	3	yes	yes	yes
Q99536_C50	Q99536	Synaptic vesicle membrane protein VAT-1 homolog	VAT1	C*LVLTGFGGYDK;C*LVLTGFGGYDKVK	2	10	1C(638.4061)	3	yes	yes	yes
Q96F86_C47	Q96F86	Enhancer of mRNA-decapping protein 3	EDC3	C*LVPEVTFR	1	5	1C(638.4061)	3	yes	yes	yes
Q9GZR7_C467	Q9GZR7	ATP-dependent RNA helicase DDX24	DDX24	C*LVVDEADR	1	3	1C(638.4061)	2	yes	nan	yes
Q9P0M9_C88	Q9P0M9	39S ribosomal protein L27; mitochondrial	MRPL27	C*LYALEEGIVR;NKC*LYALEEGIVR	2	5	1C(638.4061);3C(638.4061)	3	yes	yes	yes
P13639_C728	P13639	Elongation factor 2	EEF2	C*LYASVLTAQPR;RC*LYASVLTAQPR	2	9	1C(638.4061);2C(638.4061)	3	yes	yes	yes
Q15334_C725	Q15334	Lethal(2) giant larvae protein homolog 1	LLGL1	C*LYFADTFLR	1	4	1C(638.4061)	3	yes	yes	yes
Q9BRS8_C416	Q9BRS8	La-related protein 6	LARP6	C*MDYSSDSSVTPSGSPWVR	1	3	1C(638.4061)	2	yes	yes	nan
Q9NX46_C287	Q9NX46	Poly(ADP-ribose) glycohydrolase ARH3	ADPRHL2	C*MEPDPEIPSAFNSLQR	1	4	1C(638.4061)	3	yes	yes	yes
Q9BTE3_C70	Q9BTE3	Mini-chromosome maintenance complex-binding protein	MCMBP	C*MIQDMFDPEFYMGVYETVNQNTK	1	2	1C(638.4061)	1	yes	nan	nan
Q8IWS0_C45	Q8IWS0	PHD finger protein 6	PHF6	C*MLFSSALVSSHSDNESLGGFSIEDVQK	1	11	1C(638.4061)	3	yes	yes	yes
Q8IWS0_C242	Q8IWS0	PHD finger protein 6	PHF6	C*MLFSSGTVQLTTTSR	1	7	1C(638.4061)	3	yes	yes	yes
P31948_C471	P31948	Stress-induced-phosphoprotein 1	STIP1	C*MMAQYNRHDSPEDVK	1	5	1C(638.4061)	2	yes	yes	nan
P46013_C3014	P46013	Proliferation marker protein Ki-67	MKI67	C*MPAPEEIVEELPASKK;C*MPAPEEIVEELPASK	2	10	1C(638.4061)	3	yes	yes	yes
P10599_C73	P10599	Thioredoxin	TXN	C*MPTFQFFK;C*MPTFQFFKK;C*MPTFQFFKKGQK	3	61	1C(638.4061)	3	yes	yes	yes
P50914_C54	P50914	60S ribosomal protein L14	RPL14	C*MQLTDFILK;C*MQLTDFILKFPHSAHQK	2	52	1C(638.4061)	3	yes	yes	yes
Q8N6H7_C79	Q8N6H7	ADP-ribosylation factor GTPase-activating protein 2	ARFGAP2	C*MQVGGNANATAFFR	1	4	1C(638.4061)	3	yes	yes	yes
P32322_C120	P32322	Pyrroline-5-carboxylate reductase 1; mitochondrial	PYCR1	C*MTNTPVVVR	1	6	1C(638.4061)	2	yes	nan	yes
Q9Y6Y0_C454	Q9Y6Y0	Influenza virus NS1A-binding protein	IVNS1ABP	C*NAGVCALNGK	1	2	1C(638.4061)	1	yes	nan	nan
Q96B01_C254	Q96B01	RAD51-associated protein 1	RAD51AP1	C*NALVTSVDSAPAAVK	1	4	1C(638.4061)	3	yes	yes	yes
Q14331_C159	Q14331	Protein FRG1	FRG1	C*NEAGDIEAK	1	4	1C(638.4061)	3	yes	yes	yes
O60313_C801	O60313	Dynamin-like 120 kDa protein; mitochondrial	OPA1	C*NEEHPAYLASDEITTVR;C*NEEHPAYLASDEITTVRK	2	13	1C(638.4061)	3	yes	yes	yes
Q00610_C1102	Q00610	Clathrin heavy chain 1	CLTC	C*NEPAVWSQLAK	1	6	1C(638.4061)	3	yes	yes	yes
Q7L576_C98	Q7L576	Cytoplasmic FMR1-interacting protein 1	CYFIP1	C*NEQPNRVEIYEK;C*NEQPNR	2	5	1C(638.4061)	3	yes	yes	yes
Q13643_C10	Q13643	Four and a half LIM domains protein 3	FHL3	C*NESLYGR	1	8	1C(638.4061)	3	yes	yes	yes
P35579_C694	P35579	Myosin-9	MYH9	C*NGVLEGIR	1	13	1C(638.4061)	3	yes	yes	yes
Q8WXB4_C746	Q8WXB4	Zinc finger protein 606	ZNF606	CNHCEKAFC*K	1	4	9C(638.4061)	3	yes	yes	yes
Q9NVN8_C342	Q9NVN8	Guanine nucleotide-binding protein-like 3-like protein	GNL3L	C*NLEEISNYYGVSGFQTTEHFLTAVAHR	1	4	1C(638.4061)	3	yes	yes	yes
Q7Z478_C1025	Q7Z478	ATP-dependent RNA helicase DHX29	DHX29	C*NLGSPEDFLSK	1	6	1C(638.4061)	3	yes	yes	yes
Q9BY77_C346	Q9BY77	Polymerase delta-interacting protein 3	POLDIP3	C*NLHMNGNVITSDQPILLR	1	4	1C(638.4061)	3	yes	yes	yes
P41252_C1001	P41252	Isoleucine--tRNA ligase; cytoplasmic	IARS	C*NLVPTDEITVYYK	1	4	1C(638.4061)	3	yes	yes	yes
Q9NVX7_C301	Q9NVX7	Kelch repeat and BTB domain-containing protein 4	KBTBD4	C*NNATVDWEWCAPLPR	1	2	1C(638.4061)	1	yes	nan	nan
Q06124_C318	Q06124	Tyrosine-protein phosphatase non-receptor type 11	PTPN11	C*NNSKPK;VVLHDGDPNEPVSDYINANIIMPEFETKC*NNSKPK	2	7	1C(638.4061);29C(638.4061)	3	yes	yes	yes
Q96J02_C57	Q96J02	E3 ubiquitin-protein ligase Itchy homolog	ITCH	C*NNTNSPK;KTEKC*NNTNSPK	2	5	1C(638.4061);5C(638.4061)	3	yes	yes	yes
P62306_C66	P62306	Small nuclear ribonucleoprotein F	SNRPF	C*NNVLYIR	1	8	1C(638.4061)	3	yes	yes	yes
Q9BSJ5_C164	Q9BSJ5	Uncharacterized protein C17orf80	C17orf80	C*NPSEAGASLLVGSIEPSLSNQDRK	1	4	1C(638.4061)	3	yes	yes	yes
Q8NHU6_C1029	Q8NHU6	Tudor domain-containing protein 7	TDRD7	C*NQWSEEASMVFR	1	4	1C(638.4061)	3	yes	yes	yes
Q14160_C10	Q14160	Protein scribble homolog	SCRIB	C*NRHVESVDKR	1	2	1C(638.4061)	1	yes	nan	nan
Q93074_C83	Q93074	Mediator of RNA polymerase II transcription subunit 12	MED12	C*NTLPDTGR	1	4	1C(638.4061)	3	yes	yes	yes
O14929_C27	O14929	Histone acetyltransferase type B catalytic subunit	HAT1	C*NTNTAIELK	1	9	1C(638.4061)	3	yes	yes	yes
Q14676_C26	Q14676	Mediator of DNA damage checkpoint protein 1	MDC1	C*NVEPVGR	1	12	1C(638.4061)	3	yes	yes	yes
Q7L2E3_C484	Q7L2E3	Putative ATP-dependent RNA helicase DHX30	DHX30	C*NVIITQPR	1	4	1C(638.4061)	3	yes	yes	yes
Q7Z2W4_C96	Q7Z2W4	Zinc finger CCCH-type antiviral protein 1	ZC3HAV1	C*NYSQSER	1	2	1C(638.4061)	1	yes	nan	nan
Q96EB6_C398	Q96EB6	NAD-dependent protein deacetylase sirtuin-1	SIRT1	C*PADEPLAIMKPEIVFFGENLPEQFHR	1	4	1C(638.4061)	3	yes	yes	yes
Q9P0K7_C110	Q9P0K7	Ankycorbin	RAI14	C*PAESVDSSGK	1	4	1C(638.4061)	3	yes	yes	yes
Q49AM1_C288	Q49AM1	Transcription termination factor 2; mitochondrial	MTERF2	C*PALLYYSVPVLEER	1	4	1C(638.4061)	3	yes	yes	yes
P10768_C56	P10768	S-formylglutathione hydrolase	ESD	CPALYWLSGLTC*TEQNFISK	1	6	12C(638.4061)	3	yes	yes	yes
Q9C0C2_C1443	Q9C0C2	182 kDa tankyrase-1-binding protein	TNKS1BP1	C*PARPPPSGSQGLLEEMLAASSSK	1	8	1C(638.4061)	2	yes	yes	nan
P49711_C327	P49711	Transcriptional repressor CTCF	CTCF	CPDC*DMAFVTSGELVR	1	2	4C(638.4061)	1	yes	nan	nan
P48637_C294	P48637	Glutathione synthetase	GSS	C*PDIATQLAGTK	1	4	1C(638.4061)	3	yes	yes	yes
Q6S8J3_C965	Q6S8J3	POTE ankyrin domain family member E	POTEE	CPEALFQPC*FLGMESCGIHETTFNSIMK	1	10	9C(638.4061)	2	yes	yes	nan
P60709_C257_C272	P60709	Actin; cytoplasmic 1	ACTB	C*PEALFQPSFLGMESC*GIHETTFNSIMK;FRC*PEALFQPSFLGMESC*GIHETTFNSIMK	2	221	16C(638.4061);1C(638.4061);18C(638.4061);3C(638.4061)	3	yes	yes	yes
P60709_C272	P60709	Actin; cytoplasmic 1	ACTB	CPEALFQPSFLGMESC*GIHETTFNSIMKCDVDIR;FRCPEALFQPSFLGMESC*GIHETTFNSIMKCDVDIR	2	29	16C(638.4061);18C(638.4061)	3	yes	yes	yes
O43776_C452	O43776	Asparagine--tRNA ligase; cytoplasmic	NARS	C*PEDSRLTESVDVLMPNVGEIVGGSMR	1	4	1C(638.4061)	3	yes	yes	yes
P62280_C60	P62280	40S ribosomal protein S11	RPS11	C*PFTGNVSIR;EAIEGTYIDKKC*PFTGNVSIR	2	24	1C(638.4061);12C(638.4061)	3	yes	yes	yes
Q8WWQ0_C954	Q8WWQ0	PH-interacting protein	PHIP	C*PFVPQMGDEVYYFR;RC*PFVPQMGDEVYYFR	2	5	1C(638.4061);2C(638.4061)	2	yes	yes	nan
Q9NX05_C14	Q9NX05	Constitutive coactivator of PPAR-gamma-like protein 2	FAM120C	C*PGAVVPVDLLK	1	4	1C(638.4061)	3	yes	yes	yes
Q9BUH6_C180	Q9BUH6	Protein PAXX	PAXX	C*PGESLINPGFK;RC*PGESLINPGFK	2	4	1C(638.4061);2C(638.4061)	2	yes	yes	nan
Q02040_C542	Q02040	A-kinase anchor protein 17A	AKAP17A	C*PGGVLSCIPDNNQQPK	1	2	1C(638.4061)	1	yes	nan	nan
A6NDU8_C179	A6NDU8	UPF0600 protein C5orf51	C5orf51	C*PIQLNEGVSFQDLDTAK	1	6	1C(638.4061)	3	yes	yes	yes
O95985_C666	O95985	DNA topoisomerase 3-beta-1	TOP3B	C*PLDDFELVLWSSGSR	1	4	1C(638.4061)	2	yes	yes	nan
Q86YR5_C515	Q86YR5	G-protein-signaling modulator 1	GPSM1	C*PLDDGQAGAAEATAAPTLEDR;MDDQRC*PLDDGQAGAAEATAAPTLEDR	2	6	1C(638.4061);6C(638.4061)	3	yes	yes	yes
Q6ZRI6_C367	Q6ZRI6	Uncharacterized protein C15orf39	C15orf39	C*PLDFAPQTLSFPYAR	1	4	1C(638.4061)	3	yes	yes	yes
P33992_C207	P33992	DNA replication licensing factor MCM5	MCM5	C*PLDPYFIMPDK	1	5	1C(638.4061)	3	yes	yes	yes
P33992_C207_C219	P33992	DNA replication licensing factor MCM5	MCM5	C*PLDPYFIMPDKC*K	1	6	13C(638.4061);1C(638.4061)	3	yes	yes	yes
Q9Y5J5_C87	Q9Y5J5	Pleckstrin homology-like domain family A member 3	PHLDA3	C*PLEDPGWNAQITLGLVK	1	4	1C(638.4061)	3	yes	yes	yes
P04075_C290	P04075	Fructose-bisphosphate aldolase A	ALDOA	C*PLLKPWALTFSYGR;TVPPAVTGITFLSGGQSEEEASINLNAINKC*PLLKPWALTFSYGR	2	111	1C(638.4061);31C(638.4061)	3	yes	yes	yes
P53621_C1185	P53621	Coatomer subunit alpha	COPA	C*PLSGACYSPEFK	1	2	1C(638.4061)	1	yes	nan	nan
Q9BTT0_C87	Q9BTT0	Acidic leucine-rich nuclear phosphoprotein 32 family member E	ANP32E	C*PNLTYLNLSGNK	1	4	1C(638.4061)	3	yes	yes	yes
Q6PCE3_C303	Q6PCE3	Glucose 1;6-bisphosphate synthase	PGM2L1	C*PNPEEGESVLELSLR	1	5	1C(638.4061)	3	yes	yes	yes
P35637_C428_C433	P35637	RNA-binding protein FUS	FUS	C*PNPTC*ENMNFSWR	1	11	1C(638.4061);6C(638.4061)	3	yes	yes	yes
Q9H9J2_C53	Q9H9J2	39S ribosomal protein L44; mitochondrial	MRPL44	C*PPPPVR;C*PPPPVRR	2	12	1C(638.4061)	3	yes	yes	yes
Q9BVP2_C158	Q9BVP2	Guanine nucleotide-binding protein-like 3	GNL3	C*PQVEEAIVQSGQK;C*PQVEEAIVQSGQKK	2	10	1C(638.4061)	3	yes	yes	yes
P83916_C156	P83916	Chromobox protein homolog 1	CBX1	C*PQVVISFYEER	1	4	1C(638.4061)	3	yes	yes	yes
Q14498_C478	Q14498	RNA-binding protein 39	RBM39	C*PSIAAAIAAVNALHGRWFAGK;C*PSIAAAIAAVNALHGR	2	3	1C(638.4061)	2	yes	yes	nan
A5YKK6_C624	A5YKK6	CCR4-NOT transcription complex subunit 1	CNOT1	C*PSILGGLAPEKDQPK	1	6	1C(638.4061)	3	yes	yes	yes
O14686_C2249	O14686	Histone-lysine N-methyltransferase 2D	KMT2D	C*PSLDNLAVPESPGVGGGK	1	5	1C(638.4061)	3	yes	yes	yes
Q6PKG0_C1054	Q6PKG0	La-related protein 1	LARP1	C*PSQSSSRPAAMISQPPTPPTGQPVREDAK	1	7	1C(638.4061)	3	yes	yes	yes
P46459_C11	P46459	Vesicle-fusing ATPase	NSF	C*PTDELSLTNCAVVNEKDFQSGQHVIVR	1	6	1C(638.4061)	3	yes	yes	yes
Q99797_C518	Q99797	Mitochondrial intermediate peptidase	MIPEP	C*PTDFAEVPSILMEYFANDYRVVNQFAR;C*PTDFAEVPSILMEYFANDYR	2	17	1C(638.4061)	3	yes	yes	yes
Q3B820_C426	Q3B820	Protein FAM161A	FAM161A	C*PTPDFEDLPER	1	4	1C(638.4061)	2	yes	nan	yes
Q96TA1_C154	Q96TA1	Niban-like protein 1	FAM129B	C*PTQFPLILWHPYAR	1	4	1C(638.4061)	3	yes	yes	yes
Q9C0J8_C120	Q9C0J8	pre-mRNA 3' end processing protein WDR33	WDR33	C*PVFVVR	1	4	1C(638.4061)	3	yes	yes	yes
O95453_C169	O95453	Poly(A)-specific ribonuclease PARN	PARN	C*PVTIPEDQKK;SQANGAGALSYVSPNTSKC*PVTIPEDQKK	2	8	1C(638.4061);19C(638.4061)	3	yes	yes	yes
A5YKK6_C219	A5YKK6	CCR4-NOT transcription complex subunit 1	CNOT1	C*PVVLAPLLYPEKR	1	4	1C(638.4061)	3	yes	yes	yes
Q9UBC2_C470	Q9UBC2	Epidermal growth factor receptor substrate 15-like 1	EPS15L1	C*QDETQMISSLKTQIQSQESDLKSQEDDLNR;QKC*QDETQMISSLK	2	7	1C(638.4061);3C(638.4061)	3	yes	yes	yes
P18074_C259	P18074	General transcription and DNA repair factor IIH helicase subunit XPD	ERCC2	C*QGNLETLQK	1	2	1C(638.4061)	1	yes	nan	nan
P04150_C367	P04150	Glucocorticoid receptor	NR3C1	C*QGSGDDNLTSLGTLNFPGR	1	8	1C(638.4061)	3	yes	yes	yes
P28340_C1061	P28340	DNA polymerase delta catalytic subunit	POLD1	C*QGSLHEDVICTSR	1	3	1C(638.4061)	2	yes	nan	yes
Q9NVH0_C284	Q9NVH0	Exonuclease 3'-5' domain-containing protein 2	EXD2	C*QGVVDIPFR	1	4	1C(638.4061)	3	yes	yes	yes
Q96AE4_C332	Q96AE4	Far upstream element-binding protein 1	FUBP1	C*QHAAEIITDLLR;IAQITGPPDRC*QHAAEIITDLLR	2	7	1C(638.4061);11C(638.4061)	3	yes	yes	yes
O43707_C351	O43707	Alpha-actinin-4	ACTN4	C*QLEINFNTLQTK	1	8	1C(638.4061)	3	yes	yes	yes
O75643_C428	O75643	U5 small nuclear ribonucleoprotein 200 kDa helicase	SNRNP200	C*QLPDGSFR;C*QLPDGSFRR	2	16	1C(638.4061)	3	yes	yes	yes
O60763_C678	O60763	General vesicular transport factor p115	USO1	C*QNEQLQTAVTQQVSQIQQHKDQYNLLK;C*QNEQLQTAVTQQVSQIQQHK	2	12	1C(638.4061)	3	yes	yes	yes
O15226_C246	O15226	NF-kappa-B-repressing factor	NKRF	C*QNIYLTTGYAGSK	1	4	1C(638.4061)	3	yes	yes	yes
Q8TAT6_C208	Q8TAT6	Nuclear protein localization protein 4 homolog	NPLOC4	C*QPSAITLNR	1	7	1C(638.4061)	3	yes	yes	yes
Q9H2D6_C2233	Q9H2D6	TRIO and F-actin-binding protein	TRIOBP	C*QQEGQELLR;RC*QQEGQELLR	2	3	1C(638.4061);2C(638.4061)	2	yes	yes	nan
Q14192_C132	Q14192	Four and a half LIM domains protein 2	FHL2	C*QQPIGTK	1	7	1C(638.4061)	3	yes	yes	yes
Q9Y6K9_C131	Q9Y6K9	NF-kappa-B essential modulator	IKBKG	C*QQQMAEDKASVK	1	2	1C(638.4061)	1	yes	nan	nan
Q03252_C212	Q03252	Lamin-B2	LMNB2	C*QSLQEELDFRK	1	8	1C(638.4061)	3	yes	yes	yes
P20700_C198	P20700	Lamin-B1	LMNB1	C*QSLTEDLEFRK	1	8	1C(638.4061)	3	yes	yes	yes
Q6PJG6_C228	Q6PJG6	BRCA1-associated ATM activator 1	BRAT1	C*QSPWTEALWVR	1	4	1C(638.4061)	3	yes	yes	yes
A6NHR9_C1656	A6NHR9	Structural maintenance of chromosomes flexible hinge domain-containing protein 1	SMCHD1	C*QVEEAR	1	3	1C(638.4061)	2	yes	yes	nan
Q9BYC9_C93	Q9BYC9	39S ribosomal protein L20; mitochondrial	MRPL20	C*QVELNR;C*QVELNRK	2	7	1C(638.4061)	3	yes	yes	yes
Q99832_C345	Q99832	T-complex protein 1 subunit eta	CCT7	C*QVFEETQIGGER;C*QVFEETQIGGERYNFFTGCPK	2	11	1C(638.4061)	3	yes	yes	yes
Q99832_C345_C364	Q99832	T-complex protein 1 subunit eta	CCT7	C*QVFEETQIGGERYNFFTGC*PK	1	6	1C(638.4061);20C(638.4061)	2	yes	nan	yes
P04075_C202	P04075	Fructose-bisphosphate aldolase A	ALDOA	C*QYVTEK;C*QYVTEKVLAAVYK;RC*QYVTEK	3	15	1C(638.4061);2C(638.4061)	3	yes	yes	yes
Q10567_C930	Q10567	AP-1 complex subunit beta-1	AP1B1	C*RAPEVSQHVYQAYETILKN	1	2	1C(638.4061)	1	yes	nan	nan
P63010_C918	P63010	AP-2 complex subunit beta	AP2B1	C*RAPEVSQYIYQVYDSILKN	1	4	1C(638.4061)	3	yes	yes	yes
P43243_C230	P43243	Matrin-3	MATR3	C*RDDSFFGETSHNYHK;C*RDDSFFGETSHNYHKFDSEYER	2	14	1C(638.4061)	3	yes	yes	yes
Q8ND82_C94	Q8ND82	Zinc finger protein 280C	ZNF280C	C*RDPPSNPVAASPR	1	4	1C(638.4061)	3	yes	yes	yes
Q9NX46_C132	Q9NX46	Poly(ADP-ribose) glycohydrolase ARH3	ADPRHL2	C*RDVFEPAR	1	4	1C(638.4061)	3	yes	yes	yes
Q96C57_C161	Q96C57	Protein CUSTOS	CUSTOS	C*REAAVSASDILQESAIHSPGTVEK	1	3	1C(638.4061)	2	yes	yes	nan
P23246_C297	P23246	Splicing factor; proline- and glutamine-rich	SFPQ	C*RLFVGNLPADITEDEFK;C*RLFVGNLPADITEDEFKR	2	9	1C(638.4061)	3	yes	yes	yes
P13861_C128	P13861	cAMP-dependent protein kinase type II-alpha regulatory subunit	PRKAR2A	C*RLQEACKDILLFK	1	3	1C(638.4061)	2	yes	yes	nan
Q96I24_C148	Q96I24	Far upstream element-binding protein 3	FUBP3	C*RNGPGFHNDIDSNSTIQEILIPASK	1	7	1C(638.4061)	3	yes	yes	yes
Q15149_C3336	Q15149	Plectin	PLEC	C*RPDQLTGLSLLPLSEK	1	4	1C(638.4061)	3	yes	yes	yes
Q02543_C137	Q02543	60S ribosomal protein L18a	RPL18A	C*RRPAVK	1	7	1C(638.4061)	3	yes	yes	yes
Q9UQ35_C2130	Q9UQ35	Serine/arginine repetitive matrix protein 2	SRRM2	C*RSPGMLEPLGSSR	1	8	1C(638.4061)	3	yes	yes	yes
Q9P289_C410	Q9P289	Serine/threonine-protein kinase 26	STK26	C*SADESP;LIEKFQKC*SADESP	2	8	1C(638.4061);8C(638.4061)	3	yes	yes	yes
Q86XL3_C674	Q86XL3	Ankyrin repeat and LEM domain-containing protein 2	ANKLE2	C*SAFPLEQEADLIEAAEPGGPHSSR	1	6	1C(638.4061)	3	yes	yes	yes
Q9NXV2_C28	Q9NXV2	BTB/POZ domain-containing protein KCTD5	KCTD5	C*SAGLGALAQRPGSVSK	1	8	1C(638.4061)	3	yes	yes	yes
Q8WZA9_C373	Q8WZA9	Immunity-related GTPase family Q protein	IRGQ	C*SAGSQK	1	6	1C(638.4061)	3	yes	yes	yes
Q9UQ13_C306	Q9UQ13	Leucine-rich repeat protein SHOC-2	SHOC2	C*SALEELNLENNNISTLPESLLSSLVK;C*SALEELNLENNNISTLPESLLSSLVKLNSLTLAR	2	6	1C(638.4061)	3	yes	yes	yes
Q96HA7_C762	Q96HA7	Tonsoku-like protein	TONSL	C*SATAQR	1	5	1C(638.4061)	3	yes	yes	yes
Q9Y6R4_C596	Q9Y6R4	Mitogen-activated protein kinase kinase kinase 4	MAP3K4	C*SAVSWEELK	1	4	1C(638.4061)	3	yes	yes	yes
Q8N8U9_C189	Q8N8U9	BMP-binding endothelial regulator protein	BMPER	C*SCTGGR	1	3	1C(638.4061)	2	yes	yes	nan
Q15365_C201	Q15365	Poly(rC)-binding protein 1	PCBP1	C*SDAAGYPHATHDLEGPPLDAYSIQGQHTISPLDLAK;C*SDAAGYPHATHDLEGPPLDAYSIQGQHTISPLDLAKLNQVAR	2	38	1C(638.4061)	3	yes	yes	yes
P50213_C351_C359	P50213	Isocitrate dehydrogenase [NAD] subunit alpha; mitochondrial	IDH3A	C*SDFTEEIC*R	1	16	1C(638.4061);9C(638.4061)	3	yes	yes	yes
Q9H840_C121	Q9H840	Gem-associated protein 7	GEMIN7	C*SDIISYTFKP	1	4	1C(638.4061)	3	yes	yes	yes
Q8IXK0_C740	Q8IXK0	Polyhomeotic-like protein 2	PHC2	C*SDNSSYEEPLSPISASSSTSR	1	4	1C(638.4061)	3	yes	yes	yes
Q9NQW6_C71	Q9NQW6	Anillin	ANLN	C*SDNTEVEVSNLENKQPVESTSAK	1	10	1C(638.4061)	3	yes	yes	yes
Q9P266_C722	Q9P266	Junctional protein associated with coronary artery disease	JCAD	C*SDPAASEAQTHTAFPTGDHKQRPSAR;C*SDPAASEAQTHTAFPTGDHK	2	3	1C(638.4061)	2	yes	nan	yes
P04637_C182	P04637	Cellular tumor antigen p53	TP53	C*SDSDGLAPPQHLIR;C*SDSDGLAPPQHLIRVEGNLR	2	6	1C(638.4061)	3	yes	yes	yes
O14617_C1133	O14617	AP-3 complex subunit delta-1	AP3D1	C*SDSTLLSNLLEEMK	1	4	1C(638.4061)	3	yes	yes	yes
Q14493_C72	Q14493	Histone RNA hairpin-binding protein	SLBP	C*SDWASAVEEDEMR;SRC*SDWASAVEEDEMR	2	14	1C(638.4061);3C(638.4061)	3	yes	yes	yes
Q7Z3T8_C895	Q7Z3T8	Zinc finger FYVE domain-containing protein 16	ZFYVE16	C*SEDFSPLSPDVPMTVNTVDHSHSTTVEKPNNETGDITR	1	3	1C(638.4061)	2	yes	nan	yes
Q9H0E2_C229	Q9H0E2	Toll-interacting protein	TOLLIP	C*SEEDLK;C*SEEDLKAIQDMFPNMDQEVIR	2	8	1C(638.4061)	3	yes	yes	yes
Q63HN8_C3008	Q63HN8	E3 ubiquitin-protein ligase RNF213	RNF213	C*SEEVSPMQLIK	1	5	1C(638.4061)	3	yes	yes	yes
Q15233_C208	Q15233	Non-POU domain-containing octamer-binding protein	NONO	C*SEGSFLLTTFPRPVTVEPMDQLDDEEGLPEK;C*SEGSFLLTTFPRPVTVEPMDQLDDEEGLPEKLVIK	2	28	1C(638.4061)	3	yes	yes	yes
P27695_C99	P27695	DNA-(apurinic or apyrimidinic site) lyase	APEX1	C*SENKLPAELQELPGLSHQYWSAPSDK;C*SENKLPAELQELPGLSHQYWSAPSDKEGYSGVGLLSR	2	19	1C(638.4061)	3	yes	yes	yes
O14654_C1065	O14654	Insulin receptor substrate 4	IRS4	C*SEPPPVAR	1	7	1C(638.4061)	3	yes	yes	yes
Q14527_C360	Q14527	Helicase-like transcription factor	HLTF	C*SEQPSISDIKEK;C*SEQPSISDIK	2	7	1C(638.4061)	3	yes	yes	yes
O15355_C13	O15355	Protein phosphatase 1G	PPM1G	C*SGDGVGAPR;C*SGDGVGAPRLPLPYGFSAMQGWR	2	9	1C(638.4061)	3	yes	yes	yes
O95248_C553	O95248	Myotubularin-related protein 5	SBF1	C*SGLHVNSAR	1	4	1C(638.4061)	3	yes	yes	yes
P21333_C1165	P21333	Filamin-A	FLNA	C*SGPGLER	1	11	1C(638.4061)	3	yes	yes	yes
Q14315_C1448	Q14315	Filamin-C	FLNC	C*SGPGLGAGVR	1	4	1C(638.4061)	3	yes	yes	yes
P21333_C1453	P21333	Filamin-A	FLNA	C*SGPGLSPGMVR	1	8	1C(638.4061)	3	yes	yes	yes
Q2TAZ0_C1458	Q2TAZ0	Autophagy-related protein 2 homolog A	ATG2A	C*SGPNRPQNSWR	1	4	1C(638.4061)	1	yes	nan	nan
O95696_C937	O95696	Bromodomain-containing protein 1	BRD1	C*SGYPSYPALIIDPK	1	4	1C(638.4061)	3	yes	yes	yes
Q9H9J4_C1017	Q9H9J4	Ubiquitin carboxyl-terminal hydrolase 42	USP42	C*SHHHSR	1	2	1C(638.4061)	1	yes	nan	nan
Q13526_C57	Q13526	Peptidyl-prolyl cis-trans isomerase NIMA-interacting 1	PIN1	C*SHLLVK	1	4	1C(638.4061)	3	yes	yes	yes
Q9H9L3_C220	Q9H9L3	Interferon-stimulated 20 kDa exonuclease-like 2	ISG20L2	CSIVNYNGDVLYDEYILPPC*HIVDYR	1	4	20C(638.4061)	3	yes	yes	yes
P15880_C143	P15880	40S ribosomal protein S2	RPS2	C*SKEVATAIR;C*SKEVATAIRGAIILAK	2	7	1C(638.4061)	3	yes	yes	yes
Q9HC98_C40	Q9HC98	Serine/threonine-protein kinase Nek6	NEK6	C*SLADFQIEK	1	4	1C(638.4061)	3	yes	yes	yes
Q96FK6_C16	Q96FK6	WD repeat-containing protein 89	WDR89	C*SLGTKEPTYLLGIDTSK	1	2	1C(638.4061)	1	yes	nan	nan
O75970_C1794	O75970	Multiple PDZ domain protein	MPDZ	C*SLGTVTLEVGR	1	4	1C(638.4061)	3	yes	yes	yes
Q86Y56_C173	Q86Y56	Dynein assembly factor 5; axonemal	DNAAF5	C*SLLDPFAAVRR	1	4	1C(638.4061)	3	yes	yes	yes
P27816_C635	P27816	Microtubule-associated protein 4	MAP4	C*SLPAEEDSVLEK;C*SLPAEEDSVLEKLGER;KC*SLPAEEDSVLEK	3	12	1C(638.4061);2C(638.4061)	3	yes	yes	yes
Q9UHB9_C525	Q9UHB9	Signal recognition particle subunit SRP68	SRP68	C*SLQAAAILDANDAHQTETSSSQVK;C*SLQAAAILDANDAHQTETSSSQVKDNKPLVER	2	7	1C(638.4061)	3	yes	yes	yes
Q5TEU4_C199	Q5TEU4	Arginine-hydroxylase NDUFAF5; mitochondrial	NDUFAF5	C*SLQLAETER	1	3	1C(638.4061)	2	yes	nan	yes
Q03188_C612	Q03188	Centromere protein C	CENPC	C*SLSEPLESDEADLAK	1	6	1C(638.4061)	3	yes	yes	yes
Q9H270_C890	Q9H270	Vacuolar protein sorting-associated protein 11 homolog	VPS11	C*SNDSFSVIADYFGR	1	4	1C(638.4061)	3	yes	yes	yes
P17812_C218	P17812	CTP synthase 1	CTPS1	C*SNPLDTSVK;C*SNPLDTSVKEK	2	13	1C(638.4061)	3	yes	yes	yes
Q9NVH0_C227	Q9NVH0	Exonuclease 3'-5' domain-containing protein 2	EXD2	C*SNWDAETLTEDQVIYAAR	1	4	1C(638.4061)	3	yes	yes	yes
Q9UNY4_C785	Q9UNY4	Transcription termination factor 2	TTF2	C*SPFDEFNLWR	1	4	1C(638.4061)	3	yes	yes	yes
P33992_C397	P33992	DNA replication licensing factor MCM5	MCM5	C*SPIGVYTSGK	1	4	1C(638.4061)	2	yes	nan	yes
Q9UPQ0_C669	Q9UPQ0	LIM and calponin homology domains-containing protein 1	LIMCH1	C*SPTVAFVEFPSSPQLK	1	4	1C(638.4061)	3	yes	yes	yes
P21291_C122	P21291	Cysteine and glycine-rich protein 1	CSRP1	C*SQAVYAAEK	1	3	1C(638.4061)	2	yes	nan	yes
Q9Y217_C203	Q9Y217	Myotubularin-related protein 6	MTMR6	C*SQPLSGFSAR	1	2	1C(638.4061)	1	yes	nan	nan
O95999_C119_C122	O95999	B-cell lymphoma/leukemia 10	BCL10	C*SSC*EPFPDGATNNLSR	1	4	1C(638.4061);4C(638.4061)	3	yes	yes	yes
Q9BQS8_C882	Q9BQS8	FYVE and coiled-coil domain-containing protein 1	FYCO1	C*SSEEAQLEHAELQEQLHR	1	3	1C(638.4061)	2	yes	yes	nan
P36551_C127	P36551	Oxygen-dependent coproporphyrinogen-III oxidase; mitochondrial	CPOX	C*SSFMAPPVTDLGELR	1	20	1C(638.4061)	3	yes	yes	yes
Q15751_C1941	Q15751	Probable E3 ubiquitin-protein ligase HERC1	HERC1	C*SSGIPLVGNLR	1	4	1C(638.4061)	3	yes	yes	yes
Q9NQX3_C293	Q9NQX3	Gephyrin	GPHN	C*SSKENILR	1	3	1C(638.4061)	2	yes	yes	nan
O60447_C451	O60447	Ecotropic viral integration site 5 protein homolog	EVI5	C*SSNYNEDFVLQLEK	1	4	1C(638.4061)	3	yes	yes	yes
Q86TU7_C36	Q86TU7	Histone-lysine N-methyltransferase setd3	SETD3	C*SSPAPGPGKEWEEYVQIR	1	4	1C(638.4061)	3	yes	yes	yes
Q8TEU7_C1293	Q8TEU7	Rap guanine nucleotide exchange factor 6	RAPGEF6	C*SSQALAVPESTGALEK	1	4	1C(638.4061)	3	yes	yes	yes
Q9P258_C42	Q9P258	Protein RCC2	RCC2	C*SSSSGGGSSGDEDGLELDGAPGGGKR	1	4	1C(638.4061)	3	yes	yes	yes
Q15021_C772	Q15021	Condensin complex subunit 1	NCAPD2	C*SSVMLLGMMAR	1	8	1C(638.4061)	3	yes	yes	yes
O60343_C316	O60343	TBC1 domain family member 4	TBC1D4	C*SSVTGVQR	1	8	1C(638.4061)	3	yes	yes	yes
Q7Z5K2_C94	Q7Z5K2	Wings apart-like protein homolog	WAPL	C*SSYSESSEAAQLEEVTSVLEANSK	1	6	1C(638.4061)	3	yes	yes	yes
Q15058_C610	Q15058	Kinesin-like protein KIF14	KIF14	C*STAHTNGDRLK	1	4	1C(638.4061)	3	yes	yes	yes
Q5SW79_C967	Q5SW79	Centrosomal protein of 170 kDa	CEP170	C*STGSPSK	1	5	1C(638.4061)	3	yes	yes	yes
Q8TDD1_C389	Q8TDD1	ATP-dependent RNA helicase DDX54	DDX54	C*STLIVTDLAAR	1	4	1C(638.4061)	3	yes	yes	yes
P60981_C23	P60981	Destrin	DSTN	C*STPEEIK;C*STPEEIKKR;KC*STPEEIK;KC*STPEEIKK	4	14	1C(638.4061);2C(638.4061)	3	yes	yes	yes
Q7Z3B3_C1020	Q7Z3B3	KAT8 regulatory NSL complex subunit 1	KANSL1	C*STPELGLDEQSVQPWERR	1	4	1C(638.4061)	3	yes	yes	yes
Q9HCK8_C1980	Q9HCK8	Chromodomain-helicase-DNA-binding protein 8	CHD8	C*STPLLHQQYTSR	1	4	1C(638.4061)	3	yes	yes	yes
Q8N1I0_C1857	Q8N1I0	Dedicator of cytokinesis protein 4	DOCK4	C*STSETSGFENQVNEQSAPLPVPVPVPVPSYGGEEPVRK	1	7	1C(638.4061)	3	yes	yes	yes
Q96JY6_C289	Q96JY6	PDZ and LIM domain protein 2	PDLIM2	C*STSIANQAVR	1	4	1C(638.4061)	3	yes	yes	yes
Q02241_C933	Q02241	Kinesin-like protein KIF23	KIF23	C*SVAVEMR	1	4	1C(638.4061)	3	yes	yes	yes
Q15654_C399_C402	Q15654	Thyroid receptor-interacting protein 6	TRIP6	C*SVC*GGAIMPEPGQEETVR	1	3	1C(638.4061);4C(638.4061)	2	yes	yes	nan
Q9UM47_C134	Q9UM47	Neurogenic locus notch homolog protein 3	NOTCH3	C*SVGPDGR	1	3	1C(638.4061)	2	yes	nan	yes
P07737_C71	P07737	Profilin-1	PFN1	C*SVIRDSLLQDGEFSMDLR;SSFYVNGLTLGGQKC*SVIRDSLLQDGEFSMDLR	2	12	1C(638.4061);15C(638.4061)	3	yes	yes	yes
Q7L576_C179	Q7L576	Cytoplasmic FMR1-interacting protein 1	CYFIP1	C*SVKNDHSAYKR	1	3	1C(638.4061)	2	yes	yes	nan
O15228_C73	O15228	Dihydroxyacetone phosphate acyltransferase	GNPAT	C*SVLNSEEIHYVIK	1	3	1C(638.4061)	2	yes	nan	yes
P41250_C616	P41250	Glycine--tRNA ligase	GARS	C*SVLPLSQNQEFMPFVK;C*SVLPLSQNQEFMPFVKELSEALTR	2	13	1C(638.4061)	3	yes	yes	yes
Q5JRX3_C780	Q5JRX3	Presequence protease; mitochondrial	PITRM1	C*SVNATPQQMPQTEK	1	6	1C(638.4061)	3	yes	yes	yes
Q9NVN8_C213	Q9NVN8	Guanine nucleotide-binding protein-like 3-like protein	GNL3L	C*SVPVDQASESLLK	1	4	1C(638.4061)	3	yes	yes	yes
P47712_C726	P47712	Cytosolic phospholipase A2	PLA2G4A	C*SVSLSNVEAR	1	6	1C(638.4061)	2	yes	nan	yes
Q92878_C1302	Q92878	DNA repair protein RAD50	RAD50	C*SVSSLGFNVH	1	7	1C(638.4061)	3	yes	yes	yes
Q13247_C121	Q13247	Serine/arginine-rich splicing factor 6	SRSF6	C*SWQDLKDFMR	1	6	1C(638.4061)	3	yes	yes	yes
Q08170_C115	Q08170	Serine/arginine-rich splicing factor 4	SRSF4	C*SWQDLKDYMR	1	6	1C(638.4061)	3	yes	yes	yes
Q96DI7_C291	Q96DI7	U5 small nuclear ribonucleoprotein 40 kDa protein	SNRNP40	C*SWSPDGSK	1	2	1C(638.4061)	1	yes	nan	nan
Q9P2G1_C662	Q9P2G1	Ankyrin repeat and IBR domain-containing protein 1	ANKIB1	C*SYPYGFFLEPK	1	4	1C(638.4061)	3	yes	yes	yes
P43490_C401	P43490	Nicotinamide phosphoribosyltransferase	NAMPT	C*SYVVTNGLGINVFKDPVADPNKR	1	9	1C(638.4061)	3	yes	yes	yes
Q14004_C987	Q14004	Cyclin-dependent kinase 13	CDK13	C*TAEQALQCEFLR	1	4	1C(638.4061)	3	yes	yes	yes
Q9NYV4_C1009	Q9NYV4	Cyclin-dependent kinase 12	CDK12	C*TAEQTLQSDFLK	1	4	1C(638.4061)	3	yes	yes	yes
Q69YN4_C781	Q69YN4	Protein virilizer homolog	VIRMA	C*TASEETDHSDLLGTLHNLYLITFNPVGR	1	4	1C(638.4061)	3	yes	yes	yes
P17980_C387	P17980	26S proteasome regulatory subunit 6A	PSMC3	C*TDDFNGAQCK	1	4	1C(638.4061)	3	yes	yes	yes
Q53R41_C46	Q53R41	FAST kinase domain-containing protein 1; mitochondrial	FASTKD1	C*TDEEQMFGFIER	1	4	1C(638.4061)	3	yes	yes	yes
P20585_C166	P20585	DNA mismatch repair protein Msh3	MSH3	C*TDFDDISLLHAK	1	4	1C(638.4061)	3	yes	yes	yes
Q9C0B1_C397	Q9C0B1	Alpha-ketoglutarate-dependent dioxygenase FTO	FTO	CTDWWC*QPMAQLEALWK;KCTDWWC*QPMAQLEALWK	2	4	6C(638.4061);7C(638.4061)	2	yes	yes	nan
Q13148_C198	Q13148	TAR DNA-binding protein 43	TARDBP	C*TEDMTEDELREFFSQYGDVMDVFIPKPFR	1	58	1C(638.4061)	3	yes	yes	yes
Q13813_C1314	Q13813	Spectrin alpha chain; non-erythrocytic 1	SPTAN1	C*TELNQAWSSLGK;LIQSHPESAEDLQEKC*TELNQAWSSLGK	2	8	1C(638.4061);16C(638.4061)	3	yes	yes	yes
Q14191_C171	Q14191	Werner syndrome ATP-dependent helicase	WRN	C*TETWSLNSLVK	1	4	1C(638.4061)	3	yes	yes	yes
P48230_C2	P48230	Transmembrane 4 L6 family member 4	TM4SF4	C*TGGCAR	1	5	1C(638.4061)	2	yes	nan	yes
P30050_C17	P30050	60S ribosomal protein L12	RPL12	C*TGGEVGATSALAPK	1	16	1C(638.4061)	3	yes	yes	yes
Q9H6U6_C16	Q9H6U6	Breast carcinoma-amplified sequence 3	BCAS3	C*TGGVVVRPQAVTEQSYMESVVTFLQDVVPQAYSGTPLTEEKEK;C*TGGVVVR	2	4	1C(638.4061)	3	yes	yes	yes
P11586_C785	P11586	C-1-tetrahydrofolate synthase; cytoplasmic	MTHFD1	C*THWAEGGKGALALAQAVQR	1	4	1C(638.4061)	3	yes	yes	yes
P23528_C147	P23528	Cofilin-1	CFL1	C*TLAEKLGGSAVISLEGKPL;DRC*TLAEK	2	33	1C(638.4061);3C(638.4061)	3	yes	yes	yes
Q8IWS0_C280	Q8IWS0	PHD finger protein 6	PHF6	C*TLCSQPGATIGCEIK	1	3	1C(638.4061)	2	yes	yes	nan
Q15334_C636	Q15334	Lethal(2) giant larvae protein homolog 1	LLGL1	C*TLHPNDSLAMEGPLSR	1	3	1C(638.4061)	2	yes	nan	yes
Q9NPF0_C139	Q9NPF0	CD320 antigen	CD320	C*TLSDDCIPLTWR	1	4	1C(638.4061)	3	yes	yes	yes
O95487_C562	O95487	Protein transport protein Sec24B	SEC24B	C*TLTNIPQTQALLNK	1	6	1C(638.4061)	3	yes	yes	yes
O95757_C34	O95757	Heat shock 70 kDa protein 4L	HSPA4L	C*TPACISLGSR	1	2	1C(638.4061)	1	yes	nan	nan
Q12789_C1681	Q12789	General transcription factor 3C polypeptide 1	GTF3C1	C*TPVPAR	1	4	1C(638.4061)	3	yes	yes	yes
Q9H2U2_C302	Q9H2U2	Inorganic pyrophosphatase 2; mitochondrial	PPA2	C*TQEEAR	1	10	1C(638.4061)	3	yes	yes	yes
Q96GX9_C147	Q96GX9	Methylthioribulose-1-phosphate dehydratase	APIP	C*TSGGYYRYDDMLVVPIIENTPEEK	1	4	1C(638.4061)	3	yes	yes	yes
O95425_C671	O95425	Supervillin	SVIL	C*TSHSETPTVDDEEKVDER	1	5	1C(638.4061)	3	yes	yes	yes
P25054_C1387	P25054	Adenomatous polyposis coli protein	APC	C*TSVSSLDSFESR	1	4	1C(638.4061)	3	yes	yes	yes
P53992_C376	P53992	Protein transport protein Sec24C	SEC24C	C*TSYNIPCTSDMAK	1	2	1C(638.4061)	1	yes	nan	nan
Q9NRL3_C337	Q9NRL3	Striatin-4	STRN4	C*TVDGSPHELESR;C*TVDGSPHELESRR;RC*TVDGSPHELESR	3	14	1C(638.4061);2C(638.4061)	3	yes	yes	yes
Q96CX2_C50	Q96CX2	BTB/POZ domain-containing protein KCTD12	KCTD12	C*TVVSVPDSLLWR;RC*TVVSVPDSLLWR	2	15	1C(638.4061);2C(638.4061)	3	yes	yes	yes
Q9BQ70_C216	Q9BQ70	Transcription factor 25	TCF25	C*TWLTTPK	1	4	1C(638.4061)	3	yes	yes	yes
Q96QC0_C48	Q96QC0	Serine/threonine-protein phosphatase 1 regulatory subunit 10	PPP1R10	C*TYLNILLQTR	1	4	1C(638.4061)	3	yes	yes	yes
Q92841_C319	Q92841	Probable ATP-dependent RNA helicase DDX17	DDX17	C*TYLVLDEADR;C*TYLVLDEADRMLDMGFEPQIR;C*TYLVLDEADRMLDMGFEPQIRK;RC*TYLVLDEADR;RC*TYLVLDEADRMLDMGFEPQIR	5	18	1C(638.4061);2C(638.4061)	3	yes	yes	yes
Q92616_C36	Q92616	eIF-2-alpha kinase activator GCN1	GCN1	C*VAGKDLPEGAVK	1	4	1C(638.4061)	3	yes	yes	yes
Q562E7_C1653	Q562E7	WD repeat-containing protein 81	WDR81	C*VAPLSSEDFFLSGSK	1	2	1C(638.4061)	1	yes	nan	nan
O00231_C289	O00231	26S proteasome non-ATPase regulatory subunit 11	PSMD11	C*VAQASK	1	6	1C(638.4061)	3	yes	yes	yes
P27540_C380	P27540	Aryl hydrocarbon receptor nuclear translocator	ARNT	C*VATVGYQPQELLGK	1	4	1C(638.4061)	3	yes	yes	yes
Q969X6_C21	Q969X6	U3 small nucleolar RNA-associated protein 4 homolog	UTP4	C*VAYNNQSNR	1	3	1C(638.4061)	2	yes	nan	yes
Q9Y496_C621	Q9Y496	Kinesin-like protein KIF3A	KIF3A	C*VAYTGNNMR	1	3	1C(638.4061)	2	yes	yes	nan
P07814_C1497	P07814	Bifunctional glutamate/proline--tRNA ligase	EPRS	CVC*GKNPAK	1	4	3C(638.4061)	1	yes	nan	nan
P35249_C48	P35249	Replication factor C subunit 4	RFC4	C*VDEVAFQEEVVAVLKK	1	6	1C(638.4061)	3	yes	yes	yes
P33992_C221	P33992	DNA replication licensing factor MCM5	MCM5	C*VDFQTLK;C*VDFQTLKLQELPDAVPHGEMPR	2	23	1C(638.4061)	3	yes	yes	yes
Q14004_C701	Q14004	Cyclin-dependent kinase 13	CDK13	C*VDKFDIIGIIGEGTYGQVYK	1	8	1C(638.4061)	3	yes	yes	yes
O00139_C406	O00139	Kinesin-like protein KIF2A	KIF2A	C*VEDVLK	1	4	1C(638.4061)	3	yes	yes	yes
Q96PZ0_C443	Q96PZ0	Pseudouridylate synthase 7 homolog	PUS7	C*VEGQLLR	1	6	1C(638.4061)	3	yes	yes	yes
Q1L5Z9_C166	Q1L5Z9	LON peptidase N-terminal domain and RING finger protein 2	LONRF2	C*VEPGPARPQVR	1	3	1C(638.4061)	2	yes	nan	yes
Q5TC12_C121	Q5TC12	ATP synthase mitochondrial F1 complex assembly factor 1	ATPAF1	C*VEQKTDALGK;C*VEQKTDALGKQSVNR	2	7	1C(638.4061)	3	yes	yes	yes
Q99633_C336	Q99633	Pre-mRNA-splicing factor 18	PRPF18	C*VEYNAL	1	6	1C(638.4061)	3	yes	yes	yes
Q9P0L0_C128	Q9P0L0	Vesicle-associated membrane protein-associated protein A	VAPA	C*VFEMPNENDKLNDMEPSK	1	5	1C(638.4061)	3	yes	yes	yes
Q9GZN8_C156	Q9GZN8	UPF0687 protein C20orf27	C20orf27	C*VGAELEYDSEHSDWHGFD;VMDRHHGTPMLLDGVKC*VGAELEYDSEHSDWHGFD	2	6	1C(638.4061);17C(638.4061)	3	yes	yes	yes
Q9HBH1_C108	Q9HBH1	Peptide deformylase; mitochondrial	PDF	C*VGLSAPQLGVPR	1	2	1C(638.4061)	1	yes	nan	nan
Q69YN2_C160	Q69YN2	CWF19-like protein 1	CWF19L1	C*VGNFGNSSGEVDTK;C*VGNFGNSSGEVDTKK	2	6	1C(638.4061)	3	yes	yes	yes
Q7RTV0_C40	Q7RTV0	PHD finger-like domain-containing protein 5A	PHF5A	CVICDSYVRPC*TLVR	1	10	11C(638.4061)	3	yes	yes	yes
Q7RTV0_C61	Q7RTV0	PHD finger-like domain-containing protein 5A	PHF5A	CVIC*GGPGVSDAYYCK	1	4	4C(638.4061)	3	yes	yes	yes
Q15652_C508	Q15652	Probable JmjC domain-containing histone demethylation protein 2C	JMJD1C	C*VIDITNDTNLEK	1	4	1C(638.4061)	3	yes	yes	yes
Q9NZN5_C72	Q9NZN5	Rho guanine nucleotide exchange factor 12	ARHGEF12	C*VIIQKDDNGFGLTVSGDNPVFVQSVKEDGAAMR	1	3	1C(638.4061)	2	yes	yes	nan
P43304_C285	P43304	Glycerol-3-phosphate dehydrogenase; mitochondrial	GPD2	C*VINATGPFTDSVR	1	6	1C(638.4061)	3	yes	yes	yes
Q14671_C964	Q14671	Pumilio homolog 1	PUM1	C*VKDQNGNHVVQK	1	4	1C(638.4061)	3	yes	yes	yes
P43243_C563	P43243	Matrin-3	MATR3	C*VKVDLSEKYK;C*VKVDLSEK	2	8	1C(638.4061)	3	yes	yes	yes
P13716_C75	P13716	Delta-aminolevulinic acid dehydratase	ALAD	C*VLIFGVPSR;C*VLIFGVPSRVPK	2	5	1C(638.4061)	3	yes	yes	yes
P49327_C1471	P49327	Fatty acid synthase	FASN	C*VLLSNLSSTSHVPEVDPGSAELQK	1	8	1C(638.4061)	3	yes	yes	yes
P31689_C302	P31689	DnaJ homolog subfamily A member 1	DNAJA1	C*VLNEGMPIYR;HGDIKC*VLNEGMPIYR	2	7	1C(638.4061);6C(638.4061)	3	yes	yes	yes
Q14204_C3089	Q14204	Cytoplasmic dynein 1 heavy chain 1	DYNC1H1	C*VLNWFGDWSTEALYQVGKEFTSK	1	19	1C(638.4061)	3	yes	yes	yes
Q9Y3F4_C305	Q9Y3F4	Serine-threonine kinase receptor-associated protein	STRAP	C*VLPEEDSGELAKPK	1	6	1C(638.4061)	3	yes	yes	yes
Q9H582_C1206	Q9H582	Zinc finger protein 644	ZNF644	C*VLPLNEDSPLMYQPQK	1	8	1C(638.4061)	3	yes	yes	yes
O60783_C91	O60783	28S ribosomal protein S14; mitochondrial	MRPS14	C*VMTSRPR	1	7	1C(638.4061)	3	yes	yes	yes
Q9BTE3_C636	Q9BTE3	Mini-chromosome maintenance complex-binding protein	MCMBP	C*VNGNEL	1	7	1C(638.4061)	3	yes	yes	yes
Q92973_C620	Q92973	Transportin-1	TNPO1	C*VNLVQK	1	2	1C(638.4061)	1	yes	nan	nan
Q86W42_C279	Q86W42	THO complex subunit 6 homolog	THOC6	C*VNQWQLSGELK	1	4	1C(638.4061)	3	yes	yes	yes
Q8NEB9_C336	Q8NEB9	Phosphatidylinositol 3-kinase catalytic subunit type 3	PIK3C3	C*VNWDLPQEAK	1	3	1C(638.4061)	2	yes	nan	yes
Q8NHM5_C533	Q8NHM5	Lysine-specific demethylase 2B	KDM2B	C*VPEGIEDPQALLEGVK	1	4	1C(638.4061)	3	yes	yes	yes
P42345_C986	P42345	Serine/threonine-protein kinase mTOR	MTOR	C*VQFLPQVMPTFLNVIR	1	3	1C(638.4061)	2	yes	yes	nan
Q8IY17_C409	Q8IY17	Neuropathy target esterase	PNPLA6	C*VSMPGDISGLQGGPR	1	7	1C(638.4061)	3	yes	yes	yes
P18583_C92	P18583	Protein SON	SON	C*VSVQTDPTDEIPTK;C*VSVQTDPTDEIPTKK	2	9	1C(638.4061)	3	yes	yes	yes
Q9HCS7_C86	Q9HCS7	Pre-mRNA-splicing factor SYF1	XAB2	C*VTDPAYEDVNNCHER	1	4	1C(638.4061)	3	yes	yes	yes
Q9P1Y6_C878	Q9P1Y6	PHD and RING finger domain-containing protein 1	PHRF1	C*VTSYTVESIFGTEPEPPLGPSSAMSK	1	4	1C(638.4061)	3	yes	yes	yes
P53041_C452	P53041	Serine/threonine-protein phosphatase 5	PPP5C	CVTVFSAPNYC*DQMGNK	1	4	11C(638.4061)	3	yes	yes	yes
O15355_C351	O15355	Protein phosphatase 1G	PPM1G	C*VVSEAGK	1	4	1C(638.4061)	3	yes	yes	yes
O43896_C26	O43896	Kinesin-like protein KIF1C	KIF1C	C*VVSMQGNTTSIINPK	1	2	1C(638.4061)	1	yes	nan	nan
Q14690_C151	Q14690	Protein RRP5 homolog	PDCD11	C*VVSSLGITDR	1	3	1C(638.4061)	2	yes	nan	yes
Q5UIP0_C2169	Q5UIP0	Telomere-associated protein RIF1	RIF1	C*VWSPLASPSTSILK;C*VWSPLASPSTSILKR	2	8	1C(638.4061)	3	yes	yes	yes
O43172_C441	O43172	U4/U6 small nuclear ribonucleoprotein Prp4	PRPF4	C*VYTIPAHQNLVTGVKFEPIHGNFLLTGAYDNTAK	1	5	1C(638.4061)	3	yes	yes	yes
P04439_C227	P04439	HLA class I histocompatibility antigen; A-3 alpha chain	HLA-A	C*WALGFYPAEITLTWQR	1	7	1C(638.4061)	3	yes	yes	yes
O14641_C354	O14641	Segment polarity protein dishevelled homolog DVL-2	DVL2	C*WDPSPQAYFTLPR	1	7	1C(638.4061)	3	yes	yes	yes
Q8N3Z6_C524	Q8N3Z6	Zinc finger CCHC domain-containing protein 7	ZCCHC7	C*WEDDDNDNLFLIK;ERC*WEDDDNDNLFLIK	2	5	1C(638.4061);3C(638.4061)	3	yes	yes	yes
Q13867_C73	Q13867	Bleomycin hydrolase	BLMH	C*WIFSCLNVMR	1	11	1C(638.4061)	3	yes	yes	yes
O60749_C413	O60749	Sorting nexin-2	SNX2	C*WQKWEDAQITLLK	1	4	1C(638.4061)	3	yes	yes	yes
Q9P253_C445	Q9P253	Vacuolar protein sorting-associated protein 18 homolog	VPS18	C*YALTQSYFEEIALK	1	4	1C(638.4061)	3	yes	yes	yes
P29590_C338	P29590	Protein PML	PML	C*YASDQEVLDMHGFLR	1	5	1C(638.4061)	3	yes	yes	yes
Q9BZE9_C174	Q9BZE9	Tether containing UBX domain for GLUT4	ASPSCR1	C*YDPVGKTPGSLGSSASAGQAAASAPLPLESGELSR	1	4	1C(638.4061)	3	yes	yes	yes
Q9NZW5_C103	Q9NZW5	MAGUK p55 subfamily member 6	MPP6	C*YDSPPSSPEMNNSSINNQLLPVDAIR	1	7	1C(638.4061)	3	yes	yes	yes
P48059_C303	P48059	LIM and senescent cell antigen-like-containing domain protein 1	LIMS1	C*YEKFPLELK;C*YEKFPLELKK	2	4	1C(638.4061)	2	yes	yes	nan
Q13496_C191	Q13496	Myotubularin	MTM1	C*YELCDTYPALLVVPYR	1	5	1C(638.4061)	3	yes	yes	yes
P07737_C128	P07737	Profilin-1	PFN1	C*YEMASHLR;C*YEMASHLRR	2	9	1C(638.4061)	3	yes	yes	yes
Q15424_C448	Q15424	Scaffold attachment factor B1	SAFB	C*YGFVTMSTAEEATK	1	11	1C(638.4061)	3	yes	yes	yes
Q14151_C449	Q14151	Scaffold attachment factor B2	SAFB2	C*YGFVTMSTSDEATK	1	4	1C(638.4061)	3	yes	yes	yes
P46778_C56	P46778	60S ribosomal protein L21	RPL21	C*YHGKTGR;GMPHKC*YHGK	2	16	1C(638.4061);6C(638.4061)	3	yes	yes	yes
Q9Y324_C154	Q9Y324	rRNA-processing protein FCF1 homolog	FCF1	C*YIVATVDR	1	4	1C(638.4061)	3	yes	yes	yes
P51610_C149	P51610	Host cell factor 1	HCFC1	C*YLFGGLANDSEDPK;LGHSFSLVGNKC*YLFGGLANDSEDPKNNIPR;C*YLFGGLANDSEDPKNNIPR	3	10	1C(638.4061);12C(638.4061)	3	yes	yes	yes
Q08J23_C221	Q08J23	tRNA (cytosine(34)-C(5))-methyltransferase	NSUN2	C*YLLVHQAKR;C*YLLVHQAK	2	7	1C(638.4061)	3	yes	yes	yes
Q14204_C1888	Q14204	Cytoplasmic dynein 1 heavy chain 1	DYNC1H1	C*YLTMTQALEAR;LVQTPLTDRC*YLTMTQALEAR	2	8	1C(638.4061);10C(638.4061)	3	yes	yes	yes
Q49A26_C356	Q49A26	Putative oxidoreductase GLYR1	GLYR1	C*YVDMSTVDADTVTELAQVIVSR	1	6	1C(638.4061)	3	yes	yes	yes
O00541_C391	O00541	Pescadillo homolog	PES1	C*YVQPQWVFDSVNAR	1	8	1C(638.4061)	3	yes	yes	yes
Q8NBU5_C359	Q8NBU5	ATPase family AAA domain-containing protein 1	ATAD1	DAAFQNVLTHVC*LD;SKDAAFQNVLTHVC*LD	2	9	12C(638.4061);14C(638.4061)	3	yes	yes	yes
Q9BXP5_C412	Q9BXP5	Serrate RNA effector molecule homolog	SRRT	DAAGLEC*KPRPLHK	1	9	7C(638.4061)	3	yes	yes	yes
Q92538_C1414	Q92538	Golgi-specific brefeldin A-resistance guanine nucleotide exchange factor 1	GBF1	DAAHITPDNFELC*VK	1	4	13C(638.4061)	3	yes	yes	yes
Q96R06_C382	Q96R06	Sperm-associated antigen 5	SPAG5	DAAIGTTPFSTC*SVGTWFTPSAPQEK	1	3	12C(638.4061)	2	yes	yes	nan
P46060_C338	P46060	Ran GTPase-activating protein 1	RANGAP1	DAALAVAEAMADKAELEKLDLNGNTLGEEGC*EQLQEVLEGFNMAK	1	10	31C(638.4061)	2	yes	yes	nan
Q8WVJ2_C99	Q8WVJ2	NudC domain-containing protein 2	NUDCD2	DAANC*WTSLLESEYAADPWVQDQMQR;DAANC*WTSLLESEYAADPWVQDQMQRK	2	8	5C(638.4061)	3	yes	yes	yes
Q7Z2E3_C161	Q7Z2E3	Aprataxin	APTX	DAAQEAEAGTGLEPGSNSGQC*SVPLKK;SGNSDSIERDAAQEAEAGTGLEPGSNSGQC*SVPLKK	2	6	21C(638.4061);30C(638.4061)	3	yes	yes	yes
O94819_C257	O94819	Kelch repeat and BTB domain-containing protein 11	KBTBD11	DAAYC*FMSDHYLEVLREPAVFGR	1	3	5C(638.4061)	2	yes	yes	nan
Q9UBB6_C541	Q9UBB6	Neurochondrin	NCDN	DAC*FTSLMNTLMTSLPALVQQQGR	1	2	3C(638.4061)	1	yes	nan	nan
Q14657_C23	Q14657	EKC/KEOPS complex subunit LAGE3	LAGE3	DADADAGGGADGGDGRGGHSC*RGGVDTAAAPAGGAPPAHAPGPGR;MRDADADAGGGADGGDGRGGHSC*R;DADADAGGGADGGDGRGGHSC*R	3	9	21C(638.4061);23C(638.4061)	3	yes	yes	yes
Q08170_C61	Q08170	Serine/arginine-rich splicing factor 4	SRSF4	DADDAVYELNGKDLC*GER;NGYGFVEFDDLRDADDAVYELNGKDLC*GER	2	8	15C(638.4061);27C(638.4061)	3	yes	yes	yes
Q13247_C61	Q13247	Serine/arginine-rich splicing factor 6	SRSF6	DADDAVYELNGKELC*GER;NGYGFVEFEDSRDADDAVYELNGKELC*GER	2	10	15C(638.4061);27C(638.4061)	3	yes	yes	yes
Q49A26_C231	Q49A26	Putative oxidoreductase GLYR1	GLYR1	DADPHFHHFLLSQTEKPAVC*YQAITK	1	3	20C(638.4061)	2	yes	nan	yes
Q9Y223_C357	Q9Y223	Bifunctional UDP-N-acetylglucosamine 2-epimerase/N-acetylmannosamine kinase	GNE	DADTQDKILQALHLQFGKQYPC*SK	1	7	22C(638.4061)	3	yes	yes	yes
Q13242_C80	Q13242	Serine/arginine-rich splicing factor 9	SRSF9	DAEDAIYGRNGYDYGQC*R;FEDPRDAEDAIYGRNGYDYGQC*R;NGYDYGQC*R	3	16	17C(638.4061);22C(638.4061);8C(638.4061)	3	yes	yes	yes
O94822_C186	O94822	E3 ubiquitin-protein ligase listerin	LTN1	DAFEAAFPPSKQPEAIAFC*KDEITSVLQDHLIK	1	5	19C(638.4061)	3	yes	yes	yes
Q96S59_C678	Q96S59	Ran-binding protein 9	RANBP9	DAFSLLAYSDPWNSPVGNQLDPIQREPVC*SALNSAILETHNLPK;EPVC*SALNSAILETHNLPK	2	11	29C(638.4061);4C(638.4061)	3	yes	yes	yes
P21333_C1912	P21333	Filamin-A	FLNA	DAGEGGLSLAIEGPSKAEISC*TDNQDGTCSVSYLPVLPGDYSILVK;AEISC*TDNQDGTCSVSYLPVLPGDYSILVK	2	9	21C(638.4061);5C(638.4061)	3	yes	yes	yes
P18669_C55	P18669	Phosphoglycerate mutase 1	PGAM1	DAGYEFDIC*FTSVQKR	1	2	9C(638.4061)	1	yes	nan	nan
Q8NC60_C505	Q8NC60	Nitric oxide-associated protein 1	NOA1	DAHWFYDTPGITKENC*ILNLLTEK;DAHWFYDTPGITKENC*ILNLLTEKEVNIVLPTQSIVPR;ENC*ILNLLTEK;ENC*ILNLLTEKEVNIVLPTQSIVPR	4	14	16C(638.4061);3C(638.4061)	3	yes	yes	yes
Q9BW91_C347	Q9BW91	ADP-ribose pyrophosphatase; mitochondrial	NUDT9	DAHWSEDSEADC*HAL	1	6	12C(638.4061)	3	yes	yes	yes
Q9BQ52_C441	Q9BQ52	Zinc phosphodiesterase ELAC protein 2	ELAC2	DAIITC*NPEEFIVEALQLPNFQQSVQEYR;DAIITC*NPEEFIVEALQLPNFQQSVQEYRR	2	26	6C(638.4061)	3	yes	yes	yes
Q9H9Y6_C1061	Q9H9Y6	DNA-directed RNA polymerase I subunit RPA2	POLR1B	DALLAHGTSFLLHDRLFNC*SDR	1	2	19C(638.4061)	1	yes	nan	nan
Q8NI27_C743	Q8NI27	THO complex subunit 2	THOC2	DALLDHDLALPLC*LLMAQQR	1	7	13C(638.4061)	3	yes	yes	yes
Q01082_C964	Q01082	Spectrin beta chain; non-erythrocytic 1	SPTBN1	DALLSALSIQNYHLEC*NETK	1	4	16C(638.4061)	3	yes	yes	yes
Q969T9_C80	Q969T9	WW domain-binding protein 2	WBP2	DAMQSFMMPFYLMKDC*EIKQPVFGANYIK;DC*EIKQPVFGANYIK	2	8	16C(638.4061);2C(638.4061)	3	yes	yes	yes
Q13459_C913	Q13459	Unconventional myosin-IXb	MYO9B	DAQPC*REVISTLLEK	1	2	5C(638.4061)	1	yes	nan	nan
Q9BTE3_C287	Q9BTE3	Mini-chromosome maintenance complex-binding protein	MCMBP	DASALLDPMEC*TDTAEEQR	1	6	11C(638.4061)	3	yes	yes	yes
Q14160_C1082	Q14160	Protein scribble homolog	SCRIB	DATHQEAVSALLRPC*LELSLLVR	1	3	15C(638.4061)	2	yes	nan	yes
O00411_C119	O00411	DNA-directed RNA polymerase; mitochondrial	POLRMT	DATPVPC*GR	1	4	7C(638.4061)	3	yes	yes	yes
Q9NRA8_C318	Q9NRA8	Eukaryotic translation initiation factor 4E transporter	EIF4ENIF1	DAVLPEQSPGDFDFNEFFNLDKVPC*LASMIEDVLGEGSVSASR	1	2	25C(638.4061)	1	yes	nan	nan
Q13425_C374	Q13425	Beta-2-syntrophin	SNTB2	DAWASPC*HSYPLVATR	1	7	7C(638.4061)	3	yes	yes	yes
Q9NR33_C84	Q9NR33	DNA polymerase epsilon subunit 4	POLE4	DAYC*CAQQGK	1	4	4C(638.4061)	2	yes	nan	yes
P46821_C1228	P46821	Microtubule-associated protein 1B	MAP1B	DAYC*SEVK	1	9	4C(638.4061)	3	yes	yes	yes
Q66K14_C1079	Q66K14	TBC1 domain family member 9B	TBC1D9B	DC*ATEEDEPPAPELHQDAAR	1	4	2C(638.4061)	3	yes	yes	yes
Q14012_C354	Q14012	Calcium/calmodulin-dependent protein kinase type 1	CAMK1	DC*CVEPGTELSPTLPHQL	1	4	2C(638.4061)	3	yes	yes	yes
P62633_C111	P62633	Cellular nucleic acid-binding protein	CNBP	DC*DHADEQK	1	14	2C(638.4061)	3	yes	yes	yes
P62633_C77	P62633	Cellular nucleic acid-binding protein	CNBP	DCDLQEDACYNC*GR	1	4	12C(638.4061)	3	yes	yes	yes
P31948_C417	P31948	Stress-induced-phosphoprotein 1	STIP1	DC*EECIQLEPTFIK	1	4	2C(638.4061)	3	yes	yes	yes
O94916_C217	O94916	Nuclear factor of activated T-cells 5	NFAT5	DC*EESNMDIFDADSAK	1	4	2C(638.4061)	3	yes	yes	yes
Q00839_C497	Q00839	Heterogeneous nuclear ribonucleoprotein U	HNRNPU	DC*EVVMMIGLPGAGK;DC*EVVMMIGLPGAGKTTWVTK;GPEEKKDC*EVVMMIGLPGAGK;KDC*EVVMMIGLPGAGK;KDC*EVVMMIGLPGAGKTTWVTK	5	89	2C(638.4061);8C(638.4061);3C(638.4061)	3	yes	yes	yes
O75531_C77_C80	O75531	Barrier-to-autointegration factor	BANF1	DC*FGC*LREWCDAFL	1	4	2C(638.4061);5C(638.4061)	1	yes	nan	nan
Q15019_C114	Q15019	Septin-2	2023-09-02	DC*FKTIISYIDEQFER	1	7	2C(638.4061)	3	yes	yes	yes
P60174_C124	P60174	Triosephosphate isomerase	TPI1	DC*GATWVVLGHSER;DC*GATWVVLGHSERR;VTNGAFTGEISPGMIKDC*GATWVVLGHSER	3	12	2C(638.4061);18C(638.4061)	3	yes	yes	yes
Q9BW91_C207	Q9BW91	ADP-ribose pyrophosphatase; mitochondrial	NUDT9	DC*GEWAIPGGMVDPGEK	1	6	2C(638.4061)	3	yes	yes	yes
Q9Y508_C8	Q9Y508	E3 ubiquitin-protein ligase RNF114	RNF114	DC*GGAAQLAGPAAEADPLGR	1	6	2C(638.4061)	3	yes	yes	yes
Q9NS73_C243	Q9NS73	MAP3K12-binding inhibitory protein 1	MBIP	DC*GNQAVEER	1	8	2C(638.4061)	3	yes	yes	yes
Q96HA1_C217	Q96HA1	Nuclear envelope pore membrane protein POM 121	POM121	DC*GTLPNR	1	6	2C(638.4061)	3	yes	yes	yes
Q06546_C338	Q06546	GA-binding protein alpha chain	GABPA	DC*ISWVGDEGEFK	1	4	2C(638.4061)	3	yes	yes	yes
Q8NFC6_C74	Q8NFC6	Biorientation of chromosomes in cell division protein 1-like 1	BOD1L1	DC*LADVDTKPAYQNLR	1	8	2C(638.4061)	3	yes	yes	yes
P17987_C147	P17987	T-complex protein 1 subunit alpha	TCP1	DC*LINAAK;YINENLIVNTDELGRDC*LINAAK	2	12	2C(638.4061);17C(638.4061)	3	yes	yes	yes
P31270_C93	P31270	Homeobox protein Hox-A11	HOXA11	DC*LQAPSAAGVPGDVLAK	1	4	2C(638.4061)	3	yes	yes	yes
Q9UHB4_C507	Q9UHB4	NADPH-dependent diflavin oxidoreductase 1	NDOR1	DC*LTLIPAFSR	1	4	2C(638.4061)	3	yes	yes	yes
Q9NZT2_C87	Q9NZT2	Opioid growth factor receptor	OGFR	DC*NGDTPNLSFYR;DC*NGDTPNLSFYRNEIR	2	10	2C(638.4061)	3	yes	yes	yes
Q9UBD5_C158_C159	Q9UBD5	Origin recognition complex subunit 3	ORC3	DCPDMKHFLQKLISQLMDC*C*VDIK	1	8	19C(638.4061);20C(638.4061)	2	yes	yes	nan
Q9Y2S7_C143	Q9Y2S7	Polymerase delta-interacting protein 2	POLDIP2	DC*PHISQR	1	11	2C(638.4061)	3	yes	yes	yes
Q8N4Q0_C55	Q8N4Q0	Prostaglandin reductase 3	ZADH2	DC*PVPLPGDGDLLVR	1	5	2C(638.4061)	3	yes	yes	yes
Q96T58_C1066	Q96T58	Msx2-interacting protein	SPEN	DC*QELASISVGSGSRPSSDLQAR	1	8	2C(638.4061)	3	yes	yes	yes
P12270_C1068	P12270	Nucleoprotein TPR	TPR	DC*QEQAK;RDC*QEQAK	2	8	2C(638.4061);3C(638.4061)	3	yes	yes	yes
P30876_C1093	P30876	DNA-directed RNA polymerase II subunit RPB2	POLR2B	DC*QIAHGAAQFLR;FGEMERDC*QIAHGAAQFLR	2	6	2C(638.4061);8C(638.4061)	3	yes	yes	yes
Q13263_C232	Q13263	Transcription intermediary factor 1-beta	TRIM28	DC*QLNAHKDHQYQFLEDAVR;DC*QLNAHK	2	22	2C(638.4061)	3	yes	yes	yes
Q9UPW5_C558_C567	Q9UPW5	Cytosolic carboxypeptidase 1	AGTPBP1	DC*SLPLTVLTC*AK	1	5	11C(638.4061);2C(638.4061)	2	yes	nan	yes
Q8WU20_C415	Q8WU20	Fibroblast growth factor receptor substrate 2	FRS2	DC*TPTVFNFDIR	1	4	2C(638.4061)	3	yes	yes	yes
P56545_C44	P56545	C-terminal-binding protein 2	CTBP2	DC*TVEMPILK	1	4	2C(638.4061)	3	yes	yes	yes
Q00341_C855	Q00341	Vigilin	HDLBP	DC*VEAAK	1	4	2C(638.4061)	3	yes	yes	yes
O94953_C971	O94953	Lysine-specific demethylase 4B	KDM4B	DC*VQLGPPSEGELVELR	1	5	2C(638.4061)	2	yes	nan	yes
Q96H79_C121_C125	Q96H79	Zinc finger CCCH-type antiviral protein 1-like	ZC3HAV1L	DC*WSTC*TLSHDIHTPVNMQVLK	1	4	2C(638.4061);6C(638.4061)	2	yes	yes	nan
Q14684_C286	Q14684	Ribosomal RNA processing protein 1 homolog B	RRP1B	DDC*GTFEDTGPLLQFDYK;GRDDC*GTFEDTGPLLQFDYK	2	17	3C(638.4061);5C(638.4061)	3	yes	yes	yes
Q8IZH2_C1234	Q8IZH2	5'-3' exoribonuclease 1	XRN1	DDDEFC*NIWQSLQGSGK	1	2	6C(638.4061)	1	yes	nan	nan
P60709_C17	P60709	Actin; cytoplasmic 1	ACTB	DDDIAALVVDNGSGMC*K;DDDIAALVVDNGSGMC*KAGFAGDDAPR;MDDDIAALVVDNGSGMC*K	3	85	16C(638.4061);17C(638.4061)	3	yes	yes	yes
O95159_C230	O95159	Zinc finger protein-like 1	ZFPL1	DDDRTPGLHGDC*DDDKYR	1	4	12C(638.4061)	3	yes	yes	yes
O95714_C1201	O95714	E3 ubiquitin-protein ligase HERC2	HERC2	DDHEELAWPGIMESFFTGQNC*R	1	4	21C(638.4061)	3	yes	yes	yes
P40926_C128	P40926	Malate dehydrogenase; mitochondrial	MDH2	DDLFNTNATIVATLTAAC*AQHCPEAMICVIANPVNSTIPITAEVFKK	1	14	18C(638.4061)	2	yes	yes	nan
Q9P0K8_C145	Q9P0K8	Forkhead box protein J2	FOXJ2	DDPGKGSYWTIDTC*PDISR	1	2	14C(638.4061)	1	yes	nan	nan
P00338_C293	P00338	L-lactate dehydrogenase A chain	LDHA	DDVFLSVPC*ILGQNGISDLVK;GLYGIKDDVFLSVPC*ILGQNGISDLVK;GLYGIKDDVFLSVPC*ILGQNGISDLVKVTLTSEEEAR	3	37	9C(638.4061);15C(638.4061)	3	yes	yes	yes
Q13643_C209_C212	Q13643	Four and a half LIM domains protein 3	FHL3	DEDPYC*VAC*FGELFAPK	1	7	6C(638.4061);9C(638.4061)	3	yes	yes	yes
P13797_C33	P13797	Plastin-3	PLS3	DELDELKEAFAKVDLNSNGFIC*DYELHELFK;VDLNSNGFIC*DYELHELFK;VDLNSNGFIC*DYELHELFKEANMPLPGYK	3	17	22C(638.4061);10C(638.4061)	3	yes	yes	yes
Q96T88_C170	Q96T88	E3 ubiquitin-protein ligase UHRF1	UHRF1	DEPC*SSTSRPALEEDVIYHVKYDDYPENGVVQMNSR;DEPC*SSTSRPALEEDVIYHVK	2	5	4C(638.4061)	3	yes	yes	yes
P47756_C206	P47756	F-actin-capping protein subunit beta	CAPZB	DETVSDC*SPHIANIGR;QMEKDETVSDC*SPHIANIGR	2	23	7C(638.4061);11C(638.4061)	3	yes	yes	yes
O75348_C104	O75348	V-type proton ATPase subunit G 1	ATP6V1G1	DEVLDNLLAFVC*DIRPEIHENYR;DEVLDNLLAFVC*DIRPEIHENYRING;QNRDEVLDNLLAFVC*DIRPEIHENYR	3	50	12C(638.4061);15C(638.4061)	3	yes	yes	yes
P49591_C300	P49591	Serine--tRNA ligase; cytoplasmic	SARS	DEWLRPEDLPIKYAGLSTC*FR	1	6	19C(638.4061)	3	yes	yes	yes
Q14008_C1203	Q14008	Cytoskeleton-associated protein 5	CKAP5	DEYIEQLKTQMSSC*VAK	1	4	14C(638.4061)	3	yes	yes	yes
Q96P16_C100	Q96P16	Regulation of nuclear pre-mRNA domain-containing protein 1A	RPRD1A	DFAPVIVEAFKHVSSETDESC*KK;HVSSETDESC*KK	2	6	21C(638.4061);10C(638.4061)	3	yes	yes	yes
O75663_C14	O75663	TIP41-like protein	TIPRL	DFC*FGPWK;DFC*FGPWKLTASK	2	14	3C(638.4061)	3	yes	yes	yes
Q9NYU1_C1361	Q9NYU1	UDP-glucose:glycoprotein glucosyltransferase 2	UGGT2	DFDLDGAPYGYTPFC*DSR	1	2	15C(638.4061)	1	yes	nan	nan
Q9C0C9_C566	Q9C0C9	(E3-independent) E2 ubiquitin-conjugating enzyme	UBE2O	DFKPGDRVAVEVVTTMTSADVMWQDGSVEC*NIR	1	2	30C(638.4061)	1	yes	nan	nan
Q9UIF9_C1480	Q9UIF9	Bromodomain adjacent to zinc finger domain protein 2A	BAZ2A	DFLQEVC*LRPSADPIFEPR;HRDFLQEVC*LRPSADPIFEPR	2	10	7C(638.4061);9C(638.4061)	3	yes	yes	yes
Q9Y5P6_C230	Q9Y5P6	Mannose-1-phosphate guanyltransferase beta	GMPPB	DFLTGMC*LFLQSLR	1	9	7C(638.4061)	3	yes	yes	yes
Q6PGP7_C600	Q6PGP7	Tetratricopeptide repeat protein 37	TTC37	DFNC*WESLGEAYLSR	1	9	4C(638.4061)	3	yes	yes	yes
Q13418_C239	Q13418	Integrin-linked protein kinase	ILK	DFNEEC*PR;SRDFNEEC*PR	2	4	6C(638.4061);8C(638.4061)	2	yes	nan	yes
Q9NYU2_C1386	Q9NYU2	UDP-glucose:glycoprotein glucosyltransferase 1	UGGT1	DFNLDGAPYGYTPFC*DSR	1	4	15C(638.4061)	3	yes	yes	yes
O43237_C191	O43237	Cytoplasmic dynein 1 light intermediate chain 2	DYNC1LI2	DFQDYMEPEEGC*QGSPQR	1	4	12C(638.4061)	3	yes	yes	yes
P78347_C80	P78347	General transcription factor II-I	GTF2I	DFQKDFVKYC*VEEEEK;DFVKYC*VEEEEKAAEMHK	2	5	10C(638.4061);6C(638.4061)	3	yes	yes	yes
P78527_C630	P78527	DNA-dependent protein kinase catalytic subunit	PRKDC	DFSAFINLVEFC*R	1	8	12C(638.4061)	3	yes	yes	yes
Q7LBC6_C1470	Q7LBC6	Lysine-specific demethylase 3B	KDM3B	DFWDGFEIIC*KR	1	4	10C(638.4061)	3	yes	yes	yes
P22413_C6	P22413	Ectonucleotide pyrophosphatase/phosphodiesterase family member 1	ENPP1	DGC*AGGGSR	1	4	3C(638.4061)	3	yes	yes	yes
Q6PI26_C572	Q6PI26	Protein SHQ1 homolog	SHQ1	DGC*QTPNN	1	7	3C(638.4061)	3	yes	yes	yes
O95983_C266	O95983	Methyl-CpG-binding domain protein 3	MBD3	DGEAPLDKAC*AEDDDEEDEEEEEEEPDPDPEMEHV	1	3	10C(638.4061)	2	yes	yes	nan
Q04206_C105	Q04206	Transcription factor p65	RELA	DGFYEAELC*PDR	1	13	9C(638.4061)	3	yes	yes	yes
Q04206_C105_C109	Q04206	Transcription factor p65	RELA	DGFYEAELC*PDRC*IHSFQNLGIQCVK	1	2	13C(638.4061);9C(638.4061)	1	yes	nan	nan
Q8NCE2_C429	Q8NCE2	Myotubularin-related protein 14	MTMR14	DGGFTLEDIC*MLR	1	4	10C(638.4061)	3	yes	yes	yes
O00459_C396	O00459	Phosphatidylinositol 3-kinase regulatory subunit beta	PIK3R2	DGHYGFSEPLTFC*SVVDLINHYRHESLAQYNAK;DGHYGFSEPLTFC*SVVDLINHYR	2	22	13C(638.4061)	3	yes	yes	yes
Q15417_C59	Q15417	Calponin-3	CNN3	DGIILC*ELINKLQPGSVK	1	4	6C(638.4061)	3	yes	yes	yes
P36551_C239	P36551	Oxygen-dependent coproporphyrinogen-III oxidase; mitochondrial	CPOX	DGKLPFC*AMGVSSVIHPK;LPFC*AMGVSSVIHPK	2	6	7C(638.4061);4C(638.4061)	3	yes	yes	yes
Q6NXT1_C185	Q6NXT1	Ankyrin repeat domain-containing protein 54	ANKRD54	DGLGNTPLHLAAC*TNHVPVITTLLR	1	5	13C(638.4061)	3	yes	yes	yes
P49327_C1992	P49327	Fatty acid synthase	FASN	DGLLENQTPEFFQDVC*KPK	1	11	16C(638.4061)	3	yes	yes	yes
P24752_C196	P24752	Acetyl-CoA acetyltransferase; mitochondrial	ACAT1	DGLTDVYNKIHMGSC*AENTAK;IHMGSC*AENTAK;LEDLIVKDGLTDVYNKIHMGSC*AENTAK	3	27	15C(638.4061);6C(638.4061);22C(638.4061)	3	yes	yes	yes
Q9UG63_C411	Q9UG63	ATP-binding cassette sub-family F member 2	ABCF2	DGPC*IYNNLEFGIDLDTR	1	218	4C(638.4061)	3	yes	yes	yes
P36776_C858	P36776	Lon protease homolog; mitochondrial	LONP1	DGPSAGC*TIVTALLSLAMGRPVR	1	5	7C(638.4061)	3	yes	yes	yes
Q9P2J5_C248	Q9P2J5	Leucine--tRNA ligase; cytoplasmic	LARS	DGQPC*MDHDRQTGEGVGPQEYTLLK;YTIYSPKDGQPC*MDHDRQTGEGVGPQEYTLLK	2	10	5C(638.4061);12C(638.4061)	3	yes	yes	yes
P21333_C2293	P21333	Filamin-A	FLNA	DGSC*GVAYVVQEPGDYEVSVK;DGSC*GVAYVVQEPGDYEVSVKFNEEHIPDSPFVVPVASPSGDAR	2	12	4C(638.4061)	3	yes	yes	yes
Q14697_C502	Q14697	Neutral alpha-glucosidase AB	GANAB	DGSDYEGWC*WPGSAGYPDFTNPTMR;TRDGSDYEGWC*WPGSAGYPDFTNPTMR	2	13	9C(638.4061);11C(638.4061)	3	yes	yes	yes
Q9H0C8_C221	Q9H0C8	Integrin-linked kinase-associated serine/threonine phosphatase 2C	ILKAP	DGSTATC*VLAVDNILYIANLGDSR	1	6	7C(638.4061)	3	yes	yes	yes
Q9NPI1_C271	Q9NPI1	Bromodomain-containing protein 7	BRD7	DGTDTSQSGEDGGC*WQR	1	4	14C(638.4061)	3	yes	yes	yes
P37802_C63	P37802	Transgelin-2	TAGLN2	DGTVLC*ELINALYPEGQAPVK;DGTVLC*ELINALYPEGQAPVKK	2	19	6C(638.4061)	3	yes	yes	yes
Q08J23_C502	Q08J23	tRNA (cytosine(34)-C(5))-methyltransferase	NSUN2	DGVC*GPPPSKK	1	4	4C(638.4061)	2	yes	yes	nan
Q92841_C447	Q92841	Probable ATP-dependent RNA helicase DDX17	DDX17	DGWPAMC*IHGDK;DGWPAMC*IHGDKSQPER;DGWPAMC*IHGDKSQPERDWVLNEFR	3	30	7C(638.4061)	3	yes	yes	yes
Q99798_C448_C451	Q99798	Aconitate hydratase; mitochondrial	ACO2	DGYAQILRDLGGIVLANAC*GPC*IGQWDRK;DLGGIVLANAC*GPC*IGQWDR;DLGGIVLANAC*GPC*IGQWDRK	3	27	19C(638.4061);22C(638.4061);11C(638.4061);14C(638.4061)	3	yes	yes	yes
Q92616_C1781	Q92616	eIF-2-alpha kinase activator GCN1	GCN1	DGYIMMFNYLPITFGDKFTPYVGPIIPC*ILK	1	6	28C(638.4061)	2	yes	yes	nan
P26358_C1414	P26358	DNA (cytosine-5)-methyltransferase 1	DNMT1	DHIC*KDMSALVAAR	1	2	4C(638.4061)	1	yes	nan	nan
Q7KZ85_C796	Q7KZ85	Transcription elongation factor SPT6	SUPT6H	DHPVFC*ALVNGEGEVTDFLR	1	3	6C(638.4061)	2	yes	yes	nan
Q13501_C113	Q13501	Sequestosome-1	SQSTM1	DHRPPC*AQEAPR;RDHRPPC*AQEAPR	2	5	6C(638.4061);7C(638.4061)	3	yes	yes	yes
Q9H910_C118	Q9H910	Jupiter microtubule associated homolog 2	JPT2	DHVFLC*EGEEPK;LAHPNKPKDHVFLC*EGEEPK;DHVFLC*EGEEPKSDLK	3	9	6C(638.4061);14C(638.4061)	3	yes	yes	yes
Q96EY7_C139	Q96EY7	Pentatricopeptide repeat domain-containing protein 3; mitochondrial	PTCD3	DIAEPHIPC*LMPEYFEPQIKDISEAALKER	1	2	9C(638.4061)	1	yes	nan	nan
Q96GQ7_C259	Q96GQ7	Probable ATP-dependent RNA helicase DDX27	DDX27	DIC*ACAATGTGK	1	9	3C(638.4061)	3	yes	yes	yes
Q6KC79_C1876	Q6KC79	Nipped-B-like protein	NIPBL	DIC*IEQPTFPK	1	4	3C(638.4061)	3	yes	yes	yes
P49792_C1335	P49792	E3 SUMO-protein ligase RanBP2	RANBP2	DIC*KSDAGNLNFEFQVAK	1	4	3C(638.4061)	3	yes	yes	yes
P63104_C94	P63104	14-3-3 protein zeta/delta	YWHAZ	DIC*NDVLSLLEKFLIPNASQAESK;EKIETELRDIC*NDVLSLLEK	2	43	3C(638.4061);11C(638.4061)	3	yes	yes	yes
P12268_C173	P12268	Inosine-5'-monophosphate dehydrogenase 2	IMPDH2	DIDFLKEEEHDC*FLEEIMTKR;EEEHDC*FLEEIMTK	2	7	12C(638.4061);6C(638.4061)	3	yes	yes	yes
Q6UB35_C906	Q6UB35	Monofunctional C1-tetrahydrofolate synthase; mitochondrial	MTHFD1L	DIELSPEAQAKIDRYTQQGFGNLPIC*MAK;IDRYTQQGFGNLPIC*MAK;QGFGNLPIC*MAK	3	18	26C(638.4061);15C(638.4061);9C(638.4061)	3	yes	yes	yes
P50991_C337	P50991	T-complex protein 1 subunit delta	CCT4	DIEREDIEFIC*K	1	8	11C(638.4061)	3	yes	yes	yes
Q9Y5U2_C99	Q9Y5U2	Protein TSSC4	TSSC4	DIFDC*LEGAAR	1	7	5C(638.4061)	3	yes	yes	yes
P15170_C261	P15170	Eukaryotic peptide chain release factor GTP-binding subunit ERF3A	GSPT1	DIHFMPC*SGLTGANLK;KDIHFMPC*SGLTGANLK	2	8	7C(638.4061);8C(638.4061)	3	yes	yes	yes
P15170_C261_C276	P15170	Eukaryotic peptide chain release factor GTP-binding subunit ERF3A	GSPT1	DIHFMPC*SGLTGANLKEQSDFC*PWYIGLPFIPYLDNLPNFNR	1	10	22C(638.4061);7C(638.4061)	1	yes	nan	nan
P37198_C475	P37198	Nuclear pore glycoprotein p62	NUP62	DIIEHLNTSGAPADTSDPLQQIC*KILNAHMDSLQWIDQNSALLQR;MAQDLKDIIEHLNTSGAPADTSDPLQQIC*K;DIIEHLNTSGAPADTSDPLQQIC*K	3	11	23C(638.4061);29C(638.4061)	3	yes	yes	yes
P60709_C217	P60709	Actin; cytoplasmic 1	ACTB	DIKEKLC*YVALDFEQEMATAASSSSLEK;EKLC*YVALDFEQEMATAASSSSLEK;EKLC*YVALDFEQEMATAASSSSLEKSYELPDGQVITIGNER;LC*YVALDFEQEMATAASSSSLEK;LC*YVALDFEQEMATAASSSSLEKSYELPDGQVITIGNER	5	145	7C(638.4061);4C(638.4061);2C(638.4061)	3	yes	yes	yes
P49841_C199	P49841	Glycogen synthase kinase-3 beta	GSK3B	DIKPQNLLLDPDTAVLKLC*DFGSAK	1	6	19C(638.4061)	3	yes	yes	yes
P49840_C262	P49840	Glycogen synthase kinase-3 alpha	GSK3A	DIKPQNLLVDPDTAVLKLC*DFGSAK;LC*DFGSAK	2	15	19C(638.4061);2C(638.4061)	3	yes	yes	yes
P38606_C138	P38606	V-type proton ATPase catalytic subunit A	ATP6V1A	DIKWDFTPC*K	1	6	9C(638.4061)	3	yes	yes	yes
O75643_C133	O75643	U5 small nuclear ribonucleoprotein 200 kDa helicase	SNRNP200	DILC*GAADEVLAVLK;DILC*GAADEVLAVLKNEK	2	7	4C(638.4061)	3	yes	yes	yes
P42167_C363	P42167	Lamina-associated polypeptide 2; isoforms beta/gamma	TMPO	DILKEMFPYEASTPTGISASC*R;EMFPYEASTPTGISASC*R	2	31	21C(638.4061);17C(638.4061)	3	yes	yes	yes
P30041_C91	P30041	Peroxiredoxin-6	PRDX6	DINAYNC*EEPTEKLPFPIIDDR;DINAYNC*EEPTEKLPFPIIDDRNR;LIALSIDSVEDHLAWSKDINAYNC*EEPTEKLPFPIIDDR;DINAYNC*EEPTEK	4	14	7C(638.4061);24C(638.4061)	3	yes	yes	yes
Q8IX12_C903	Q8IX12	Cell division cycle and apoptosis regulator protein 1	CCAR1	DINRYC*K	1	2	6C(638.4061)	1	yes	nan	nan
Q92900_C237	Q92900	Regulator of nonsense transcripts 1	UPF1	DINWDSSQWQPLIQDRC*FLSWLVKIPSEQEQLR	1	5	17C(638.4061)	2	yes	yes	nan
Q9UNE7_C232	Q9UNE7	E3 ubiquitin-protein ligase CHIP	STUB1	DIPDYLC*GK;DIPDYLC*GKISFELMR	2	12	7C(638.4061)	3	yes	yes	yes
Q9UJS0_C503	Q9UJS0	Calcium-binding mitochondrial carrier protein Aralar2	SLC25A13	DIPFSAIYFPC*YAHVK	1	4	11C(638.4061)	3	yes	yes	yes
Q7Z736_C219	Q7Z736	Pleckstrin homology domain-containing family H member 3	PLEKHH3	DIQESC*GDPEAVALIYLRNPILR	1	2	6C(638.4061)	1	yes	nan	nan
O95163_C23	O95163	Elongator complex protein 1	ELP1	DIQGPGNPQC*FSLR	1	4	10C(638.4061)	3	yes	yes	yes
Q7KZF4_C826_C837	Q7KZF4	Staphylococcal nuclease domain-containing protein 1	SND1	DIQNTQC*LLNVEHLSAGC*PHVTLQFADSKGDVGLGLVK	1	4	18C(638.4061);7C(638.4061)	1	yes	nan	nan
P08651_C88	P08651	Nuclear factor 1 C-type	NFIC	DIRPEC*REDFVLSITGK	1	7	6C(638.4061)	3	yes	yes	yes
O00148_C238	O00148	ATP-dependent RNA helicase DDX39A	DDX39A	DIRPVC*R;DIRPVC*RK	2	5	6C(638.4061)	3	yes	yes	yes
P62854_C74_C77	P62854	40S ribosomal protein S26	RPS26	DISEASVFDAYVLPKLYVKLHYC*VSC*AIHSK;LHYC*VSC*AIHSK	2	11	23C(638.4061);26C(638.4061);4C(638.4061);7C(638.4061)	3	yes	yes	yes
O75608_C173	O75608	Acyl-protein thioesterase 1	LYPLA1	DISILQCHGDC*DPLVPLMFGSLTVEK	1	2	11C(638.4061)	1	yes	nan	nan
O75608_C169	O75608	Acyl-protein thioesterase 1	LYPLA1	DISILQC*HGDCDPLVPLMFGSLTVEKLK;DISILQC*HGDCDPLVPLMFGSLTVEK	2	5	7C(638.4061)	3	yes	yes	yes
Q15061_C380	Q15061	WD repeat-containing protein 43	WDR43	DISNC*WAPK;DISNC*WAPKVETAITK	2	16	5C(638.4061)	3	yes	yes	yes
Q13330_C68	Q13330	Metastasis-associated protein MTA1	MTA1	DISSTLIALADKHATLSVC*YK	1	4	19C(638.4061)	3	yes	yes	yes
Q92688_C114	Q92688	Acidic leucine-rich nuclear phosphoprotein 32 family member B	ANP32B	DISTLEPLKKLEC*LK	1	4	13C(638.4061)	3	yes	yes	yes
Q7L2J0_C244	Q7L2J0	7SK snRNA methylphosphate capping enzyme	MEPCE	DITDPLSLNTC*TDEGHVVLASPLK;DITDPLSLNTC*TDEGHVVLASPLKTGR	2	10	11C(638.4061)	3	yes	yes	yes
Q9UBL3_C207	Q9UBL3	Set1/Ash2 histone methyltransferase complex subunit ASH2	ASH2L	DKDIIPFIDKYWEC*MTTR	1	4	14C(638.4061)	3	yes	yes	yes
Q9Y289_C628	Q9Y289	Sodium-dependent multivitamin transporter	SLC5A6	DKEAMALDGTAYQGSSSTC*ILQETSL	1	2	19C(638.4061)	1	yes	nan	nan
Q9NRR5_C29	Q9NRR5	Ubiquilin-4	UBQLN4	DKEEIVIC*DR	1	4	8C(638.4061)	3	yes	yes	yes
Q92598_C658	Q92598	Heat shock protein 105 kDa	HSPH1	DKLCGPYEKFIC*EQDHQNFLR;FIC*EQDHQNFLR	2	8	12C(638.4061);3C(638.4061)	3	yes	yes	yes
O00469_C494	O00469	Procollagen-lysine;2-oxoglutarate 5-dioxygenase 2	PLOD2	DKLDPDMALC*R	1	6	10C(638.4061)	3	yes	yes	yes
O95229_C54	O95229	ZW10 interactor	ZWINT	DKLLC*SQLQVADFLQNILAQEDTAK;LLC*SQLQVADFLQNILAQEDTAK	2	6	5C(638.4061);3C(638.4061)	3	yes	yes	yes
P61247_C111	P61247	40S ribosomal protein S3a	RPS3A	DKMC*SMVK;DKMC*SMVKK;NCLTNFHGMDLTRDKMC*SMVK;MC*SMVKK	4	18	4C(638.4061);17C(638.4061);2C(638.4061)	3	yes	yes	yes
P09543_C49	P09543	2';3'-cyclic-nucleotide 3'-phosphodiesterase	CNP	DKPELQFPFLQDEDTVATLLEC*K;DKPELQFPFLQDEDTVATLLEC*KTLFILR	2	14	22C(638.4061)	3	yes	yes	yes
Q9BYV8_C171	Q9BYV8	Centrosomal protein of 41 kDa	CEP41	DKPYPDC*PFLLLDVR	1	4	7C(638.4061)	3	yes	yes	yes
Q9NPI6_C149	Q9NPI6	mRNA-decapping enzyme 1A	DCP1A	DKQSPSQANGC*SDHRPIDILEMLSR	1	4	11C(638.4061)	3	yes	yes	yes
P13797_C566	P13797	Plastin-3	PLS3	DKTISSSLAVVDLIDAIQPGC*INYDLVK;STSIQSFKDKTISSSLAVVDLIDAIQPGC*INYDLVK;TISSSLAVVDLIDAIQPGC*INYDLVK	3	8	21C(638.4061);29C(638.4061);19C(638.4061)	3	yes	yes	yes
O75874_C379	O75874	Isocitrate dehydrogenase [NADP] cytoplasmic	IDH1	DLAAC*IK	1	9	5C(638.4061)	3	yes	yes	yes
Q9UKD1_C323	Q9UKD1	Glucocorticoid modulatory element-binding protein 2	GMEB2	DLAALEQQC*DEHR	1	5	9C(638.4061)	3	yes	yes	yes
P20936_C1002	P20936	Ras GTPase-activating protein 1	RASA1	DLAALHEIC*VAHSDELR	1	8	9C(638.4061)	3	yes	yes	yes
Q8NE01_C376	Q8NE01	Metal transporter CNNM3	CNNM3	DLAFVDPEDC*TPLSTITR	1	5	10C(638.4061)	3	yes	yes	yes
P48735_C418	P48735	Isocitrate dehydrogenase [NADP]; mitochondrial	IDH2	DLAGC*IHGLSNVK;DLAGC*IHGLSNVKLNEHFLNTTDFLDTIK;DLAGC*IHGLSNVKLNEHFLNTTDFLDTIKSNLDR	3	12	5C(638.4061)	3	yes	yes	yes
Q9NUQ3_C480	Q9NUQ3	Gamma-taxilin	TXLNG	DLATPVMQPC*TALDSHK	1	6	10C(638.4061)	3	yes	yes	yes
P56545_C60	P56545	C-terminal-binding protein 2	CTBP2	DLATVAFC*DAQSTQEIHEK	1	6	8C(638.4061)	3	yes	yes	yes
Q9BXW7_C392	Q9BXW7	Haloacid dehalogenase-like hydrolase domain-containing 5	HDHD5	DLC*FSPGLMEASHVVNDVNEAVQLVFR;DLC*FSPGLMEASHVVNDVNEAVQLVFRK	2	80	3C(638.4061)	3	yes	yes	yes
Q6P4I2_C259	Q6P4I2	WD repeat-containing protein 73	WDR73	DLC*HPVSSVQCPVSVPSPDPELLR	1	4	3C(638.4061)	3	yes	yes	yes
Q8TDD1_C586	Q8TDD1	ATP-dependent RNA helicase DDX54	DDX54	DLC*SQVMR	1	2	3C(638.4061)	1	yes	nan	nan
Q14574_C471	Q14574	Desmocollin-3	DSC3	DLDEGPEC*TPAAQYVR	1	6	8C(638.4061)	3	yes	yes	yes
P30837_C478	P30837	Aldehyde dehydrogenase X; mitochondrial	ALDH1B1	DLDKAMYFTQALQAGTVWVNTYNIVTC*HTPFGGFKESGNGR	1	3	27C(638.4061)	2	yes	yes	nan
P13639_C567	P13639	Elongation factor 2	EEF2	DLEEDHAC*IPIK	1	4	8C(638.4061)	3	yes	yes	yes
Q92597_C272	Q92597	Protein NDRG1	NDRG1	DLEIERPMPGTHTVTLQCPALLVVGDSSPAVDAVVEC*NSKLDPTK	1	14	37C(638.4061)	3	yes	yes	yes
Q14168_C334	Q14168	MAGUK p55 subfamily member 2	MPP2	DLELTPNSGTLC*GSLSGK	1	4	12C(638.4061)	3	yes	yes	yes
Q9C0C2_C1324	Q9C0C2	182 kDa tankyrase-1-binding protein	TNKS1BP1	DLEVTC*DPDSGGSQGLR	1	4	6C(638.4061)	3	yes	yes	yes
Q15170_C88	Q15170	Transcription elongation factor A protein-like 1	TCEAL1	DLFEGRPPMEQPPC*GVGK	1	4	14C(638.4061)	3	yes	yes	yes
O43427_C314	O43427	Acidic fibroblast growth factor intracellular-binding protein	FIBP	DLFVDLVEKFVEPC*R	1	2	14C(638.4061)	1	yes	nan	nan
Q6NXE6_C484	Q6NXE6	Armadillo repeat-containing protein 6	ARMC6	DLGC*HVELR	1	3	4C(638.4061)	2	yes	yes	nan
Q9BXP2_C911	Q9BXP2	Solute carrier family 12 member 9	SLC12A9	DLGPTLLVHGVTPVTC*TDL	1	4	16C(638.4061)	3	yes	yes	yes
O14617_C348	O14617	AP-3 complex subunit delta-1	AP3D1	DLILQC*LDDKDESIR	1	4	6C(638.4061)	3	yes	yes	yes
Q14103_C126	Q14103	Heterogeneous nuclear ribonucleoprotein D0	HNRNPD	DLKDYFSKFGEVVDC*TLK;DYFSKFGEVVDC*TLKLDPITGR;FGEVVDC*TLKLDPITGR	3	12	15C(638.4061);12C(638.4061);7C(638.4061)	3	yes	yes	yes
Q99729_C98	Q99729	Heterogeneous nuclear ribonucleoprotein A/B	HNRNPAB	DLKDYFTKFGEVVDC*TIK;DYFTKFGEVVDC*TIKMDPNTGR;FGEVVDC*TIKMDPNTGR	3	17	15C(638.4061);12C(638.4061);7C(638.4061)	3	yes	yes	yes
Q96R06_C822	Q96R06	Sperm-associated antigen 5	SPAG5	DLKETLEFADQENQVAHLELGQVEC*QLK	1	4	25C(638.4061)	3	yes	yes	yes
Q15418_C552	Q15418	Ribosomal protein S6 kinase alpha-1	RPS6KA1	DLKPSNILYVDESGNPEC*LR	1	3	18C(638.4061)	2	yes	nan	yes
P28482_C161	P28482	Mitogen-activated protein kinase 1	MAPK1	DLKPSNLLLNTTC*DLK	1	8	13C(638.4061)	3	yes	yes	yes
P28482_C161_C166	P28482	Mitogen-activated protein kinase 1	MAPK1	DLKPSNLLLNTTC*DLKIC*DFGLAR	1	20	13C(638.4061);18C(638.4061)	3	yes	yes	yes
Q13523_C962	Q13523	Serine/threonine-protein kinase PRP4 homolog	PRPF4B	DLLADLIGC*QRLPEDQR;VTVMSTINPTKDLLADLIGC*QRLPEDQR	2	7	9C(638.4061);20C(638.4061)	3	yes	yes	yes
Q6NXT6_C562	Q6NXT6	Transmembrane anterior posterior transformation protein 1 homolog	TAPT1	DLLEIDRFTIC*GNRID	1	4	11C(638.4061)	3	yes	yes	yes
A6NHR9_C1823	A6NHR9	Structural maintenance of chromosomes flexible hinge domain-containing protein 1	SMCHD1	DLLTFPDNVEHC*ETVFGMLLGDTIILDNLDAANHYRK	1	18	12C(638.4061)	3	yes	yes	yes
Q5U5X0_C97	Q5U5X0	Complex III assembly factor LYRM7	LYRM7	DLLVENVPYC*DAPTQKQ;KDLLVENVPYC*DAPTQKQ	2	10	10C(638.4061);11C(638.4061)	3	yes	yes	yes
Q53EZ4_C462	Q53EZ4	Centrosomal protein of 55 kDa	CEP55	DLLVHVEYC*SK	1	4	9C(638.4061)	3	yes	yes	yes
O00571_C223	O00571	ATP-dependent RNA helicase DDX3X	DDX3X	DLMAC*AQTGSGK;DLMAC*AQTGSGKTAAFLLPILSQIYSDGPGEALR	2	6	5C(638.4061)	3	yes	yes	yes
B5ME19_C620	B5ME19	Eukaryotic translation initiation factor 3 subunit C-like protein	EIF3CL	DLMLMSHLQDNIQHADPPVQILYNRTMVQLGIC*AFRQGLTK	1	7	33C(638.4061)	2	yes	yes	nan
O60343_C1286	O60343	TBC1 domain family member 4	TBC1D4	DLNC*NPNNK	1	10	4C(638.4061)	3	yes	yes	yes
O14744_C22	O14744	Protein arginine N-methyltransferase 5	PRMT5	DLNC*VPEIADTLGAVAK	1	24	4C(638.4061)	3	yes	yes	yes
P00492_C206	P00492	Hypoxanthine-guanine phosphoribosyltransferase	HPRT1	DLNHVC*VISETGK	1	4	6C(638.4061)	3	yes	yes	yes
P31943_C267	P31943	Heterogeneous nuclear ribonucleoprotein H	HNRNPH1	DLNYC*FSGMSDHR;GAYGGGYGGYDDYNGYNDGYGFGSDRFGRDLNYC*FSGMSDHR	2	34	5C(638.4061);34C(638.4061)	3	yes	yes	yes
P55795_C267	P55795	Heterogeneous nuclear ribonucleoprotein H2	HNRNPH2	DLNYC*FSGMSDHRYGDGGSSFQSTTGHCVHMR;GAYGGGYGGYDDYGGYNDGYGFGSDRFGRDLNYC*FSGMSDHR	2	11	5C(638.4061);34C(638.4061)	1	yes	nan	nan
P31943_C267_C290	P31943	Heterogeneous nuclear ribonucleoprotein H	HNRNPH1	DLNYC*FSGMSDHRYGDGGSTFQSTTGHC*VHMR	1	61	28C(638.4061);5C(638.4061)	3	yes	yes	yes
P07814_C1148	P07814	Bifunctional glutamate/proline--tRNA ligase	EPRS	DLPIKLNQWC*NVVR;LNQWC*NVVRWEFKHPQPFLR	2	12	10C(638.4061);5C(638.4061)	3	yes	yes	yes
Q96F86_C410_C413	Q96F86	Enhancer of mRNA-decapping protein 3	EDC3	DLPTSPVDLVINC*LDC*PENVFLR	1	7	13C(638.4061);16C(638.4061)	3	yes	yes	yes
O75116_C607	O75116	Rho-associated protein kinase 2	ROCK2	DLQDKNC*LLETAK	1	4	7C(638.4061)	3	yes	yes	yes
Q14CS0_C41	Q14CS0	UBX domain-containing protein 2B	UBXN2B	DLQLALAELYEDEVKC*K	1	4	16C(638.4061)	3	yes	yes	yes
Q9H2G2_C1138	Q9H2G2	STE20-like serine/threonine-protein kinase	SLK	DLQLQC*EANVR	1	4	6C(638.4061)	3	yes	yes	yes
Q14137_C404	Q14137	Ribosome biogenesis protein BOP1	BOP1	DLQPFPTC*QALVYR;DLQPFPTC*QALVYRGHSDLVR	2	5	8C(638.4061)	3	yes	yes	yes
P18583_C2380	P18583	Protein SON	SON	DLSGKHPVSALMEIC*NK	1	4	15C(638.4061)	3	yes	yes	yes
P12004_C162	P12004	Proliferating cell nuclear antigen	PCNA	DLSHIGDAVVISC*AK	1	5	13C(638.4061)	3	yes	yes	yes
Q9UJ41_C359	Q9UJ41	Rab5 GDP/GTP exchange factor	RABGEF1	DLSIEEQSEC*AQDFYHNVAER	1	4	10C(638.4061)	3	yes	yes	yes
Q9NUG6_C60	Q9NUG6	p53 and DNA damage-regulated protein 1	PDRG1	DLSLSEDVMVC*FGNMFIKMPHPETK	1	2	11C(638.4061)	1	yes	nan	nan
Q9HAU4_C293	Q9HAU4	E3 ubiquitin-protein ligase SMURF2	SMURF2	DLSNINC*EELGPLPPGWEIR	1	4	7C(638.4061)	3	yes	yes	yes
O14617_C137	O14617	AP-3 complex subunit delta-1	AP3D1	DLSSPSQYDTGVALTGLSC*FVTPDLAR	1	5	19C(638.4061)	3	yes	yes	yes
P52597_C267	P52597	Heterogeneous nuclear ribonucleoprotein F	HNRNPF	DLSYC*LSGMYDHR;DLSYC*LSGMYDHRYGDSEFTVQSTTGHCVHMR;MRPGAYSTGYGGYEEYSGLSDGYGFTTDLFGRDLSYC*LSGMYDHR	3	12	5C(638.4061);37C(638.4061)	3	yes	yes	yes
Q9NW68_C49	Q9NW68	BSD domain-containing protein 1	BSDC1	DLTEFTQVVQHDTAC*TIAATASVVKEK	1	5	15C(638.4061)	3	yes	yes	yes
O14979_C177	O14979	Heterogeneous nuclear ribonucleoprotein D-like	HNRNPDL	DLTEYLSRFGEVVDC*TIKTDPVTGR;FGEVVDC*TIKTDPVTGR	2	12	15C(638.4061);7C(638.4061)	3	yes	yes	yes
Q96CS3_C32	Q96CS3	FAS-associated factor 2	FAF2	DLTQEQTEKLLQFQDLTGIESMDQC*R;LLQFQDLTGIESMDQC*R	2	8	25C(638.4061);16C(638.4061)	3	yes	yes	yes
Q02543_C109	Q02543	60S ribosomal protein L18a	RPL18A	DLTTAGAVTQC*YR;DLTTAGAVTQC*YRDMGAR	2	20	11C(638.4061)	3	yes	yes	yes
Q86YV9_C408	Q86YV9	Hermansky-Pudlak syndrome 6 protein	HPS6	DLVFEEAC*GYYQRR	1	4	8C(638.4061)	3	yes	yes	yes
P98194_C162	P98194	Calcium-transporting ATPase type 2C member 1	ATP2C1	DLVPGDTVC*LSVGDRVPADLR	1	4	9C(638.4061)	3	yes	yes	yes
P33981_C322	P33981	Dual specificity protein kinase TTK	TTK	DLVVPGSKPSGNDSC*ELR	1	4	15C(638.4061)	3	yes	yes	yes
O15226_C453	O15226	NF-kappa-B-repressing factor	NKRF	DLVVYENSSNPVC*TLNDTAQFNR	1	9	13C(638.4061)	3	yes	yes	yes
Q14152_C404	Q14152	Eukaryotic translation initiation factor 3 subunit A	EIF3A	DLYNWLEVEFNPLKLC*ER;DLYNWLEVEFNPLKLC*ERVTK	2	15	16C(638.4061)	3	yes	yes	yes
O75643_C742	O75643	U5 small nuclear ribonucleoprotein 200 kDa helicase	SNRNP200	DMC*LEKDTLGLFLR	1	10	3C(638.4061)	3	yes	yes	yes
Q9NQT5_C184	Q9NQT5	Exosome complex component RRP40	EXOSC3	DMEPEMVCIDSC*GR	1	7	12C(638.4061)	3	yes	yes	yes
P78344_C253_C255	P78344	Eukaryotic translation initiation factor 4 gamma 2	EIF4G2	DMGEDLEC*LC*QIMR	1	8	10C(638.4061);8C(638.4061)	3	yes	yes	yes
P15170_C327	P15170	Eukaryotic peptide chain release factor GTP-binding subunit ERF3A	GSPT1	DMGTVVLGKLESGSIC*K;LESGSIC*K	2	6	16C(638.4061);7C(638.4061)	3	yes	yes	yes
Q9Y3U8_C48	Q9Y3U8	60S ribosomal protein L36	RPL36	DMIREVC*GFAPYER;DMIREVC*GFAPYERR;EVC*GFAPYER;EVC*GFAPYERR	4	31	7C(638.4061);3C(638.4061)	3	yes	yes	yes
P56589_C283	P56589	Peroxisomal biogenesis factor 3	PEX3	DMLESPDFSTVLNTC*LNR	1	8	15C(638.4061)	3	yes	yes	yes
Q13464_C1300	Q13464	Rho-associated protein kinase 1	ROCK1	DMLLLAC*SQDEQKK	1	5	7C(638.4061)	3	yes	yes	yes
Q96JH7_C160	Q96JH7	Deubiquitinating protein VCIP135	VCPIP1	DMNQGELFDC*ALLGDR	1	4	10C(638.4061)	3	yes	yes	yes
Q7KZ85_C527	Q7KZ85	Transcription elongation factor SPT6	SUPT6H	DMYTIC*QSAGLDGLAK	1	7	6C(638.4061)	3	yes	yes	yes
P28340_C837	P28340	DNA polymerase delta catalytic subunit	POLD1	DNC*PLVANLVTASLR;DNC*PLVANLVTASLRR	2	5	3C(638.4061)	3	yes	yes	yes
P21333_C733	P21333	Filamin-A	FLNA	DNGNGTYSC*SYVPR	1	2	9C(638.4061)	1	yes	nan	nan
P60228_C250	P60228	Eukaryotic translation initiation factor 3 subunit E	EIF3E	DNIIDLFLYQPQYLNAIQTMC*PHILR	1	3	21C(638.4061)	2	yes	yes	nan
Q9UHB9_C562	Q9UHB9	Signal recognition particle subunit SRP68	SRP68	DNKPLVERFETFC*LDPSLVTK;FETFC*LDPSLVTK	2	14	13C(638.4061);5C(638.4061)	3	yes	yes	yes
Q15345_C588	Q15345	Leucine-rich repeat-containing protein 41	LRRC41	DNPGVPGNAGPPSHIIGDEEIPENC*LEQLEMGFPR	1	6	25C(638.4061)	3	yes	yes	yes
Q8IV63_C191	Q8IV63	Inactive serine/threonine-protein kinase VRK3	VRK3	DNQGILYEAAPTSTLTC*DSGPQK;DNQGILYEAAPTSTLTC*DSGPQKQK	2	6	17C(638.4061)	3	yes	yes	yes
Q9ULK4_C1043	Q9ULK4	Mediator of RNA polymerase II transcription subunit 23	MED23	DNRPQGWC*LSDTYLK	1	3	8C(638.4061)	2	yes	nan	yes
Q8TEV9_C644	Q8TEV9	Guanine nucleotide exchange protein SMCR8	SMCR8	DNSC*EGFPAYELDPSHLLASR	1	4	4C(638.4061)	3	yes	yes	yes
P30153_C377	P30153	Serine/threonine-protein phosphatase 2A 65 kDa regulatory subunit A alpha isoform	PPP2R1A	DNTIEHLLPLFLAQLKDEC*PEVR	1	30	19C(638.4061)	3	yes	yes	yes
Q96C36_C232_C262	Q96C36	Pyrroline-5-carboxylate reductase 2	PYCR2	DNVC*SPGGATIHALHFLESGGFRSLLINAVEASC*IR	1	10	34C(638.4061);4C(638.4061)	3	yes	yes	yes
Q9NVS2_C186	Q9NVS2	39S ribosomal protein S18a; mitochondrial	MRPS18A	DNVC*YSR;MPVGSPLLRDNVC*YSR	2	12	4C(638.4061);13C(638.4061)	3	yes	yes	yes
P56192_C566	P56192	Methionine--tRNA ligase; cytoplasmic	MARS	DNVPFHSLVFPC*SALGAEDNYTLVSHLIATEYLNYEDGKFSK	1	17	12C(638.4061)	3	yes	yes	yes
P08621_C39	P08621	U1 small nuclear ribonucleoprotein 70 kDa	SNRNP70	DPIPYLPPLEKLPHEKHHNQPYC*GIAPYIR;HHNQPYC*GIAPYIR;LPHEKHHNQPYC*GIAPYIR	3	16	23C(638.4061);7C(638.4061);12C(638.4061)	3	yes	yes	yes
Q96GM5_C460	Q96GM5	SWI/SNF-related matrix-associated actin-dependent regulator of chromatin subfamily D member 1	SMARCD1	DPQGFINDWLQSQC*R;EFMLSFARDPQGFINDWLQSQC*R	2	9	14C(638.4061);22C(638.4061)	3	yes	yes	yes
P78527_C2093	P78527	DNA-dependent protein kinase catalytic subunit	PRKDC	DPTVHDDVLELEMDELNRHEC*MAPLTALVK;EQRDPTVHDDVLELEMDELNRHEC*MAPLTALVK	2	18	21C(638.4061);24C(638.4061)	3	yes	yes	yes
O15020_C1140	O15020	Spectrin beta chain; non-erythrocytic 2	SPTBN2	DQADPQC*LFLR	1	6	7C(638.4061)	3	yes	yes	yes
Q9Y383_C348	Q9Y383	Putative RNA-binding protein Luc7-like 2	LUC7L2	DQDLASC*DRDR;FRDQDLASC*DR;FRDQDLASC*DRDR	3	14	7C(638.4061);9C(638.4061)	3	yes	yes	yes
O15381_C550	O15381	Nuclear valosin-containing protein-like	NVL	DQDPLSEEQMQGLC*IELNDFIVALSSVQPSAKR	1	3	14C(638.4061)	2	yes	yes	nan
P26639_C343	P26639	Threonine--tRNA ligase; cytoplasmic	TARS	DQELYFFHELSPGSC*FFLPK;IGRDQELYFFHELSPGSC*FFLPK;KIGRDQELYFFHELSPGSC*FFLPK	3	8	15C(638.4061);18C(638.4061);19C(638.4061)	3	yes	yes	yes
Q9Y6K1_C861	Q9Y6K1	DNA (cytosine-5)-methyltransferase 3A	DNMT3A	DQHFPVFMNEKEDILWC*TEMERVFGFPVHYTDVSNMSR	1	2	17C(638.4061)	1	yes	nan	nan
O43513_C223	O43513	Mediator of RNA polymerase II transcription subunit 7	MED7	DQIIEKDAALC*VLIDEMNERP;DAALC*VLIDEMNERP	2	6	11C(638.4061);5C(638.4061)	3	yes	yes	yes
Q7Z6B7_C99	Q7Z6B7	SLIT-ROBO Rho GTPase-activating protein 1	SRGAP1	DQNLLSPVNC*WYLLLNQVR	1	2	10C(638.4061)	1	yes	nan	nan
O75044_C98	O75044	SLIT-ROBO Rho GTPase-activating protein 2	SRGAP2	DQNVLSPVNC*WNLLLNQVK	1	6	10C(638.4061)	3	yes	yes	yes
Q8WZA9_C152_C158	Q8WZA9	Immunity-related GTPase family Q protein	IRGQ	DQTAALLNSAGLGAADLFVLPANC*GSSDGC*EELERLR;DQTAALLNSAGLGAADLFVLPANC*GSSDGC*EELERLRAALQSQAEALR;DQTAALLNSAGLGAADLFVLPANC*GSSDGC*EELER	3	13	24C(638.4061);30C(638.4061)	3	yes	yes	yes
Q7RTV0_C85	Q7RTV0	PHD finger-like domain-containing protein 5A	PHF5A	DRDGC*PK	1	3	5C(638.4061)	2	yes	nan	yes
Q8TDN6_C52	Q8TDN6	Ribosome biogenesis protein BRX1 homolog	BRIX1	DRIPGPVC*K;HATAEEVEEEERDRIPGPVC*K	2	19	8C(638.4061);20C(638.4061)	3	yes	yes	yes
Q9UNM6_C357	Q9UNM6	26S proteasome non-ATPase regulatory subunit 13	PSMD13	DRLEFWC*TDVK;GMKDRLEFWC*TDVK	2	10	7C(638.4061);10C(638.4061)	3	yes	yes	yes
Q9GZR2_C418	Q9GZR2	RNA exonuclease 4	REXO4	DRRPLLTAPDHC*SDDA	1	9	12C(638.4061)	3	yes	yes	yes
P54105_C73	P54105	Methylosome subunit pICln	CLNS1A	DRSDC*LGEHLYVMVNAK;SDC*LGEHLYVMVNAK	2	8	5C(638.4061);3C(638.4061)	3	yes	yes	yes
Q13190_C68	Q13190	Syntaxin-5	STX5	DRTQEFLSAC*K	1	6	10C(638.4061)	2	yes	nan	yes
Q8WYQ5_C256	Q8WYQ5	Microprocessor complex subunit DGCR8	DGCR8	DRVDEEALNFPYEDDFDNDVDALLEEGLC*APK	1	5	29C(638.4061)	2	yes	nan	yes
Q9NSD9_C151	Q9NSD9	Phenylalanine--tRNA ligase beta subunit	FARSB	DRYDSFIELQEKLHQNIC*R	1	4	18C(638.4061)	3	yes	yes	yes
Q96RS6_C376	Q96RS6	NudC domain-containing protein 1	NUDCD1	DSAQC*AAIAER	1	6	5C(638.4061)	2	yes	nan	yes
Q13620_C102	Q13620	Cullin-4B	CUL4B	DSASPSTSSFC*LGVSVAASSHVPIQK;DSASPSTSSFC*LGVSVAASSHVPIQKK	2	6	11C(638.4061)	3	yes	yes	yes
Q92796_C519	Q92796	Disks large homolog 3	DLG3	DSC*LPSQGLSFSYGDILHVINASDDEWWQAR	1	14	3C(638.4061)	3	yes	yes	yes
P84103_C10_C6	P84103	Serine/arginine-rich splicing factor 3	SRSF3	DSC*PLDC*K;DSC*PLDC*KVYVGNLGNNGNKTELER	2	51	3C(638.4061);7C(638.4061)	3	yes	yes	yes
P84103_C6	P84103	Serine/arginine-rich splicing factor 3	SRSF3	DSC*PLDCKVYVGNLGNNGNK;MHRDSC*PLDCK	2	5	3C(638.4061);6C(638.4061)	3	yes	yes	yes
Q9NR30_C378	Q9NR30	Nucleolar RNA helicase 2	DDX21	DSEDNPQTLLFSATC*PHWVFNVAK;DSEDNPQTLLFSATC*PHWVFNVAKK;KDSEDNPQTLLFSATC*PHWVFNVAK	3	13	15C(638.4061);16C(638.4061)	3	yes	yes	yes
Q6W2J9_C1044	Q6W2J9	BCL-6 corepressor	BCOR	DSEMC*KFSPADWER	1	3	5C(638.4061)	2	yes	nan	yes
Q5UIP0_C1692	Q5UIP0	Telomere-associated protein RIF1	RIF1	DSFDNC*SLGESSK	1	8	6C(638.4061)	2	yes	nan	yes
O15381_C192	O15381	Nuclear valosin-containing protein-like	NVL	DSFFLDLSC*EK;DSFFLDLSC*EKSNPK;KDSFFLDLSC*EK	3	10	9C(638.4061);10C(638.4061)	3	yes	yes	yes
Q99700_C852	Q99700	Ataxin-2	ATXN2	DSFIENSSSNC*TSGSSKPNSPSISPSILSNTEHK	1	3	11C(638.4061)	2	yes	yes	nan
Q7LBC6_C569	Q7LBC6	Lysine-specific demethylase 3B	KDM3B	DSFKQSLESLSSGLC*K	1	4	15C(638.4061)	3	yes	yes	yes
Q9BUM1_C269	Q9BUM1	Glucose-6-phosphatase 3	G6PC3	DSGAALGLGIALHSPC*YAQVR	1	6	16C(638.4061)	3	yes	yes	yes
Q9BU23_C696	Q9BU23	Lipase maturation factor 2	LMF2	DSGAASEQATAAPNPC*SSSSR	1	5	16C(638.4061)	3	yes	yes	yes
Q8N392_C323	Q8N392	Rho GTPase-activating protein 18	ARHGAP18	DSGLFC*VPLTALLEQDQR	1	9	6C(638.4061)	3	yes	yes	yes
Q6P1L5_C244	Q6P1L5	Protein FAM117B	FAM117B	DSHGQAAPC*MR	1	3	9C(638.4061)	2	yes	nan	yes
O75164_C533	O75164	Lysine-specific demethylase 4A	KDM4A	DSISSDSETSEPLSC*R	1	6	15C(638.4061)	3	yes	yes	yes
P10644_C39	P10644	cAMP-dependent protein kinase type I-alpha regulatory subunit	PRKAR1A	DSIVQLC*TARPERPMAFLR	1	5	7C(638.4061)	3	yes	yes	yes
P54886_C612	P54886	Delta-1-pyrroline-5-carboxylate synthase	ALDH18A1	DSKCEYPAAC*NALETLLIHR	1	2	10C(638.4061)	1	yes	nan	nan
Q12789_C570	Q12789	General transcription factor 3C polypeptide 1	GTF3C1	DSLLDTSSVSEPNVSFVSHC*ADSNSGDIAVIEEVRMENPKESSSSLK	1	2	20C(638.4061)	1	yes	nan	nan
P41252_C350	P41252	Isoleucine--tRNA ligase; cytoplasmic	IARS	DSLPVC*PVDASGCFTTEVTDFAGQYVK	1	4	6C(638.4061)	3	yes	yes	yes
Q9Y314_C236_C250	Q9Y314	Nitric oxide synthase-interacting protein	NOSIP	DSLSNATPC*AVLRPSGAVVTLEC*VEK	1	7	23C(638.4061);9C(638.4061)	3	yes	yes	yes
Q6ZNB6_C212	Q6ZNB6	NF-X1-type zinc finger protein NFXL1	NFXL1	DSQFLVSSVTDDDFGKKDC*PWPCPK	1	4	19C(638.4061)	3	yes	yes	yes
Q9UIA9_C194	Q9UIA9	Exportin-7	XPO7	DSSLFDIFTLSC*NLLK	1	4	12C(638.4061)	2	yes	yes	nan
Q9H3Q1_C313	Q9H3Q1	Cdc42 effector protein 4	CDC42EP4	DSSSLSSC*TSGILEER;DSSSLSSC*TSGILEERSPAFRGPDR	2	7	8C(638.4061)	3	yes	yes	yes
P46109_C44	P46109	Crk-like protein	CRKL	DSSTC*PGDYVLSVSENSR	1	4	5C(638.4061)	3	yes	yes	yes
Q9UKV3_C691	Q9UKV3	Apoptotic chromatin condensation inducer in the nucleus	ACIN1	DSSTSYTETKDPSSGQEVATPPVPQLQVC*EPK;DSSTSYTETKDPSSGQEVATPPVPQLQVC*EPKER	2	20	29C(638.4061)	3	yes	yes	yes
P18887_C362	P18887	DNA repair protein XRCC1	XRCC1	DSTHLIC*AFANTPK	1	3	7C(638.4061)	2	yes	nan	yes
Q9HCE5_C388	Q9HCE5	N6-adenosine-methyltransferase non-catalytic subunit	METTL14	DSTIRPGWLTVGPTLTNSNYNAETYASYFSAPNSYLTGC*TEEIER	1	2	39C(638.4061)	1	yes	nan	nan
Q92696_C354	Q92696	Geranylgeranyl transferase type-2 subunit alpha	RABGGTA	DSTTDEQLFRC*ELSVEK	1	4	11C(638.4061)	3	yes	yes	yes
Q9BSH5_C243	Q9BSH5	Haloacid dehalogenase-like hydrolase domain-containing protein 3	HDHD3	DSVPKEHILPSLAHLLPALDC*LEGSTPGL;EHILPSLAHLLPALDC*LEGSTPGL	2	26	21C(638.4061);16C(638.4061)	3	yes	yes	yes
Q9Y5K6_C540	Q9Y5K6	CD2-associated protein	CD2AP	DTC*YSPKPSVYLSTPSSASK	1	5	3C(638.4061)	3	yes	yes	yes
Q96SB4_C356	Q96SB4	SRSF protein kinase 1	SRPK1	DTEGGAAEINC*NGVIEVINYTQNSNNETLR	1	16	11C(638.4061)	3	yes	yes	yes
Q2NL82_C126	Q2NL82	Pre-rRNA-processing protein TSR1 homolog	TSR1	DTGTVHLNELGNTQNFMLLC*PR;ISLPEAMQLLQDRDTGTVHLNELGNTQNFMLLC*PR	2	45	20C(638.4061);33C(638.4061)	3	yes	yes	yes
Q7L2E3_C461	Q7L2E3	Putative ATP-dependent RNA helicase DHX30	DHX30	DTILNAIEQHPVVVISGDTGC*GK;GPVWQEAPQLPVDPHRDTILNAIEQHPVVVISGDTGC*GK;RGPVWQEAPQLPVDPHRDTILNAIEQHPVVVISGDTGC*GK	3	25	21C(638.4061);37C(638.4061);38C(638.4061)	3	yes	yes	yes
Q9UM54_C1102	Q9UM54	Unconventional myosin-VI	MYO6	DTINTSC*DIELLAACR;DTINTSC*DIELLAACREEFHRR	2	7	7C(638.4061)	3	yes	yes	yes
Q8WUM4_C524	Q8WUM4	Programmed cell death 6-interacting protein	PDCD6IP	DTIVLLC*KPEPELNAAIPSANPAK	1	4	7C(638.4061)	3	yes	yes	yes
Q8NI08_C439	Q8NI08	Nuclear receptor coactivator 7	NCOA7	DTLKEC*LSLDPEER	1	9	6C(638.4061)	3	yes	yes	yes
Q9H1B7_C385	Q9H1B7	Interferon regulatory factor 2-binding protein-like	IRF2BPL	DTLLTLAGC*TPYEVR	1	4	9C(638.4061)	3	yes	yes	yes
Q9C0C2_C716	Q9C0C2	182 kDa tankyrase-1-binding protein	TNKS1BP1	DTQSPSTC*SEGLLGWSQK	1	4	8C(638.4061)	3	yes	yes	yes
P30307_C42	P30307	M-phase inducer phosphatase 3	CDC25C	DTSFTVC*PDVPR	1	11	7C(638.4061)	3	yes	yes	yes
Q8N0X7_C405	Q8N0X7	Spartin	SPART	DTSSEEVNLSHIVPC*EPVPEEKPK	1	4	15C(638.4061)	3	yes	yes	yes
Q9BTE3_C108	Q9BTE3	Mini-chromosome maintenance complex-binding protein	MCMBP	DVAEC*GPQQELDLNSPR;YRDVAEC*GPQQELDLNSPR	2	10	5C(638.4061);7C(638.4061)	3	yes	yes	yes
Q9Y4W6_C313	Q9Y4W6	AFG3-like protein 2	AFG3L2	DVAGC*EEAKLEIMEFVNFLKNPK	1	3	5C(638.4061)	2	yes	yes	nan
Q9NZL9_C231	Q9NZL9	Methionine adenosyltransferase 2 subunit beta	MAT2B	DVATVC*R	1	2	6C(638.4061)	1	yes	nan	nan
O43776_C537	O43776	Asparagine--tRNA ligase; cytoplasmic	NARS	DVC*LYPR	1	5	3C(638.4061)	3	yes	yes	yes
P16152_C122	P16152	Carbonyl reductase [NADPH] 1	CBR1	DVC*TELLPLIKPQGR	1	8	3C(638.4061)	3	yes	yes	yes
P08574_C271	P08574	Cytochrome c1; heme protein; mitochondrial	CYC1	DVC*TFLR	1	5	3C(638.4061)	3	yes	yes	yes
Q14004_C1017	Q14004	Cyclin-dependent kinase 13	CDK13	DVEPSKMPPPDLPLWQDC*HELWSK	1	5	18C(638.4061)	3	yes	yes	yes
Q9P0U4_C580	Q9P0U4	CXXC-type zinc finger protein 1	CXXC1	DVFELTGDFC*RLPK	1	2	10C(638.4061)	1	yes	nan	nan
O60568_C494	O60568	Procollagen-lysine;2-oxoglutarate 5-dioxygenase 3	PLOD3	DVFSGSDTDPDMAFC*K	1	4	15C(638.4061)	3	yes	yes	yes
Q5R3I4_C380	Q5R3I4	Tetratricopeptide repeat protein 38	TTC38	DVGLPLC*QALVEAEDGNPDRVLELLLPIRYR	1	2	7C(638.4061)	1	yes	nan	nan
Q7Z3T8_C292	Q7Z3T8	Zinc finger FYVE domain-containing protein 16	ZFYVE16	DVGLVKEEVDVAVITAAEC*LKEEGK	1	5	19C(638.4061)	3	yes	yes	yes
P25398_C130	P25398	40S ribosomal protein S12	RPS12	DVIEEYFKC*KK	1	4	9C(638.4061)	3	yes	yes	yes
Q15084_C190_C193	Q15084	Protein disulfide-isomerase A6	PDIA6	DVIELTDDSFDKNVLDSEDVWMVEFYAPWC*GHC*K;KDVIELTDDSFDKNVLDSEDVWMVEFYAPWC*GHC*K	2	19	30C(638.4061);33C(638.4061);31C(638.4061);34C(638.4061)	2	yes	yes	nan
P30101_C406	P30101	Protein disulfide-isomerase A3	PDIA3	DVLIEFYAPWC*GHCK;KDVLIEFYAPWC*GHCK	2	8	11C(638.4061);12C(638.4061)	3	yes	yes	yes
P78527_C1229	P78527	DNA-dependent protein kinase catalytic subunit	PRKDC	DVLKEEGVSFLINTFEGGGC*GQPSGILAQPTLLYLR;SPNLWLKDVLKEEGVSFLINTFEGGGC*GQPSGILAQPTLLYLR	2	13	20C(638.4061);27C(638.4061)	2	yes	yes	nan
Q5JTC6_C1060	Q5JTC6	APC membrane recruitment protein 1	AMER1	DVLLPVDEPSC*SSSSGGFSPSPLPQAKPVGITHGIPQLPR	1	4	11C(638.4061)	3	yes	yes	yes
Q96CS4_C70	Q96CS4	Zinc finger protein 689	ZNF689	DVMRETYGHLGALGC*AGPKPALISWLER;ETYGHLGALGC*AGPKPALISWLER;ETYGHLGALGC*AGPKPALISWLERNTDDWEPAALDPQEYPR	3	7	15C(638.4061);11C(638.4061)	3	yes	yes	yes
O43172_C299	O43172	U4/U6 small nuclear ribonucleoprotein Prp4	PRPF4	DVNLASC*AADGSVKLWSLDSDEPVADIEGHTVR	1	8	7C(638.4061)	3	yes	yes	yes
P09110_C87	P09110	3-ketoacyl-CoA thiolase; peroxisomal	ACAA1	DVNLRPEQLGDIC*VGNVLQPGAGAIMAR	1	3	13C(638.4061)	2	yes	yes	nan
Q9H4A3_C547	Q9H4A3	Serine/threonine-protein kinase WNK1	WNK1	DVPEDVAQEMVESGYVC*EGDHK	1	4	17C(638.4061)	3	yes	yes	yes
Q9NPA3_C62	Q9NPA3	Mid1-interacting protein 1	MID1IP1	DVPLADPGLDNDVGVEVGGSGGC*LEER	1	8	23C(638.4061)	3	yes	yes	yes
O00148_C223	O00148	ATP-dependent RNA helicase DDX39A	DDX39A	DVQEIFRLTPHEKQC*MMFSATLSK	1	12	15C(638.4061)	3	yes	yes	yes
P62280_C131	P62280	40S ribosomal protein S11	RPS11	DVQIGDIVTVGEC*RPLSK	1	174	13C(638.4061)	3	yes	yes	yes
P40222_C87	P40222	Alpha-taxilin	TXLNA	DVSEELSRQLEDILSTYC*VDNNQGGPGEDGAQGEPAEPEDAEK;DVSEELSRQLEDILSTYC*VDNNQGGPGEDGAQGEPAEPEDAEKSR;QLEDILSTYC*VDNNQGGPGEDGAQGEPAEPEDAEKSR	3	10	18C(638.4061);10C(638.4061)	3	yes	yes	yes
P31483_C33	P31483	Nucleolysin TIA-1 isoform p40	TIA1	DVTEALILQLFSQIGPC*K	1	3	17C(638.4061)	2	yes	yes	nan
Q01085_C35	Q01085	Nucleolysin TIAR	TIAL1	DVTEVLILQLFSQIGPC*K	1	2	17C(638.4061)	1	yes	nan	nan
B5ME19_C79	B5ME19	Eukaryotic translation initiation factor 3 subunit C-like protein	EIF3CL	DVTKC*LEEFELLGK;C*LEEFELLGK	2	6	5C(638.4061);1C(638.4061)	3	yes	yes	yes
Q13614_C95	Q13614	Myotubularin-related protein 2	MTMR2	DVTYIC*PFTGAVR	1	4	6C(638.4061)	3	yes	yes	yes
O43663_C202_C209	O43663	Protein regulator of cytokinesis 1	PRC1	DVVC*EDEDAFC*LSLENIATLQKLLRQLEMQK	1	2	11C(638.4061);4C(638.4061)	1	yes	nan	nan
Q99497_C53	Q99497	Protein/nucleic acid deglycase DJ-1	PARK7	DVVIC*PDASLEDAKK;DVVIC*PDASLEDAKKEGPYDVVVLPGGNLGAQNLSESAAVK	2	12	5C(638.4061)	3	yes	yes	yes
Q6ZNJ1_C888	Q6ZNJ1	Neurobeachin-like protein 2	NBEAL2	DVVNC*VGGMGALLPLLER	1	4	5C(638.4061)	3	yes	yes	yes
Q86WB0_C429	Q86WB0	Nuclear-interacting partner of ALK	ZC3HC1	DWC*PWVNITLGK	1	5	3C(638.4061)	3	yes	yes	yes
Q9NZW5_C298	Q9NZW5	MAGUK p55 subfamily member 6	MPP6	DWDNSGPFC*GTISSK	1	4	9C(638.4061)	3	yes	yes	yes
Q96T88_C403	Q96T88	E3 ubiquitin-protein ligase UHRF1	UHRF1	DWGKGMAC*VGR;GMAC*VGR	2	5	8C(638.4061);4C(638.4061)	3	yes	yes	yes
P41221_C182	P41221	Protein Wnt-5a	WNT5A	DWLWGGC*GDNIDYGYR	1	4	7C(638.4061)	3	yes	yes	yes
Q6PL18_C631_C635	Q6PL18	ATPase family AAA domain-containing protein 2	ATAD2	DWNPKPLDTFLEELAENC*VGYC*GADIK	1	3	18C(638.4061);22C(638.4061)	2	yes	yes	nan
Q96MG7_C283	Q96MG7	Non-structural maintenance of chromosomes element 3 homolog	NSMCE3	DWPAQYC*EALADEENR	1	4	7C(638.4061)	3	yes	yes	yes
Q16763_C118	Q16763	Ubiquitin-conjugating enzyme E2 S	UBE2S	DWTAELGIRHVLLTIKC*LLIHPNPESALNEEAGR;C*LLIHPNPESALNEEAGR	2	9	17C(638.4061);1C(638.4061)	3	yes	yes	yes
P12277_C283	P12277	Creatine kinase B-type	CKB	DYEFMWNPHLGYILTC*PSNLGTGLR;FCTGLTQIETLFKSKDYEFMWNPHLGYILTC*PSNLGTGLR;LGYILTC*PSNLGTGLR;SKDYEFMWNPHLGYILTC*PSNLGTGLR	4	115	16C(638.4061);31C(638.4061);7C(638.4061);18C(638.4061)	3	yes	yes	yes
Q86UV5_C145	Q86UV5	Ubiquitin carboxyl-terminal hydrolase 48	USP48	DYEPQTIC*EHLQYLFALLQNSNRR	1	3	8C(638.4061)	2	yes	yes	nan
Q7KZ85_C575	Q7KZ85	Transcription elongation factor SPT6	SUPT6H	DYVC*SQFPTPEAVLEGAR;HETEQFPAEPLELAKDYVC*SQFPTPEAVLEGAR	2	13	4C(638.4061);19C(638.4061)	3	yes	yes	yes
P52294_C210	P52294	Importin subunit alpha-5	KPNA1	DYVLDC*NILPPLLQLFSK	1	14	6C(638.4061)	3	yes	yes	yes
O60684_C208	O60684	Importin subunit alpha-7	KPNA6	DYVLNC*SILNPLLTLLTK	1	8	6C(638.4061)	3	yes	yes	yes
O43149_C69	O43149	Zinc finger ZZ-type and EF-hand domain-containing protein 1	ZZEF1	EAAAALLPTPPC*ESLVSR	1	3	12C(638.4061)	2	yes	nan	yes
Q92616_C1482	Q92616	eIF-2-alpha kinase activator GCN1	GCN1	EAADDC*AK	1	10	6C(638.4061)	3	yes	yes	yes
Q9C0C2_C1114	Q9C0C2	182 kDa tankyrase-1-binding protein	TNKS1BP1	EAAFSPGQQDWSRDFC*IEASER	1	7	16C(638.4061)	3	yes	yes	yes
Q9C0C2_C631	Q9C0C2	182 kDa tankyrase-1-binding protein	TNKS1BP1	EAALPILEPVLGQEQPAAPDQPC*VLFADAPEPGQALPVEEEAVTLAR	1	10	23C(638.4061)	3	yes	yes	yes
Q9H583_C49	Q9H583	HEAT repeat-containing protein 1	HEATR1	EAATIDRDTAFAIGC*TGLEELLGIDPSFEQFEAPLFSQLAK	1	14	15C(638.4061)	2	yes	yes	nan
Q9BWG4_C81	Q9BWG4	Single-stranded DNA-binding protein 4	SSBP4	EAC*EHSGEAK	1	7	3C(638.4061)	3	yes	yes	yes
Q14781_C222	Q14781	Chromobox protein homolog 2	CBX2	EAC*GGPSAMATPENLASLMK	1	12	3C(638.4061)	3	yes	yes	yes
Q9HCK8_C1116	Q9HCK8	Chromodomain-helicase-DNA-binding protein 8	CHD8	EAC*HIIPHDFHLQAMVR	1	2	3C(638.4061)	1	yes	nan	nan
Q63HN8_C3609	Q63HN8	E3 ubiquitin-protein ligase RNF213	RNF213	EAC*NQDALQEAGTFR	1	5	3C(638.4061)	2	yes	yes	nan
P49327_C2024	P49327	Fatty acid synthase	FASN	EACPELDYFVVFSSVSC*GR	1	7	17C(638.4061)	2	yes	nan	yes
P08047_C606	P08047	Transcription factor Sp1	SP1	EACTC*PYCKDSEGR	1	2	5C(638.4061)	1	yes	nan	nan
Q9BW27_C230	Q9BW27	Nuclear pore complex protein Nup85	NUP85	EADASPASAGIC*R	1	2	12C(638.4061)	1	yes	nan	nan
O43432_C1411	O43432	Eukaryotic translation initiation factor 4 gamma 3	EIF4G3	EADLSWKDFLPEGEDVHNFLLEQKLDFIESDSPC*SSEALSK;LDFIESDSPC*SSEALSK	2	10	34C(638.4061);10C(638.4061)	3	yes	yes	yes
Q7Z2T5_C239	Q7Z2T5	TRMT1-like protein	TRMT1L	EADTDVQVC*PNYSIPQK;EADTDVQVC*PNYSIPQKTDSYFNPK	2	7	9C(638.4061)	3	yes	yes	yes
O43164_C224	O43164	E3 ubiquitin-protein ligase Praja-2	PJA2	EAEAYTGLSPPVPSFNC*EVRDEFEELDSVPLVK	1	4	17C(638.4061)	3	yes	yes	yes
Q9P2E9_C1128	Q9P2E9	Ribosome-binding protein 1	RRBP1	EAEETQSTLQAEC*DQYR	1	3	13C(638.4061)	2	yes	nan	yes
Q99575_C777	Q99575	Ribonucleases P/MRP protein subunit POP1	POP1	EAEEVMDAGC*QESAGPER	1	11	10C(638.4061)	3	yes	yes	yes
Q15459_C244	Q15459	Splicing factor 3A subunit 1	SF3A1	EAENPREVLDQVC*YR;EAENPREVLDQVC*YRVEWAK;EVLDQVC*YRVEWAK;EVLDQVC*YRVEWAKFQER;EVLDQVC*YR	5	24	13C(638.4061);7C(638.4061)	3	yes	yes	yes
P07437_C127_C129	P07437	Tubulin beta chain	TUBB	EAESC*DC*LQGFQLTHSLGGGTGSGMGTLLISK;KEAESC*DC*LQGFQLTHSLGGGTGSGMGTLLISK	2	136	5C(638.4061);7C(638.4061);6C(638.4061);8C(638.4061)	3	yes	yes	yes
Q7Z7L1_C150	Q7Z7L1	Schlafen family member 11	SLFN11	EAFC*FLK	1	3	4C(638.4061)	2	yes	yes	nan
Q9NVS9_C72	Q9NVS9	Pyridoxine-5'-phosphate oxidase	PNPO	EAFEETHLTSLDPVKQFAAWFEEAVQC*PDIGEANAMCLATCTR	1	54	27C(638.4061)	3	yes	yes	yes
P60660_C32	P60660	Myosin light polypeptide 6	MYL6	EAFQLFDRTGDGKILYSQC*GDVMR;TGDGKILYSQC*GDVMR;ILYSQC*GDVMR	3	6	19C(638.4061);11C(638.4061);6C(638.4061)	3	yes	yes	yes
P51617_C620	P51617	Interleukin-1 receptor-associated kinase 1	IRAK1	EAGC*PQGDTAGESSWGSGPGSRPTAVEGLALGSSASSSSEPPQIIINPAR	1	7	4C(638.4061)	3	yes	yes	yes
Q9NXE8_C107	Q9NXE8	Pre-mRNA-splicing factor CWC25 homolog	CWC25	EAGC*SSETGLLPGSIFAPSGANSLLDMASK	1	4	4C(638.4061)	3	yes	yes	yes
Q13242_C138	Q13242	Serine/arginine-rich splicing factor 9	SRSF9	EAGDVC*YADVQKDGVGMVEYLR;EAGDVC*YADVQK	2	6	6C(638.4061)	3	yes	yes	yes
Q07955_C148	Q07955	Serine/arginine-rich splicing factor 1	SRSF1	EAGDVC*YADVYR;EAGDVC*YADVYRDGTGVVEFVR;EAGDVC*YADVYRDGTGVVEFVRK	3	18	6C(638.4061)	3	yes	yes	yes
Q9UBF2_C440_C446	Q9UBF2	Coatomer subunit gamma-2	COPG2	EAGLAHLC*EFIEDC*EHTVLATK	1	4	14C(638.4061);8C(638.4061)	3	yes	yes	yes
Q9HCE1_C16	Q9HCE1	Putative helicase MOV-10	MOV10	EAGQC*FESFLVVR	1	4	5C(638.4061)	3	yes	yes	yes
Q96C86_C37	Q96C86	m7GpppX diphosphatase	DCPS	EAGVGNGTC*APVRLPFSGFR;ELDVEEAHAASTEEKEAGVGNGTC*APVRLPFSGFR	2	17	9C(638.4061);24C(638.4061)	3	yes	yes	yes
Q9Y4R8_C30	Q9Y4R8	Telomere length regulation protein TEL2 homolog	TELO2	EAIHALSSSEDGGHIFC*TLESLKR	1	5	17C(638.4061)	3	yes	yes	yes
P29353_C196	P29353	SHC-transforming protein 1	SHC1	EAISLVC*EAVPGAK	1	2	7C(638.4061)	1	yes	nan	nan
Q14204_C3147	Q14204	Cytoplasmic dynein 1 heavy chain 1	DYNC1H1	EAIVNSC*VFVHQTLHQANAR	1	7	7C(638.4061)	3	yes	yes	yes
O75131_C506	O75131	Copine-3	CPNE3	EALAQC*VLAEIPQQVVGYFNTYK	1	12	6C(638.4061)	3	yes	yes	yes
P25685_C267	P25685	DnaJ homolog subfamily B member 1	DNAJB1	EALC*GCTVNVPTLDGR	1	9	4C(638.4061)	3	yes	yes	yes
Q15149_C3821	Q15149	Plectin	PLEC	EALEAESAWC*YLYGTGSVAGVYLPGSR	1	3	10C(638.4061)	2	yes	nan	yes
Q9BXJ9_C214	Q9BXJ9	N-alpha-acetyltransferase 15; NatA auxiliary subunit	NAA15	EALEHLC*TYEK;EAGLYREALEHLC*TYEK	2	5	7C(638.4061);13C(638.4061)	3	yes	yes	yes
Q14683_C987	Q14683	Structural maintenance of chromosomes protein 1A	SMC1A	EALIEIDYGDLC*EDLKDAQAEEEIKQEMNTLQQK	1	31	12C(638.4061)	3	yes	yes	yes
P19338_C543	P19338	Nucleolin	NCL	EALNSC*NKR;GYAFIEFASFEDAKEALNSC*NKR	2	13	6C(638.4061);20C(638.4061)	3	yes	yes	yes
Q9BT78_C378	Q9BT78	COP9 signalosome complex subunit 4	COPS4	EALPTWDKQIQSLC*FQVNNLLEKISQTAPEWTAQAMEAQMAQ;QIQSLC*FQVNNLLEK	2	12	14C(638.4061);6C(638.4061)	3	yes	yes	yes
Q9UHI6_C577	Q9UHI6	Probable ATP-dependent RNA helicase DDX20	DDX20	EALPVSLPQIPC*LSSFK	1	12	12C(638.4061)	3	yes	yes	yes
Q9BRK4_C376	Q9BRK4	Leucine zipper putative tumor suppressor 2	LZTS2	EALREDC*AAQAQR	1	4	7C(638.4061)	3	yes	yes	yes
Q3SXM5_C328	Q3SXM5	Inactive hydroxysteroid dehydrogenase-like protein 1	HSDL1	EALSC*TA	1	8	5C(638.4061)	3	yes	yes	yes
P30519_C127	P30519	Heme oxygenase 2	HMOX2	EALTKDMEYFFGENWEEQVQC*PK;DMEYFFGENWEEQVQC*PK	2	3	21C(638.4061);16C(638.4061)	2	yes	nan	yes
P19784_C336	P19784	Casein kinase II subunit alpha'	CSNK2A2	EAMEHPYFYPVVKEQSQPC*ADNAVLSSGLTAAR;EQSQPC*ADNAVLSSGLTAAR	2	10	19C(638.4061);6C(638.4061)	3	yes	yes	yes
Q8N4N3_C263	Q8N4N3	Kelch-like protein 36	KLHL36	EANC*EGFIEEAVR	1	4	4C(638.4061)	3	yes	yes	yes
Q9NX14_C141	Q9NX14	NADH dehydrogenase [ubiquinone] 1 beta subcomplex subunit 11; mitochondrial	NDUFB11	EANGLPIMESNC*FDPSKIQLPEDE;YREANGLPIMESNC*FDPSKIQLPEDE	2	10	12C(638.4061);14C(638.4061)	3	yes	yes	yes
Q13185_C177	Q13185	Chromobox protein homolog 3	CBX3	EANMKCPQIVIAFYEERLTWHSC*PEDEAQ;LTWHSC*PEDEAQ	2	8	23C(638.4061);6C(638.4061)	3	yes	yes	yes
Q13423_C936	Q13423	NAD(P) transhydrogenase; mitochondrial	NNT	EANSIIITPGYGLC*AAK	1	4	14C(638.4061)	3	yes	yes	yes
P07814_C697	P07814	Bifunctional glutamate/proline--tRNA ligase	EPRS	EAPC*VLIYIPDGHTK	1	7	4C(638.4061)	3	yes	yes	yes
Q9UBB6_C98	Q9UBB6	Neurochondrin	NCDN	EAPDGC*PDHVLR	1	3	6C(638.4061)	2	yes	nan	yes
Q9NXW9_C204	Q9NXW9	Alpha-ketoglutarate-dependent dioxygenase alkB homolog 4	ALKBH4	EAPGSLLLC*SAPSAAPEALVDSVIAPSR	1	9	9C(638.4061)	3	yes	yes	yes
P39880_C802	P39880	Homeobox protein cut-like 1	CUX1	EAQDAPGLDPQGAADC*AQGVLR	1	5	16C(638.4061)	3	yes	yes	yes
P36957_C245	P36957	Dihydrolipoyllysine-residue succinyltransferase component of 2-oxoglutarate dehydrogenase complex; mitochondrial	DLST	EAQNTC*AMLTTFNEIDMSNIQEMR	1	3	6C(638.4061)	2	yes	yes	nan
Q8TDB4_C139	Q8TDB4	Protein MGARP	MGARP	EASAC*PGHVEAAPETTAVSAETGPEVTDAAAR	1	10	5C(638.4061)	3	yes	yes	yes
Q9UEW8_C450	Q9UEW8	STE20/SPS1-related proline-alanine-rich protein kinase	STK39	EASSC*AVNLVLR	1	4	5C(638.4061)	3	yes	yes	yes
Q96SZ5_C239	Q96SZ5	2-aminoethanethiol dioxygenase	ADO	EASSSAC*DLPR	1	8	7C(638.4061)	3	yes	yes	yes
P47755_C111	P47755	F-actin-capping protein subunit alpha-2	CAPZA2	EATDPRPC*EVENAVESWR;EATDPRPC*EVENAVESWRTSVETALR	2	10	8C(638.4061)	3	yes	yes	yes
P42166_C561	P42166	Lamina-associated polypeptide 2; isoform alpha	TMPO	EATQILSVPKVDDEILGFISEATPLGGIQAASTESC*NQQLDLALCR	1	13	36C(638.4061)	3	yes	yes	yes
Q5JTH9_C317	Q5JTH9	RRP12-like protein	RRP12	EATTTLHMLTLLKDLLPC*FPEGLVK	1	4	18C(638.4061)	1	yes	nan	nan
O15235_C93	O15235	28S ribosomal protein S12; mitochondrial	MRPS12	EAVC*FIPGEGHTLQEHQIVLVEGGR;EAVC*FIPGEGHTLQEHQIVLVEGGRTQDLPGVK	2	14	4C(638.4061)	3	yes	yes	yes
Q03001_C4370	Q03001	Dystonin	DST	EAVTSC*QEQLDAFQVLVK	1	4	6C(638.4061)	3	yes	yes	yes
P62829_C125	P62829	60S ribosomal protein L23	RPL23	EC*ADLWPR;GSAITGPVAKEC*ADLWPR	2	23	2C(638.4061);12C(638.4061)	3	yes	yes	yes
Q93008_C1808	Q93008	Probable ubiquitin carboxyl-terminal hydrolase FAF-X	USP9X	EC*AIKFNDYFEFPR	1	3	2C(638.4061)	2	yes	nan	yes
O43818_C296	O43818	U3 small nucleolar RNA-interacting protein 2	RRP9	EC*CVTAGGR	1	4	2C(638.4061)	3	yes	yes	yes
P82932_C105	P82932	28S ribosomal protein S6; mitochondrial	MRPS6	EC*EGIVPVPLAEK;EC*EGIVPVPLAEKLYSTK;GNIVKHPLTQELKEC*EGIVPVPLAEK;EC*EGIVPVPLAEKLYSTKK;HPLTQELKEC*EGIVPVPLAEK	5	17	2C(638.4061);15C(638.4061);10C(638.4061)	3	yes	yes	yes
Q9BUF5_C124	Q9BUF5	Tubulin beta-6 chain	TUBB6	EC*EHCDCLQGFQLTHSLGGGTGSGMGTLLISK;KEC*EHCDCLQGFQLTHSLGGGTGSGMGTLLISK	2	13	2C(638.4061);3C(638.4061)	3	yes	yes	yes
Q13951_C25	Q13951	Core-binding factor subunit beta	CBFB	EC*EIKYTGFR	1	2	2C(638.4061)	1	yes	nan	nan
Q9BXP5_C490	Q9BXP5	Serrate RNA effector molecule homolog	SRRT	EC*ELSPGVNR;LREC*ELSPGVNR	2	19	2C(638.4061);4C(638.4061)	3	yes	yes	yes
P10644_C18	P10644	cAMP-dependent protein kinase type I-alpha regulatory subunit	PRKAR1A	EC*ELYVQKHNIQALLK;EC*ELYVQK;SLREC*ELYVQK	3	5	2C(638.4061);5C(638.4061)	3	yes	yes	yes
Q13509_C124	Q13509	Tubulin beta-3 chain	TUBB3	EC*ENCDCLQGFQLTHSLGGGTGSGMGTLLISK;KEC*ENCDCLQGFQLTHSLGGGTGSGMGTLLISK	2	71	2C(638.4061);3C(638.4061)	3	yes	yes	yes
Q9C0E8_C149	Q9C0E8	Endoplasmic reticulum junction formation protein lunapark	LNPK	EC*EPPSAGAAVTARPGQEIR	1	11	2C(638.4061)	3	yes	yes	yes
Q9BQ75_C55	Q9BQ75	Protein CMSS1	CMSS1	EC*FLIQPK	1	12	2C(638.4061)	3	yes	yes	yes
Q8IYL2_C666	Q8IYL2	Probable tRNA (uracil-O(2)-)-methyltransferase	TRMT44	EC*GGLQTLLR	1	4	2C(638.4061)	3	yes	yes	yes
Q9BSJ2_C469	Q9BSJ2	Gamma-tubulin complex component 2	TUBGCP2	ECGHDVTC*PVAK	1	2	8C(638.4061)	1	yes	nan	nan
P82663_C149	P82663	28S ribosomal protein S25; mitochondrial	MRPS25	ECICEVEGQVPC*PSLVPLPK	1	4	12C(638.4061)	2	yes	yes	nan
O15269_C100	O15269	Serine palmitoyltransferase 1	SPTLC1	EC*INFASFNFLGLLDNPR	1	4	2C(638.4061)	3	yes	yes	yes
P46939_C2185	P46939	Utrophin	UTRN	EC*IQEPSSVSQTR;EVPTTLKEC*IQEPSSVSQTR	2	11	2C(638.4061);9C(638.4061)	3	yes	yes	yes
O14519_C105	O14519	Cyclin-dependent kinase 2-associated protein 1	CDK2AP1	EC*LAETER	1	7	2C(638.4061)	2	yes	yes	nan
Q9BTX1_C369	Q9BTX1	Nucleoporin NDC1	NDC1	EC*LNLLNGMTQK	1	4	2C(638.4061)	3	yes	yes	yes
P62701_C41	P62701	40S ribosomal protein S4; X isoform	RPS4X	EC*LPLIIFLR;LREC*LPLIIFLR	2	38	2C(638.4061);4C(638.4061)	3	yes	yes	yes
Q86UP2_C1105	Q86UP2	Kinectin	KTN1	EC*MAGTSGSEEVK;EC*MAGTSGSEEVKVLEHK;AKEC*MAGTSGSEEVK	3	12	2C(638.4061);4C(638.4061)	3	yes	yes	yes
Q13427_C310	Q13427	Peptidyl-prolyl cis-trans isomerase G	PPIG	EC*NPPNSQPASYQR;EC*NPPNSQPASYQRR;EREC*NPPNSQPASYQR	3	11	2C(638.4061);4C(638.4061)	3	yes	yes	yes
P62979_C121_C126	P62979	Ubiquitin-40S ribosomal protein S27a	RPS27A	EC*PSDEC*GAGVFMASHFDR;REC*PSDEC*GAGVFMASHFDR	2	31	2C(638.4061);7C(638.4061);3C(638.4061);8C(638.4061)	3	yes	yes	yes
P26367_C94	P26367	Paired box protein Pax-6	PAX6	EC*PSIFAWEIR	1	4	2C(638.4061)	3	yes	yes	yes
P12270_C75	P12270	Nucleoprotein TPR	TPR	EC*QSLRLELEKLNNQLK	1	4	2C(638.4061)	3	yes	yes	yes
O43678_C58	O43678	NADH dehydrogenase [ubiquinone] 1 alpha subcomplex subunit 2	NDUFA2	EC*SDVQPK	1	3	2C(638.4061)	2	yes	nan	yes
P78527_C3683	P78527	DNA-dependent protein kinase catalytic subunit	PRKDC	EC*SPWMSDFKVEFLR;EC*SPWMSDFKVEFLRNELEIPGQYDGR	2	10	2C(638.4061)	3	yes	yes	yes
Q05519_C455	Q05519	Serine/arginine-rich splicing factor 11	SRSF11	EC*SVEKGTGDSLR;TKEC*SVEKGTGDSLR;TKEC*SVEK	3	17	2C(638.4061);4C(638.4061)	3	yes	yes	yes
Q15910_C83	Q15910	Histone-lysine N-methyltransferase EZH2	EZH2	EC*SVTSDLDFPTQVIPLK	1	4	2C(638.4061)	3	yes	yes	yes
P62633_C171	P62633	Cellular nucleic acid-binding protein	CNBP	EC*TIEATA	1	8	2C(638.4061)	3	yes	yes	yes
Q7RTV0_C75	Q7RTV0	PHD finger-like domain-containing protein 5A	PHF5A	EC*TIQEK	1	4	2C(638.4061)	3	yes	yes	yes
Q96T88_C410	Q96T88	E3 ubiquitin-protein ligase UHRF1	UHRF1	EC*TIVPSNHYGPIPGIPVGTMWR;TKEC*TIVPSNHYGPIPGIPVGTMWR	2	14	2C(638.4061);4C(638.4061)	3	yes	yes	yes
Q9UPN4_C159	Q9UPN4	Centrosomal protein of 131 kDa	CEP131	EC*TVALAPNFTANNR	1	4	2C(638.4061)	3	yes	yes	yes
P43246_C199	P43246	DNA mismatch repair protein Msh2	MSH2	EC*VLPGGETAGDMGK	1	4	2C(638.4061)	3	yes	yes	yes
Q8WUM4_C512	Q8WUM4	Programmed cell death 6-interacting protein	PDCD6IP	EC*YQSHRDTIVLLCKPEPELNAAIPSANPAK;AVQADGQVKEC*YQSHR;EC*YQSHR	3	8	2C(638.4061);11C(638.4061)	3	yes	yes	yes
P43243_C552	P43243	Matrin-3	MATR3	EDAMAMVDHC*LKK	1	9	10C(638.4061)	3	yes	yes	yes
P55039_C223	P55039	Developmentally-regulated GTP-binding protein 2	DRG2	EDC*SPDEFIDVIVGNR	1	4	3C(638.4061)	3	yes	yes	yes
P49915_C137	P49915	GMP synthase [glutamine-hydrolyzing]	GMPS	EDGVFNISVDNTC*SLFR	1	4	13C(638.4061)	3	yes	yes	yes
Q00610_C459	Q00610	Clathrin heavy chain 1	CLTC	EDKLEC*SEELGDLVK;WLKEDKLEC*SEELGDLVK	2	8	6C(638.4061);9C(638.4061)	3	yes	yes	yes
O75821_C139	O75821	Eukaryotic translation initiation factor 3 subunit G	EIF3G	EDLNC*QEEEDPMNK;EDLNC*QEEEDPMNKLK;KFGNSEFDPPGPNVATTTVSDDVSMTFITSKEDLNC*QEEEDPMNK;FGNSEFDPPGPNVATTTVSDDVSMTFITSKEDLNC*QEEEDPMNK	4	15	5C(638.4061);36C(638.4061);35C(638.4061)	3	yes	yes	yes
Q15648_C443	Q15648	Mediator of RNA polymerase II transcription subunit 1	MED1	EDSPGLLQFEVC*PLSESR	1	4	12C(638.4061)	3	yes	yes	yes
Q8IWB7_C287	Q8IWB7	WD repeat and FYVE domain-containing protein 1	WDFY1	EEAPQWLESDSC*QK	1	4	12C(638.4061)	3	yes	yes	yes
P42765_C179	P42765	3-ketoacyl-CoA thiolase; mitochondrial	ACAA2	EEC*DKYALQSQQR;ISREEC*DKYALQSQQR	2	10	3C(638.4061);6C(638.4061)	3	yes	yes	yes
P82675_C377	P82675	28S ribosomal protein S5; mitochondrial	MRPS5	EEC*GPLPIVVASPR;GLHVVEIREEC*GPLPIVVASPR	2	7	3C(638.4061);11C(638.4061)	3	yes	yes	yes
Q13162_C51	Q13162	Peroxiredoxin-4	PRDX4	EEEC*HFYAGGQVYPGEASR;TREEEC*HFYAGGQVYPGEASR;TREEEC*HFYAGGQVYPGEASRVSVADHSLHLSK	3	15	4C(638.4061);6C(638.4061)	3	yes	yes	yes
P63261_C17	P63261	Actin; cytoplasmic 2	ACTG1	EEEIAALVIDNGSGMC*K;EEEIAALVIDNGSGMC*KAGFAGDDAPR;EEEIAALVIDNGSGMC*KAGFAGDDAPRAVFPSIVGR	3	64	16C(638.4061)	3	yes	yes	yes
O00299_C223	O00299	Chloride intracellular channel protein 1	CLIC1	EEFASTC*PDDEEIELAYEQVAK	1	7	7C(638.4061)	2	yes	nan	yes
Q9BZV1_C125	Q9BZV1	UBX domain-containing protein 6	UBXN6	EEGSAHLAVPGVYFTC*PLTGATLR	1	6	16C(638.4061)	3	yes	yes	yes
Q9BQ69_C116	Q9BQ69	O-acetyl-ADP-ribose deacetylase MACROD1	MACROD1	EEHYFC*KDFVR	1	3	6C(638.4061)	2	yes	nan	yes
Q9NUP7_C268	Q9NUP7	tRNA:m(4)X modification enzyme TRM13 homolog	TRMT13	EEKLPVVGIGKHLC*GMATDLALR	1	2	14C(638.4061)	1	yes	nan	nan
Q6PCB5_C818	Q6PCB5	Round spermatid basic protein 1-like protein	RSBN1L	EELC*PGNLSLVDTR;DLKEELC*PGNLSLVDTR	2	6	4C(638.4061);7C(638.4061)	3	yes	yes	yes
Q9ULK4_C1069	Q9ULK4	Mediator of RNA polymerase II transcription subunit 23	MED23	EENPWVPDDTYYC*R	1	7	13C(638.4061)	3	yes	yes	yes
[truncated: 6,612 more rows]

## Sheet: Raw Intensities
						Replicate 1 Intensities												Replicate 2 Intensities												Replicate 3 Intensities
[truncated: 8,621 more rows]

## Sheet: Compiled Compound Ratios
						MPP							MC							KB02							KB10
[truncated: 6,466 more rows]

## Sheet: MS1 Comparison 
Uniprot ID_Cys Position	KB02	Log 2 Ratio from MS1 analysis
[truncated: 4,044 more rows]

[truncated: 2 more sheets: Comparison to CysDB , Comparison to Castellon et. al.]
